# Supplementary material for: A genetic network that suppresses genome rearrangements in Saccharomyces cerevisiae and contains defects in cancers
Source: Nat Commun. 2016 Apr 13;7:11256. doi: 10.1038/ncomms11256 (PMC4833866; doi:10.1038/ncomms11256)
Supplement: Supplementary Data 1 — GCR scores and bait mutations. [file ncomms11256-s2.xlsx]

## Sheet: Contents
Supplementary Data 1. GCR scores and bait mutations.
Sheet 1 - Combined average scores for each assay
Sheet 2 - dGCR raw data
Sheet 3 - tyGCR raw data
Sheet 4 - sGCR raw data
Sheet 5 - dGCR double mutant raw data
Sheet 6 - Previously identified uGCR GIS genes
Sheet 7 - 1,041 candidate GIS genes implicated in bioinformatic study (Putnam et al. 2012)
Sheet 8 - 46 mutations in 1,041 candidate GIS genes not in the from first-generation mutation set
Sheet 9 - 63 mutations added to first-generation mutation set
Sheet 10 - Bait mutation strains (first generation set)
Sheet 11 - Bait mutation strains (second generation set)
Sheet 12 - “High priority” bait mutation list (subset of the first generation set)
Sheet 13 - "Low priority” bait mutation list (subset of the first generation set)
Sheet 14 - dGCR scores for randomly selected plates from the deletion collection
Sheet 15 - S. cerevisiae GIS genes
Sheet 16 - S. cerevisiae cGIS genes

## Sheet: 1
Combined average scores for each assay
Note that the cross with the deletion of LEU2 generate the control strain. Negative scores indicate growth failure at some step during the cross.
Deleted gene in bait strain	dGCR strain score	tyGCR strain score	sGCR strain score
LEU2	0.95	2.67	0.1
AAD6	0.67	2	0.33
AAH1	1.22	2	0
AAT2	-2	-2	-2
ABF2	0.67	2	0
ACB1	1	2.33	0
ACF4	-1	2.33	0
ADA2	0.33	-1	0.33
ADI1	1	2.67	0.33
ADK1	0	1.33	0.33
ADO1	-1	-1	-1
AFT1	0.83	2	0
AIM17	0.67	2.33	0
AIM26	1.11	3	0
AIM29	0.67	2	0
AIM30	1.22	2.67	0
AIM31	0.67	1.67	0
AIM42	1	2.33	0
AIM44	1	2	0
AKL1	1	2	0
AKR1	1	2	0
ALF1	0.33	1.33	0
ALG12	0.89	2.67	0
ALG3	1.11	2.33	0
ALG5	0.89	2	0.33
ALO1	0.83	2	0
AMN1	0.83	2.67	0
ANP1	-2	-2	-2
APC9	1.5	2	0
APL2	0.5	-1	-1
APL6	1	2	0
APM1	0.67	2.33	0
APM3	1	2	0
APN1	1.33	3	0
APN2	1.33	2.67	0.33
APP1	1	2.67	0
APS3	0.56	2	0.33
ARC18	0.67	1.33	0
ARD1	1	1	0
ARF1	0.89	2.33	0.33
ARL1	1	3	0
ARL3	1.22	2.67	0
ARO1	0.56	1	0
ARO2	0.67	2.67	-1
ARP1	0.83	1.67	0
ARP5	-1	-1	-1
ARP6	1.12	3	0
ARP8	0.67	-2	-2
ASC1	0.78	0.33	0.33
ASF1	1.5	4	0.67
ASN2	1	1.67	0
ATG15	1	1.67	0
ATG16	-1	2.67	0.33
ATG3	1	2	0
ATP11	0.67	0.67	0
ATP12	-2	2	0.33
AVT5	0.83	2.67	0.33
AYR1	0.89	3	0
BAR1	0	2	0
BCH1	1	2.67	0.33
BCK1	0.83	2.33	0.33
BDF2	1	3	0.33
BEM2	0.67	1.67	0.33
BEM3	0.83	2	0.67
BER1	0.33	1.67	0
BFA1	0.83	2	0
BIM1	0.67	1.67	0
BIO2	0.67	2.33	0.33
BIO4	1	1.67	0
BNA4	1	2	0
BNA5	1	1.67	0
BNI4	1.07	2.33	0
BNI5	0.67	2.33	0
BRE1	1	2.33	0
BRE2	0.67	2	0
BRE5	1	2	0
BRO1	0.56	0.33	0.33
BRP1	0.67	1.67	0
BSD2	0.89	2.33	0.67
BSP1	1	2.33	0
BUB1	1.17	3	0
BUB2	0.67	2	0
BUB3	0.67	0.33	0
BUD14	1.33	2.67	0
BUD31	0	0.67	0
BUD6	0.83	1.67	0
BUR2	1.33	-2	-2
BZZ1	1.17	2	0
CAC2	1.22	3	0.33
CAF130	1	2	0
CAF20	1	2.67	0
CAF40	1	1.33	0
CAT5	1	2	0
CCC1	0.33	2.33	0.33
CCC2	0.89	2.67	0
CCR4	0.5	0.67	0
CCS1	2	-1	-1
CCW12	1.22	3	0.33
CCZ1	0.78	2	0
CDC10	1	2	0
CDC26	1.17	3.33	0
CDC50	0.83	3	0
CDC73	1.7	3.33	0.33
CDH1	0.17	0	0
CHD1	1	3.67	0.33
CHK1	1.42	3	0
CHL1	1.67	3.67	0
CHL4	0.83	2.33	0
CHS5	0.67	2.33	0
CHS7	1.13	3	0
CHZ1	1.17	2.67	0
CIK1	0.83	0.67	-1
CIN8	-1	0.33	-1
CIS3	0.78	3	0.33
CIT1	1.22	2	0
CKA1	1.22	2.33	0
CKB1	1	3	0.33
CKB2	1.26	3.67	0.67
CLA4	1.17	0.67	0.33
CLB2	0	1	0.33
CLB5	1	4	0
CLC1	-1	-1	-1
CLN2	0.67	2	0
CLN3	1.83	3	0
CMP2	0.67	2.67	0
CNE1	1.22	2.33	0
CNM67	-2	-2	-2
COG6	1.11	2.67	0
COG7	1.17	3	0
COG8	1	3	0
COQ2	0.89	1.33	0
COS6	1	2	0
COX10	0.78	2.33	0
COX11	1	2	0
COX12	0.89	2	0
COX14	0.89	2.67	0
COX20	0.67	2	0
COX5B	-2	-2	-2
COX9	1	1.67	0
CPR1	0.78	2.67	0
CPR3	1.17	2	0
CPR6	1.07	2.67	0
CPR8	1.17	2.33	0.33
CRD1	0.6	2.67	0
CRP1	1	2	0
CSF1	1	2.33	0
CSG2	0.89	1.67	0
CSM1	0.83	1.67	0
CSM2	0.67	3	0
CSM3	1.83	4	0.33
CTF18	1.33	3	0.33
CTF4	2	4	0.33
CTF8	1	3	0.67
CTI6	1	1.33	0
CTK1	1.17	2	0
CTK2	1.75	0.33	0
CTK3	0.83	0.67	0
CTP1	1	2	0
CTR1	-2	-2	-2
CUE1	0.89	2	0
CUE5	1	2.33	0.33
CWC21	1.13	1.33	0
CWH41	0.89	2	0
CWH43	0.89	2.33	0
CYB5	1	2	0
CYC2	1.11	2	0
DAL4	1	2	0
DAL81	1	2	0
DAL82	0.87	2	0
DAP1	-1	3	0
DBF2	0.83	1	0
DBF20	0.83	2.67	0
DCC1	1.17	3.33	0.33
DDC1	2	4	0.67
DDC2SML1	2	4	0.67
DDI1	1	2.33	0
DEF1	-1	0.67	-1
DEP1	0.17	1.33	0
DFG16	1	2.33	0
DHH1	1.11	1.33	0.33
DIA2	1.15	4.33	0
DIA4	0.33	2.33	0
DID2	1	2	0
DID4	0.56	1	0
DIG1	0.33	2	0
DJP1	0.67	1.33	0
DNL4	1	3	0.33
DOA1	0.33	1	0
DOM34	0.67	2	0
DOT1	0.33	2.33	0
DOT6	0.83	2	0.33
DPB3	0.83	3	0.33
DPB4	1.33	3	0.33
DRS2	0.56	2.67	0
DSK2	-1	2.67	0
DST1	1.67	3	0.33
DUN1	2.12	3.33	0.2
DUR1,2	1	3	0.33
EAF1	0.33	1	0.67
EAF3	1	2.67	0.33
EAF5	0.83	2	0
EAF6	0.83	3	0
EAF7	0.33	2	0
EAP1	1	1.33	0
ECM33	1.22	2.67	0
EDC3	1.22	2	0
EDS1	1	2	0.33
EEB1	1	2.33	0.33
EGD1	0.89	2	0
ELA1	0.89	2.67	0.33
ELC1	1	2.67	0.33
ELG1	2.17	4	1
ELM1	0.33	1	0.67
ELP2	1	2	0
ELP3	0.83	-3	0
ELP4	0.67	1.67	0
ELP6	0.67	1	0
EMC1	0.89	2	0
END3	0.89	2.33	0.33
EPS1	0.78	3	0
ERD1	1.11	3	0
ERG2	-1	2	-1
ERG24	-1	1	0
ERG28	1	2	0.33
ERG3	-1	1.67	0
ERG4	-1.33	-1	-1
ERG5	1.22	2	0
ERG6	1	2.67	0
ERM6	1	1.67	3.33
ERV2	0.67	2	0
ERV25	1	2.33	0
ERV29	0.89	2.33	0
ESC1	1	3.33	0
ESC2	4	4	1
EST1	0.89	3.33	1.33
EST2	1.67	0.67	0.33
EST3	1.11	4.33	0.67
ETR1	0.89	1.33	0.33
EXO1	1.29	3	0.33
FAP1	1.11	2.33	0.33
FBP26	0.67	2	0.33
FES1	-1	-1	-1
FET3	0.89	3	0
FET4	1	2.33	0
FIS1	0.67	0.67	0
FKH2	0.83	1.67	0
FLO8	1.33	1.67	0.33
FMP10	0.67	2	0
FMP52	1	2.67	0
FOB1	0.67	3	0
FPR1	0.83	2	0
FPS1	0.89	2	0
FRA1	0.83	2	0.33
FRT2	1	2.33	0.33
FTR1	0.89	2.67	0
FUI1	1	2	0
FUM1	0.67	1.33	0
FUN30	1	2	0.33
FYV6	1	0.67	0
GAL11	1	2	0
GAL3	1.07	3	0
GAL80	0.67	1	0
GAS1	0.78	2.67	0.33
GBP2	1.17	2.67	0
GCN2	1.22	2.67	0
GCN4	0	0	0
GCN5	0.83	2	0.33
GCR2	0.83	2.33	0
GCS1	1.17	2	0
GDA1	1	3	0
GDS1	0.5	1.67	0
GEF1	0.78	2.67	0
GET1	0.83	2.67	0
GET2	0.17	3	0.33
GIM3	0.83	1.33	0.67
GIM4	1	1.67	0
GIM5	0.5	1.67	0
GIP3	0.67	2.67	0.67
GIS3	0	2	0.33
GIS4	1.33	2	0
GLR1	1	2.33	0
GLY1	0	0.33	0
GOS1	0.78	2.33	0.33
GPB1	1	2.33	0
GPB2	1.17	2.67	0
GPD1	0.78	2.33	0
GPM2	0.78	0	-1
GPX2	0.83	3	0
GRE3	0.67	3	0
GRR1	0.56	1.33	0.33
GSG1	1	2.67	0
GSH1	0.56	1	0
GTO1	0.33	2	0
GTR1	1.11	1.33	0.33
GTR2	1.11	3	0
GUP1	0.78	2	0
GUT1	1	2.67	0
GVP36	0.89	2.67	0
GYP1	-2	-2	-2
HAL5	1	2.33	0
HAL9	0.78	3	0
HCS1	0.83	3	0
HDA1	0.83	2	0
HEK2	1	2	0.33
HER2	1	2	0.33
HIM1	1.17	3	0.33
HIR1	1.17	2	0
HIR2	0.83	3	0
HIR3	0.83	3	0
HIS5	1	2.67	0.33
HMG1	1	2.33	0.33
HMO1	0.67	2.33	0
HNT2	0.78	2.67	0
HOC1	0.89	2.67	0
HOG1	0.67	2	0
HOM6	1	2	0
HOS2	1	3.33	0
HPC2	0.83	2.67	0.33
HPR1	-1	-1	-1
HRQ1	1.17	2.67	0.33
HSL1	0.83	1	0
HSL7	-1	-1	-1
HST3	2.5	4	0.67
HST4	1	4	0
HSV2	1.07	2.33	0
HTA1	0.67	1.33	0
HTL1	-1	-1	-1
HTZ1	1.13	3	0
HUR1	0.83	1	0
HXT14	0.67	2	0.33
ICE2	1.2	3	0
IDH2	0.67	2.33	0.33
IDP1	1	3	0.33
IES1	1	3	0.33
IES2	0.67	3	0.33
IES3	1	1	0
IES5	0.83	2.67	0
IES6	1.33	0.33	0.33
IKI3	0.5	1	0
ILV1	0.11	1	0
IMP1	0.67	2	0
IMP2'	-1	-1	-1
INP1	1	2.33	0.33
INP51	0.83	2.33	0
INP53	0.89	3	0
IOC3	1.11	2	0
IPK1	1.17	2	0
IRA2	1	2.33	0
IRC15	1.17	2.33	0
IRC19	1	2	0
IRC21	0.83	2	0
IRC3	1.67	2	0.33
IRC4	1.17	2	0
IRC5	0.83	2.67	0.33
IRC7	1.17	2.67	0
IRS4	0.78	2	0.33
ISC1	1.17	2	0
ISU1	1	3	0.33
ISW1	1	3	0.67
IXR1	0.33	2.33	-1
JEM1	0.89	2.33	0
JID1	1	2	0
JNM1	0.83	2.33	0
KAR3	0.83	1.33	0
KAR9	1	2.67	0
KEL1	0.67	2.33	0
KEL2	0.83	2.33	0
KEM1	0.5	2	0
KHA1	1.11	2	0
KIN3	0.67	2.33	0
KIP3	0.83	2	0
KRE1	0.67	2.67	0.33
KRE11	0.89	2.33	0
KSP1	0.67	2	0.33
KTR3	-1	2	0
LAS21	1	2.67	0
LAT1	1.22	1.67	0
LCB3	1.22	1.67	0.33
LDB16	0.33	0.33	-1
LDB7	-1	-1	0
LEO1	0.83	1	0
LGE1	0.96	3	0
LIF1	1.33	2	0
LRS4	1	2	0
LSM1	0.83	2	0.33
LSM6	1.17	2.67	0
LSM7	0.5	1.67	0
LST4	0.44	1.67	0
LST7	1	2	0
LTE1	1.33	2	0.33
MAD1	1	3	0.33
MAD2	1.11	3	0
MAD3	1	3	0
MAF1	1	2	0
MAG1	1.17	2.67	0
MAL13	1	1.67	0
MAM3	1	2.67	0
MBP1	1	2	0.33
MCK1	1.17	3	0
MCM16	0.83	3	0
MCM21	1	2.33	0
MCM22	1	2.67	0
MCT1	0.93	1	0
MCX1	1	3	0
MDM20	0.33	2	0
MEC1SML1	1.89	3	0.8
MEC3	0.83	3	0
MED1	0.67	3	0.33
MEH1	0.67	2	0
MEI4	0.67	2.33	0
MET12	0.56	2.67	0
MET18	1.11	3.67	0.33
MET32	1	2.67	0
MET6	0.89	2	0
MGA2	0.83	3	0.33
MGR2	0.89	2	0
MGS1	0.83	2.67	0.33
MID1	1.2	2.67	0.33
MID2	0.67	2.33	0.33
MIG1	0.67	2.67	0.33
MIG3	1	2	0.33
MIP1	1.11	2	0.33
MKC7	0.78	2	0.33
MKK1	0.89	2	0
MLH1	1.78	2.67	0.33
MLH2	1.17	2.67	0
MLH3	1.33	3	0
MLP1	1.33	3	0
MMP1	1	3	0.67
MMR1	0.78	3	0
MMS1	1.67	4	0.67
MMS2	1.5	3	0
MMS22	1	3	0.33
MMS4	3.06	3.67	1
MNN10	0.89	2	0.33
MNN2	1.11	2.33	0
MNN5	0.67	2.67	0.33
MON1	0.89	2	0.33
MON2	1.33	1.67	0
MPD1	1	2.33	0
MPH1	1.46	4	0.33
MRC1	2.07	5	0.67
MRC1-AQ	1.03	3	0.5
MRE11	4	3.67	1.4
MRM1	1.22	2	0.33
MRN1	1	3	0.33
MRPL13	1	2	0.33
MRPL39	1	1.67	0
MRPS16	1.33	1.33	0.33
MRS2	0.67	2.33	0
MRS4	1.11	3.33	0
MSH1	1.33	2.33	0.33
MSH2	2.17	2.33	0
MSH3	1	2	0.33
MSH4	0.83	2.67	0.33
MSH5	1.17	2	0
MSH6	1.83	3	0.33
MSI1	1	3	0.33
MSN2	0.78	3	0
MSN5	0.83	1.67	0.33
MTC1	1.22	2.67	0
MTM1	1.33	3	1
MUS81	3	3.67	0.33
MYO5	0.89	2.33	0
NAB6	0.33	2	0
NAM7	1.67	2.33	0
NAP1	0.89	2	0
NAT1	0.83	2.33	0.33
NAT3	0.33	1.33	0
NBP2	0.89	2	0
NCL1	1.22	2.33	0
NEJ1	1.17	2.67	0.27
NFI1	1.33	2.33	0
NFT1	0.33	2	0
NGG1	1	0	-1
NGR1	1.33	2.33	0
NHP10	0.67	3	0.33
NHX1	0.56	3	0
NMA111	1	2	0
NNF2	0.89	2	0
NOP6	0.78	2.33	0
NPL3	0.5	0.67	0.33
NPL6	-1	-1	-1
NPR2	-1	0.33	-1
NPT1	0.5	3	0
NRK1	0.67	2	0.33
NRP1	0.67	2	0.33
NST1	1	1	0.33
NTE1	1.33	2	0
NTG1	1.5	3	0.33
NTG2	1	2.33	0.33
NTH1	1.17	2.33	0
NTH2	1	2.33	0
NTO1	1	2	0
NUM1	0.67	2.67	0
NUP120	1.33	2.67	0
NUP133	2	0.33	0
NUP188	1	2.33	0
NUP60	2	3	0.67
NUP84	2.04	3	0
NUT1	0.83	2.67	0.33
OCA2	1.13	1.67	0
OGG1	1	2.33	0.33
OMA1	0.67	2	0.33
OPI1	0.67	2	0.33
OST3	0.78	3	0
OST6	0.78	2.33	0.33
OTU2	1	2	0
PAC10	0.67	1	0.33
PAD1	1	2	0
PAN6	0.89	2	0
PAP2	-1	-1	-1
PAT1	0.83	1.33	0.33
PAU17	1	3	0
PBS2	0.67	1.33	0
PBY1	3	4	0.67
PCK1	0.44	2.33	0
PCL7	-1	1	0
PDA1	1.13	1.33	0
PDE2	1.17	2	0.33
PDR1	1	3	0
PDS1	2.33	-2	-2
PEP12	1.22	3	0.33
PEP3	0.44	1.33	0
PEP4	1	2.33	0
PEP7	0.67	1.67	0.33
PEP8	1	1.33	0
PER1	0.89	1.33	0.33
PET111	1	2	0.33
PET122	0.78	1.67	0
PET123	1.67	2	0.33
PEX10	0	1.67	0
PEX13	0.33	2	0
PEX17	0.67	2	0
PEX2	0	2	0
PEX30	0.67	3	0
PFD1	0.67	1.33	1
PFK26	1	1.67	0.33
PGD1	1.5	2.33	0.33
PHO23	0.83	0.33	0
PHO80	0.83	2	0.33
PHO86	1	2.33	0
PHR1	1.17	3	0.67
PIF1	3	-3	3
PIM1	1	2	0
PIN2	0.67	2	0
PIN4	1	1.67	0
PLC1	0.89	2.33	0
PMP3	0.78	2.33	0
PMR1	-2	-2	-2
PMS1	1.17	3	0.33
POA1	0.89	3	0
POC4	1	1.67	1
POL32	1.29	3.67	0.33
POL4	1	2.67	0.33
POP2	0	0	0
POT1	0.67	1.67	0
PPH3	1.17	1.67	0
PPM1	0.67	2	0
PPR1	0.33	2.67	0.33
PPZ1	1.33	2	0
PRB1	1	3	0
PRE9	1.17	1.67	0
PRK1	0.89	3	0.33
PRM2	0.33	2	0
PRM9	1	2	0
PRO2	0	0	0
PRR1	1.78	1.67	0
PSO2	1	2.33	0.33
PSP1	1.33	2.67	0
PSY2	0.83	2	0
PSY3	0.83	3	0.33
PSY4	1	3	0
PTC1	1.13	1	0
PTC2	0.83	2	0
PUB1	0.67	2	0
QCR6	1.13	3	0
RAD1	1.67	3	0.33
RAD10	1.33	3	1
RAD14	1.67	3	0.33
RAD16	1.17	2.67	0.33
RAD17	2.19	4	1
RAD18	3.81	4	1
RAD2	1.17	3	0.33
RAD23	1	2.33	0
RAD24	2.11	4	0
RAD26	1.33	2.67	0
RAD27	3.33	5	0.67
RAD28	1	2.33	0
RAD30	1	2	0.33
RAD33	1.17	2.67	0.33
RAD34	0.89	3	0
RAD4	1.17	3	0.67
RAD5	3.83	4.67	1
RAD50	4	4.67	3
RAD51	1.27	4	1
RAD52	1	1.67	0.16
RAD53-21	1	3	0
RAD53SML1	1.08	1.67	0.33
RAD54	0.83	3.33	0
RAD55	0.67	3.33	0.67
RAD57	1.17	3.33	0.33
RAD59	1.02	3	0.67
RAD6	2.33	4	0.67
RAD61	1.67	4	0
RAD7	1	2.67	0.33
RAD9	0.65	3	1
RAV1	0.67	1.33	0
RBL2	1	2.67	0
RCO1	1	3	0
RCY1	1	1	0
RDH54	1	2	0.33
REG1	0.56	1	0.33
REV1	1	3	0
REV3	1.22	3	0
REV7	1.33	3	0
RGA2	0.83	2.67	0
RGD1	0.44	2	0
RGP1	1.11	2.67	0
RHR2	1	2.33	0
RIC1	1	2	0
RIF2	0.83	2.33	0
RIM101	1	2.33	0
RIM13	1.22	2.67	0
RIM20	0.89	2.67	0
RIM21	0.67	2	0
RIM8	1.11	2.33	0
RIM9	0.56	2	0
RIP1	0.67	2	0
RKM1	-1	3	0
RKM3	0.89	2.67	0.33
RLF2	0.83	3	0.33
RLR1	0	-1	-1
RMD1	1.22	2.33	0.33
RMD11	1	2	0.67
RMD5	1	2.67	0.67
RMI1	4.17	5	2.67
RML2	1.17	1.33	0
RNH1	0.83	3	0
RNH201	1.17	3	0.33
RNH202	1.33	3.33	0.33
RNH203	1.56	3.67	0.33
RNR1	0.78	3.33	0
RNR3	1.67	2.67	0.67
RNR4	1.22	1.67	0
ROT2	-2	-2	-2
ROX1	1	2	0
ROX3	-1	-1	-1
RPA14	0.83	2	0
RPA34	0.83	2	0
RPB9	0.33	1.67	0.33
RPD3	0.17	1	0
RPE1	0.83	2.67	0
RPL19B	1	1	0
RPL20A	1	2	0.33
RPL2B	0.89	2.33	0.33
RPL34B	4	0	0
RPN10	0.5	1.67	0
RPN4	0.5	1.67	0.33
RPS22A	1	2.33	0
RRD1	0.67	2	0
RRI1	0.89	2.33	0
RRM3	1.07	3	0.33
RSC1	-1	-1	-1
RSC2	0.11	1.67	0.33
RSC30	0.31	0.67	0.67
RSM22	1.33	2.33	0
RSR1	1.33	2.67	0
RTC1	0.67	2	0.33
RTF1	0.88	3	0
RTG2	1.17	2.33	0
RTG3	1.33	3	0
RTN1	0.78	3	0
RTS1	0.33	1.67	0.67
RTT101	1.5	3.33	0.67
RTT102	0.5	3	0.33
RTT103	0.83	2	0
RTT105	1.67	3.33	0.67
RTT106	-1	-1	-1
RTT107	1.73	4	0.33
RTT109	2.42	4	0.33
RUB1	1.33	3	0
RUD3	1	3	0.33
RVS161	1	2.67	0
RVS167	0	0.33	0
RXT2	1.17	0.67	0.33
SAC1	0.83	2	0.33
SAC3	1.5	4	0
SAC6	0.89	2.67	0
SAC7	0.5	2	0
SAE2	1.33	3	1.33
SAL1	1	2	0
SAM37	1.22	2.33	0.33
SAM4	1	3	0.33
SAP155	0.67	2	0
SAP30	0.5	1	0
SAS3	0.83	2	0
SAT4	0.67	2	0
SAW1	1	3	0
SBE22	-1	3	0
SCJ1	1.11	2.33	0
SCO1	0.89	1.33	0.33
SCP160	-1	-1	-1
SCT1	0.89	3	0
SCW10	0.67	2	0
SDC1	0.33	2	0
SDS3	0.67	0.33	0
SEC22	0.89	3	0
SEC28	0.33	2	0
SEC66	0.89	2.33	0.67
SEC72	1.22	2.33	0
SEF1	0.33	2	0.33
SEM1	1.63	3	0
SET2	0.83	2.33	0
SET5	1	2.67	0.33
SET7	0.89	2.33	0
SFL1	1.11	2.33	0.67
SGE1	1	2	0.33
SGF11	0.5	2.67	0.33
SGF73	1	2	0.33
SGO1	0.83	1	0.33
SGS1	4	5	2.67
SHE1	0.83	1.33	0
SHE4	0.78	0.67	0
SHP1	0.67	-1	0
SHU1	1.11	3	0.33
SHU2	1.33	3	0.33
SIC1	2.43	4	1.33
SIF2	1.17	3	0
SIN3	0.33	1	0
SIN4	1	3	0
SIP18	0.67	2.33	0
SIP4	1	3	0.33
SIR1	1	3	0
SIR2	-1	-1	-1
SIR3	0.67	-1	-1
SIR4	-1	-1	-1
SIS2	1	2.67	0
SIW14	0.67	1.67	0
SIZ1	1	3	0
SKI3	1.67	2.33	0
SKN7	1.83	2	0.33
SLA1	0.33	1	0.33
SLC1	0.93	2.33	0.33
SLF1	-1	2.33	0
SLG1	0.56	2.33	0.33
SLH1	1	2.33	0
SLI15	0.67	1.67	0
SLK19	1.17	2	0
SLM1	1	3	0.67
SLM3	-1	-1	-1
SLM4	0.89	1.67	0
SLT2	0.67	1	0
SLX1	1	2	1
SLX4	1.08	3	0.33
SLX5	3	3.67	0
SLX8	2.73	3.33	0
SMI1	0.67	1	0
SML1	1	3	0
SMM1	0.89	2.67	0
SNF2	0.5	1.67	0.33
SNF3	0.89	3	0.33
SNF4	0.67	2.67	0
SNF7	0	0.67	0
SNF8	0.56	0.67	0
SNG1	0.67	2.33	0.33
SNL1	0.67	1.67	0
SNQ2	1.33	1.33	0.67
SNT1	1.5	3.33	0
SNX4	0.78	2.33	0
SOD1	0.67	1.67	0
SOH1	0.83	2.67	0
SOK2	0.83	1.67	0
SOL1	1.13	2.33	0
SOL3	1.11	2.33	0
SOP4	-1	2.33	0
SPC72	-1	-1	-1
SPF1	1.22	2.67	0
SPL2	1	2.33	0
SPO12	0.67	2.67	0.33
SPO14	-1	2.67	0
SPO22	1	2	0.33
SPO7	0.67	2	0.67
SPP1	0.83	2.67	0
SPT10	1.11	3	0.33
SPT21	1	3.33	0.33
SPT3	1.67	2.67	0.33
SPT4	0.17	3	0.33
SPT8	1.39	3	0.33
SRB2	0.83	1.67	0
SRB5	-2	-2	-2
SRC1	1.67	3	0.67
SRN2	0.67	1.67	0.33
SRO9	1.17	2	0
SRS2	2.11	4	0
SSA4	0.67	2	0
SSK1	0.89	2	0
SSK2	1	2	0
SSZ1	1.17	4	1
STB5	1	2.33	0
STE50	1.4	2.33	0
STI1	0.83	2.67	0.33
STM1	0.67	1.67	0.33
STP1	1.11	1.67	0
STP22	0.56	1.33	0
STP3	1.11	2.33	0.33
SUB1	1	3	0
SUC2	1	2.33	0
SUM1	0.56	2	0
SWC3	1.03	2.67	0
SWC5	1	2.33	0
SWD1	0.5	2	0.33
SWD3	0.83	1.67	0.33
SWF1	0.78	2.33	0.33
SWH1	1.11	2	0
SWI4	0.5	0.67	0
SWI6	1	1	0.33
SWM1	1	2.33	0.33
SWR1	1.26	3	0.33
SYS1	1	2.33	0
TAF14	0	-1	0
TAT1	1	1.67	0
TCM62	1	1.33	0
TCO89	0.89	1	-1
TDP1	1.33	2	0.33
TED1	1.07	2	0
TEL1	1.22	3	0
THP1	0.5	0.33	0
THR1	0.89	2.67	0
THR4	0.89	2.33	0.33
TIM13	1.11	2.33	0
TIM18	1.33	2	0
TIP1	1	2.33	0.33
TIP41	1	1.67	0
TKL1	0.83	1.67	0
TLG2	0.89	2.67	0
TNA1	1	2	-1
TOF1	1.5	2	0.33
TOF2	0.67	2.67	0.67
TOM5	1	1.33	0
TOM6	1	3	0
TOM7	1	2	0
TOP1	1	2.33	0
TOP3	4	5	2.33
TOS1	0.33	1.67	0
TPK2	1	2	0.33
TPM1	1	1.33	0
TPP1	1.17	2.33	0
TRK1	0.73	2.33	0
TRM1	0.89	2	0
TRM9	0.56	-1	-1
TRP1	1	2	0.33
TSA1	3.67	4	0.33
UBA3	0.5	2.33	0
UBC12	1.17	3	0
UBC13	1.33	3	0.33
UBC4	1	2	0.33
UBI4	0.78	1	0
UBP14	0.78	1.67	0
UBP2	0.5	-1	-1
UBP3	0.22	0.67	0
UBP6	1.17	2	0
UBP7	0.89	2.67	0.33
UBP8	0.83	3	0.33
UBR1	1.5	2.67	0
UBX2	1	2.33	0
UBX4	0	2	0
UFO1	1	3	0
ULA1	1.17	3	0
UME1	0.33	2	0
UME6	1	2	0
UMP1	1.5	1.67	0
UNG1	0.83	2.67	0
URA2	0	-1	-1
URM1	0.33	2	0
VAC17	1	2	0
VAM3	0.78	1	0
VAM6	1	2.67	0
VAM7	1	1	0
VID22	3.56	3.33	0
VID24	0.89	2.67	0
VID27	0.67	2	0
VID28	0.89	2	0
VIK1	0.83	2	0.33
VIP1	0.83	2.67	0
VMA22	0.78	2	0
VMA4	0.67	2.33	0
VMA7	1	1	0
VMA8	1.17	2.33	0
VMA9	-2	2	-2
VMR1	1	2.33	0
VOA1	1	3	0.33
VPH2	-1	-1	-1
VPS1	0.67	1.33	0
VPS13	0.89	2	0.33
VPS15	1	2	-1
VPS16	0.33	0	-1
VPS17	0.89	2	0
VPS20	1.11	2.67	0.67
VPS21	0.89	1.67	0
VPS24	0.33	1.33	0
VPS25	0.67	0.33	0
VPS27	0.78	1	0
VPS28	0.56	0.33	0
VPS29	0.89	1.67	0
VPS3	0.22	1	0
VPS30	1	1.67	-1
VPS33	1	2.67	0.33
VPS35	0.67	1.33	0
VPS36	0.67	1	0
VPS4	1.22	2.67	0
VPS41	0.67	1	0
VPS45	0.33	0.33	-1
VPS5	0.89	1.67	0
VPS52	1.11	2	0
VPS53	0	1	0.67
VPS64	0.67	0.33	0.33
VPS71	0.94	2.67	0
VPS72	1.09	2.67	0
VPS74	1.22	2.67	0
VPS8	0.67	1.33	0
VPS9	0.56	1	0.33
VRP1	0.33	0.67	0
VTC1	0.78	3	0
WHI2	1	1	0.33
WHI3	-1	0.67	-1
WHI5	0.67	2.33	-1
WSC2	0	2.33	0.33
WSS1	4.17	4	1
XRS2	4	5	3
YAF9	0.78	1.67	0
YAK1	0.67	2	0
YAP1	1.17	3	0
YAP3	1	2	0
YAP6	0.89	2.33	0
YAP7	1	2.67	0
YBL054W	0.67	2	0
YBL055C	1	2	0.33
YBL095W	1	1.67	0
YBR028C	1	1.33	0.33
YBR074W	0.67	1.67	0.33
YBR138C	1.22	2.33	0.33
YBT1	0.67	2	0
YCK3	1	2.33	0.33
YCL026C	0.33	2	0.67
YCL036W	1.33	3	0
YCR061W	0.83	2.67	0
YDJ1	2.56	3	0.33
YDL118W	1	0.33	0.33
YDL119C	0.67	0.33	0.33
YDL133W	1.11	2.67	0
YDL162C	1.67	4.67	1
YDR049W	0.33	2	0
YDR249C	1	2	0
YDR250C	0.67	2	0
YDR262W	1	2.33	0
YDR266C	0	1.67	0
YDR282C	1	2	0
YDR348C	1	2.67	0
YDR444W	1	2	0
YDR514C	1	3	0.33
YEL007W	1	3	0
YEL043W	1.11	2	0
YEN1	1	2.33	0
YER098W	1	2.67	0
YET3	-1.33	-1	-1
YFH7	1	2	0
YGR122W	0.67	1.67	0
YGR146C	0.67	2.67	0
YGR164W	1	2.33	0
YGR237C	1	1.67	0
YHL026C	0.67	2	0.67
YHL042W	0.67	2.33	0
YHL044W	0.89	2.33	0
YHP1	1.11	2	0.33
YHR009C	1	2	0
YHR045W	1.11	2.33	0.33
YHR159W	0.67	2	0.33
YIA6	1.11	2.67	0
YIL001W	0.67	2	0
YIL029C	1	2	0
YIL055C	1	2	0
YIL057C	0.67	2	0.33
YIL064W	0.67	0.67	0.33
YIL077C	0.67	2	0
YIL108W	0.67	2	0.33
YIL152W	1	2	0
YIL161W	1.33	2	0
YIL166C	0.33	2	0
YIM1	1	2.67	0
YIP3	1.11	2.33	0
YJL027C	1	2	0
YJL193W	1	2	0
YJL217W	-1	2	0.33
YJL218W	1	2	0.67
YJR111C	1	1.67	0
YJR142W	1	2	0.33
YKE2	0.67	1	0.33
YKL033W-A	0.89	2.33	0
YKL075C	1.17	2	0
YKL121W	1	2	0
YKR017C	0.67	1.33	0.33
YKR023W	0.78	2.67	0.67
YKU70	1.33	3	0
YKU80	1.67	2.67	0
YLR031W	1	1.33	-1
YLR108C	0.67	3	0
YLR124W	2.33	2	0
YLR407W	1.33	2.33	0.33
YLR414C	1	2	0
YLR426W	0.67	2	0
YML002W	0.67	2	0.67
YML020W	0.83	3.33	0.33
YML082W	1	2.33	0.33
YML119W	0.78	2	0
YMR031C	-1	3	0
YMR087W	1	2	0
YMR144W	0.89	1.33	0
YMR155W	0.67	2	0
YMR166C	0.67	2.67	0.33
YMR196W	1	3	0
YMR310C	0.67	2	0
YMR315W	0.67	2	0
YMR317W	1	1	0.33
YND1	0.83	2.33	0
YNG2	-1	-1	-1
YNL022C	1.2	2.33	0
YNL122C	0.89	3	0
YNL155W	0	2	0
YNR040W	1	3	0.33
YNR062C	1	1.67	0
YNR068C	0.67	-1	-1
YOL083W	-2	-2	-2
YOL159C	0.67	1	0.33
YOR008C-A	0.67	1.67	0
YOR051C	1	2.67	0.33
YOR164C	1	2.33	0
YOR304C-A	0.67	1.67	0
YOR365C	1	3	0
YOS9	0.78	2.67	0
YPK1	1	3	0
YPL009C	1	2	0
YPL014W	1	1.67	0
YPL066W	1	2	0
YPL260W	1	2	0
YPR022C	1	2	0
YPR078C	1	2.33	0
YPR089W	1	2	0
YPT31	1	2	0.33
YPT35	1	2	0
YPT53	1	2	0
YPT6	0	1	0
YPT7	0.67	2	0
YRR1	1	2	0.33
YTA7	1.58	3	0
ZDS1	0.5	2	0.67
ZUO1	0.17	0	0
ZWF1	0.67	2	0.33

## Sheet: 2
dGCR raw data
Query strain	Bait strain	Status	Query score	Strain score	Score Change	Valid Patch Scores	Invalid Patch Scores (e.g. no growth)
WT	LEU2	Identical	0.95	0.95	0	[ 1 1 1 1 1 2 1 1 1 1 2 1 1 1 1 1 1 1 1 1 1 0 2 2 1 1 1 1 1 1 1 0 1 1 1 2 1 1 1 1 1 1 1 1 1 2 1 1 1 1 1 1 1 1 1 1 1 1 1 1 1 1 1 0 0 1 1 1 1 1 0 1 1 1 1 1 0 0 1 1 0 0 1 1 1 1 1 1 1 1 1 0 0 0 1 1 1 1 1 1 1 1 1 1 1 1 1 1 1 1 1 1 1 1 0 0 1 1 1 2 1 1 0 1 1 1 1 2 1 1 1 1 1 1 1 1 1 ]	[ -1 -1 -1 -1 -1 -1 ]
WT	MRE11	Increase	0.95	4	3.05	[ 4 4 4 4 4 4 ]	[ ]
WT	RAD50	Increase	0.95	4	3.05	[ 4 4 4 4 4 4 ]	[ ]
WT	RAD51	Identical	0.95	1.27	0.32	[ 1 1 1 1 1 1 ]	[ ]
WT	RAD52	Identical	0.95	1	0.05	[ 1 1 1 1 1 1 ]	[ ]
WT	RAD54	Identical	0.95	0.83	-0.12	[ 1 0 1 1 1 1 ]	[ ]
WT	RAD55	Identical	0.95	0.67	-0.28	[ 0 1 0 1 1 1 ]	[ -1 -1 -1 -1 -1 -1 ]
WT	RAD57	Identical	0.95	1.17	0.22	[ 1 1 1 1 1 2 ]	[ ]
WT	RAD59	Identical	0.95	1.02	0.07	[ 1 1 1 1 1 2 ]	[ ]
WT	RDH54	Identical	0.95	1	0.05	[ 1 1 1 1 1 2 ]	[ -1 -1 -1 -1 -1 -1 ]
WT	SAE2	Identical	0.95	1.33	0.38	[ 2 1 1 2 1 1 ]	[ ]
WT	XRS2	Increase	0.95	4	3.05	[ 4 4 4 4 4 4 ]	[ ]
WT	ESC2	Increase	0.95	4	3.05	[ 4 4 4 4 4 4 ]	[ ]
WT	MMS4	Increase	0.95	3.06	2.11	[ 3 3 3 2 3 2 ]	[ -1 -1 -1 -1 -1 -1 ]
WT	MUS81	Increase	0.95	3	2.05	[ 3 3 3 3 3 3 ]	[ -1 -1 -1 -1 -1 -1 ]
WT	RMI1	Increase	0.95	4.17	3.22	[ 4 4 4 4 4 5 ]	[ ]
WT	RRM3	Identical	0.95	1.07	0.12	[ 1 1 1 1 1 1 ]	[ ]
WT	SGS1	Increase	0.95	4	3.05	[ 4 4 4 4 4 4 ]	[ ]
WT	SLX1	Identical	0.95	1	0.05	[ 1 1 1 1 1 1 ]	[ ]
WT	SLX4	Identical	0.95	1.08	0.13	[ 1 1 1 1 1 1 ]	[ ]
WT	SLX5	Increase	0.95	3	2.05	[ 3 3 3 3 3 3 ]	[ ]
WT	SLX8	Increase	0.95	2.73	1.78	[ 2 2 0 2 1 2 2 2 2 ]	[ -1 -1 -1 -1 -1 -1 ]
WT	TOP3	Increase	0.95	4	3.05	[ 4 4 4 4 4 4 ]	[ ]
WT	YEN1	Identical	0.95	1	0.05	[ 1 1 1 1 1 1 ]	[ ]
WT	DPB3	Identical	0.95	0.83	-0.12	[ 1 1 0 1 1 1 ]	[ ]
WT	DPB4	Identical	0.95	1.33	0.38	[ 1 2 2 1 1 1 ]	[ ]
WT	POL32	Identical	0.95	1.29	0.34	[ 1 1 1 1 1 1 ]	[ ]
WT	RAD27	Increase	0.95	3.33	2.38	[ 4 4 3 4 2 4 3 3 3 ]	[ ]
WT	RNH201	Identical	0.95	1.17	0.22	[ 2 1 1 1 1 1 ]	[ ]
WT	RNH202	Identical	0.95	1.33	0.38	[ 1 1 1 2 1 2 ]	[ ]
WT	RNH203	Increase	0.95	1.56	0.61	[ 2 2 2 2 1 1 1 1 2 ]	[ ]
WT	RNR3	Increase	0.95	1.67	0.72	[ 2 1 1 1 3 2 ]	[ ]
WT	SRC1	Increase	0.95	1.67	0.72	[ 1 2 1 2 2 2 ]	[ ]
WT	YDL162C	Increase	0.95	1.67	0.72	[ 2 2 1 1 2 2 ]	[ ]
WT	DNL4	Identical	0.95	1	0.05	[ 1 1 1 1 1 1 ]	[ ]
WT	LIF1	Identical	0.95	1.33	0.38	[ 1 2 2 1 1 1 ]	[ ]
WT	NEJ1	Identical	0.95	1.17	0.22	[ 1 1 1 2 1 1 ]	[ ]
WT	YKU70	Identical	0.95	1.33	0.38	[ 1 2 1 1 2 1 ]	[ ]
WT	YKU80	Increase	0.95	1.67	0.72	[ 2 1 1 2 2 2 ]	[ ]
WT	BRE1	Identical	0.95	1	0.05	[ 1 1 1 1 1 1 ]	[ ]
WT	LGE1	Identical	0.95	0.96	0.01	[ 2 1 1 1 0 1 ]	[ ]
WT	MMS2	Increase	0.95	1.5	0.55	[ 2 1 2 1 1 2 ]	[ ]
WT	RAD18	Increase	0.95	3.81	2.86	[ 4 4 4 4 4 4 ]	[ ]
WT	RAD30	Identical	0.95	1	0.05	[ 2 1 1 1 0 1 ]	[ ]
WT	RAD5	Increase	0.95	3.83	2.88	[ 4 4 3 4 4 4 ]	[ ]
WT	RAD6	Increase	0.95	2.33	1.38	[ 3 3 2 2 2 2 ]	[ ]
WT	REV1	Identical	0.95	1	0.05	[ 2 2 1 2 1 2 ]	[ ]
WT	REV3	Identical	0.95	1.22	0.27	[ 1 1 2 2 2 2 ]	[ ]
WT	REV7	Identical	0.95	1.33	0.38	[ 1 1 2 2 1 1 ]	[ ]
WT	SIZ1	Identical	0.95	1	0.05	[ 1 1 1 1 1 1 ]	[ ]
WT	SRS2	Increase	0.95	2.11	1.16	[ 2 2 4 2 2 2 ]	[ ]
WT	UBC13	Identical	0.95	1.33	0.38	[ 1 2 1 2 1 1 ]	[ ]
WT	APN1	Identical	0.95	1.33	0.38	[ 2 1 1 1 1 2 ]	[ ]
WT	APN2	Identical	0.95	1.33	0.38	[ 2 2 1 1 1 1 ]	[ ]
WT	MAG1	Identical	0.95	1.17	0.22	[ 1 2 1 1 1 1 ]	[ ]
WT	NTG1	Increase	0.95	1.5	0.55	[ 2 2 2 1 1 1 ]	[ ]
WT	NTG2	Identical	0.95	1	0.05	[ 1 1 1 1 1 1 ]	[ ]
WT	OGG1	Identical	0.95	1	0.05	[ 1 1 1 1 1 1 ]	[ ]
WT	POL4	Identical	0.95	1	0.05	[ 1 1 1 1 1 1 ]	[ ]
WT	UNG1	Identical	0.95	0.83	-0.12	[ 1 1 1 1 1 0 ]	[ ]
WT	MET18	Identical	0.95	1.11	0.16	[ 1 1 1 2 1 1 1 1 1 ]	[ ]
WT	RAD1	Increase	0.95	1.67	0.72	[ 2 2 2 1 2 1 ]	[ ]
WT	RAD10	Identical	0.95	1.33	0.38	[ 2 2 2 1 1 0 ]	[ ]
WT	RAD14	Increase	0.95	1.67	0.72	[ 1 4 2 1 1 1 ]	[ ]
WT	RAD16	Identical	0.95	1.17	0.22	[ 2 1 1 1 1 1 ]	[ ]
WT	RAD2	Identical	0.95	1.17	0.22	[ 2 1 1 1 1 1 ]	[ ]
WT	RAD23	Identical	0.95	1	0.05	[ 1 1 1 1 1 1 ]	[ ]
WT	RAD26	Identical	0.95	1.33	0.38	[ 1 2 1 2 1 1 ]	[ ]
WT	RAD28	Identical	0.95	1	0.05	[ 1 1 1 1 1 1 ]	[ ]
WT	RAD33	Identical	0.95	1.17	0.22	[ 1 1 1 2 1 1 ]	[ ]
WT	RAD4	Identical	0.95	1.17	0.22	[ 2 1 1 1 1 1 ]	[ ]
WT	RAD7	Identical	0.95	1	0.05	[ 2 2 1 0 1 1 0 1 1 ]	[ ]
WT	EXO1	Identical	0.95	1.29	0.34	[ 2 2 2 2 2 2 ]	[ ]
WT	MLH1	Increase	0.95	1.78	0.83	[ 2 2 1 2 2 3 1 2 1 ]	[ ]
WT	MLH3	Identical	0.95	1.33	0.38	[ 2 1 1 1 2 1 ]	[ ]
WT	MSH1	Identical	0.95	1.33	0.38	[ 2 1 2 1 1 1 ]	[ ]
WT	MSH2	Increase	0.95	2.17	1.22	[ 3 1 2 2 2 3 ]	[ ]
WT	MSH3	Identical	0.95	1	0.05	[ 1 1 1 1 1 1 ]	[ ]
WT	MSH4	Identical	0.95	0.83	-0.12	[ 1 1 1 1 0 1 ]	[ ]
WT	MSH5	Identical	0.95	1.17	0.22	[ 2 1 1 1 1 1 ]	[ ]
WT	MSH6	Increase	0.95	1.83	0.88	[ 1 2 2 2 2 2 ]	[ ]
WT	PMS1	Identical	0.95	1.17	0.22	[ 1 1 1 2 1 1 ]	[ ]
WT	YCL036W	Identical	0.95	1.33	0.38	[ 2 1 1 1 1 2 ]	[ ]
WT	YDR514C	Identical	0.95	1	0.05	[ 1 1 1 1 1 1 ]	[ ]
WT	CSM2	Identical	0.95	0.67	-0.28	[ 1 1 1 0 0 1 ]	[ ]
WT	PSY3	Identical	0.95	0.83	-0.12	[ 1 1 1 0 1 1 ]	[ ]
WT	SHU1	Identical	0.95	1.11	0.16	[ 2 1 1 1 1 1 1 2 0 ]	[ ]
WT	SHU2	Identical	0.95	1.33	0.38	[ 2 2 1 1 1 1 ]	[ ]
WT	CTF18	Identical	0.95	1.33	0.38	[ 1 1 1 1 1 1 ]	[ ]
WT	CTF4	Increase	0.95	2	1.05	[ 2 2 3 1 2 2 ]	[ ]
WT	CTF8	Identical	0.95	1	0.05	[ 1 1 1 1 1 1 ]	[ ]
WT	DCC1	Identical	0.95	1.17	0.22	[ 1 1 1 2 1 1 ]	[ ]
WT	EST1	Identical	0.95	0.89	-0.06	[ 1 1 1 2 0 1 1 0 1 ]	[ ]
WT	EST2	Increase	0.95	1.67	0.72	[ 4 3 0 1 2 0 ]	[ -1 -1 -1 -1 -1 -1 ]
WT	EST3	Identical	0.95	1.11	0.16	[ 1 1 4 0 0 1 1 1 1 ]	[ ]
WT	PIF1	Increase	0.95	3	2.05	[ 3 3 3 3 3 3 ]	[ ]
WT	RIF2	Identical	0.95	0.83	-0.12	[ 2 0 1 0 1 1 ]	[ ]
WT	DEF1	Missing	0.95	-1	-1.95	[ ]	[ -1 -1 -1 -1 -1 -1 -1 -1 -1 -1 -1 -1 -1 -1 -1 ]	MISSING
WT	DIA2	Identical	0.95	1.15	0.2	[ 2 1 2 0 1 1 ]	[ ]
WT	DOT1	Decrease	0.95	0.33	-0.62	[ 0 1 1 0 0 0 ]	[ ]
WT	HIM1	Identical	0.95	1.17	0.22	[ 1 1 2 1 1 1 ]	[ -1 -1 -1 -1 -1 -1 ]
WT	MGS1	Identical	0.95	0.83	-0.12	[ 1 1 1 0 1 1 ]	[ ]
WT	MMS1	Increase	0.95	1.67	0.72	[ 1 2 2 1 2 2 ]	[ ]
WT	MMS22	Identical	0.95	1	0.05	[ 1 1 1 1 1 1 ]	[ -1 -1 -1 -1 -1 -1 ]
WT	MPH1	Increase	0.95	1.46	0.51	[ 2 1 1 1 2 2 ]	[ -1 -1 -1 -1 -1 -1 ]
WT	PBY1	Increase	0.95	3	2.05	[ 3 3 3 3 3 3 ]	[ ]
WT	PHR1	Identical	0.95	1.17	0.22	[ 1 1 1 1 2 1 ]	[ ]
WT	PSO2	Identical	0.95	1	0.05	[ 2 1 0 1 1 1 ]	[ -1 -1 -1 -1 -1 -1 ]
WT	RTT101	Increase	0.95	1.5	0.55	[ 1 1 1 1 1 1 ]	[ -1 -1 -1 -1 -1 -1 ]
WT	RTT107	Increase	0.95	1.73	0.78	[ 2 1 2 1 1 2 ]	[ ]
WT	TDP1	Identical	0.95	1.33	0.38	[ 1 1 1 1 2 2 ]	[ ]
WT	TOP1	Identical	0.95	1	0.05	[ 0 1 1 1 1 2 ]	[ ]
WT	TPP1	Identical	0.95	1.17	0.22	[ 2 1 1 1 1 1 ]	[ ]
WT	UBR1	Increase	0.95	1.5	0.55	[ 2 1 1 2 1 2 ]	[ ]
WT	WSS1	Increase	0.95	4.17	3.22	[ 4 5 4 4 4 4 ]	[ ]
WT	CHK1	Increase	0.95	1.42	0.48	[ 2 1 1 1 2 1 ]	[ -1 -1 -1 -1 -1 -1 ]
WT	CSM3	Increase	0.95	1.83	0.88	[ 2 2 2 2 1 2 ]	[ ]
WT	DDC1	Increase	0.95	2	1.05	[ 3 2 3 2 2 2 2 1 1 ]	[ ]
WT	DDC2SML1	Increase	0.95	2	1.05	[ 2 3 2 1 2 2 ]	[ ]
WT	DUN1	Increase	0.95	2.12	1.18	[ 2 1 2 1 1 1 1 2 2 ]	[ ]
WT	ELG1	Increase	0.95	2.17	1.22	[ 2 2 2 2 2 2 2 2 2 ]	[ ]
WT	MEC1SML1	Increase	0.95	1.89	0.95	[ 1 2 1 1 1 1 ]	[ ]
WT	MEC3	Identical	0.95	0.83	-0.12	[ 1 1 1 1 1 0 ]	[ ]
WT	MRC1	Increase	0.95	2.07	1.12	[ 2 2 2 2 1 2 0 1 1 2 1 1 ]	[ ]
WT	MRC1-AQ	Identical	0.95	1.03	0.08	[ 1 1 1 1 0 0 2 1 1 1 1 1 ]	[ ]
WT	PDS1	Increase	0.95	2.33	1.38	[ 2 3 2 ]	[ -2 -2 -2 -2 -2 -2 -1 -1 -1 -1 -1 -1 ]
WT	PPH3	Identical	0.95	1.17	0.22	[ 1 1 1 1 1 2 ]	[ ]
WT	PSY2	Identical	0.95	0.83	-0.12	[ 1 1 1 1 0 1 ]	[ ]
WT	RAD17	Increase	0.95	2.19	1.24	[ 2 2 2 2 1 2 2 2 3 ]	[ ]
WT	RAD24	Increase	0.95	2.11	1.16	[ 3 2 2 2 2 2 2 2 2 ]	[ ]
WT	RAD53SML1	Identical	0.95	1.08	0.13	[ 0 0 1 0 1 1 ]	[ ]
WT	RAD9	Identical	0.95	0.65	-0.3	[ 1 1 1 0 0 0 ]	[ ]
WT	SML1	Identical	0.95	1	0.05	[ 1 1 1 1 1 1 ]	[ ]
WT	TEL1	Identical	0.95	1.22	0.27	[ 1 1 2 1 1 1 2 1 1 ]	[ ]
WT	TOF1	Increase	0.95	1.5	0.55	[ 1 1 1 2 2 2 ]	[ ]
WT	ASF1	Increase	0.95	1.5	0.55	[ 2 2 2 1 1 1 ]	[ ]
WT	CAC2	Identical	0.95	1.22	0.27	[ 1 1 1 1 1 3 1 1 1 ]	[ ]
WT	HST3	Increase	0.95	2.5	1.55	[ 3 2 3 3 2 2 ]	[ ]
WT	HTA1	Identical	0.95	0.67	-0.28	[ 1 1 0 0 1 1 ]	[ ]
WT	UME6	Identical	0.95	1	0.05	[ 1 1 1 1 1 1 ]	[ ]
WT	RLF2	Identical	0.95	0.83	-0.12	[ 1 1 1 1 1 0 ]	[ ]
WT	FKH2	Identical	0.95	0.83	-0.12	[ 1 1 0 1 1 1 ]	[ ]
WT	RTT109	Increase	0.95	2.42	1.47	[ 2 1 2 1 1 1 ]	[ ]
WT	GET1	Identical	0.95	0.83	-0.12	[ 2 1 1 0 1 0 ]	[ ]
WT	GET2	Decrease	0.95	0.17	-0.78	[ 0 1 0 0 0 0 ]	[ ]
WT	CCR4	Decrease	0.95	0.5	-0.45	[ 1 1 1 0 0 0 ]	[ ]
WT	LSM1	Identical	0.95	0.83	-0.12	[ 1 1 1 1 1 0 ]	[ ]
WT	LSM6	Identical	0.95	1.17	0.22	[ 1 2 2 1 1 0 ]	[ ]
WT	LSM7	Decrease	0.95	0.5	-0.45	[ 1 1 0 1 0 0 ]	[ ]
WT	PAT1	Identical	0.95	0.83	-0.12	[ 1 1 1 1 0 1 ]	[ ]
WT	POP2	Decrease	0.95	0	-0.95	[ 0 0 0 0 0 0 ]	[ ]
WT	NPL3	Decrease	0.95	0.5	-0.45	[ 1 1 0 0 0 1 ]	[ ]
WT	NUP120	Identical	0.95	1.33	0.38	[ 1 1 2 1 1 2 ]	[ ]
WT	NUP133	Increase	0.95	2	1.05	[ 2 2 2 2 2 2 ]	[ ]
WT	NUP60	Increase	0.95	2	1.05	[ 2 2 2 2 2 2 ]	[ ]
WT	NUP84	Increase	0.95	2.04	1.1	[ 2 2 2 2 3 2 ]	[ ]
WT	ARD1	Identical	0.95	1	0.05	[ 1 1 0 2 1 1 ]	[ ]
WT	CDH1	Decrease	0.95	0.17	-0.78	[ 0 0 0 0 0 1 ]	[ ]
WT	CLA4	Identical	0.95	1.17	0.22	[ 1 1 1 1 2 1 ]	[ ]
WT	CLB2	Decrease	0.95	0	-0.95	[ 0 0 0 0 0 0 ]	[ ]
WT	CLB5	Identical	0.95	1	0.05	[ 1 1 2 0 1 1 1 1 1 ]	[ ]
WT	CLN2	Identical	0.95	0.67	-0.28	[ 1 1 0 1 0 1 ]	[ ]
WT	CSM1	Identical	0.95	0.83	-0.12	[ 1 1 1 1 1 0 ]	[ ]
WT	DBF2	Identical	0.95	0.83	-0.12	[ 1 1 1 0 1 1 ]	[ ]
WT	HSL1	Identical	0.95	0.83	-0.12	[ 1 1 1 0 1 1 ]	[ ]
WT	LRS4	Identical	0.95	1	0.05	[ 1 1 1 1 1 1 ]	[ ]
WT	LTE1	Identical	0.95	1.33	0.38	[ 2 2 1 1 1 1 ]	[ ]
WT	NAT1	Identical	0.95	0.83	-0.12	[ 1 1 1 1 0 1 ]	[ ]
WT	NFI1	Identical	0.95	1.33	0.38	[ 2 2 1 1 1 1 ]	[ ]
WT	NPT1	Decrease	0.95	0.5	-0.45	[ 1 1 1 0 0 0 ]	[ ]
WT	PAP2	Missing	0.95	-1	-1.95	[ ]	[ -1 -1 -1 -1 -1 -1 -1 -1 -1 -1 -1 -1 -1 -1 -1 ]	MISSING
WT	PIN4	Identical	0.95	1	0.05	[ 1 1 1 1 1 1 ]	[ -1 -1 -1 -1 -1 -1 ]
WT	RTT105	Increase	0.95	1.67	0.72	[ 2 2 1 2 1 2 ]	[ ]
WT	SIC1	Increase	0.95	2.43	1.48	[ 2 2 2 2 1 2 ]	[ ]
WT	ALO1	Identical	0.95	0.83	-0.12	[ 1 1 1 0 1 1 ]	[ ]
WT	CCS1	Increase	0.95	2	1.05	[ 2 2 2 ]	[ -1 -1 -1 -1 -1 -1 -1 -1 -1 -1 -1 -1 ]
WT	SKN7	Increase	0.95	1.83	0.88	[ 2 2 2 2 2 1 ]	[ ]
WT	SOD1	Identical	0.95	0.67	-0.28	[ 1 1 1 1 0 0 ]	[ ]
WT	TSA1	Increase	0.95	3.67	2.72	[ 3 4 4 4 4 3 ]	[ ]
WT	YAP1	Identical	0.95	1.17	0.22	[ 2 1 1 1 1 1 ]	[ -1 -1 -1 -1 -1 -1 ]
WT	RPN10	Decrease	0.95	0.5	-0.45	[ 1 1 1 0 0 0 ]	[ ]
WT	RPN4	Decrease	0.95	0.5	-0.45	[ 1 1 1 0 0 0 ]	[ ]
WT	HUR1	Identical	0.95	0.83	-0.12	[ 1 1 1 1 0 1 ]	[ ]
WT	ISC1	Identical	0.95	1.17	0.22	[ 1 2 1 1 1 1 ]	[ ]
WT	MSN5	Identical	0.95	0.83	-0.12	[ 1 1 1 0 1 1 ]	[ ]
WT	RTS1	Decrease	0.95	0.33	-0.62	[ 0 0 0 1 1 0 ]	[ ]
WT	SGO1	Identical	0.95	0.83	-0.12	[ 1 1 1 0 1 1 ]	[ ]
WT	UBC4	Identical	0.95	1	0.05	[ 2 1 1 0 1 1 ]	[ ]
WT	UMP1	Increase	0.95	1.5	0.55	[ 1 2 2 2 1 1 ]	[ ]
WT	SWI4	Decrease	0.95	0.5	-0.45	[ 1 0 0 0 1 1 ]	[ -1 -1 -1 -1 -1 -1 ]
WT	SWI6	Identical	0.95	1	0.05	[ 1 1 1 1 1 1 ]	[ ]
WT	CTK1	Identical	0.95	1.17	0.22	[ 2 1 1 1 1 1 ]	[ ]
WT	CTK2	Increase	0.95	1.75	0.8	[ 2 1 1 1 1 1 ]	[ -1 -1 -1 -1 -1 -1 ]
WT	CTK3	Identical	0.95	0.83	-0.12	[ 1 1 1 1 0 1 ]	[ -1 -1 -1 -1 -1 -1 ]
WT	EAF1	Decrease	0.95	0.33	-0.62	[ 0 0 1 1 0 0 ]	[ -1 -1 -1 -1 -1 -1 ]
WT	MBP1	Identical	0.95	1	0.05	[ 1 1 1 1 1 1 ]	[ -1 -1 -1 -1 -1 -1 ]
WT	YNG2	Missing	0.95	-1	-1.95	[ ]	[ -1 -1 -1 -1 -1 -1 -1 -1 -1 -1 -1 -1 -1 -1 -1 ]	MISSING
WT	GIM3	Identical	0.95	0.83	-0.12	[ 1 1 1 1 0 1 ]	[ -1 -1 -1 -1 -1 -1 ]
WT	GIM4	Identical	0.95	1	0.05	[ 1 1 1 1 1 1 ]	[ ]
WT	GIM5	Decrease	0.95	0.5	-0.45	[ 1 0 0 1 0 1 ]	[ ]
WT	PAC10	Identical	0.95	0.67	-0.28	[ 1 0 1 0 1 1 ]	[ ]
WT	YKE2	Identical	0.95	0.67	-0.28	[ 1 0 1 0 1 1 ]	[ ]
WT	PFD1	Identical	0.95	0.67	-0.28	[ 1 1 1 1 0 0 ]	[ -1 -1 -1 -1 -1 -1 ]
WT	SWD3	Identical	0.95	0.83	-0.12	[ 1 0 1 1 1 1 ]	[ -1 -1 -1 -1 -1 -1 ]
WT	SWD1	Decrease	0.95	0.5	-0.45	[ 1 1 0 0 1 0 ]	[ ]
WT	SDC1	Decrease	0.95	0.33	-0.62	[ 0 0 0 0 1 1 ]	[ ]
WT	BRE2	Identical	0.95	0.67	-0.28	[ 0 1 0 1 1 1 ]	[ ]
WT	RPD3	Decrease	0.95	0.17	-0.78	[ 0 0 0 0 1 0 ]	[ ]
WT	SIN3	Decrease	0.95	0.33	-0.62	[ 0 0 0 1 0 1 ]	[ ]
WT	SDS3	Identical	0.95	0.67	-0.28	[ 0 1 0 1 1 1 ]	[ ]
WT	SAP30	Decrease	0.95	0.5	-0.45	[ 0 0 0 1 1 1 ]	[ ]
WT	PHO23	Identical	0.95	0.83	-0.12	[ 1 1 1 1 1 0 ]	[ ]
WT	RXT2	Identical	0.95	1.17	0.22	[ 1 1 2 1 2 0 ]	[ ]
WT	DEP1	Decrease	0.95	0.17	-0.78	[ 0 0 0 1 0 0 ]	[ ]
WT	VPS71	Identical	0.95	0.94	-0.01	[ 1 1 1 1 1 1 1 2 1 0 1 2 0 0 1 1 0 0 1 1 1 2 1 1 1 1 1 1 1 1 1 1 ]	[ ]
WT	VPS72	Identical	0.95	1.09	0.14	[ 1 1 1 1 1 1 1 1 1 1 1 0 1 0 1 1 1 2 2 1 1 2 1 1 1 1 1 1 2 2 1 1 ]	[ ]
WT	SWR1	Identical	0.95	1.26	0.31	[ 0 1 1 1 1 1 1 2 1 1 1 1 1 0 1 1 1 2 1 1 1 1 1 0 1 2 1 1 1 0 1 1 ]	[ ]
WT	SWC3	Identical	0.95	1.03	0.08	[ 1 0 1 1 1 1 2 1 1 1 1 1 1 1 1 1 0 0 1 1 1 2 1 1 1 1 1 1 1 1 2 2 ]	[ ]
WT	SWC5	Identical	0.95	1	0.05	[ 1 1 1 1 2 1 1 0 1 3 0 1 1 0 1 0 1 0 1 1 1 1 1 4 0 1 1 1 1 1 1 1 ]	[ ]
WT	ARP6	Identical	0.95	1.12	0.18	[ 1 1 1 1 2 1 1 1 1 1 1 2 2 1 1 1 1 1 1 2 1 1 2 1 1 1 1 1 1 1 1 0 ]	[ ]
WT	YAF9	Identical	0.95	0.78	-0.17	[ 1 1 0 1 2 0 1 0 1 1 0 1 1 0 1 1 1 1 1 0 1 1 1 1 1 1 1 0 1 1 1 0 ]	[ ]
WT	HTZ1	Identical	0.95	1.13	0.18	[ 1 0 0 1 1 1 1 2 1 1 1 1 1 1 1 2 1 2 2 1 2 2 1 1 1 1 1 2 1 0 ]	[ ]
WT	THP1	Decrease	0.95	0.5	-0.45	[ 1 0 0 0 1 1 ]	[ ]
WT	SAC3	Increase	0.95	1.5	0.55	[ 3 1 1 1 1 2 ]	[ ]
WT	SEM1	Increase	0.95	1.63	0.68	[ 1 1 2 1 1 2 ]	[ ]
WT	DOA1	Decrease	0.95	0.33	-0.62	[ 0 1 0 1 0 0 ]	[ ]
WT	UBP6	Identical	0.95	1.17	0.22	[ 1 1 1 2 1 1 ]	[ ]
WT	HIR1	Identical	0.95	1.17	0.22	[ 1 1 1 1 2 1 ]	[ ]
WT	HIR2	Identical	0.95	0.83	-0.12	[ 1 1 1 1 0 1 ]	[ ]
WT	HPC2	Identical	0.95	0.83	-0.12	[ 1 1 1 1 1 0 ]	[ ]
WT	HIR3	Identical	0.95	0.83	-0.12	[ 1 1 1 0 1 1 ]	[ ]
WT	EAF3	Identical	0.95	1	0.05	[ 1 1 1 1 1 1 ]	[ ]
WT	RCO1	Identical	0.95	1	0.05	[ 1 1 1 1 1 1 ]	[ ]
WT	YTA7	Increase	0.95	1.58	0.63	[ 2 1 1 2 1 1 ]	[ ]
WT	EAF6	Identical	0.95	0.83	-0.12	[ 1 1 1 1 0 1 ]	[ ]
WT	ISW1	Identical	0.95	1	0.05	[ 1 1 1 1 1 1 ]	[ ]
WT	EAF7	Decrease	0.95	0.33	-0.62	[ 0 0 0 0 1 1 1 0 0 ]	[ ]
WT	EAF5	Identical	0.95	0.83	-0.12	[ 1 1 0 1 1 1 ]	[ ]
WT	TAF14	Decrease	0.95	0	-0.95	[ 0 0 0 0 0 0 ]	[ -1 -1 -1 -1 -1 -1 ]
WT	IES5	Identical	0.95	0.83	-0.12	[ 1 1 0 1 1 1 ]	[ ]
WT	IES1	Identical	0.95	1	0.05	[ 1 1 1 0 2 1 ]	[ ]
WT	NHP10	Identical	0.95	0.67	-0.28	[ 1 0 1 0 1 1 ]	[ ]
WT	IES2	Identical	0.95	0.67	-0.28	[ 1 0 1 1 0 1 ]	[ ]
WT	RSC30	Decrease	0.95	0.31	-0.64	[ 0 0 1 1 0 1 ]	[ ]
WT	RTT102	Decrease	0.95	0.5	-0.45	[ 0 0 0 1 1 1 ]	[ ]
WT	BUB1	Identical	0.95	1.17	0.22	[ 1 1 1 2 1 1 ]	[ ]
WT	BUB3	Identical	0.95	0.67	-0.28	[ 1 1 0 0 1 1 ]	[ ]
WT	MAD1	Identical	0.95	1	0.05	[ 1 1 1 1 1 1 ]	[ ]
WT	MAD2	Identical	0.95	1.11	0.16	[ 1 1 1 2 1 2 0 1 1 ]	[ ]
WT	MAD3	Identical	0.95	1	0.05	[ 1 1 1 1 1 1 ]	[ ]
WT	BUB2	Identical	0.95	0.67	-0.28	[ 1 1 1 1 0 0 ]	[ ]
WT	BFA1	Identical	0.95	0.83	-0.12	[ 1 1 0 1 1 1 ]	[ ]
WT	AMN1	Identical	0.95	0.83	-0.12	[ 1 1 1 1 1 0 ]	[ ]
WT	KEL1	Identical	0.95	0.67	-0.28	[ 1 0 1 1 1 0 ]	[ ]
WT	KEL2	Identical	0.95	0.83	-0.12	[ 1 1 1 0 1 1 ]	[ ]
WT	DBF20	Identical	0.95	0.83	-0.12	[ 1 1 1 1 1 0 ]	[ ]
WT	SLK19	Identical	0.95	1.17	0.22	[ 1 1 1 1 2 1 ]	[ ]
WT	SPO12	Identical	0.95	0.67	-0.28	[ 1 1 1 1 0 0 ]	[ ]
WT	RNH1	Identical	0.95	0.83	-0.12	[ 1 1 1 0 1 1 ]	[ ]
WT	FOB1	Identical	0.95	0.67	-0.28	[ 1 1 1 1 0 0 ]	[ ]
WT	HMO1	Identical	0.95	0.67	-0.28	[ 1 1 1 1 0 0 ]	[ ]
WT	GCN5	Identical	0.95	0.83	-0.12	[ 1 1 1 1 1 0 ]	[ ]
WT	HCS1	Identical	0.95	0.83	-0.12	[ 1 1 1 0 1 1 ]	[ ]
WT	COG7	Identical	0.95	1.17	0.22	[ 1 1 1 1 1 2 ]	[ ]
WT	COG8	Identical	0.95	1	0.05	[ 1 1 1 1 1 1 ]	[ ]
WT	WHI5	Identical	0.95	0.67	-0.28	[ 1 0 1 ]	[ -1 -1 -1 -1 -1 -1 -1 -1 -1 -1 -1 -1 ]
WT	RVS167	Decrease	0.95	0	-0.95	[ 0 0 0 0 0 0 ]	[ ]
WT	SLA1	Decrease	0.95	0.33	-0.62	[ 1 0 0 1 0 0 ]	[ ]
WT	SLT2	Identical	0.95	0.67	-0.28	[ 1 0 1 0 1 1 ]	[ ]
WT	BCK1	Identical	0.95	0.83	-0.12	[ 1 0 1 1 1 1 ]	[ ]
WT	SMI1	Identical	0.95	0.67	-0.28	[ 1 1 0 0 1 1 ]	[ ]
WT	KRE1	Identical	0.95	0.67	-0.28	[ 1 0 1 1 1 0 ]	[ ]
WT	ADA2	Decrease	0.95	0.33	-0.62	[ 0 0 1 0 0 1 ]	[ ]
WT	NGG1	Identical	0.95	1	0.05	[ 1 1 1 1 1 1 ]	[ -1 -1 -1 -1 -1 -1 ]
WT	ELP6	Identical	0.95	0.67	-0.28	[ 1 1 0 0 1 1 ]	[ -1 -1 -1 -1 -1 -1 ]
WT	ELP4	Identical	0.95	0.67	-0.28	[ 1 1 0 1 0 1 ]	[ -1 -1 -1 -1 -1 -1 ]
WT	ELP2	Identical	0.95	1	0.05	[ 1 1 1 0 1 2 ]	[ ]
WT	IKI3	Decrease	0.95	0.5	-0.45	[ 0 1 1 1 0 0 ]	[ ]
WT	ELP3	Identical	0.95	0.83	-0.12	[ 1 1 1 0 1 1 ]	[ ]
WT	GCR2	Identical	0.95	0.83	-0.12	[ 1 1 1 0 1 1 ]	[ ]
WT	SPT21	Identical	0.95	1	0.05	[ 1 1 2 1 0 1 ]	[ ]
WT	CDC26	Identical	0.95	1.17	0.22	[ 2 2 0 1 1 1 ]	[ -1 -1 -1 -1 -1 -1 ]
WT	RTT106	Missing	0.95	-1	-1.95	[ ]	[ -1 -1 -1 -1 -1 -1 -1 -1 -1 -1 -1 -1 -1 -1 -1 ]	MISSING
WT	BIM1	Identical	0.95	0.67	-0.28	[ 1 1 0 0 1 1 ]	[ -1 -1 -1 -1 -1 -1 ]
WT	KAR3	Identical	0.95	0.83	-0.12	[ 1 1 1 0 1 1 ]	[ -1 -1 -1 -1 -1 -1 ]
WT	CIK1	Identical	0.95	0.83	-0.12	[ 1 0 0 1 1 2 ]	[ -1 -1 -1 -1 -1 -1 ]
WT	SHP1	Identical	0.95	0.67	-0.28	[ 0 1 1 0 1 1 ]	[ -1 -1 -1 -1 -1 -1 ]
WT	ARP1	Identical	0.95	0.83	-0.12	[ 1 0 1 1 1 1 ]	[ -1 -1 -1 -1 -1 -1 ]
WT	NUM1	Identical	0.95	0.67	-0.28	[ 1 1 0 0 1 1 ]	[ -1 -1 -1 -1 -1 -1 ]
WT	JNM1	Identical	0.95	0.83	-0.12	[ 1 2 0 1 0 1 ]	[ -1 -1 -1 -1 -1 -1 ]
WT	MON2	Identical	0.95	1.33	0.38	[ 2 2 1 1 1 1 ]	[ ]
WT	CHD1	Identical	0.95	1	0.05	[ 1 1 1 1 1 1 ]	[ -1 -1 -1 -1 -1 -1 ]
WT	KIP3	Identical	0.95	0.83	-0.12	[ 1 1 0 1 1 1 ]	[ -1 -1 -1 -1 -1 -1 ]
WT	APC9	Increase	0.95	1.5	0.55	[ 1 1 2 4 1 0 ]	[ -1 -1 -1 -1 -1 -1 ]
WT	SWM1	Identical	0.95	1	0.05	[ 1 1 1 1 1 1 ]	[ -1 -1 -1 -1 -1 -1 ]
WT	SHE1	Identical	0.95	0.83	-0.12	[ 1 1 1 0 1 1 ]	[ -1 -1 -1 -1 -1 -1 ]
WT	KAR9	Identical	0.95	1	0.05	[ 1 1 1 1 1 1 ]	[ -1 -1 -1 -1 -1 -1 ]
WT	RBL2	Identical	0.95	1	0.05	[ 2 1 0 1 1 1 ]	[ -1 -1 -1 -1 -1 -1 ]
WT	MCM21	Identical	0.95	1	0.05	[ 1 1 2 0 1 1 ]	[ ]
WT	CHL4	Identical	0.95	0.83	-0.12	[ 1 1 1 1 1 0 ]	[ ]
WT	MCM16	Identical	0.95	0.83	-0.12	[ 1 1 2 0 0 1 ]	[ ]
WT	MCM22	Identical	0.95	1	0.05	[ 1 2 2 0 0 1 ]	[ ]
WT	VIK1	Identical	0.95	0.83	-0.12	[ 1 1 1 0 1 1 ]	[ ]
WT	GBP2	Identical	0.95	1.17	0.22	[ 2 1 1 1 1 1 ]	[ ]
WT	RAD61	Increase	0.95	1.67	0.72	[ 1 2 2 2 2 1 ]	[ -1 -1 -1 -1 -1 -1 ]
WT	HPR1	Missing	0.95	-1	-1.95	[ ]	[ -1 -1 -1 -1 -1 -1 -1 -1 -1 -1 -1 -1 -1 -1 -1 ]	MISSING
WT	HST4	Identical	0.95	1	0.05	[ 1 2 1 1 0 1 ]	[ ]
WT	ESC1	Identical	0.95	1	0.05	[ 1 1 1 1 1 1 ]	[ ]
WT	ZUO1	Decrease	0.95	0.17	-0.78	[ 1 0 0 0 0 0 ]	[ ]
WT	CHZ1	Identical	0.95	1.17	0.22	[ 1 1 1 2 1 1 ]	[ ]
WT	ULA1	Identical	0.95	1.17	0.22	[ 1 1 2 1 1 1 ]	[ ]
WT	RUB1	Identical	0.95	1.33	0.38	[ 1 2 2 1 1 1 ]	[ ]
WT	UBC12	Identical	0.95	1.17	0.22	[ 2 2 1 1 1 0 ]	[ ]
WT	CAF130	Identical	0.95	1	0.05	[ 2 1 1 0 1 1 ]	[ ]
WT	YPR078C	Identical	0.95	1	0.05	[ 1 1 1 1 1 1 ]	[ ]
WT	SET5	Identical	0.95	1	0.05	[ 1 1 1 1 1 1 ]	[ ]
WT	SIR1	Identical	0.95	1	0.05	[ 1 1 1 1 1 1 ]	[ ]
WT	SIR2	Missing	0.95	-1	-1.95	[ ]	[ -1 -1 -1 -1 -1 -1 -1 -1 -1 -1 -1 -1 -1 -1 -1 ]	MISSING
WT	SIR3	Identical	0.95	0.67	-0.28	[ 1 1 1 1 0 0 ]	[ ]
WT	SIR4	Missing	0.95	-1	-1.95	[ ]	[ -1 -1 -1 -1 -1 -1 -1 -1 -1 -1 -1 -1 -1 -1 -1 ]	MISSING
WT	SAW1	Identical	0.95	1	0.05	[ 1 1 1 1 1 1 ]	[ ]
WT	PSY4	Identical	0.95	1	0.05	[ 1 1 1 1 1 1 ]	[ ]
WT	HRQ1	Identical	0.95	1.17	0.22	[ 1 2 1 1 1 1 ]	[ ]
WT	YKL075C	Identical	0.95	1.17	0.22	[ 1 1 1 1 2 1 ]	[ ]
WT	IRC4	Identical	0.95	1.17	0.22	[ 2 0 2 1 1 1 ]	[ ]
WT	IRC21	Identical	0.95	0.83	-0.12	[ 1 1 1 1 0 1 ]	[ ]
WT	IRC3	Increase	0.95	1.67	0.72	[ 2 2 2 1 2 1 ]	[ ]
WT	IRC15	Identical	0.95	1.17	0.22	[ 2 1 2 1 1 0 ]	[ ]
WT	SET2	Identical	0.95	0.83	-0.12	[ 1 1 1 0 1 1 ]	[ ]
WT	CDC73	Increase	0.95	1.7	0.75	[ 2 2 2 1 1 2 ]	[ ]
WT	LEO1	Identical	0.95	0.83	-0.12	[ 1 1 1 1 1 0 ]	[ ]
WT	RTT103	Identical	0.95	0.83	-0.12	[ 1 1 1 1 0 1 ]	[ ]
WT	RTF1	Identical	0.95	0.88	-0.07	[ 1 1 1 1 0 1 ]	[ ]
WT	SOH1	Identical	0.95	0.83	-0.12	[ 1 1 1 0 1 1 ]	[ ]
WT	SRB2	Identical	0.95	0.83	-0.12	[ 1 1 0 1 1 1 ]	[ -1 -1 -1 -1 -1 -1 ]
WT	SPT8	Increase	0.95	1.39	0.45	[ 2 2 2 1 2 1 ]	[ ]
WT	SPT3	Increase	0.95	1.67	0.72	[ 2 2 2 1 2 1 ]	[ ]
WT	MSI1	Identical	0.95	1	0.05	[ 1 1 1 1 1 1 ]	[ ]
WT	HDA1	Identical	0.95	0.83	-0.12	[ 1 1 1 1 0 1 ]	[ ]
WT	PRE9	Identical	0.95	1.17	0.22	[ 2 1 1 1 1 1 ]	[ ]
WT	URM1	Decrease	0.95	0.33	-0.62	[ 1 0 0 0 0 1 ]	[ ]
WT	DST1	Increase	0.95	1.67	0.72	[ 1 3 1 1 3 1 ]	[ ]
WT	MED1	Identical	0.95	0.67	-0.28	[ 1 1 1 1 0 0 ]	[ ]
WT	NUT1	Identical	0.95	0.83	-0.12	[ 1 1 1 1 0 1 ]	[ ]
WT	SGF73	Identical	0.95	1	0.05	[ 1 1 1 1 1 1 ]	[ ]
WT	HOS2	Identical	0.95	1	0.05	[ 2 2 1 2 1 1 ]	[ ]
WT	SIF2	Identical	0.95	1.17	0.22	[ 1 1 1 2 1 1 ]	[ ]
WT	SNT1	Increase	0.95	1.5	0.55	[ 1 2 2 2 1 1 ]	[ ]
WT	CKB1	Identical	0.95	1	0.05	[ 2 1 1 0 1 1 ]	[ ]
WT	CKB2	Identical	0.95	1.26	0.31	[ 2 2 2 0 2 1 ]	[ ]
WT	MCK1	Identical	0.95	1.17	0.22	[ 0 2 2 1 1 1 ]	[ ]
WT	ERG6	Identical	0.95	1	0.05	[ 1 1 1 1 1 1 ]	[ ]
WT	CHL1	Increase	0.95	1.67	0.72	[ 2 1 3 1 1 2 ]	[ ]
WT	IRC5	Identical	0.95	0.83	-0.12	[ 1 1 1 0 1 1 ]	[ ]
WT	IRC19	Identical	0.95	1	0.05	[ 1 1 1 1 1 1 ]	[ ]
WT	TOF2	Identical	0.95	0.67	-0.28	[ 1 1 1 0 0 1 ]	[ ]
WT	IDP1	Identical	0.95	1	0.05	[ 1 1 1 1 1 1 ]	[ ]
WT	YCR061W	Identical	0.95	0.83	-0.12	[ 1 1 1 1 0 1 ]	[ ]
WT	YML020W	Identical	0.95	0.83	-0.12	[ 0 1 1 0 1 2 ]	[ -2 -2 -2 -2 -2 -2 ]
WT	BEM2	Identical	0.95	0.67	-0.28	[ 1 0 0 1 1 1 ]	[ -1 -1 -1 -1 -1 -1 ]
WT	CLN3	Increase	0.95	1.83	0.88	[ 2 2 2 2 1 2 ]	[ ]
WT	DDI1	Identical	0.95	1	0.05	[ 2 1 0 1 1 1 ]	[ ]
WT	RAD53-21	Identical	0.95	1	0.05	[ 1 1 1 1 1 1 ]	[ ]
WT	GIS4	Identical	0.95	1.33	0.38	[ 2 2 1 1 1 1 ]	[ -2 -2 -2 -2 -2 -2 ]
WT	NTE1	Identical	0.95	1.33	0.38	[ 1 1 1 0 4 1 ]	[ ]
WT	ACB1	Identical	0.95	1	0.05	[ 1 1 1 1 1 1 ]	[ ]
WT	IRC7	Identical	0.95	1.17	0.22	[ 1 1 1 1 2 1 ]	[ ]
WT	NAT3	Decrease	0.95	0.33	-0.62	[ 1 1 0 0 0 0 ]	[ -1 -1 -1 -1 -1 -1 ]
WT	UFO1	Identical	0.95	1	0.05	[ 1 2 1 1 1 0 ]	[ ]
WT	MLH2	Identical	0.95	1.17	0.22	[ 1 2 1 1 1 1 ]	[ ]
WT	ELM1	Decrease	0.95	0.33	-0.62	[ 0 0 1 ]	[ -1 -1 -1 ]
WT	YPT6	Decrease	0.95	0	-0.95	[ 0 0 0 0 0 0 ]	[ ]
WT	RIM101	Identical	0.95	1	0.05	[ 1 1 1 1 1 1 ]	[ ]
WT	SAC1	Identical	0.95	0.83	-0.12	[ 1 1 1 1 0 1 ]	[ ]
WT	KEM1	Decrease	0.95	0.5	-0.45	[ 1 1 1 0 0 0 ]	[ ]
WT	NUP188	Identical	0.95	1	0.05	[ 1 2 1 1 0 1 ]	[ ]
WT	CDC50	Identical	0.95	0.83	-0.12	[ 1 1 1 0 1 1 ]	[ -1 -1 -1 -1 -1 -1 ]
WT	SGF11	Decrease	0.95	0.5	-0.45	[ 0 0 1 1 1 0 ]	[ -1 -1 -1 -1 -1 -1 ]
WT	UBP8	Identical	0.95	0.83	-0.12	[ 1 1 1 1 0 1 ]	[ -1 -1 -1 -1 -1 -1 ]
WT	WHI2	Identical	0.95	1	0.05	[ 1 1 0 1 1 2 ]	[ -1 -1 -1 -1 -1 -1 ]
WT	PHO80	Identical	0.95	0.83	-0.12	[ 1 1 1 1 1 0 ]	[ -1 -1 -1 -1 -1 -1 ]
WT	RPA34	Identical	0.95	0.83	-0.12	[ 0 1 1 1 1 1 ]	[ -1 -1 -1 -1 -1 -1 ]
WT	CTI6	Identical	0.95	1	0.05	[ 1 0 2 ]	[ -1 -1 -1 -1 -1 -1 -1 -1 -1 -1 -1 -1 ]
WT	SIN4	Identical	0.95	1	0.05	[ 1 1 1 1 1 1 ]	[ -1 -1 -1 -1 -1 -1 ]
WT	IRA2	Identical	0.95	1	0.05	[ 1 1 1 1 1 1 ]	[ -1 -1 -1 -1 -1 -1 ]
WT	PDE2	Identical	0.95	1.17	0.22	[ 2 1 1 1 1 1 ]	[ -1 -1 -1 -1 -1 -1 ]
WT	RPA14	Identical	0.95	0.83	-0.12	[ 1 1 1 1 1 0 ]	[ -1 -1 -1 -1 -1 -1 ]
WT	VIP1	Identical	0.95	0.83	-0.12	[ 1 1 1 1 1 0 ]	[ -1 -1 -1 -1 -1 -1 ]
WT	IPK1	Identical	0.95	1.17	0.22	[ 1 1 1 2 1 1 ]	[ -1 -1 -1 -1 -1 -1 ]
WT	RTG2	Identical	0.95	1.17	0.22	[ 1 2 1 1 1 1 ]	[ -1 -1 -1 -1 -1 -1 ]
WT	GPB2	Identical	0.95	1.17	0.22	[ 1 1 2 1 1 1 ]	[ -1 -1 -1 -1 -1 -1 ]
WT	FMP52	Identical	0.95	1	0.05	[ 1 2 0 1 1 1 ]	[ -1 -1 -1 -1 -1 -1 ]
WT	RML2	Identical	0.95	1.17	0.22	[ 1 1 2 1 1 1 ]	[ ]
WT	DID2	Identical	0.95	1	0.05	[ 1 1 1 1 1 1 ]	[ ]
WT	VPS24	Decrease	0.95	0.33	-0.62	[ 0 0 1 0 1 0 ]	[ ]
WT	SAC7	Decrease	0.95	0.5	-0.45	[ 1 1 0 1 0 0 ]	[ ]
WT	SUB1	Identical	0.95	1	0.05	[ 1 1 1 1 1 1 ]	[ ]
WT	POC4	Identical	0.95	1	0.05	[ 1 1 1 1 1 1 ]	[ ]
WT	NAM7	Increase	0.95	1.67	0.72	[ 2 1 2 1 2 2 ]	[ -1 -1 -1 -1 -1 -1 ]
WT	BIO2	Identical	0.95	0.67	-0.28	[ 1 1 1 0 0 1 ]	[ -1 -1 -1 -1 -1 -1 ]
WT	SIS2	Identical	0.95	1	0.05	[ 2 1 1 0 1 1 ]	[ ]
WT	PPZ1	Identical	0.95	1.33	0.38	[ 1 1 2 1 2 1 ]	[ ]
WT	SAP155	Identical	0.95	0.67	-0.28	[ 1 1 0 0 1 1 ]	[ ]
WT	RRD1	Identical	0.95	0.67	-0.28	[ 1 1 1 1 0 0 ]	[ ]
WT	HOG1	Identical	0.95	0.67	-0.28	[ 1 1 1 0 1 0 ]	[ ]
WT	PBS2	Identical	0.95	0.67	-0.28	[ 1 1 1 1 0 0 ]	[ ]
WT	SSK2	Identical	0.95	1	0.05	[ 1 1 1 1 1 1 ]	[ ]
WT	VPS64	Identical	0.95	0.67	-0.28	[ 1 0 1 1 0 1 ]	[ ]
WT	PPM1	Identical	0.95	0.67	-0.28	[ 1 0 1 0 1 1 ]	[ ]
WT	SOK2	Identical	0.95	0.83	-0.12	[ 1 1 1 0 1 1 ]	[ ]
WT	FPS1	Identical	0.95	0.89	-0.06	[ 1 1 1 1 1 0 1 1 1 ]	[ -1 -1 -1 ]
WT	PUB1	Identical	0.95	0.67	-0.28	[ 0 1 0 1 1 1 ]	[ ]
WT	VMA9	Missing	0.95	-2	-2.95	[ ]	[ -2 -2 -2 -2 -2 -2 -2 -2 -2 -2 -2 -2 -2 -2 -2 ]	MISSING
WT	VMA8	Identical	0.95	1.17	0.22	[ 2 1 1 1 1 1 ]	[ ]
WT	PTC2	Identical	0.95	0.83	-0.12	[ 2 1 1 0 1 0 ]	[ ]
WT	GAL11	Identical	0.95	1	0.05	[ 2 2 1 1 0 0 ]	[ ]
WT	PGD1	Increase	0.95	1.5	0.55	[ 2 2 2 1 1 1 ]	[ ]
WT	SPT4	Decrease	0.95	0.17	-0.78	[ 0 1 0 0 0 0 ]	[ ]
WT	SRO9	Identical	0.95	1.17	0.22	[ 1 1 2 1 1 1 ]	[ ]
WT	RIM21	Identical	0.95	0.67	-0.28	[ 1 1 1 0 0 1 ]	[ ]
WT	TIM18	Identical	0.95	1.33	0.38	[ 1 2 1 2 1 1 ]	[ ]
WT	SPP1	Identical	0.95	0.83	-0.12	[ 1 1 1 0 1 1 ]	[ ]
WT	UME1	Decrease	0.95	0.33	-0.62	[ 0 1 1 0 0 0 ]	[ ]
WT	BDF2	Identical	0.95	1	0.05	[ 1 1 1 1 1 1 ]	[ ]
WT	SNF2	Decrease	0.95	0.5	-0.45	[ 1 1 1 0 0 0 ]	[ ]
WT	RPB9	Decrease	0.95	0.33	-0.62	[ 1 0 0 ]	[ -1 -1 -1 ]
WT	SAS3	Identical	0.95	0.83	-0.12	[ 1 1 1 0 1 1 ]	[ ]
WT	NTO1	Identical	0.95	1	0.05	[ 1 1 1 1 1 1 ]	[ ]
WT	PHO86	Identical	0.95	1	0.05	[ 2 1 1 1 1 0 ]	[ ]
WT	TOM7	Identical	0.95	1	0.05	[ 2 1 2 1 0 0 ]	[ ]
WT	AIM31	Identical	0.95	0.67	-0.28	[ 1 0 1 0 1 1 ]	[ -2 -2 -2 -2 -2 -2 ]
WT	FPR1	Identical	0.95	0.83	-0.12	[ 0 1 1 1 1 1 ]	[ ]
WT	DOM34	Identical	0.95	0.67	-0.28	[ 1 1 1 0 1 0 ]	[ ]
WT	FUM1	Identical	0.95	0.67	-0.28	[ 1 1 1 0 1 0 ]	[ ]
WT	TKL1	Identical	0.95	0.83	-0.12	[ 1 1 1 1 0 1 ]	[ ]
WT	RPE1	Identical	0.95	0.83	-0.12	[ 1 1 1 1 0 1 ]	[ ]
WT	UBA3	Decrease	0.95	0.5	-0.45	[ 1 0 0 1 1 0 ]	[ ]
WT	MGA2	Identical	0.95	0.83	-0.12	[ 1 2 0 0 1 1 ]	[ ]
WT	IDH2	Identical	0.95	0.67	-0.28	[ 1 1 1 0 0 1 ]	[ ]
WT	AVT5	Identical	0.95	0.83	-0.12	[ 1 1 1 1 0 1 ]	[ ]
WT	INP51	Identical	0.95	0.83	-0.12	[ 2 1 1 1 0 0 ]	[ ]
WT	MET6	Identical	0.95	0.89	-0.06	[ 1 1 1 1 1 1 1 0 1 ]	[ ]
WT	GDS1	Decrease	0.95	0.5	-0.45	[ 1 1 0 0 0 1 ]	[ ]
WT	CAF40	Identical	0.95	1	0.05	[ 1 1 1 1 1 1 ]	[ ]
WT	UBP2	Decrease	0.95	0.5	-0.45	[ 1 1 1 0 0 0 ]	[ ]
WT	AKR1	Identical	0.95	1	0.05	[ 1 1 1 1 1 1 ]	[ ]
WT	CPR8	Identical	0.95	1.17	0.22	[ 2 1 1 1 1 1 ]	[ ]
WT	HAL5	Identical	0.95	1	0.05	[ 1 1 1 1 1 1 ]	[ ]
WT	AFT1	Identical	0.95	0.83	-0.12	[ 1 1 1 0 1 1 ]	[ ]
WT	ELC1	Identical	0.95	1	0.05	[ 1 1 2 0 1 1 ]	[ ]
WT	CPR3	Identical	0.95	1.17	0.22	[ 2 1 2 1 0 1 ]	[ ]
WT	HSL7	Missing	0.95	-1	-1.95	[ ]	[ -1 -1 -1 -1 -1 -1 -1 -1 -1 -1 -1 -1 -1 -1 -1 ]	MISSING
WT	YPL009C	Identical	0.95	1	0.05	[ 1 1 1 1 1 1 ]	[ ]
WT	GPX2	Identical	0.95	0.83	-0.12	[ 1 1 1 0 1 1 ]	[ ]
WT	NRP1	Identical	0.95	0.67	-0.28	[ 1 1 1 1 0 0 ]	[ ]
WT	BUD6	Identical	0.95	0.83	-0.12	[ 1 1 1 0 1 1 ]	[ ]
WT	TPM1	Identical	0.95	1	0.05	[ 1 1 1 1 1 1 ]	[ ]
WT	BEM3	Identical	0.95	0.83	-0.12	[ 1 1 1 1 0 1 ]	[ ]
WT	ZDS1	Decrease	0.95	0.5	-0.45	[ 0 1 1 0 0 1 ]	[ ]
WT	RSR1	Identical	0.95	1.33	0.38	[ 1 2 1 1 1 2 ]	[ ]
WT	GCS1	Identical	0.95	1.17	0.22	[ 1 1 1 1 2 1 ]	[ ]
WT	BZZ1	Identical	0.95	1.17	0.22	[ 1 1 2 1 1 1 ]	[ -1 -1 -1 -1 -1 -1 ]
WT	DOT6	Identical	0.95	0.83	-0.12	[ 1 1 1 1 0 1 ]	[ -1 -1 -1 -1 -1 -1 ]
WT	FRA1	Identical	0.95	0.83	-0.12	[ 1 1 1 1 1 0 ]	[ ]
WT	STI1	Identical	0.95	0.83	-0.12	[ 1 1 1 1 1 0 ]	[ ]
WT	SLH1	Identical	0.95	1	0.05	[ 1 1 1 1 1 1 ]	[ ]
WT	NTH1	Identical	0.95	1.17	0.22	[ 1 1 2 1 1 1 ]	[ ]
WT	RGA2	Identical	0.95	0.83	-0.12	[ 1 1 1 1 1 0 ]	[ ]
WT	APL2	Decrease	0.95	0.5	-0.45	[ 1 0 0 0 1 1 ]	[ -1 -1 -1 -1 -1 -1 ]
WT	YND1	Identical	0.95	0.83	-0.12	[ 1 0 1 1 1 1 ]	[ -1 -1 -1 -1 -1 -1 ]
WT	HMG1	Identical	0.95	1	0.05	[ 1 1 1 1 1 1 ]	[ -1 -1 -1 -1 -1 -1 ]
WT	HTL1	Missing	0.95	-1	-1.95	[ ]	[ -1 -1 -1 -1 -1 -1 -1 -1 -1 -1 -1 -1 -1 -1 -1 -1 -1 -1 -1 -1 -1 ]	MISSING
WT	NPL6	Missing	0.95	-1	-1.95	[ ]	[ -1 -1 -1 -1 -1 -1 -1 -1 -1 -1 -1 -1 -1 -1 -1 -1 -1 -1 -1 -1 -1 ]	MISSING
WT	RSC2	Decrease	0.95	0.11	-0.84	[ 1 0 0 0 0 0 0 0 0 1 0 0 0 0 0 0 0 0 ]	[ ]
WT	IES3	Identical	0.95	1	0.05	[ 1 0 1 1 1 2 1 1 1 1 0 1 1 1 1 1 1 2 ]	[ ]
WT	RSC1	Missing	0.95	-1	-1.95	[ ]	[ -1 -1 -1 -1 -1 -1 -1 -1 -1 -1 -1 -1 -1 -1 -1 -1 -1 -1 -1 -1 -1 ]	MISSING
WT	ARP8	Identical	0.95	0.67	-0.28	[ ]	[ -2 -2 -2 -2 -2 -2 -2 -2 -2 -2 -2 -2 -2 -2 -2 -2 -2 -2 -2 -2 -2 ]
WT	RNR1	Identical	0.95	0.78	-0.17	[ 1 1 0 1 1 0 1 1 1 1 1 0 1 1 1 1 1 0 ]	[ ]
WT	RNR4	Identical	0.95	1.22	0.27	[ 1 1 1 2 1 1 1 1 2 1 1 1 1 1 2 2 1 1 ]	[ ]
WT	CLC1	Missing	0.95	-1	-1.95	[ ]	[ -1 -1 -1 -1 -1 -1 -1 -1 -1 -1 -1 -1 -1 -1 -1 -1 -1 -1 -1 -1 -1 ]	MISSING
WT	ANP1	Missing	0.95	-2	-2.95	[ ]	[ -2 -2 -2 -2 -2 -2 -2 -2 -2 -2 -2 -2 -2 -2 -2 -2 -2 -2 -2 -2 -2 ]	MISSING
WT	SAM37	Identical	0.95	1.22	0.27	[ 2 1 2 0 0 1 2 1 2 2 1 2 2 1 2 0 0 1 ]	[ ]
WT	BUR2	Identical	0.95	1.33	0.38	[ 2 1 1 2 1 1 ]	[ -2 -2 -2 -2 -2 -2 -2 -2 -2 -2 -2 -2 ]
WT	DHH1	Identical	0.95	1.11	0.16	[ 1 1 1 0 0 2 2 1 2 1 1 1 2 1 2 0 0 2 ]	[ ]
WT	PMP3	Identical	0.95	0.78	-0.17	[ 1 1 1 1 0 1 0 1 1 1 1 1 0 1 1 1 0 1 ]	[ ]
WT	SNF4	Identical	0.95	0.67	-0.28	[ 1 1 1 0 0 1 1 0 1 1 1 1 1 0 1 0 0 1 ]	[ ]
WT	VAM7	Identical	0.95	1	0.05	[ 5 1 0 1 0 1 1 0 0 5 1 0 1 0 0 1 0 1 ]	[ ]
WT	ETR1	Identical	0.95	0.89	-0.06	[ 1 0 1 1 1 1 1 1 1 1 0 1 1 1 1 1 1 1 ]	[ ]
WT	PER1	Identical	0.95	0.89	-0.06	[ 1 1 1 1 0 1 1 1 1 1 1 1 1 1 1 1 0 1 ]	[ ]
WT	IRS4	Identical	0.95	0.78	-0.17	[ 1 1 1 0 0 1 1 1 1 1 1 1 1 1 1 0 0 1 ]	[ ]
WT	SCO1	Identical	0.95	0.89	-0.06	[ 1 1 1 1 1 0 1 1 1 1 1 1 1 1 1 1 1 0 ]	[ ]
WT	PET122	Identical	0.95	0.78	-0.17	[ 1 1 1 1 0 1 0 1 1 1 1 1 0 1 1 1 0 1 ]	[ ]
WT	CTR1	Missing	0.95	-2	-2.95	[ ]	[ -2 -2 -2 -2 -2 -2 -2 -2 -2 -2 -2 -2 -2 -2 -2 -2 -2 -2 -2 -2 -2 ]	MISSING
WT	COQ2	Identical	0.95	0.89	-0.06	[ 1 1 1 1 1 0 1 1 1 1 1 1 1 1 1 1 1 0 ]	[ ]
WT	END3	Identical	0.95	0.89	-0.06	[ 1 1 2 0 1 1 1 1 0 1 1 2 1 1 0 0 1 1 ]	[ ]
WT	PEP3	Decrease	0.95	0.44	-0.5	[ 0 0 1 1 0 1 0 1 0 0 0 1 0 1 0 1 0 1 ]	[ ]
WT	VPS45	Decrease	0.95	0.33	-0.62	[ 0 0 0 1 1 0 1 0 0 0 0 0 1 0 0 1 1 0 ]	[ ]
WT	REG1	Identical	0.95	0.56	-0.39	[ 1 1 1 1 0 0 1 0 0 1 1 1 1 0 0 1 0 0 ]	[ ]
WT	SPC72	Missing	0.95	-1	-1.95	[ ]	[ -1 -1 -1 -1 -1 -1 -1 -1 -1 -1 -1 -1 -1 -1 -1 -1 -1 -1 -1 -1 -1 ]	MISSING
WT	PLC1	Identical	0.95	0.89	-0.06	[ 1 1 1 0 1 1 1 1 1 1 1 1 1 1 1 0 1 1 ]	[ ]
WT	ERG28	Identical	0.95	1	0.05	[ 1 1 1 1 1 1 1 1 1 1 1 1 1 1 1 1 1 1 ]	[ ]
WT	MET32	Identical	0.95	1	0.05	[ 1 2 1 0 1 1 1 1 1 1 2 1 1 1 1 0 1 1 ]	[ ]
WT	THR4	Identical	0.95	0.89	-0.06	[ 1 1 1 0 1 1 1 1 1 1 1 1 1 1 1 0 1 1 ]	[ ]
WT	ARL3	Identical	0.95	1.22	0.27	[ 1 2 1 1 2 1 1 1 1 ]	[ ]
WT	GYP1	Missing	0.95	-2	-2.95	[ ]	[ -2 -2 -2 -2 -2 -2 -2 -2 -2 ]	MISSING
WT	TLG2	Identical	0.95	0.89	-0.06	[ 1 1 1 1 1 1 0 1 1 ]	[ ]
WT	ARL1	Identical	0.95	1	0.05	[ 1 2 0 1 1 2 1 0 1 ]	[ ]
WT	SYS1	Identical	0.95	1	0.05	[ 1 1 0 3 1 1 0 1 1 ]	[ ]
WT	COG6	Identical	0.95	1.11	0.16	[ 1 1 2 1 1 1 1 1 1 ]	[ ]
WT	RUD3	Identical	0.95	1	0.05	[ 1 1 1 1 1 1 1 1 1 ]	[ ]
WT	GSG1	Identical	0.95	1	0.05	[ 1 1 1 1 1 1 1 1 1 ]	[ ]
WT	RIC1	Identical	0.95	1	0.05	[ 1 1 1 1 1 1 1 1 1 ]	[ ]
WT	RGP1	Identical	0.95	1.11	0.16	[ 1 1 1 1 1 1 2 1 1 ]	[ ]
WT	SEC22	Identical	0.95	0.89	-0.06	[ 1 1 1 1 1 1 1 0 1 ]	[ ]
WT	BRE5	Identical	0.95	1	0.05	[ 1 1 1 1 1 1 1 1 1 ]	[ ]
WT	UBP3	Decrease	0.95	0.22	-0.73	[ 0 0 0 1 0 1 0 0 0 ]	[ ]
WT	CSF1	Identical	0.95	1	0.05	[ 1 1 2 1 1 1 1 0 1 ]	[ ]
WT	SEC28	Decrease	0.95	0.33	-0.62	[ 0 0 1 1 0 0 0 1 0 ]	[ ]
WT	VPS21	Identical	0.95	0.89	-0.06	[ 1 1 1 1 1 1 1 0 1 ]	[ ]
WT	VPS8	Identical	0.95	0.67	-0.28	[ 0 1 1 1 1 1 0 1 0 ]	[ ]
WT	VPS9	Identical	0.95	0.56	-0.39	[ 1 0 1 1 0 1 0 1 0 ]	[ ]
WT	MNN10	Identical	0.95	0.89	-0.06	[ 1 1 1 1 1 1 1 0 1 ]	[ ]
WT	NBP2	Identical	0.95	0.89	-0.06	[ 2 1 1 1 1 1 1 0 0 ]	[ ]
WT	PTC1	Identical	0.95	1.13	0.18	[ 1 1 1 2 1 2 1 0 1 1 1 1 1 1 2 ]	[ ]
WT	CHS5	Identical	0.95	0.67	-0.28	[ 0 1 1 1 1 1 1 0 0 ]	[ ]
WT	SHE4	Identical	0.95	0.78	-0.17	[ 1 1 1 0 1 1 1 1 0 ]	[ ]
WT	GAS1	Identical	0.95	0.78	-0.17	[ 1 1 1 1 1 2 0 0 0 ]	[ ]
WT	LAS21	Identical	0.95	1	0.05	[ 1 1 1 1 1 1 1 1 1 ]	[ ]
WT	SPF1	Identical	0.95	1.22	0.27	[ 1 2 2 1 1 1 1 1 1 ]	[ ]
WT	SEC66	Identical	0.95	0.89	-0.06	[ 1 1 1 1 1 1 1 1 0 ]	[ ]
WT	HOC1	Identical	0.95	0.89	-0.06	[ 1 1 1 1 1 1 1 0 1 ]	[ ]
WT	ERD1	Identical	0.95	1.11	0.16	[ 1 1 2 1 1 1 1 1 1 ]	[ ]
WT	ARF1	Identical	0.95	0.89	-0.06	[ 1 1 1 1 1 1 0 1 1 ]	[ ]
WT	ICE2	Identical	0.95	1.2	0.25	[ 1 1 1 1 3 1 1 1 1 1 1 1 2 1 1 ]	[ ]
WT	PMR1	Missing	0.95	-2	-2.95	[ ]	[ -2 -2 -2 -2 -2 -2 -2 -2 -2 ]	MISSING
WT	AIM44	Identical	0.95	1	0.05	[ 1 1 1 1 1 1 1 1 1 ]	[ ]
WT	ECM33	Identical	0.95	1.22	0.27	[ 1 1 2 1 2 1 1 1 1 ]	[ ]
WT	VID22	Increase	0.95	3.56	2.61	[ 3 4 4 4 4 4 3 3 3 ]	[ ]
WT	MMR1	Identical	0.95	0.78	-0.17	[ 1 1 1 1 1 1 1 0 0 ]	[ ]
WT	SWF1	Identical	0.95	0.78	-0.17	[ 1 1 1 1 1 1 0 1 0 ]	[ ]
WT	INP53	Identical	0.95	0.89	-0.06	[ 1 1 1 1 1 1 1 1 0 ]	[ ]
WT	VPS13	Identical	0.95	0.89	-0.06	[ 1 1 1 1 1 1 0 1 1 ]	[ ]
WT	VPS17	Identical	0.95	0.89	-0.06	[ 1 1 1 1 1 1 1 1 0 ]	[ ]
WT	VPS35	Identical	0.95	0.67	-0.28	[ 0 0 1 1 1 1 0 1 1 ]	[ ]
WT	VPS29	Identical	0.95	0.89	-0.06	[ 1 1 1 0 1 1 1 1 1 ]	[ ]
WT	VPS5	Identical	0.95	0.89	-0.06	[ 1 1 1 1 1 1 1 1 0 ]	[ ]
WT	ARC18	Identical	0.95	0.67	-0.28	[ 1 1 0 1 1 1 0 0 1 ]	[ ]
WT	RIM8	Identical	0.95	1.11	0.16	[ 2 1 1 1 1 1 1 1 1 ]	[ ]
WT	RIM20	Identical	0.95	0.89	-0.06	[ 1 2 1 0 1 1 0 0 2 ]	[ ]
WT	RIM13	Identical	0.95	1.22	0.27	[ 2 2 1 1 1 1 1 1 1 ]	[ ]
WT	DFG16	Identical	0.95	1	0.05	[ 2 1 1 1 1 1 1 0 1 ]	[ ]
WT	RIM9	Identical	0.95	0.56	-0.39	[ 0 0 1 1 1 1 0 1 0 ]	[ ]
WT	NAP1	Identical	0.95	0.89	-0.06	[ 1 1 1 1 1 1 0 1 1 ]	[ ]
WT	RVS161	Identical	0.95	1	0.05	[ 2 2 1 1 1 1 0 0 1 ]	[ ]
WT	VRP1	Decrease	0.95	0.33	-0.62	[ 0 0 1 1 1 0 0 0 0 ]	[ ]
WT	STE50	Increase	0.95	1.4	0.45	[ 2 2 1 2 2 2 1 1 1 1 1 2 1 1 1 ]	[ ]
WT	CDC10	Identical	0.95	1	0.05	[ 1 1 1 1 1 1 1 1 1 ]	[ ]
WT	ASC1	Identical	0.95	0.78	-0.17	[ 1 0 1 1 1 0 1 1 1 ]	[ ]
WT	ERG3	Missing	0.95	-1	-1.95	[ ]	[ -1 -1 -1 -1 -1 -1 -1 -1 -1 ]	MISSING
WT	STB5	Identical	0.95	1	0.05	[ 1 1 1 1 1 1 1 1 1 ]	[ ]
WT	YDJ1	Increase	0.95	2.56	1.61	[ 3 3 3 3 3 3 2 2 1 ]	[ ]
WT	AAH1	Identical	0.95	1.22	0.27	[ 2 1 1 1 1 1 1 2 1 ]	[ ]
WT	VAM3	Identical	0.95	0.78	-0.17	[ 1 1 0 1 1 1 0 1 1 ]	[ ]
WT	VAM6	Identical	0.95	1	0.05	[ 1 1 1 1 1 1 0 1 2 ]	[ ]
WT	VPS41	Identical	0.95	0.67	-0.28	[ 1 1 0 1 0 1 1 0 1 ]	[ ]
WT	MON1	Identical	0.95	0.89	-0.06	[ 1 0 1 1 1 1 1 1 1 ]	[ ]
WT	YPT7	Identical	0.95	0.67	-0.28	[ 1 1 1 1 0 0 0 1 1 ]	[ ]
WT	CCZ1	Identical	0.95	0.78	-0.17	[ 2 1 1 1 1 0 0 1 0 ]	[ ]
WT	SNX4	Identical	0.95	0.78	-0.17	[ 1 0 1 2 1 1 0 1 0 ]	[ ]
WT	CSG2	Identical	0.95	0.89	-0.06	[ 1 1 1 1 1 1 1 0 1 ]	[ ]
WT	CRD1	Identical	0.95	0.6	-0.35	[ 1 0 0 2 1 2 0 0 0 1 0 1 0 0 1 ]	[ ]
WT	PDA1	Identical	0.95	1.13	0.18	[ 1 1 1 2 2 2 1 1 1 1 1 1 1 0 1 ]	[ ]
WT	LAT1	Identical	0.95	1.22	0.27	[ 1 1 2 2 1 2 1 0 1 ]	[ ]
WT	GTR1	Identical	0.95	1.11	0.16	[ 1 2 1 2 1 1 1 1 0 ]	[ ]
WT	LST4	Decrease	0.95	0.44	-0.5	[ 1 1 1 1 0 0 0 0 0 ]	[ ]
WT	SLM3	Missing	0.95	-1	-1.95	[ ]	[ -1 -1 -1 -1 -1 -1 -1 -1 -1 ]	MISSING
WT	MCT1	Identical	0.95	0.93	-0.02	[ 1 1 1 2 2 2 1 0 0 1 1 1 0 1 0 ]	[ ]
WT	SLM4	Identical	0.95	0.89	-0.06	[ 2 1 1 1 1 1 1 0 0 ]	[ ]
WT	TCO89	Identical	0.95	0.89	-0.06	[ 1 1 1 1 1 1 0 1 1 ]	[ ]
WT	OCA2	Identical	0.95	1.13	0.18	[ 2 2 2 1 1 1 1 1 0 0 1 2 1 1 1 ]	[ ]
WT	GSH1	Identical	0.95	0.56	-0.39	[ 1 1 1 0 0 0 1 1 0 ]	[ ]
WT	UBI4	Identical	0.95	0.78	-0.17	[ 1 1 1 0 1 1 1 1 0 ]	[ ]
WT	YPT31	Identical	0.95	1	0.05	[ 1 1 1 1 1 1 1 1 0 1 1 1 2 1 1 ]	[ ]
WT	ATP11	Identical	0.95	0.67	-0.28	[ 0 1 1 1 1 1 1 0 0 ]	[ ]
WT	ATP12	Missing	0.95	-2	-2.95	[ ]	[ -2 -2 -2 -2 -2 -2 -2 -2 -2 ]	MISSING
WT	DAL81	Identical	0.95	1	0.05	[ 1 1 1 1 1 1 1 1 1 ]	[ ]
WT	VPS27	Identical	0.95	0.78	-0.17	[ 0 1 1 1 1 0 1 1 1 ]	[ ]
WT	VPS4	Identical	0.95	1.22	0.27	[ 1 2 2 1 1 1 1 1 1 ]	[ ]
WT	DID4	Identical	0.95	0.56	-0.39	[ 1 0 1 0 1 0 0 1 1 ]	[ ]
WT	VPS28	Identical	0.95	0.56	-0.39	[ 1 1 1 1 0 0 0 0 1 ]	[ ]
WT	WHI3	Missing	0.95	-1	-1.95	[ ]	[ -1 -1 -1 -1 -1 -1 -1 -1 -1 ]	MISSING
WT	JID1	Identical	0.95	1	0.05	[ 1 1 2 1 1 1 0 1 1 ]	[ ]
WT	ERG2	Missing	0.95	-1	-1.95	[ ]	[ -1 -1 -1 -1 -1 -1 -1 -1 -1 ]	MISSING
WT	SFL1	Identical	0.95	1.11	0.16	[ 1 2 1 1 1 1 1 1 1 ]	[ ]
WT	MAF1	Identical	0.95	1	0.05	[ 1 1 1 1 1 1 1 1 1 ]	[ ]
WT	MLP1	Identical	0.95	1.33	0.38	[ 2 1 2 2 2 1 1 1 2 1 1 1 1 1 1 ]	[ ]
WT	SKI3	Increase	0.95	1.67	0.72	[ 2 1 2 2 1 2 1 1 3 ]	[ ]
WT	RMD1	Identical	0.95	1.22	0.27	[ 2 1 1 1 1 1 1 1 2 ]	[ ]
WT	MID1	Identical	0.95	1.2	0.25	[ 2 1 2 1 1 1 1 1 1 1 2 1 1 1 1 ]	[ ]
WT	UBP14	Identical	0.95	0.78	-0.17	[ 1 1 1 0 1 1 1 0 1 ]	[ ]
WT	ALG5	Identical	0.95	0.89	-0.06	[ 1 1 1 1 0 1 1 1 1 ]	[ ]
WT	OST3	Identical	0.95	0.78	-0.17	[ 1 0 1 1 1 1 0 1 1 ]	[ ]
WT	SCJ1	Identical	0.95	1.11	0.16	[ 2 1 2 1 1 1 0 1 1 ]	[ ]
WT	GUP1	Identical	0.95	0.78	-0.17	[ 1 1 1 1 1 1 0 1 0 ]	[ ]
WT	ROT2	Missing	0.95	-2	-2.95	[ ]	[ -2 -2 -2 -2 -2 -2 -2 -2 -2 ]	MISSING
WT	CWH41	Identical	0.95	0.89	-0.06	[ 1 1 1 1 1 1 1 1 0 ]	[ ]
WT	OST6	Identical	0.95	0.78	-0.17	[ 1 0 1 1 0 1 1 1 1 ]	[ ]
WT	CWH43	Identical	0.95	0.89	-0.06	[ 1 1 1 1 1 1 0 1 1 ]	[ ]
WT	CNE1	Identical	0.95	1.22	0.27	[ 1 2 1 1 1 2 1 1 1 ]	[ ]
WT	ALG3	Identical	0.95	1.11	0.16	[ 2 1 1 1 1 1 1 1 1 ]	[ ]
WT	ALG12	Identical	0.95	0.89	-0.06	[ 1 3 1 0 1 1 0 1 0 ]	[ ]
WT	SUM1	Identical	0.95	0.56	-0.39	[ 1 1 0 1 1 0 0 0 1 ]	[ ]
WT	CCW12	Identical	0.95	1.22	0.27	[ 2 1 2 1 1 2 1 0 1 ]	[ ]
WT	VPS74	Identical	0.95	1.22	0.27	[ 1 1 2 1 1 1 2 1 1 ]	[ ]
WT	BUD14	Identical	0.95	1.33	0.38	[ 1 2 2 1 1 1 1 1 2 ]	[ ]
WT	MNN2	Identical	0.95	1.11	0.16	[ 1 2 1 0 1 1 1 2 1 ]	[ ]
WT	GEF1	Identical	0.95	0.78	-0.17	[ 1 1 1 0 0 1 1 1 1 ]	[ ]
WT	SEC72	Identical	0.95	1.22	0.27	[ 2 1 2 1 1 1 1 1 1 ]	[ ]
WT	BNI4	Identical	0.95	1.07	0.12	[ 2 1 1 1 1 2 1 0 1 1 1 1 1 1 1 ]	[ ]
WT	CHS7	Identical	0.95	1.13	0.18	[ 2 2 2 1 1 1 0 1 1 1 2 0 1 1 1 ]	[ ]
WT	MID2	Identical	0.95	0.67	-0.28	[ 1 1 1 1 1 1 0 0 0 ]	[ ]
WT	RGD1	Decrease	0.95	0.44	-0.5	[ 1 1 1 0 0 1 0 0 0 ]	[ ]
WT	KRE11	Identical	0.95	0.89	-0.06	[ 2 1 1 0 1 1 1 1 0 ]	[ ]
WT	PDR1	Identical	0.95	1	0.05	[ 1 2 1 1 1 0 1 1 1 ]	[ ]
WT	GCN2	Identical	0.95	1.22	0.27	[ 1 2 2 1 1 1 1 1 1 ]	[ ]
WT	VID28	Identical	0.95	0.89	-0.06	[ 1 2 1 1 0 0 1 1 1 ]	[ ]
WT	MCX1	Identical	0.95	1	0.05	[ 1 2 0 1 1 1 1 1 1 ]	[ ]
WT	VID24	Identical	0.95	0.89	-0.06	[ 1 1 1 1 0 1 1 1 1 ]	[ ]
WT	RMD5	Identical	0.95	1	0.05	[ 1 1 1 1 1 1 1 1 1 ]	[ ]
WT	QCR6	Identical	0.95	1.13	0.18	[ 1 2 1 1 1 1 3 1 1 1 1 0 1 1 1 ]	[ ]
WT	RIP1	Identical	0.95	0.67	-0.28	[ 1 1 0 1 1 1 0 0 1 ]	[ ]
WT	COX14	Identical	0.95	0.89	-0.06	[ 1 1 1 1 1 0 1 1 1 ]	[ ]
WT	COX12	Identical	0.95	0.89	-0.06	[ 0 1 1 1 1 1 1 1 1 ]	[ ]
WT	COX10	Identical	0.95	0.78	-0.17	[ 1 1 1 0 1 1 0 1 1 ]	[ ]
WT	CYC2	Identical	0.95	1.11	0.16	[ 2 2 1 0 1 1 2 1 0 ]	[ ]
WT	RTG3	Identical	0.95	1.33	0.38	[ 2 1 1 2 1 1 2 1 1 ]	[ ]
WT	TIM13	Identical	0.95	1.11	0.16	[ 1 1 2 1 1 1 1 1 1 ]	[ ]
WT	ILV1	Decrease	0.95	0.11	-0.84	[ 0 0 1 0 0 0 0 0 0 ]	[ ]
WT	MSN2	Identical	0.95	0.78	-0.17	[ 1 1 1 1 0 1 0 1 1 ]	[ ]
WT	GVP36	Identical	0.95	0.89	-0.06	[ 1 2 1 0 1 1 0 1 1 ]	[ ]
WT	AKL1	Identical	0.95	1	0.05	[ 1 1 1 1 1 1 1 1 1 ]	[ ]
WT	EGD1	Identical	0.95	0.89	-0.06	[ 1 1 1 1 0 1 1 1 1 ]	[ ]
WT	SSK1	Identical	0.95	0.89	-0.06	[ 1 1 1 1 1 1 1 0 1 ]	[ ]
WT	NCL1	Identical	0.95	1.22	0.27	[ 2 2 1 1 0 1 2 1 1 ]	[ ]
WT	MKC7	Identical	0.95	0.78	-0.17	[ 1 1 1 0 1 1 1 1 0 ]	[ ]
WT	PSP1	Identical	0.95	1.33	0.38	[ 1 2 4 0 1 2 1 1 0 ]	[ ]
WT	PRK1	Identical	0.95	0.89	-0.06	[ 1 1 1 1 1 1 0 1 1 ]	[ ]
WT	MYO5	Identical	0.95	0.89	-0.06	[ 1 1 1 1 1 1 0 1 1 ]	[ ]
WT	BSD2	Identical	0.95	0.89	-0.06	[ 1 1 2 1 1 0 1 1 0 ]	[ ]
WT	CPR1	Identical	0.95	0.78	-0.17	[ 1 1 1 1 1 1 1 0 0 ]	[ ]
WT	CKA1	Identical	0.95	1.22	0.27	[ 1 2 2 1 1 1 1 1 1 ]	[ ]
WT	SWH1	Identical	0.95	1.11	0.16	[ 1 2 1 1 1 1 1 1 1 ]	[ ]
WT	LCB3	Identical	0.95	1.22	0.27	[ 2 2 1 2 1 1 1 1 0 ]	[ ]
WT	CUE1	Identical	0.95	0.89	-0.06	[ 0 2 2 1 1 1 0 0 1 ]	[ ]
WT	ERG5	Identical	0.95	1.22	0.27	[ 2 2 1 1 1 1 1 1 1 ]	[ ]
WT	STP1	Identical	0.95	1.11	0.16	[ 1 1 1 1 1 1 2 1 1 ]	[ ]
WT	YCK3	Identical	0.95	1	0.05	[ 1 1 3 0 1 1 0 1 1 ]	[ ]
WT	RHR2	Identical	0.95	1	0.05	[ 2 1 1 1 1 1 1 0 1 ]	[ ]
WT	CYB5	Identical	0.95	1	0.05	[ 1 1 1 1 1 1 1 1 1 ]	[ ]
WT	CIT1	Identical	0.95	1.22	0.27	[ 1 2 1 2 1 1 1 1 1 ]	[ ]
WT	IOC3	Identical	0.95	1.11	0.16	[ 1 2 2 0 1 1 1 1 1 ]	[ ]
WT	YNL022C	Identical	0.95	1.2	0.25	[ 2 2 2 1 1 1 0 1 1 1 1 1 2 1 1 ]	[ ]
WT	DRS2	Identical	0.95	0.56	-0.39	[ 0 1 1 1 0 0 0 1 1 ]	[ ]
WT	GOS1	Identical	0.95	0.78	-0.17	[ 1 2 1 1 1 1 0 0 0 ]	[ ]
WT	GDA1	Identical	0.95	1	0.05	[ 1 1 2 0 1 1 1 1 1 ]	[ ]
WT	VPS52	Identical	0.95	1.11	0.16	[ 1 1 2 1 1 1 1 1 1 ]	[ ]
WT	ERG4	Missing	0.95	-1.33	-2.28	[ ]	[ -1 -1 -1 -1 -1 -1 -2 -2 -2 ]	MISSING
WT	VPH2	Missing	0.95	-1	-1.95	[ ]	[ -1 -1 -1 -1 -1 -1 -1 -1 -1 ]	MISSING
WT	VMA22	Identical	0.95	0.78	-0.17	[ 1 1 0 1 1 1 1 1 0 ]	[ ]
WT	APM3	Identical	0.95	1	0.05	[ 1 1 1 1 2 1 0 1 1 ]	[ ]
WT	APL6	Identical	0.95	1	0.05	[ 1 1 1 1 1 1 1 1 1 ]	[ ]
WT	APS3	Identical	0.95	0.56	-0.39	[ 1 1 0 0 1 0 0 1 1 ]	[ ]
WT	ERV25	Identical	0.95	1	0.05	[ 1 1 2 0 1 1 1 1 1 ]	[ ]
WT	YEL043W	Identical	0.95	1.11	0.16	[ 1 2 1 1 1 1 1 1 1 ]	[ ]
WT	TED1	Identical	0.95	1.07	0.12	[ 2 1 1 1 0 0 2 2 1 1 2 1 1 1 0 ]	[ ]
WT	YIP3	Identical	0.95	1.11	0.16	[ 1 1 1 1 2 1 1 1 1 ]	[ ]
WT	NNF2	Identical	0.95	0.89	-0.06	[ 1 1 1 0 1 1 1 1 1 ]	[ ]
WT	EMC1	Identical	0.95	0.89	-0.06	[ 1 1 1 1 1 1 0 1 1 ]	[ ]
WT	FUN30	Identical	0.95	1	0.05	[ 1 2 3 1 1 0 1 1 1 ]	[ ]
WT	MTC1	Identical	0.95	1.22	0.27	[ 1 2 1 2 1 1 1 1 1 ]	[ ]
WT	YDL133W	Identical	0.95	1.11	0.16	[ 2 1 1 1 1 1 1 1 1 ]	[ ]
WT	PRB1	Identical	0.95	1	0.05	[ 1 1 1 1 1 1 1 1 1 ]	[ ]
WT	MGR2	Identical	0.95	0.89	-0.06	[ 1 1 1 1 1 1 1 0 1 ]	[ ]
WT	GRE3	Identical	0.95	0.67	-0.28	[ 1 1 1 1 0 1 0 1 0 ]	[ ]
WT	SAC6	Identical	0.95	0.89	-0.06	[ 0 2 1 1 1 1 0 1 1 ]	[ ]
WT	IES6	Identical	0.95	1.33	0.38	[ 2 1 1 ]	[ -1 -1 -1 -1 -1 -1 ]
WT	SNF8	Identical	0.95	0.56	-0.39	[ 1 1 0 0 0 1 0 1 1 ]	[ ]
WT	BRO1	Identical	0.95	0.56	-0.39	[ 0 0 1 1 1 0 1 0 1 ]	[ ]
WT	VPS33	Identical	0.95	1	0.05	[ 1 1 1 1 1 1 1 1 1 ]	[ ]
WT	VPS36	Identical	0.95	0.67	-0.28	[ 1 1 1 0 1 1 0 1 0 ]	[ ]
WT	VPS20	Identical	0.95	1.11	0.16	[ 2 1 1 1 1 1 1 1 1 ]	[ ]
WT	VPS25	Identical	0.95	0.67	-0.28	[ 0 1 0 0 0 2 1 0 2 ]	[ ]
WT	STP22	Identical	0.95	0.56	-0.39	[ 1 1 0 0 1 0 0 1 1 ]	[ ]
WT	PEP12	Identical	0.95	1.22	0.27	[ 2 2 1 1 1 1 1 1 1 ]	[ ]
WT	VPS3	Decrease	0.95	0.22	-0.73	[ 1 0 0 0 0 0 0 1 0 ]	[ ]
WT	VPS1	Identical	0.95	0.67	-0.28	[ 1 1 0 0 1 1 1 1 0 ]	[ ]
WT	NHX1	Identical	0.95	0.56	-0.39	[ 1 1 1 0 0 1 0 1 0 ]	[ ]
WT	AAT2	Missing	0.95	-2	-2.95	[ ]	[ -2 -2 -2 -2 -2 -2 -2 -2 -2 ]	MISSING
WT	TRK1	Identical	0.95	0.73	-0.22	[ 2 2 2 0 1 1 0 0 1 0 0 2 0 0 0 ]	[ ]
WT	ERG24	Missing	0.95	-1	-1.95	[ ]	[ -1 -1 -1 -1 -1 -1 -1 -1 -1 ]	MISSING
WT	GRR1	Identical	0.95	0.56	-0.39	[ 1 1 1 0 0 0 1 0 1 ]	[ ]
WT	LDB7	Missing	0.95	-1	-1.95	[ ]	[ -1 -1 -1 -1 -1 -1 -1 -1 -1 ]	MISSING
WT	THR1	Identical	0.95	0.89	-0.06	[ 1 3 0 1 1 0 1 0 1 ]	[ ]
WT	EAP1	Identical	0.95	1	0.05	[ 1 2 1 1 1 1 0 1 1 ]	[ ]
WT	SCP160	Missing	0.95	-1	-1.95	[ ]	[ -1 -1 -1 -1 -1 -1 -1 -1 -1 ]	MISSING
WT	FET3	Identical	0.95	0.89	-0.06	[ 1 1 1 1 1 1 1 0 1 ]	[ ]
WT	FTR1	Identical	0.95	0.89	-0.06	[ 1 1 1 1 1 1 1 1 0 ]	[ ]
WT	MET12	Identical	0.95	0.56	-0.39	[ 1 1 0 0 0 1 1 0 1 ]	[ ]
WT	RRI1	Identical	0.95	0.89	-0.06	[ 1 1 1 1 0 1 1 1 1 ]	[ ]
WT	VTC1	Identical	0.95	0.78	-0.17	[ 1 1 1 1 1 1 0 0 1 ]	[ ]
WT	YKR023W	Identical	0.95	0.78	-0.17	[ 1 1 1 1 0 1 1 0 1 ]	[ ]
WT	EDS1	Identical	0.95	1	0.05	[ 1 1 1 1 1 1 1 1 1 ]	[ ]
WT	BSP1	Identical	0.95	1	0.05	[ 1 1 2 1 1 1 0 1 1 ]	[ ]
WT	HAL9	Identical	0.95	0.78	-0.17	[ 1 1 1 0 1 1 1 1 0 ]	[ ]
WT	GLR1	Identical	0.95	1	0.05	[ 1 1 1 1 1 1 0 1 2 ]	[ ]
WT	SGE1	Identical	0.95	1	0.05	[ 1 1 1 1 1 1 1 1 1 ]	[ ]
WT	TRM9	Identical	0.95	0.56	-0.39	[ 1 0 1 1 1 1 0 0 0 ]	[ ]
WT	ADI1	Identical	0.95	1	0.05	[ 1 1 3 1 1 1 0 0 1 ]	[ ]
WT	FET4	Identical	0.95	1	0.05	[ 1 1 1 1 1 1 1 1 1 ]	[ ]
WT	YNL122C	Identical	0.95	0.89	-0.06	[ 1 1 1 1 1 1 1 1 0 ]	[ ]
WT	PCK1	Decrease	0.95	0.44	-0.5	[ 1 1 0 1 0 0 0 1 0 ]	[ ]
WT	ELA1	Identical	0.95	0.89	-0.06	[ 1 1 1 0 1 1 1 1 1 ]	[ ]
WT	ERV29	Identical	0.95	0.89	-0.06	[ 1 1 1 1 1 1 0 1 1 ]	[ ]
WT	FAP1	Identical	0.95	1.11	0.16	[ 1 1 1 2 1 1 1 1 1 ]	[ ]
WT	TOM6	Identical	0.95	1	0.05	[ 1 1 1 1 1 1 1 1 1 ]	[ ]
WT	AIM30	Identical	0.95	1.22	0.27	[ 2 2 1 1 0 1 1 1 2 ]	[ ]
WT	APP1	Identical	0.95	1	0.05	[ 1 1 1 0 1 1 2 1 1 ]	[ ]
WT	CPR6	Identical	0.95	1.07	0.12	[ 1 1 1 3 1 1 0 1 1 1 1 1 1 1 1 ]	[ ]
WT	YER098W	Identical	0.95	1	0.05	[ 1 1 1 1 1 1 1 1 1 ]	[ ]
WT	STP3	Identical	0.95	1.11	0.16	[ 2 1 1 1 1 1 1 1 1 ]	[ ]
WT	RPL2B	Identical	0.95	0.89	-0.06	[ 0 1 1 2 1 1 0 1 1 ]	[ ]
WT	DUR1,2	Identical	0.95	1	0.05	[ 1 1 1 1 2 1 1 1 0 ]	[ ]
WT	SIP4	Identical	0.95	1	0.05	[ 1 2 1 1 1 1 1 1 0 ]	[ ]
WT	AIM26	Identical	0.95	1.11	0.16	[ 1 1 1 2 1 1 1 1 1 ]	[ ]
WT	GPM2	Identical	0.95	0.78	-0.17	[ 0 1 1 1 1 1 1 1 0 ]	[ ]
WT	POA1	Identical	0.95	0.89	-0.06	[ 1 1 1 0 1 1 1 1 1 ]	[ ]
WT	VOA1	Identical	0.95	1	0.05	[ 1 1 1 1 1 1 1 1 1 ]	[ ]
WT	YPK1	Identical	0.95	1	0.05	[ 1 1 1 1 1 1 1 1 1 ]	[ ]
WT	GTR2	Identical	0.95	1.11	0.16	[ 1 1 1 1 1 1 1 1 2 ]	[ ]
WT	AYR1	Identical	0.95	0.89	-0.06	[ 1 1 1 1 1 1 0 1 1 ]	[ ]
WT	CCC2	Identical	0.95	0.89	-0.06	[ 1 1 1 1 1 0 1 1 1 ]	[ ]
WT	EPS1	Identical	0.95	0.78	-0.17	[ 1 1 0 0 1 1 1 1 1 ]	[ ]
WT	RAD34	Identical	0.95	0.89	-0.06	[ 1 1 0 2 1 0 0 2 1 ]	[ ]
WT	RKM3	Identical	0.95	0.89	-0.06	[ 1 1 1 1 1 0 1 1 1 ]	[ ]
WT	NOP6	Identical	0.95	0.78	-0.17	[ 1 0 1 1 1 1 0 1 1 ]	[ ]
WT	SMM1	Identical	0.95	0.89	-0.06	[ 1 0 2 1 1 1 1 0 1 ]	[ ]
WT	TRM1	Identical	0.95	0.89	-0.06	[ 1 1 1 1 1 1 0 1 1 ]	[ ]
WT	DAL82	Identical	0.95	0.87	-0.08	[ 1 1 1 2 2 1 1 0 1 1 0 1 0 1 0 ]	[ ]
WT	YIM1	Identical	0.95	1	0.05	[ 1 1 1 1 1 1 0 2 1 ]	[ ]
WT	YIA6	Identical	0.95	1.11	0.16	[ 1 1 1 1 2 1 1 1 1 ]	[ ]
WT	SET7	Identical	0.95	0.89	-0.06	[ 1 1 1 1 1 1 1 0 1 ]	[ ]
WT	YNR040W	Identical	0.95	1	0.05	[ 2 1 0 1 1 1 1 1 1 ]	[ ]
WT	JEM1	Identical	0.95	0.89	-0.06	[ 1 1 1 1 0 1 1 1 1 ]	[ ]
WT	UBP7	Identical	0.95	0.89	-0.06	[ 1 1 1 1 1 1 1 1 0 ]	[ ]
WT	MRS4	Identical	0.95	1.11	0.16	[ 2 1 2 1 1 0 1 1 1 ]	[ ]
WT	SLM1	Identical	0.95	1	0.05	[ 1 1 1 1 1 1 1 1 1 ]	[ ]
WT	YKL033W-A	Identical	0.95	0.89	-0.06	[ 1 1 1 1 1 1 1 0 1 ]	[ ]
WT	SNF3	Identical	0.95	0.89	-0.06	[ 1 1 1 1 1 1 1 0 1 ]	[ ]
WT	CIS3	Identical	0.95	0.78	-0.17	[ 2 0 1 1 1 1 1 0 0 ]	[ ]
WT	PCL7	Missing	0.95	-1	-1.95	[ ]	[ -1 -1 -1 -1 -1 -1 -1 -1 -1 ]	MISSING
WT	GIP3	Identical	0.95	0.67	-0.28	[ 1 1 1 1 1 0 0 1 0 ]	[ ]
WT	HNT2	Identical	0.95	0.78	-0.17	[ 1 1 1 0 1 1 0 1 1 ]	[ ]
WT	CMP2	Identical	0.95	0.67	-0.28	[ 1 1 1 1 0 0 0 1 1 ]	[ ]
WT	SPO14	Missing	0.95	-1	-1.95	[ ]	[ -1 -1 -1 -1 -1 -1 -1 -1 -1 ]	MISSING
WT	YMR031C	Missing	0.95	-1	-1.95	[ ]	[ -1 -1 -1 -1 -1 -1 -1 -1 -1 ]	MISSING
WT	YML119W	Identical	0.95	0.78	-0.17	[ 1 1 1 1 1 1 0 1 0 ]	[ ]
WT	SCT1	Identical	0.95	0.89	-0.06	[ 1 1 1 1 1 1 1 1 0 ]	[ ]
WT	RTN1	Identical	0.95	0.78	-0.17	[ 1 1 1 1 1 1 1 0 0 ]	[ ]
WT	YOS9	Identical	0.95	0.78	-0.17	[ 1 1 1 0 0 1 1 1 1 ]	[ ]
WT	CAF20	Identical	0.95	1	0.05	[ 1 1 1 1 1 1 1 1 1 ]	[ ]
WT	KTR3	Missing	0.95	-1	-1.95	[ ]	[ -1 -1 -1 -1 -1 -1 -1 -1 -1 ]	MISSING
WT	RKM1	Missing	0.95	-1	-1.95	[ ]	[ -1 -1 -1 -1 -1 -1 -1 -1 -1 ]	MISSING
WT	YHL044W	Identical	0.95	0.89	-0.06	[ 1 1 1 1 1 0 1 1 1 ]	[ ]
WT	YJL217W	Missing	0.95	-1	-1.95	[ ]	[ -1 -1 -1 -1 -1 -1 -1 -1 -1 ]	MISSING
WT	SLF1	Missing	0.95	-1	-1.95	[ ]	[ -1 -1 -1 -1 -1 -1 -1 -1 -1 ]	MISSING
WT	ATG16	Missing	0.95	-1	-1.95	[ ]	[ -1 -1 -1 -1 -1 -1 -1 -1 -1 ]	MISSING
WT	MKK1	Identical	0.95	0.89	-0.06	[ 0 1 1 1 1 1 1 1 1 ]	[ ]
WT	GAL3	Identical	0.95	1.07	0.12	[ 1 1 2 1 1 1 1 1 1 1 1 1 1 1 1 ]	[ ]
WT	NTH2	Identical	0.95	1	0.05	[ 1 1 1 1 1 1 1 1 1 ]	[ ]
WT	PAU17	Identical	0.95	1	0.05	[ 1 1 1 1 1 1 1 1 1 ]	[ ]
WT	SBE22	Missing	0.95	-1	-1.95	[ ]	[ -1 -1 -1 -1 -1 -1 -1 -1 -1 ]	MISSING
WT	DAP1	Missing	0.95	-1	-1.95	[ ]	[ -1 -1 -1 -1 -1 -1 -1 -1 -1 ]	MISSING
WT	ACF4	Missing	0.95	-1	-1.95	[ ]	[ -1 -1 -1 -1 -1 -1 -1 -1 -1 ]	MISSING
WT	SOP4	Missing	0.95	-1	-1.95	[ ]	[ -1 -1 -1 -1 -1 -1 -1 -1 -1 ]	MISSING
WT	DSK2	Missing	0.95	-1	-1.95	[ ]	[ -1 -1 -1 -1 -1 -1 -1 -1 -1 ]	MISSING
WT	MIP1	Identical	0.95	1.11	0.16	[ 1 1 1 1 2 1 1 1 1 ]	[ ]
WT	YHR045W	Identical	0.95	1.11	0.16	[ 2 1 2 0 1 1 1 1 1 ]	[ ]
WT	UBX2	Identical	0.95	1	0.05	[ 1 1 1 1 1 1 1 1 1 ]	[ ]
WT	SAL1	Identical	0.95	1	0.05	[ 1 1 1 1 1 1 1 1 1 ]	[ ]
WT	YBR138C	Identical	0.95	1.22	0.27	[ 2 2 1 1 1 1 1 1 1 ]	[ ]
WT	HEK2	Identical	0.95	1	0.05	[ 1 1 1 1 1 1 1 1 1 ]	[ ]
WT	PRR1	Increase	0.95	1.78	0.83	[ 2 2 2 2 2 2 1 2 1 ]	[ ]
WT	HSV2	Identical	0.95	1.07	0.12	[ 1 1 1 1 1 3 1 1 1 1 1 0 1 1 1 ]	[ ]
WT	YMR144W	Identical	0.95	0.89	-0.06	[ 2 1 1 1 0 1 1 1 0 ]	[ ]
WT	ASN2	Identical	0.95	1	0.05	[ 1 1 2 0 1 1 1 1 1 ]	[ ]
WT	BNA4	Identical	0.95	1	0.05	[ 1 2 1 1 1 1 1 1 0 ]	[ ]
WT	TAT1	Identical	0.95	1	0.05	[ 1 1 1 1 1 1 1 1 1 ]	[ ]
WT	TPK2	Identical	0.95	1	0.05	[ 1 1 1 1 1 1 1 1 1 ]	[ ]
WT	KHA1	Identical	0.95	1.11	0.16	[ 1 1 2 1 1 1 1 1 1 ]	[ ]
WT	TIP1	Identical	0.95	1	0.05	[ 1 2 1 1 1 1 0 1 1 ]	[ ]
WT	YAP6	Identical	0.95	0.89	-0.06	[ 1 2 0 1 1 1 1 0 1 ]	[ ]
WT	NGR1	Identical	0.95	1.33	0.38	[ 2 2 2 1 1 1 1 1 1 ]	[ ]
WT	EDC3	Identical	0.95	1.22	0.27	[ 2 2 1 1 1 1 1 1 1 ]	[ ]
WT	CUE5	Identical	0.95	1	0.05	[ 1 2 1 1 1 1 0 1 1 ]	[ ]
WT	CWC21	Identical	0.95	1.13	0.18	[ 1 1 2 1 3 1 1 1 1 1 1 1 1 1 0 ]	[ ]
WT	MRM1	Identical	0.95	1.22	0.27	[ 2 2 1 1 1 1 1 1 1 ]	[ ]
WT	YHP1	Identical	0.95	1.11	0.16	[ 1 1 2 1 1 1 1 1 1 ]	[ ]
WT	SOL3	Identical	0.95	1.11	0.16	[ 1 1 2 1 1 1 1 1 1 ]	[ ]
WT	SAM4	Identical	0.95	1	0.05	[ 1 1 1 1 1 1 1 1 1 ]	[ ]
WT	MPD1	Identical	0.95	1	0.05	[ 2 1 0 1 1 1 1 1 1 ]	[ ]
WT	PAN6	Identical	0.95	0.89	-0.06	[ 1 2 1 1 1 1 1 0 0 ]	[ ]
WT	BNI5	Identical	0.95	0.67	-0.28	[ 1 1 1 1 1 1 0 0 0 ]	[ ]
WT	RLR1	Decrease	0.95	0	-0.95	[ 0 0 0 0 0 0 ]	[ ]
WT	SSZ1	Identical	0.95	1.17	0.22	[ 1 1 1 1 1 2 ]	[ ]
WT	SPO7	Identical	0.95	0.67	-0.28	[ 0 1 1 1 1 1 0 1 0 ]	[ ]
WT	SPT10	Identical	0.95	1.11	0.16	[ 1 2 1 1 1 1 1 1 1 ]	[ ]
WT	SLC1	Identical	0.95	0.93	-0.02	[ 2 1 1 1 1 1 1 1 1 1 0 1 0 1 ]	[ ]
WT	SLG1	Identical	0.95	0.56	-0.39	[ 1 1 1 0 0 0 1 0 1 ]	[ ]
WT	GPD1	Identical	0.95	0.78	-0.17	[ 1 1 1 1 1 1 1 0 0 ]	[ ]
WT	SPL2	Identical	0.95	1	0.05	[ 2 1 2 1 1 1 1 0 1 1 1 1 1 0 1 ]	[ ]
WT	YET3	Missing	0.95	-1.33	-2.28	[ ]	[ -1 -1 -1 -1 -1 -1 -2 -2 -2 ]	MISSING
WT	YMR087W	Identical	0.95	1	0.05	[ 1 2 2 1 1 1 0 0 1 ]	[ ]
WT	SOL1	Identical	0.95	1.13	0.18	[ 1 1 1 1 1 1 3 1 1 1 1 1 1 1 1 ]	[ ]
WT	PRO2	Decrease	0.95	0	-0.95	[ 0 0 0 0 0 0 0 0 0 ]	[ ]
WT	ARO1	Identical	0.95	0.56	-0.39	[ 1 1 1 1 0 0 1 0 0 ]	[ ]
WT	ARO2	Identical	0.95	0.67	-0.28	[ 1 1 1 1 0 1 1 0 0 ]	[ ]
WT	HOM6	Identical	0.95	1	0.05	[ 1 1 1 1 1 1 1 1 1 ]	[ ]
WT	CIN8	Missing	0.95	-1	-1.95	[ ]	[ -1 -1 -1 -1 -1 -1 -1 -1 -1 ]	MISSING
WT	FRT2	Identical	0.95	1	0.05	[ 1 1 1 ]	[ ]
WT	KIN3	Identical	0.95	0.67	-0.28	[ 1 1 0 ]	[ ]
WT	PRM9	Identical	0.95	1	0.05	[ 1 1 1 ]	[ ]
WT	MMP1	Identical	0.95	1	0.05	[ 1 1 1 ]	[ ]
WT	PPR1	Decrease	0.95	0.33	-0.62	[ 0 1 0 ]	[ ]
WT	SNF7	Decrease	0.95	0	-0.95	[ 0 0 0 ]	[ ]
WT	GIS3	Decrease	0.95	0	-0.95	[ 0 0 0 ]	[ ]
WT	YLR108C	Identical	0.95	0.67	-0.28	[ 1 1 0 ]	[ ]
WT	SRN2	Identical	0.95	0.67	-0.28	[ 1 0 1 ]	[ ]
WT	YLR124W	Increase	0.95	2.33	1.38	[ 1 1 5 ]	[ ]
WT	YML082W	Identical	0.95	1	0.05	[ 1 1 1 ]	[ ]
WT	GAL80	Identical	0.95	0.67	-0.28	[ 1 1 0 ]	[ ]
WT	YML002W	Identical	0.95	0.67	-0.28	[ 1 1 0 ]	[ ]
WT	IMP1	Identical	0.95	0.67	-0.28	[ 1 0 1 ]	[ ]
WT	YMR155W	Identical	0.95	0.67	-0.28	[ 0 1 1 ]	[ ]
WT	YMR166C	Identical	0.95	0.67	-0.28	[ 1 1 0 ]	[ ]
WT	SIP18	Identical	0.95	0.67	-0.28	[ 0 1 1 ]	[ ]
WT	YMR196W	Identical	0.95	1	0.05	[ 1 1 1 ]	[ ]
WT	INP1	Identical	0.95	1	0.05	[ 1 1 1 ]	[ ]
WT	BCH1	Identical	0.95	1	0.05	[ 1 1 1 ]	[ ]
WT	RPL20A	Identical	0.95	1	0.05	[ 1 1 1 ]	[ ]
WT	PET111	Identical	0.95	1	0.05	[ 1 1 1 ]	[ ]
WT	HER2	Identical	0.95	1	0.05	[ 1 1 1 ]	[ ]
WT	SCW10	Identical	0.95	0.67	-0.28	[ 1 0 1 ]	[ ]
WT	YMR310C	Identical	0.95	0.67	-0.28	[ 1 1 0 ]	[ ]
WT	HXT14	Identical	0.95	0.67	-0.28	[ 1 1 0 ]	[ ]
WT	WSC2	Decrease	0.95	0	-0.95	[ 0 0 0 ]	[ ]
WT	YOR051C	Identical	0.95	1	0.05	[ 2 0 1 ]	[ ]
WT	YOR304C-A	Identical	0.95	0.67	-0.28	[ 0 1 1 ]	[ ]
WT	VMA4	Identical	0.95	0.67	-0.28	[ 1 1 0 ]	[ ]
WT	MRS2	Identical	0.95	0.67	-0.28	[ 1 1 0 ]	[ ]
WT	YOR365C	Identical	0.95	1	0.05	[ 1 1 1 ]	[ ]
WT	GPB1	Identical	0.95	1	0.05	[ 1 1 1 ]	[ ]
WT	YAP7	Identical	0.95	1	0.05	[ 1 1 1 ]	[ ]
WT	MAM3	Identical	0.95	1	0.05	[ 1 1 1 ]	[ ]
WT	MDM20	Decrease	0.95	0.33	-0.62	[ 0 1 0 ]	[ ]
WT	YOL083W	Missing	0.95	-2	-2.95	[ ]	[ -2 -2 -2 ]	MISSING
WT	YPL260W	Identical	0.95	1	0.05	[ 1 1 1 ]	[ ]
WT	APM1	Identical	0.95	0.67	-0.28	[ 0 1 1 ]	[ ]
WT	MRN1	Identical	0.95	1	0.05	[ 1 1 1 ]	[ ]
WT	PEP4	Identical	0.95	1	0.05	[ 1 1 1 ]	[ ]
WT	ISU1	Identical	0.95	1	0.05	[ 1 1 1 ]	[ ]
WT	VPS30	Identical	0.95	1	0.05	[ 1 1 1 ]	[ ]
WT	EEB1	Identical	0.95	1	0.05	[ 1 1 1 ]	[ ]
WT	YDR049W	Decrease	0.95	0.33	-0.62	[ 0 0 1 ]	[ ]
WT	YDR348C	Identical	0.95	1	0.05	[ 1 1 1 ]	[ ]
WT	YEL007W	Identical	0.95	1	0.05	[ 1 1 1 ]	[ ]
WT	GCN4	Decrease	0.95	0	-0.95	[ 0 0 0 ]	[ ]
WT	GLY1	Decrease	0.95	0	-0.95	[ 0 0 0 ]	[ ]
WT	NPR2	Missing	0.95	-1	-1.95	[ ]	[ -1 -1 -1 ]	MISSING
WT	MEI4	Identical	0.95	0.67	-0.28	[ 1 1 0 ]	[ ]
WT	YGR146C	Identical	0.95	0.67	-0.28	[ 1 1 0 ]	[ ]
WT	GTO1	Decrease	0.95	0.33	-0.62	[ 0 1 0 ]	[ ]
WT	YGR164W	Identical	0.95	1	0.05	[ 1 1 1 ]	[ ]
WT	SNG1	Identical	0.95	0.67	-0.28	[ 0 1 1 ]	[ ]
WT	YHL042W	Identical	0.95	0.67	-0.28	[ 1 0 1 ]	[ ]
WT	VMR1	Identical	0.95	1	0.05	[ 1 1 1 ]	[ ]
WT	GUT1	Identical	0.95	1	0.05	[ 1 1 1 ]	[ ]
WT	YHL026C	Identical	0.95	0.67	-0.28	[ 1 0 1 ]	[ ]
WT	RMD11	Identical	0.95	1	0.05	[ 1 1 1 ]	[ ]
WT	AIM17	Identical	0.95	0.67	-0.28	[ 0 1 1 ]	[ ]
WT	OPI1	Identical	0.95	0.67	-0.28	[ 1 1 0 ]	[ ]
WT	OTU2	Identical	0.95	1	0.05	[ 1 1 1 ]	[ ]
WT	YAP3	Identical	0.95	1	0.05	[ 1 1 1 ]	[ ]
WT	DIA4	Decrease	0.95	0.33	-0.62	[ 0 0 1 ]	[ ]
WT	KSP1	Identical	0.95	0.67	-0.28	[ 0 1 1 ]	[ ]
WT	YPT35	Identical	0.95	1	0.05	[ 1 1 1 ]	[ ]
WT	YHR159W	Identical	0.95	0.67	-0.28	[ 1 0 1 ]	[ ]
WT	LDB16	Decrease	0.95	0.33	-0.62	[ 0 0 1 ]	[ ]
WT	YCL026C	Decrease	0.95	0.33	-0.62	[ 0 1 0 ]	[ ]
WT	VAC17	Identical	0.95	1	0.05	[ 1 1 1 ]	[ ]
WT	SAT4	Identical	0.95	0.67	-0.28	[ 1 1 0 ]	[ ]
WT	STM1	Identical	0.95	0.67	-0.28	[ 0 1 1 ]	[ ]
WT	PEX13	Decrease	0.95	0.33	-0.62	[ 0 0 1 ]	[ ]
WT	CCC1	Decrease	0.95	0.33	-0.62	[ 0 0 1 ]	[ ]
WT	IXR1	Decrease	0.95	0.33	-0.62	[ 0 1 0 ]	[ ]
WT	YKL121W	Identical	0.95	1	0.05	[ 1 1 1 ]	[ ]
WT	LST7	Identical	0.95	1	0.05	[ 1 1 1 ]	[ ]
WT	SRB5	Missing	0.95	-2	-2.95	[ ]	[ -2 -2 -2 ]	MISSING
WT	YGR122W	Identical	0.95	0.67	-0.28	[ 1 1 0 ]	[ ]
WT	PIN2	Identical	0.95	0.67	-0.28	[ 1 1 0 ]	[ ]
WT	CAT5	Identical	0.95	1	0.05	[ 1 1 1 ]	[ ]
WT	YRR1	Identical	0.95	1	0.05	[ 1 1 1 ]	[ ]
WT	YOR164C	Identical	0.95	1	0.05	[ 1 1 1 ]	[ ]
WT	AIM42	Identical	0.95	1	0.05	[ 1 1 1 ]	[ ]
WT	YJL218W	Identical	0.95	1	0.05	[ 1 1 1 ]	[ ]
WT	PEX2	Decrease	0.95	0	-0.95	[ 0 0 0 ]	[ ]
WT	RCY1	Identical	0.95	1	0.05	[ 1 1 1 ]	[ ]
WT	YJL193W	Identical	0.95	1	0.05	[ 1 1 1 ]	[ ]
WT	RPS22A	Identical	0.95	1	0.05	[ 1 1 1 ]	[ ]
WT	MNN5	Identical	0.95	0.67	-0.28	[ 1 0 1 ]	[ ]
WT	FBP26	Identical	0.95	0.67	-0.28	[ 1 1 0 ]	[ ]
WT	URA2	Decrease	0.95	0	-0.95	[ 0 0 0 ]	[ ]
WT	PEX30	Identical	0.95	0.67	-0.28	[ 1 1 0 ]	[ ]
WT	YLR407W	Identical	0.95	1.33	0.38	[ 1 2 1 ]	[ ]
WT	BER1	Decrease	0.95	0.33	-0.62	[ 0 0 1 ]	[ ]
WT	YLR414C	Identical	0.95	1	0.05	[ 1 1 1 ]	[ ]
WT	BNA5	Identical	0.95	1	0.05	[ 1 1 1 ]	[ ]
WT	ADK1	Decrease	0.95	0	-0.95	[ 0 0 0 ]	[ ]
WT	COX20	Identical	0.95	0.67	-0.28	[ 1 0 1 ]	[ ]
WT	VMA7	Identical	0.95	1	0.05	[ 2 1 0 ]	[ ]
WT	YPL066W	Identical	0.95	1	0.05	[ 1 0 2 ]	[ ]
WT	DIG1	Decrease	0.95	0.33	-0.62	[ 0 1 0 ]	[ ]
WT	YPL014W	Identical	0.95	1	0.05	[ 1 1 1 ]	[ ]
WT	MRPS16	Identical	0.95	1.33	0.38	[ 1 1 2 ]	[ ]
WT	PAD1	Identical	0.95	1	0.05	[ 1 1 1 ]	[ ]
WT	YGR237C	Identical	0.95	1	0.05	[ 1 1 1 ]	[ ]
WT	PIM1	Identical	0.95	1	0.05	[ 1 1 1 ]	[ ]
WT	RPL19B	Identical	0.95	1	0.05	[ 1 1 1 ]	[ ]
WT	FUI1	Identical	0.95	1	0.05	[ 1 1 1 ]	[ ]
WT	YBL054W	Identical	0.95	0.67	-0.28	[ 1 1 0 ]	[ ]
WT	YBL055C	Identical	0.95	1	0.05	[ 1 1 1 ]	[ ]
WT	SEF1	Decrease	0.95	0.33	-0.62	[ 1 0 0 ]	[ ]
WT	BRP1	Identical	0.95	0.67	-0.28	[ 1 1 0 ]	[ ]
WT	MIG1	Identical	0.95	0.67	-0.28	[ 1 0 1 ]	[ ]
WT	ZWF1	Identical	0.95	0.67	-0.28	[ 0 1 1 ]	[ ]
WT	PEX17	Identical	0.95	0.67	-0.28	[ 1 1 0 ]	[ ]
WT	VID27	Identical	0.95	0.67	-0.28	[ 1 0 1 ]	[ ]
WT	YNL155W	Decrease	0.95	0	-0.95	[ 0 0 0 ]	[ ]
WT	ALF1	Decrease	0.95	0.33	-0.62	[ 0 0 1 ]	[ ]
WT	MEH1	Identical	0.95	0.67	-0.28	[ 1 0 1 ]	[ ]
WT	YKR017C	Identical	0.95	0.67	-0.28	[ 1 0 1 ]	[ ]
WT	YDR249C	Identical	0.95	1	0.05	[ 1 1 1 ]	[ ]
WT	YDR250C	Identical	0.95	0.67	-0.28	[ 0 1 1 ]	[ ]
WT	YDR262W	Identical	0.95	1	0.05	[ 1 1 1 ]	[ ]
WT	PEX10	Decrease	0.95	0	-0.95	[ 0 0 0 ]	[ ]
WT	YDR266C	Decrease	0.95	0	-0.95	[ 0 0 0 ]	[ ]
WT	YDR282C	Identical	0.95	1	0.05	[ 1 1 1 ]	[ ]
WT	PEP7	Identical	0.95	0.67	-0.28	[ 1 1 0 ]	[ ]
WT	YIL001W	Identical	0.95	0.67	-0.28	[ 1 1 0 ]	[ ]
WT	BAR1	Decrease	0.95	0	-0.95	[ 0 0 0 ]	[ ]
WT	SNL1	Identical	0.95	0.67	-0.28	[ 1 1 0 ]	[ ]
WT	YIL029C	Identical	0.95	1	0.05	[ 1 1 1 ]	[ ]
WT	PRM2	Decrease	0.95	0.33	-0.62	[ 1 0 0 ]	[ ]
WT	YIL057C	Identical	0.95	0.67	-0.28	[ 1 1 0 ]	[ ]
WT	YIL064W	Identical	0.95	0.67	-0.28	[ 1 1 0 ]	[ ]
WT	FIS1	Identical	0.95	0.67	-0.28	[ 1 0 1 ]	[ ]
WT	SPO22	Identical	0.95	1	0.05	[ 1 1 1 ]	[ ]
WT	YIL077C	Identical	0.95	0.67	-0.28	[ 1 0 1 ]	[ ]
WT	RPL34B	Increase	0.95	4	3.05	[ 4 4 4 ]	[ ]
WT	YIL055C	Identical	0.95	1	0.05	[ 1 1 1 ]	[ ]
WT	AAD6	Identical	0.95	0.67	-0.28	[ 0 1 1 ]	[ ]
WT	YFH7	Identical	0.95	1	0.05	[ 1 1 1 ]	[ ]
WT	TNA1	Identical	0.95	1	0.05	[ 1 1 1 ]	[ ]
WT	MAL13	Identical	0.95	1	0.05	[ 1 1 1 ]	[ ]
WT	DAL4	Identical	0.95	1	0.05	[ 1 1 1 ]	[ ]
WT	AIM29	Identical	0.95	0.67	-0.28	[ 1 1 0 ]	[ ]
WT	UBX4	Decrease	0.95	0	-0.95	[ 0 0 0 ]	[ ]
WT	ABF2	Identical	0.95	0.67	-0.28	[ 0 1 1 ]	[ ]
WT	RTC1	Identical	0.95	0.67	-0.28	[ 0 1 1 ]	[ ]
WT	YBT1	Identical	0.95	0.67	-0.28	[ 1 1 0 ]	[ ]
WT	YLR031W	Identical	0.95	1	0.05	[ 1 1 1 ]	[ ]
WT	YMR315W	Identical	0.95	0.67	-0.28	[ 1 1 0 ]	[ ]
WT	YMR317W	Identical	0.95	1	0.05	[ 1 1 1 ]	[ ]
WT	COX11	Identical	0.95	1	0.05	[ 1 1 1 ]	[ ]
WT	NAB6	Decrease	0.95	0.33	-0.62	[ 0 0 1 ]	[ ]
WT	TIP41	Identical	0.95	1	0.05	[ 1 1 1 ]	[ ]
WT	ROX1	Identical	0.95	1	0.05	[ 1 1 1 ]	[ ]
WT	YPR089W	Identical	0.95	1	0.05	[ 1 1 1 ]	[ ]
WT	PEP8	Identical	0.95	1	0.05	[ 1 1 1 ]	[ ]
WT	YHR009C	Identical	0.95	1	0.05	[ 1 1 1 ]	[ ]
WT	YOL159C	Identical	0.95	0.67	-0.28	[ 1 1 0 ]	[ ]
WT	ADO1	Missing	0.95	-1	-1.95	[ ]	[ -1 -1 -1 ]	MISSING
WT	YJR111C	Identical	0.95	1	0.05	[ 1 1 1 ]	[ ]
WT	OMA1	Identical	0.95	0.67	-0.28	[ 1 1 0 ]	[ ]
WT	NFT1	Decrease	0.95	0.33	-0.62	[ 0 1 0 ]	[ ]
WT	YLR426W	Identical	0.95	0.67	-0.28	[ 1 0 1 ]	[ ]
WT	MRPL39	Identical	0.95	1	0.05	[ 1 1 1 ]	[ ]
WT	BIO4	Identical	0.95	1	0.05	[ 1 1 1 ]	[ ]
WT	YNR062C	Identical	0.95	1	0.05	[ 1 1 1 ]	[ ]
WT	YNR068C	Identical	0.95	0.67	-0.28	[ 1 1 0 ]	[ ]
WT	YJR142W	Identical	0.95	1	0.05	[ 1 1 1 ]	[ ]
WT	SNQ2	Identical	0.95	1.33	0.38	[ 2 1 1 ]	[ ]
WT	CTP1	Identical	0.95	1	0.05	[ 1 1 1 ]	[ ]
WT	ATG15	Identical	0.95	1	0.05	[ 1 1 1 ]	[ ]
WT	VPS53	Decrease	0.95	0	-0.95	[ 0 0 0 ]	[ ]
WT	RAV1	Identical	0.95	0.67	-0.28	[ 1 1 0 ]	[ ]
WT	ERM6	Identical	0.95	1	0.05	[ 1 1 1 ]	[ ]
WT	YDL118W	Identical	0.95	1	0.05	[ 1 1 1 ]	[ ]
WT	YDL119C	Identical	0.95	0.67	-0.28	[ 1 1 0 ]	[ ]
WT	SIW14	Identical	0.95	0.67	-0.28	[ 1 1 0 ]	[ ]
WT	ATG3	Identical	0.95	1	0.05	[ 1 1 1 ]	[ ]
WT	YBL095W	Identical	0.95	1	0.05	[ 1 1 1 ]	[ ]
WT	YBR028C	Identical	0.95	1	0.05	[ 1 1 1 ]	[ ]
WT	TCM62	Identical	0.95	1	0.05	[ 1 1 1 ]	[ ]
WT	FYV6	Identical	0.95	1	0.05	[ 1 1 1 ]	[ ]
WT	NRK1	Identical	0.95	0.67	-0.28	[ 0 1 1 ]	[ ]
WT	NMA111	Identical	0.95	1	0.05	[ 1 1 1 ]	[ ]
WT	PFK26	Identical	0.95	1	0.05	[ 1 1 1 ]	[ ]
WT	YIL108W	Identical	0.95	0.67	-0.28	[ 1 1 0 ]	[ ]
WT	HIS5	Identical	0.95	1	0.05	[ 1 1 1 ]	[ ]
WT	YIL152W	Identical	0.95	1	0.05	[ 1 1 1 ]	[ ]
WT	IMP2'	Missing	0.95	-1	-1.95	[ ]	[ -1 -1 -1 ]	MISSING
WT	POT1	Identical	0.95	0.67	-0.28	[ 1 0 1 ]	[ ]
WT	YIL161W	Identical	0.95	1.33	0.38	[ 1 2 1 ]	[ ]
WT	SUC2	Identical	0.95	1	0.05	[ 1 1 1 ]	[ ]
WT	YIL166C	Decrease	0.95	0.33	-0.62	[ 0 0 1 ]	[ ]
WT	YBR074W	Identical	0.95	0.67	-0.28	[ 0 1 1 ]	[ ]
WT	TRP1	Identical	0.95	1	0.05	[ 1 1 1 ]	[ ]
WT	NST1	Identical	0.95	1	0.05	[ 1 1 1 ]	[ ]
WT	YPT53	Identical	0.95	1	0.05	[ 1 1 1 ]	[ ]
WT	YAK1	Identical	0.95	0.67	-0.28	[ 1 0 1 ]	[ ]
WT	COS6	Identical	0.95	1	0.05	[ 1 1 1 ]	[ ]
WT	CRP1	Identical	0.95	1	0.05	[ 1 1 1 ]	[ ]
WT	YPR022C	Identical	0.95	1	0.05	[ 1 1 1 ]	[ ]
WT	ERV2	Identical	0.95	0.67	-0.28	[ 1 1 0 ]	[ ]
WT	SLI15	Identical	0.95	0.67	-0.28	[ 1 1 0 ]	[ ]
WT	TOS1	Decrease	0.95	0.33	-0.62	[ 1 0 0 ]	[ ]
WT	SSA4	Identical	0.95	0.67	-0.28	[ 1 0 1 ]	[ ]
WT	FLO8	Identical	0.95	1.33	0.38	[ 1 2 1 ]	[ ]
WT	FMP10	Identical	0.95	0.67	-0.28	[ 1 1 0 ]	[ ]
WT	COX5B	Missing	0.95	-2	-2.95	[ ]	[ -2 -2 -2 ]	MISSING
WT	DJP1	Identical	0.95	0.67	-0.28	[ 1 0 1 ]	[ ]
WT	COX9	Identical	0.95	1	0.05	[ 1 1 1 ]	[ ]
WT	MIG3	Identical	0.95	1	0.05	[ 1 1 1 ]	[ ]
WT	YDR444W	Identical	0.95	1	0.05	[ 1 1 1 ]	[ ]
WT	PET123	Increase	0.95	1.67	0.72	[ 2 1 2 ]	[ ]
WT	VPS16	Decrease	0.95	0.33	-0.62	[ 0 0 1 ]	[ ]
WT	CNM67	Missing	0.95	-2	-2.95	[ ]	[ -2 -2 -2 ]	MISSING
WT	MRPL13	Identical	0.95	1	0.05	[ 1 1 1 ]	[ ]
WT	BUD31	Decrease	0.95	0	-0.95	[ 0 0 0 ]	[ ]
WT	YJL027C	Identical	0.95	1	0.05	[ 1 1 1 ]	[ ]
WT	VPS15	Identical	0.95	1	0.05	[ 1 1 1 ]	[ ]
WT	FES1	Missing	0.95	-1	-1.95	[ ]	[ -1 -1 -1 ]	MISSING
WT	YOR008C-A	Identical	0.95	0.67	-0.28	[ 1 0 1 ]	[ ]
WT	MTM1	Identical	0.95	1.33	0.38	[ 2 1 1 ]	[ ]
WT	RSM22	Identical	0.95	1.33	0.38	[ 2 1 1 ]	[ ]
WT	TOM5	Identical	0.95	1	0.05	[ 1 1 1 ]	[ ]
WT	ROX3	Missing	0.95	-1	-1.95	[ ]	[ -1 -1 -1 ]	MISSING
WT	ARP5	Missing	0.95	-1	-1.95	[ ]	[ -1 -1 -1 ]	MISSING

## Sheet: 3
tyGCR raw data
Query strain	Bait strain	Status	Query score	Strain score	Score Change	Valid Patch Scores	Invalid Patch Scores (e.g. no growth)
WT	LEU2	Identical	2.67	2.67	0	[ 3 3 3 3 2 2 3 3 3 3 3 3 3 3 3 3 3 3 3 2 3 3 3 3 2 2 3 3 3 3 3 3 3 2 2 2 2 2 3 2 2 2 3 3 3 3 3 3 3 3 3 3 3 3 3 3 3 3 3 3 3 3 3 3 3 3 3 3 3 3 3 3 3 3 3 3 3 3 2 2 2 2 2 3 2 2 2 2 2 2 3 3 3 2 3 3 3 3 3 2 2 2 3 2 2 3 3 3 3 3 3 3 3 3 3 3 3 3 3 3 2 3 2 3 3 3 3 4 3 3 3 3 3 3 3 3 3 3 3 0 3 2 2 2 2 2 2 3 2 2 2 2 2 2 3 3 2 3 3 2 2 2 2 2 2 2 2 2 ]	[ ]
WT	MRE11	Increase	2.67	3.67	1	[ 4 4 3 ]	[ ]
WT	RAD50	Increase	2.67	4.67	2	[ 5 4 5 ]	[ ]
WT	RAD51	Increase	2.67	4	1.33	[ 4 4 4 ]	[ ]
WT	RAD52	Decrease	2.67	1.67	-1	[ 1 2 2 ]	[ ]
WT	RAD54	Increase	2.67	3.33	0.67	[ 4 3 3 ]	[ ]
WT	RAD55	Increase	2.67	3.33	0.67	[ 4 3 3 ]	[ ]
WT	RAD57	Increase	2.67	3.33	0.67	[ 4 3 3 ]	[ ]
WT	RAD59	Identical	2.67	3	0.33	[ 3 3 3 ]	[ ]
WT	RDH54	Decrease	2.67	2	-0.67	[ 2 2 2 ]	[ ]
WT	SAE2	Identical	2.67	3	0.33	[ 3 3 3 ]	[ ]
WT	XRS2	Increase	2.67	5	2.33	[ 5 5 5 ]	[ ]
WT	ESC2	Increase	2.67	4	1.33	[ 4 4 4 ]	[ ]
WT	MMS4	Increase	2.67	3.67	1	[ 3 4 4 ]	[ ]
WT	MUS81	Increase	2.67	3.67	1	[ 4 4 3 ]	[ ]
WT	RMI1	Increase	2.67	5	2.33	[ 5 5 5 ]	[ ]
WT	RRM3	Identical	2.67	3	0.33	[ 3 3 3 ]	[ ]
WT	SGS1	Increase	2.67	5	2.33	[ 5 5 5 ]	[ ]
WT	SLX1	Decrease	2.67	2	-0.67	[ 2 2 2 ]	[ ]
WT	SLX4	Identical	2.67	3	0.33	[ 3 3 3 ]	[ ]
WT	SLX5	Increase	2.67	3.67	1	[ 3 4 4 ]	[ ]
WT	SLX8	Increase	2.67	3.33	0.67	[ 3 3 4 ]	[ ]
WT	TOP3	Increase	2.67	5	2.33	[ 5 5 5 ]	[ ]
WT	YEN1	Identical	2.67	2.33	-0.33	[ 3 2 2 ]	[ ]
WT	DPB3	Identical	2.67	3	0.33	[ 3 3 3 ]	[ ]
WT	DPB4	Identical	2.67	3	0.33	[ 3 3 3 ]	[ ]
WT	POL32	Increase	2.67	3.67	1	[ 4 4 3 ]	[ ]
WT	RAD27	Increase	2.67	5	2.33	[ 5 5 5 ]	[ ]
WT	RNH201	Identical	2.67	3	0.33	[ 3 3 3 ]	[ ]
WT	RNH202	Increase	2.67	3.33	0.67	[ 3 4 3 ]	[ ]
WT	RNH203	Increase	2.67	3.67	1	[ 3 4 4 ]	[ ]
WT	RNR3	Identical	2.67	2.67	0	[ 2 3 3 ]	[ ]
WT	SRC1	Identical	2.67	3	0.33	[ 3 3 3 ]	[ ]
WT	YDL162C	Increase	2.67	4.67	2	[ 4 5 5 ]	[ ]
WT	DNL4	Identical	2.67	3	0.33	[ 3 3 3 ]	[ ]
WT	LIF1	Decrease	2.67	2	-0.67	[ 2 2 2 ]	[ ]
WT	NEJ1	Identical	2.67	2.67	0	[ 2 3 3 ]	[ ]
WT	YKU70	Identical	2.67	3	0.33	[ 3 3 3 ]	[ ]
WT	YKU80	Identical	2.67	2.67	0	[ 3 2 3 ]	[ ]
WT	BRE1	Identical	2.67	2.33	-0.33	[ 2 3 2 ]	[ ]
WT	LGE1	Identical	2.67	3	0.33	[ 3 3 3 ]	[ ]
WT	MMS2	Identical	2.67	3	0.33	[ 3 3 3 ]	[ ]
WT	RAD18	Increase	2.67	4	1.33	[ 4 4 4 ]	[ ]
WT	RAD5	Increase	2.67	4.67	2	[ 5 5 4 ]	[ ]
WT	RAD6	Increase	2.67	4	1.33	[ 4 4 4 ]	[ ]
WT	RAD30	Decrease	2.67	2	-0.67	[ 2 2 2 ]	[ ]
WT	REV1	Identical	2.67	3	0.33	[ 3 3 3 ]	[ ]
WT	REV3	Identical	2.67	3	0.33	[ 3 3 3 ]	[ ]
WT	REV7	Identical	2.67	3	0.33	[ 3 3 3 ]	[ ]
WT	SIZ1	Identical	2.67	3	0.33	[ 3 3 3 ]	[ ]
WT	SRS2	Increase	2.67	4	1.33	[ 4 4 4 ]	[ ]
WT	UBC13	Identical	2.67	3	0.33	[ 3 3 3 ]	[ ]
WT	APN1	Identical	2.67	3	0.33	[ 3 3 3 ]	[ ]
WT	APN2	Identical	2.67	2.67	0	[ 2 3 3 ]	[ ]
WT	MAG1	Identical	2.67	2.67	0	[ 3 3 2 ]	[ ]
WT	NTG1	Identical	2.67	3	0.33	[ 3 3 3 ]	[ ]
WT	NTG2	Identical	2.67	2.33	-0.33	[ 2 3 2 ]	[ ]
WT	OGG1	Identical	2.67	2.33	-0.33	[ 3 2 2 ]	[ ]
WT	POL4	Identical	2.67	2.67	0	[ 2 3 3 ]	[ ]
WT	UNG1	Identical	2.67	2.67	0	[ 3 3 2 ]	[ ]
WT	MET18	Increase	2.67	3.67	1	[ 4 4 3 ]	[ ]
WT	RAD1	Identical	2.67	3	0.33	[ 3 3 3 ]	[ ]
WT	RAD10	Identical	2.67	3	0.33	[ 3 3 3 ]	[ ]
WT	RAD14	Identical	2.67	3	0.33	[ 3 3 3 ]	[ ]
WT	RAD16	Identical	2.67	2.67	0	[ 3 2 3 ]	[ ]
WT	RAD2	Identical	2.67	3	0.33	[ 3 3 3 ]	[ ]
WT	RAD23	Identical	2.67	2.33	-0.33	[ 2 2 3 ]	[ ]
WT	RAD26	Identical	2.67	2.67	0	[ 3 3 2 ]	[ ]
WT	RAD28	Identical	2.67	2.33	-0.33	[ 3 2 2 ]	[ ]
WT	RAD33	Identical	2.67	2.67	0	[ 2 3 3 ]	[ ]
WT	RAD4	Identical	2.67	3	0.33	[ 3 3 3 ]	[ ]
WT	RAD7	Identical	2.67	2.67	0	[ 3 2 3 ]	[ ]
WT	EXO1	Identical	2.67	3	0.33	[ 3 3 3 ]	[ ]
WT	MLH1	Identical	2.67	2.67	0	[ 3 2 3 ]	[ ]
WT	MLH3	Identical	2.67	3	0.33	[ 3 3 3 ]	[ ]
WT	MSH1	Identical	2.67	2.33	-0.33	[ 3 2 2 ]	[ ]
WT	MSH2	Identical	2.67	2.33	-0.33	[ 3 2 2 ]	[ ]
WT	MSH3	Decrease	2.67	2	-0.67	[ 2 2 2 ]	[ ]
WT	MSH4	Identical	2.67	2.67	0	[ 3 3 2 ]	[ ]
WT	MSH5	Decrease	2.67	2	-0.67	[ 2 2 2 ]	[ ]
WT	MSH6	Identical	2.67	3	0.33	[ 3 3 3 ]	[ ]
WT	PMS1	Identical	2.67	3	0.33	[ 3 3 3 ]	[ ]
WT	YCL036W	Identical	2.67	3	0.33	[ 3 3 3 ]	[ ]
WT	YDR514C	Identical	2.67	3	0.33	[ 3 3 3 ]	[ ]
WT	CSM2	Identical	2.67	3	0.33	[ 3 3 3 ]	[ ]
WT	PSY3	Identical	2.67	3	0.33	[ 3 3 3 ]	[ ]
WT	SHU1	Identical	2.67	3	0.33	[ 3 3 3 ]	[ ]
WT	SHU2	Identical	2.67	3	0.33	[ 3 3 3 ]	[ ]
WT	CTF18	Identical	2.67	3	0.33	[ 3 3 3 ]	[ ]
WT	CTF4	Increase	2.67	4	1.33	[ 4 4 4 ]	[ ]
WT	CTF8	Identical	2.67	3	0.33	[ 3 3 3 ]	[ ]
WT	DCC1	Increase	2.67	3.33	0.67	[ 4 3 3 ]	[ ]
WT	EST1	Increase	2.67	3.33	0.67	[ 2 5 3 ]	[ ]
WT	EST2	Decrease	2.67	0.67	-2	[ 0 1 1 ]	[ ]
WT	EST3	Increase	2.67	4.33	1.67	[ 5 4 4 ]	[ ]
WT	PIF1	Missing	2.67	-3	-5.67	[ ]	[ -3 -3 -3 ]	MISSING
WT	RIF2	Identical	2.67	2.33	-0.33	[ 3 2 2 ]	[ ]
WT	DEF1	Decrease	2.67	0.67	-2	[ 0 1 1 ]	[ ]
WT	DIA2	Increase	2.67	4.33	1.67	[ 5 4 4 ]	[ ]
WT	DOT1	Identical	2.67	2.33	-0.33	[ 3 2 2 ]	[ ]
WT	HIM1	Identical	2.67	3	0.33	[ 3 3 3 ]	[ ]
WT	MGS1	Identical	2.67	2.67	0	[ 3 3 2 ]	[ ]
WT	MMS1	Increase	2.67	4	1.33	[ 4 4 4 ]	[ ]
WT	MMS22	Identical	2.67	3	0.33	[ 3 3 3 ]	[ ]
WT	MPH1	Increase	2.67	4	1.33	[ 4 4 4 ]	[ ]
WT	PBY1	Increase	2.67	4	1.33	[ 4 4 4 ]	[ ]
WT	PHR1	Identical	2.67	3	0.33	[ 3 3 3 ]	[ ]
WT	PSO2	Identical	2.67	2.33	-0.33	[ 2 2 3 ]	[ ]
WT	RTT101	Increase	2.67	3.33	0.67	[ 3 3 4 ]	[ ]
WT	RTT107	Increase	2.67	4	1.33	[ 4 4 4 ]	[ ]
WT	TDP1	Decrease	2.67	2	-0.67	[ 2 2 2 ]	[ ]
WT	TOP1	Identical	2.67	2.33	-0.33	[ 3 2 2 ]	[ ]
WT	TPP1	Identical	2.67	2.33	-0.33	[ 3 2 2 ]	[ ]
WT	UBR1	Identical	2.67	2.67	0	[ 2 3 3 ]	[ ]
WT	WSS1	Increase	2.67	4	1.33	[ 4 4 4 ]	[ ]
WT	CHK1	Identical	2.67	3	0.33	[ 3 3 3 ]	[ ]
WT	CSM3	Increase	2.67	4	1.33	[ 4 4 4 ]	[ ]
WT	DDC1	Increase	2.67	4	1.33	[ 4 4 4 ]	[ ]
WT	DDC2SML1	Increase	2.67	4	1.33	[ 4 4 4 ]	[ ]
WT	DUN1	Increase	2.67	3.33	0.67	[ 4 3 3 ]	[ ]
WT	ELG1	Increase	2.67	4	1.33	[ 4 5 3 ]	[ ]
WT	MEC1SML1	Identical	2.67	3	0.33	[ 4 4 1 ]	[ ]
WT	MEC3	Identical	2.67	3	0.33	[ 3 3 3 ]	[ ]
WT	MRC1	Increase	2.67	5	2.33	[ 5 5 5 ]	[ ]
WT	MRC1-AQ	Identical	2.67	3	0.33	[ 3 3 3 3 3 3 ]	[ ]
WT	PDS1	Missing	2.67	-2	-4.67	[ ]	[ -2 -2 -2 ]	MISSING
WT	PPH3	Decrease	2.67	1.67	-1	[ 1 2 2 ]	[ ]
WT	PSY2	Decrease	2.67	2	-0.67	[ 2 2 2 ]	[ ]
WT	RAD17	Increase	2.67	4	1.33	[ 4 4 4 ]	[ ]
WT	RAD24	Increase	2.67	4	1.33	[ 4 4 4 ]	[ ]
WT	RAD53SML1	Decrease	2.67	1.67	-1	[ 1 3 1 ]	[ ]
WT	RAD9	Identical	2.67	3	0.33	[ 3 3 3 ]	[ ]
WT	SML1	Identical	2.67	3	0.33	[ 3 3 3 ]	[ ]
WT	TEL1	Identical	2.67	3	0.33	[ 3 3 3 ]	[ ]
WT	TOF1	Decrease	2.67	2	-0.67	[ 2 2 2 ]	[ ]
WT	ASF1	Increase	2.67	4	1.33	[ 4 4 4 ]	[ ]
WT	CAC2	Identical	2.67	3	0.33	[ 3 3 3 ]	[ ]
WT	HST3	Increase	2.67	4	1.33	[ 4 4 4 ]	[ ]
WT	HTA1	Decrease	2.67	1.33	-1.33	[ 1 2 1 ]	[ ]
WT	MSI1	Identical	2.67	3	0.33	[ 3 3 3 ]	[ ]
WT	RLF2	Identical	2.67	3	0.33	[ 3 3 3 ]	[ ]
WT	FKH2	Decrease	2.67	1.67	-1	[ 2 1 2 ]	[ ]
WT	RTT109	Increase	2.67	4	1.33	[ 4 4 4 ]	[ ]
WT	GET1	Identical	2.67	2.67	0	[ 2 3 3 ]	[ ]
WT	GET2	Identical	2.67	3	0.33	[ 3 3 3 ]	[ ]
WT	CCR4	Decrease	2.67	0.67	-2	[ 2 0 0 ]	[ ]
WT	LSM1	Decrease	2.67	2	-0.67	[ 2 2 2 ]	[ ]
WT	LSM6	Identical	2.67	2.67	0	[ 3 2 3 ]	[ ]
WT	LSM7	Decrease	2.67	1.67	-1	[ 1 2 2 ]	[ ]
WT	PAT1	Decrease	2.67	1.33	-1.33	[ 2 0 2 ]	[ ]
WT	POP2	Decrease	2.67	0	-2.67	[ 0 0 0 ]	[ ]
WT	NPL3	Decrease	2.67	0.67	-2	[ 1 0 1 ]	[ ]
WT	NUP120	Identical	2.67	2.67	0	[ 2 3 3 ]	[ ]
WT	NUP133	Decrease	2.67	0.33	-2.33	[ 0 1 0 ]	[ ]
WT	NUP60	Identical	2.67	3	0.33	[ 3 3 3 ]	[ ]
WT	NUP84	Identical	2.67	3	0.33	[ 3 3 3 ]	[ ]
WT	ARD1	Decrease	2.67	1	-1.67	[ 0 3 0 ]	[ ]
WT	CDH1	Decrease	2.67	0	-2.67	[ 0 0 0 ]	[ ]
WT	CLA4	Decrease	2.67	0.67	-2	[ 0 1 1 ]	[ ]
WT	CLB2	Decrease	2.67	1	-1.67	[ 1 1 1 ]	[ ]
WT	CLB5	Increase	2.67	4	1.33	[ 4 4 4 ]	[ ]
WT	CLN2	Decrease	2.67	2	-0.67	[ 2 2 2 ]	[ ]
WT	CSM1	Decrease	2.67	1.67	-1	[ 2 1 2 ]	[ ]
WT	DBF2	Decrease	2.67	1	-1.67	[ 1 1 1 ]	[ ]
WT	HSL1	Decrease	2.67	1	-1.67	[ 1 1 1 ]	[ ]
WT	LRS4	Decrease	2.67	2	-0.67	[ 2 2 2 ]	[ ]
WT	LTE1	Decrease	2.67	2	-0.67	[ 2 2 2 ]	[ ]
WT	NAT1	Identical	2.67	2.33	-0.33	[ 1 3 3 ]	[ ]
WT	NFI1	Identical	2.67	2.33	-0.33	[ 3 2 2 ]	[ ]
WT	NPT1	Identical	2.67	3	0.33	[ 3 3 3 ]	[ ]
WT	PAP2	Missing	2.67	-1	-3.67	[ ]	[ -1 -1 -1 ]	MISSING
WT	PIN4	Decrease	2.67	1.67	-1	[ 1 2 2 ]	[ ]
WT	RTT105	Increase	2.67	3.33	0.67	[ 3 4 3 ]	[ ]
WT	SIC1	Increase	2.67	4	1.33	[ 4 4 4 ]	[ ]
WT	ALO1	Decrease	2.67	2	-0.67	[ 2 2 2 ]	[ ]
WT	CCS1	Missing	2.67	-1	-3.67	[ ]	[ -1 -1 -1 ]	MISSING
WT	SKN7	Decrease	2.67	2	-0.67	[ 2 2 2 ]	[ ]
WT	SOD1	Decrease	2.67	1.67	-1	[ 2 1 2 ]	[ ]
WT	TSA1	Increase	2.67	4	1.33	[ 4 4 4 ]	[ ]
WT	YAP1	Identical	2.67	3	0.33	[ 3 3 3 ]	[ ]
WT	RPN10	Decrease	2.67	1.67	-1	[ 2 1 2 ]	[ ]
WT	RPN4	Decrease	2.67	1.67	-1	[ 1 2 2 ]	[ ]
WT	HUR1	Decrease	2.67	1	-1.67	[ 1 1 1 ]	[ ]
WT	ISC1	Decrease	2.67	2	-0.67	[ 2 2 2 ]	[ ]
WT	MSN5	Decrease	2.67	1.67	-1	[ 2 2 1 ]	[ ]
WT	RTS1	Decrease	2.67	1.67	-1	[ 1 2 2 ]	[ ]
WT	SGO1	Decrease	2.67	1	-1.67	[ 1 1 1 ]	[ ]
WT	UBC4	Decrease	2.67	2	-0.67	[ 2 2 2 ]	[ ]
WT	UMP1	Decrease	2.67	1.67	-1	[ 2 1 2 ]	[ ]
WT	SWI4	Decrease	2.67	0.67	-2	[ 1 1 0 ]	[ ]
WT	SWI6	Decrease	2.67	1	-1.67	[ 1 1 1 ]	[ ]
WT	CTK1	Decrease	2.67	2	-0.67	[ 2 2 2 ]	[ ]
WT	CTK2	Decrease	2.67	0.33	-2.33	[ 0 1 0 ]	[ ]
WT	CTK3	Decrease	2.67	0.67	-2	[ 0 1 1 ]	[ ]
WT	EAF1	Decrease	2.67	1	-1.67	[ 1 1 1 ]	[ ]
WT	MBP1	Decrease	2.67	2	-0.67	[ 2 2 2 ]	[ ]
WT	YNG2	Missing	2.67	-1	-3.67	[ ]	[ -1 -1 -1 ]	MISSING
WT	GIM3	Decrease	2.67	1.33	-1.33	[ 2 1 1 ]	[ ]
WT	GIM4	Decrease	2.67	1.67	-1	[ 1 2 2 ]	[ ]
WT	GIM5	Decrease	2.67	1.67	-1	[ 1 2 2 ]	[ ]
WT	PAC10	Decrease	2.67	1	-1.67	[ 1 1 1 ]	[ ]
WT	YKE2	Decrease	2.67	1	-1.67	[ 1 1 1 ]	[ ]
WT	PFD1	Decrease	2.67	1.33	-1.33	[ 2 0 2 ]	[ ]
WT	SWD3	Decrease	2.67	1.67	-1	[ 2 2 1 ]	[ ]
WT	SWD1	Decrease	2.67	2	-0.67	[ 2 2 2 ]	[ ]
WT	SDC1	Decrease	2.67	2	-0.67	[ 2 2 2 ]	[ ]
WT	BRE2	Decrease	2.67	2	-0.67	[ 2 2 2 ]	[ ]
WT	RPD3	Decrease	2.67	1	-1.67	[ 1 1 1 ]	[ ]
WT	SIN3	Decrease	2.67	1	-1.67	[ 1 1 1 ]	[ ]
WT	SDS3	Decrease	2.67	0.33	-2.33	[ 0 1 0 ]	[ ]
WT	SAP30	Decrease	2.67	1	-1.67	[ 1 1 1 ]	[ ]
WT	PHO23	Decrease	2.67	0.33	-2.33	[ 1 0 0 ]	[ ]
WT	RXT2	Decrease	2.67	0.67	-2	[ 1 1 0 ]	[ ]
WT	DEP1	Decrease	2.67	1.33	-1.33	[ 1 1 2 ]	[ ]
WT	VPS71	Identical	2.67	2.67	0	[ 3 2 3 ]	[ ]
WT	VPS72	Identical	2.67	2.67	0	[ 3 2 3 ]	[ ]
WT	SWR1	Identical	2.67	3	0.33	[ 3 3 3 ]	[ ]
WT	SWC3	Identical	2.67	2.67	0	[ 3 3 2 ]	[ ]
WT	SWC5	Identical	2.67	2.33	-0.33	[ 3 2 2 ]	[ ]
WT	ARP6	Identical	2.67	3	0.33	[ 3 3 3 ]	[ ]
WT	YAF9	Decrease	2.67	1.67	-1	[ 2 0 3 ]	[ ]
WT	HTZ1	Identical	2.67	3	0.33	[ 3 3 3 ]	[ ]
WT	THP1	Decrease	2.67	0.33	-2.33	[ 0 0 1 ]	[ ]
WT	SAC3	Increase	2.67	4	1.33	[ 4 4 4 ]	[ ]
WT	SEM1	Identical	2.67	3	0.33	[ 3 3 3 ]	[ ]
WT	DOA1	Decrease	2.67	1	-1.67	[ 1 1 1 ]	[ ]
WT	UBP6	Decrease	2.67	2	-0.67	[ 2 2 2 ]	[ ]
WT	HIR1	Decrease	2.67	2	-0.67	[ 2 2 2 ]	[ ]
WT	HIR2	Identical	2.67	3	0.33	[ 3 3 3 ]	[ ]
WT	HPC2	Identical	2.67	2.67	0	[ 3 2 3 ]	[ ]
WT	HIR3	Identical	2.67	3	0.33	[ 3 3 3 ]	[ ]
WT	EAF3	Identical	2.67	2.67	0	[ 3 3 2 ]	[ ]
WT	RCO1	Identical	2.67	3	0.33	[ 3 3 3 ]	[ ]
WT	YTA7	Identical	2.67	3	0.33	[ 2 3 4 ]	[ ]
WT	EAF6	Identical	2.67	3	0.33	[ 3 3 3 ]	[ ]
WT	ISW1	Identical	2.67	3	0.33	[ 3 3 3 ]	[ ]
WT	EAF7	Decrease	2.67	2	-0.67	[ 2 2 2 ]	[ ]
WT	EAF5	Decrease	2.67	2	-0.67	[ 2 2 2 ]	[ ]
WT	TAF14	Missing	2.67	-1	-3.67	[ ]	[ -1 -1 -1 ]	MISSING
WT	IES5	Identical	2.67	2.67	0	[ 3 2 3 ]	[ ]
WT	IES1	Identical	2.67	3	0.33	[ 3 3 3 ]	[ ]
WT	NHP10	Identical	2.67	3	0.33	[ 3 3 3 ]	[ ]
WT	IES2	Identical	2.67	3	0.33	[ 3 3 3 ]	[ ]
WT	RSC30	Decrease	2.67	0.67	-2	[ 1 1 0 ]	[ ]
WT	RTT102	Identical	2.67	3	0.33	[ 3 3 3 ]	[ ]
WT	BUB1	Identical	2.67	3	0.33	[ 3 3 3 ]	[ ]
WT	BUB3	Decrease	2.67	0.33	-2.33	[ 1 0 0 ]	[ ]
WT	MAD1	Identical	2.67	3	0.33	[ 3 3 3 ]	[ ]
WT	MAD2	Identical	2.67	3	0.33	[ 3 3 3 ]	[ ]
WT	MAD3	Identical	2.67	3	0.33	[ 3 3 3 ]	[ ]
WT	BUB2	Decrease	2.67	2	-0.67	[ 2 2 2 ]	[ ]
WT	BFA1	Decrease	2.67	2	-0.67	[ 2 2 2 ]	[ ]
WT	AMN1	Identical	2.67	2.67	0	[ 3 3 2 ]	[ ]
WT	KEL1	Identical	2.67	2.33	-0.33	[ 2 3 2 ]	[ ]
WT	KEL2	Identical	2.67	2.33	-0.33	[ 3 2 2 ]	[ ]
WT	DBF20	Identical	2.67	2.67	0	[ 3 3 2 ]	[ ]
WT	SLK19	Decrease	2.67	2	-0.67	[ 2 2 2 ]	[ ]
WT	SPO12	Identical	2.67	2.67	0	[ 2 3 3 ]	[ ]
WT	RNH1	Identical	2.67	3	0.33	[ 3 3 3 ]	[ ]
WT	FOB1	Identical	2.67	3	0.33	[ 3 3 3 ]	[ ]
WT	HMO1	Identical	2.67	2.33	-0.33	[ 3 2 2 ]	[ ]
WT	GCN5	Decrease	2.67	2	-0.67	[ 2 2 2 ]	[ ]
WT	HCS1	Identical	2.67	3	0.33	[ 3 3 3 ]	[ ]
WT	COG7	Identical	2.67	3	0.33	[ 3 3 3 ]	[ ]
WT	COG8	Identical	2.67	3	0.33	[ 3 3 3 ]	[ ]
WT	WHI5	Identical	2.67	2.33	-0.33	[ 2 2 3 ]	[ ]
WT	RVS167	Decrease	2.67	0.33	-2.33	[ 1 0 0 ]	[ ]
WT	SLA1	Decrease	2.67	1	-1.67	[ 1 1 1 ]	[ ]
WT	SLT2	Decrease	2.67	1	-1.67	[ 1 1 1 ]	[ ]
WT	BCK1	Identical	2.67	2.33	-0.33	[ 2 2 3 ]	[ ]
WT	SMI1	Decrease	2.67	1	-1.67	[ 1 1 1 ]	[ ]
WT	KRE1	Identical	2.67	2.67	0	[ 3 2 3 ]	[ ]
WT	ADA2	Missing	2.67	-1	-3.67	[ ]	[ -1 -1 -1 ]	MISSING
WT	NGG1	Decrease	2.67	0	-2.67	[ 0 0 0 ]	[ ]
WT	ELP6	Decrease	2.67	1	-1.67	[ 1 1 1 ]	[ ]
WT	ELP4	Decrease	2.67	1.67	-1	[ 1 2 2 ]	[ ]
WT	ELP2	Decrease	2.67	2	-0.67	[ 2 2 2 ]	[ ]
WT	IKI3	Decrease	2.67	1	-1.67	[ 1 1 1 ]	[ ]
WT	ELP3	Missing	2.67	-3	-5.67	[ ]	[ -3 -3 -3 ]	MISSING
WT	GCR2	Identical	2.67	2.33	-0.33	[ 2 2 3 ]	[ ]
WT	SPT21	Increase	2.67	3.33	0.67	[ 4 3 3 ]	[ ]
WT	CDC26	Increase	2.67	3.33	0.67	[ 3 3 4 ]	[ ]
WT	RTT106	Missing	2.67	-1	-3.67	[ ]	[ -1 -1 -1 ]	MISSING
WT	BIM1	Decrease	2.67	1.67	-1	[ 2 1 2 ]	[ ]
WT	KAR3	Decrease	2.67	1.33	-1.33	[ 1 1 2 ]	[ ]
WT	CIK1	Decrease	2.67	0.67	-2	[ 1 1 0 ]	[ ]
WT	SHP1	Missing	2.67	-1	-3.67	[ ]	[ -1 -1 -1 ]	MISSING
WT	ARP1	Decrease	2.67	1.67	-1	[ 2 0 3 ]	[ ]
WT	NUM1	Identical	2.67	2.67	0	[ 3 3 2 ]	[ ]
WT	JNM1	Identical	2.67	2.33	-0.33	[ 2 3 2 ]	[ ]
WT	MON2	Decrease	2.67	1.67	-1	[ 3 0 2 ]	[ ]
WT	CHD1	Increase	2.67	3.67	1	[ 4 3 4 ]	[ ]
WT	KIP3	Decrease	2.67	2	-0.67	[ 2 2 2 ]	[ ]
WT	APC9	Decrease	2.67	2	-0.67	[ 2 2 2 ]	[ ]
WT	SWM1	Identical	2.67	2.33	-0.33	[ 3 2 2 ]	[ ]
WT	SHE1	Decrease	2.67	1.33	-1.33	[ 2 2 0 ]	[ ]
WT	KAR9	Identical	2.67	2.67	0	[ 2 3 3 ]	[ ]
WT	RBL2	Identical	2.67	2.67	0	[ 2 3 3 ]	[ ]
WT	MCM21	Identical	2.67	2.33	-0.33	[ 2 2 3 ]	[ ]
WT	CHL4	Identical	2.67	2.33	-0.33	[ 3 2 2 ]	[ ]
WT	MCM16	Identical	2.67	3	0.33	[ 3 3 3 ]	[ ]
WT	MCM22	Identical	2.67	2.67	0	[ 3 2 3 ]	[ ]
WT	VIK1	Decrease	2.67	2	-0.67	[ 2 2 2 ]	[ ]
WT	GBP2	Identical	2.67	2.67	0	[ 2 3 3 ]	[ ]
WT	RAD61	Increase	2.67	4	1.33	[ 4 4 4 ]	[ ]
WT	HPR1	Missing	2.67	-1	-3.67	[ ]	[ -1 -1 -1 ]	MISSING
WT	HST4	Increase	2.67	4	1.33	[ 4 4 4 ]	[ ]
WT	ESC1	Increase	2.67	3.33	0.67	[ 3 4 3 ]	[ ]
WT	ZUO1	Decrease	2.67	0	-2.67	[ 0 0 0 ]	[ ]
WT	CHZ1	Identical	2.67	2.67	0	[ 3 2 3 ]	[ ]
WT	ULA1	Identical	2.67	3	0.33	[ 3 3 3 ]	[ ]
WT	RUB1	Identical	2.67	3	0.33	[ 3 3 3 ]	[ ]
WT	UBC12	Identical	2.67	3	0.33	[ 3 3 3 ]	[ ]
WT	CAF130	Decrease	2.67	2	-0.67	[ 2 2 2 ]	[ ]
WT	YPR078C	Identical	2.67	2.33	-0.33	[ 2 3 2 ]	[ ]
WT	SET5	Identical	2.67	2.67	0	[ 2 3 3 ]	[ ]
WT	SIR1	Identical	2.67	3	0.33	[ 3 3 3 ]	[ ]
WT	SIR2	Missing	2.67	-1	-3.67	[ ]	[ -1 -1 -1 ]	MISSING
WT	SIR3	Missing	2.67	-1	-3.67	[ ]	[ -1 -1 -1 ]	MISSING
WT	SIR4	Missing	2.67	-1	-3.67	[ ]	[ -1 -1 -1 ]	MISSING
WT	SAW1	Identical	2.67	3	0.33	[ 3 3 3 ]	[ ]
WT	PSY4	Identical	2.67	3	0.33	[ 3 3 3 ]	[ ]
WT	HRQ1	Identical	2.67	2.67	0	[ 3 3 2 ]	[ ]
WT	YKL075C	Decrease	2.67	2	-0.67	[ 2 2 2 ]	[ ]
WT	IRC4	Decrease	2.67	2	-0.67	[ 2 2 2 ]	[ ]
WT	IRC21	Decrease	2.67	2	-0.67	[ 2 2 2 ]	[ ]
WT	IRC3	Decrease	2.67	2	-0.67	[ 2 2 2 ]	[ ]
WT	IRC15	Identical	2.67	2.33	-0.33	[ 2 2 3 ]	[ ]
WT	SET2	Identical	2.67	2.33	-0.33	[ 2 3 2 ]	[ ]
WT	CDC73	Increase	2.67	3.33	0.67	[ 4 3 3 ]	[ ]
WT	LEO1	Decrease	2.67	1	-1.67	[ 1 1 1 ]	[ ]
WT	RTT103	Decrease	2.67	2	-0.67	[ 2 2 2 ]	[ ]
WT	RTF1	Identical	2.67	3	0.33	[ 3 3 3 ]	[ ]
WT	SOH1	Identical	2.67	2.67	0	[ 2 3 3 ]	[ ]
WT	SRB2	Decrease	2.67	1.67	-1	[ 1 2 2 ]	[ ]
WT	SPT8	Identical	2.67	3	0.33	[ 3 3 3 ]	[ ]
WT	SPT3	Identical	2.67	2.67	0	[ 1 3 4 ]	[ ]
WT	UME6	Decrease	2.67	2	-0.67	[ 2 2 2 ]	[ ]
WT	HDA1	Decrease	2.67	2	-0.67	[ 2 2 2 ]	[ ]
WT	PRE9	Decrease	2.67	1.67	-1	[ 1 2 2 ]	[ ]
WT	URM1	Decrease	2.67	2	-0.67	[ 2 2 2 ]	[ ]
WT	DST1	Identical	2.67	3	0.33	[ 3 3 3 ]	[ ]
WT	MED1	Identical	2.67	3	0.33	[ 3 3 3 ]	[ ]
WT	NUT1	Identical	2.67	2.67	0	[ 3 3 2 ]	[ ]
WT	SGF73	Decrease	2.67	2	-0.67	[ 2 2 2 ]	[ ]
WT	HOS2	Increase	2.67	3.33	0.67	[ 3 3 4 ]	[ ]
WT	SIF2	Identical	2.67	3	0.33	[ 3 3 3 ]	[ ]
WT	SNT1	Increase	2.67	3.33	0.67	[ 3 3 4 ]	[ ]
WT	CKB1	Identical	2.67	3	0.33	[ 3 3 3 ]	[ ]
WT	CKB2	Increase	2.67	3.67	1	[ 4 3 4 ]	[ ]
WT	MCK1	Identical	2.67	3	0.33	[ 3 3 3 ]	[ ]
WT	ERG6	Identical	2.67	2.67	0	[ 3 3 2 ]	[ ]
WT	CHL1	Increase	2.67	3.67	1	[ 3 4 4 ]	[ ]
WT	IRC5	Identical	2.67	2.67	0	[ 3 2 3 ]	[ ]
WT	IRC19	Decrease	2.67	2	-0.67	[ 2 2 2 ]	[ ]
WT	TOF2	Identical	2.67	2.67	0	[ 2 3 3 ]	[ ]
WT	IDP1	Identical	2.67	3	0.33	[ 3 3 3 ]	[ ]
WT	YCR061W	Identical	2.67	2.67	0	[ 2 2 4 ]	[ ]
WT	YML020W	Increase	2.67	3.33	0.67	[ 3 4 3 ]	[ ]
WT	BEM2	Decrease	2.67	1.67	-1	[ 1 2 2 ]	[ ]
WT	CLN3	Identical	2.67	3	0.33	[ 3 3 3 ]	[ ]
WT	DDI1	Identical	2.67	2.33	-0.33	[ 3 2 2 ]	[ ]
WT	RAD53-21	Identical	2.67	3	0.33	[ 3 3 3 ]	[ ]
WT	GIS4	Decrease	2.67	2	-0.67	[ 2 2 2 ]	[ ]
WT	NTE1	Decrease	2.67	2	-0.67	[ 2 2 2 ]	[ ]
WT	ACB1	Identical	2.67	2.33	-0.33	[ 2 2 3 ]	[ ]
WT	IRC7	Identical	2.67	2.67	0	[ 2 3 3 ]	[ ]
WT	NAT3	Decrease	2.67	1.33	-1.33	[ 2 1 1 ]	[ ]
WT	UFO1	Identical	2.67	3	0.33	[ 3 3 3 ]	[ ]
WT	MLH2	Identical	2.67	2.67	0	[ 3 2 3 ]	[ ]
WT	ELM1	Decrease	2.67	1	-1.67	[ 1 1 1 ]	[ ]
WT	YPT6	Decrease	2.67	1	-1.67	[ 1 1 1 ]	[ ]
WT	RIM101	Identical	2.67	2.33	-0.33	[ 3 2 2 ]	[ ]
WT	SAC1	Decrease	2.67	2	-0.67	[ 2 2 2 ]	[ ]
WT	KEM1	Decrease	2.67	2	-0.67	[ 2 2 2 ]	[ ]
WT	NUP188	Identical	2.67	2.33	-0.33	[ 2 2 3 ]	[ ]
WT	CDC50	Identical	2.67	3	0.33	[ 3 3 3 ]	[ ]
WT	SGF11	Identical	2.67	2.67	0	[ 2 3 3 ]	[ ]
WT	UBP8	Identical	2.67	3	0.33	[ 3 3 3 ]	[ ]
WT	WHI2	Decrease	2.67	1	-1.67	[ 1 0 2 ]	[ ]
WT	PHO80	Decrease	2.67	2	-0.67	[ 2 2 2 ]	[ ]
WT	RPA34	Decrease	2.67	2	-0.67	[ 2 2 2 ]	[ ]
WT	CTI6	Decrease	2.67	1.33	-1.33	[ 1 2 1 ]	[ ]
WT	SIN4	Identical	2.67	3	0.33	[ 3 3 3 ]	[ ]
WT	IRA2	Identical	2.67	2.33	-0.33	[ 3 2 2 ]	[ ]
WT	PDE2	Decrease	2.67	2	-0.67	[ 2 2 2 ]	[ ]
WT	RPA14	Decrease	2.67	2	-0.67	[ 2 2 2 ]	[ ]
WT	VIP1	Identical	2.67	2.67	0	[ 3 2 3 ]	[ ]
WT	IPK1	Decrease	2.67	2	-0.67	[ 1 2 3 ]	[ ]
WT	RTG2	Identical	2.67	2.33	-0.33	[ 2 2 3 ]	[ ]
WT	GPB2	Identical	2.67	2.67	0	[ 2 3 3 ]	[ ]
WT	FMP52	Identical	2.67	2.67	0	[ 3 3 2 ]	[ ]
WT	RML2	Decrease	2.67	1.33	-1.33	[ 2 1 1 ]	[ ]
WT	DID2	Decrease	2.67	2	-0.67	[ 2 2 2 ]	[ ]
WT	VPS24	Decrease	2.67	1.33	-1.33	[ 2 1 1 ]	[ ]
WT	SAC7	Decrease	2.67	2	-0.67	[ 2 2 2 ]	[ ]
WT	SUB1	Identical	2.67	3	0.33	[ 3 3 3 ]	[ ]
WT	POC4	Decrease	2.67	1.67	-1	[ 2 2 1 ]	[ ]
WT	NAM7	Identical	2.67	2.33	-0.33	[ 3 2 2 ]	[ ]
WT	BIO2	Identical	2.67	2.33	-0.33	[ 2 2 3 ]	[ ]
WT	SIS2	Identical	2.67	2.67	0	[ 2 3 3 ]	[ ]
WT	PPZ1	Decrease	2.67	2	-0.67	[ 2 2 2 ]	[ ]
WT	SAP155	Decrease	2.67	2	-0.67	[ 2 2 2 ]	[ ]
WT	RRD1	Decrease	2.67	2	-0.67	[ 2 2 2 ]	[ ]
WT	HOG1	Decrease	2.67	2	-0.67	[ 2 2 2 ]	[ ]
WT	PBS2	Decrease	2.67	1.33	-1.33	[ 1 2 1 ]	[ ]
WT	SSK2	Decrease	2.67	2	-0.67	[ 2 2 2 ]	[ ]
WT	VPS64	Decrease	2.67	0.33	-2.33	[ 0 1 0 ]	[ ]
WT	PPM1	Decrease	2.67	2	-0.67	[ 2 2 2 ]	[ ]
WT	SOK2	Decrease	2.67	1.67	-1	[ 2 1 2 ]	[ ]
WT	FPS1	Decrease	2.67	2	-0.67	[ 2 2 2 ]	[ ]
WT	PUB1	Decrease	2.67	2	-0.67	[ 2 2 2 ]	[ ]
WT	VMA9	Decrease	2.67	2	-0.67	[ 2 2 2 ]	[ ]
WT	VMA8	Identical	2.67	2.33	-0.33	[ 2 3 2 ]	[ ]
WT	PTC2	Decrease	2.67	2	-0.67	[ 2 2 2 ]	[ ]
WT	GAL11	Decrease	2.67	2	-0.67	[ 2 3 1 ]	[ ]
WT	PGD1	Identical	2.67	2.33	-0.33	[ 2 3 2 ]	[ ]
WT	SPT4	Identical	2.67	3	0.33	[ 3 3 3 ]	[ ]
WT	SRO9	Decrease	2.67	2	-0.67	[ 2 2 2 ]	[ ]
WT	RIM21	Decrease	2.67	2	-0.67	[ 2 2 2 ]	[ ]
WT	TIM18	Decrease	2.67	2	-0.67	[ 2 2 2 ]	[ ]
WT	SPP1	Identical	2.67	2.67	0	[ 2 3 3 ]	[ ]
WT	UME1	Decrease	2.67	2	-0.67	[ 2 2 2 ]	[ ]
WT	BDF2	Identical	2.67	3	0.33	[ 3 3 3 ]	[ ]
WT	SNF2	Decrease	2.67	1.67	-1	[ 2 2 1 ]	[ ]
WT	RPB9	Decrease	2.67	1.67	-1	[ 1 2 2 ]	[ ]
WT	SAS3	Decrease	2.67	2	-0.67	[ 2 2 2 ]	[ ]
WT	NTO1	Decrease	2.67	2	-0.67	[ 2 2 2 ]	[ ]
WT	PHO86	Identical	2.67	2.33	-0.33	[ 2 3 2 ]	[ ]
WT	TOM7	Decrease	2.67	2	-0.67	[ 2 2 2 ]	[ ]
WT	AIM31	Decrease	2.67	1.67	-1	[ 1 2 2 ]	[ ]
WT	FPR1	Decrease	2.67	2	-0.67	[ 2 2 2 ]	[ ]
WT	DOM34	Decrease	2.67	2	-0.67	[ 2 2 2 ]	[ ]
WT	FUM1	Decrease	2.67	1.33	-1.33	[ 1 2 1 ]	[ ]
WT	TKL1	Decrease	2.67	1.67	-1	[ 2 2 1 ]	[ ]
WT	RPE1	Identical	2.67	2.67	0	[ 3 2 3 ]	[ ]
WT	UBA3	Identical	2.67	2.33	-0.33	[ 2 2 3 ]	[ ]
WT	MGA2	Identical	2.67	3	0.33	[ 3 3 3 ]	[ ]
WT	IDH2	Identical	2.67	2.33	-0.33	[ 3 2 2 ]	[ ]
WT	AVT5	Identical	2.67	2.67	0	[ 3 2 3 ]	[ ]
WT	INP51	Identical	2.67	2.33	-0.33	[ 3 2 2 ]	[ ]
WT	MET6	Decrease	2.67	2	-0.67	[ 2 2 2 ]	[ ]
WT	GDS1	Decrease	2.67	1.67	-1	[ 1 2 2 ]	[ ]
WT	CAF40	Decrease	2.67	1.33	-1.33	[ 1 2 1 ]	[ ]
WT	UBP2	Missing	2.67	-1	-3.67	[ ]	[ -1 -1 -1 ]	MISSING
WT	AKR1	Decrease	2.67	2	-0.67	[ 2 2 2 ]	[ ]
WT	CPR8	Identical	2.67	2.33	-0.33	[ 2 3 2 ]	[ ]
WT	HAL5	Identical	2.67	2.33	-0.33	[ 2 2 3 ]	[ ]
WT	AFT1	Decrease	2.67	2	-0.67	[ 2 2 2 ]	[ ]
WT	ELC1	Identical	2.67	2.67	0	[ 3 2 3 ]	[ ]
WT	CPR3	Decrease	2.67	2	-0.67	[ 2 2 2 ]	[ ]
WT	HSL7	Missing	2.67	-1	-3.67	[ ]	[ -1 -1 -1 ]	MISSING
WT	YPL009C	Decrease	2.67	2	-0.67	[ 2 2 2 ]	[ ]
WT	GPX2	Identical	2.67	3	0.33	[ 3 3 3 ]	[ ]
WT	NRP1	Decrease	2.67	2	-0.67	[ 2 2 2 ]	[ ]
WT	BUD6	Decrease	2.67	1.67	-1	[ 1 2 2 ]	[ ]
WT	TPM1	Decrease	2.67	1.33	-1.33	[ 1 1 2 ]	[ ]
WT	BEM3	Decrease	2.67	2	-0.67	[ 2 2 2 ]	[ ]
WT	ZDS1	Decrease	2.67	2	-0.67	[ 2 2 2 ]	[ ]
WT	RSR1	Identical	2.67	2.67	0	[ 2 3 3 ]	[ ]
WT	GCS1	Decrease	2.67	2	-0.67	[ 2 2 2 ]	[ ]
WT	BZZ1	Decrease	2.67	2	-0.67	[ 2 2 2 ]	[ ]
WT	DOT6	Decrease	2.67	2	-0.67	[ 2 2 2 ]	[ ]
WT	FRA1	Decrease	2.67	2	-0.67	[ 2 2 2 ]	[ ]
WT	STI1	Identical	2.67	2.67	0	[ 2 3 3 ]	[ ]
WT	SLH1	Identical	2.67	2.33	-0.33	[ 2 2 3 ]	[ ]
WT	NTH1	Identical	2.67	2.33	-0.33	[ 2 2 3 ]	[ ]
WT	RGA2	Identical	2.67	2.67	0	[ 3 3 2 ]	[ ]
WT	APL2	Missing	2.67	-1	-3.67	[ ]	[ -1 -1 -1 ]	MISSING
WT	YND1	Identical	2.67	2.33	-0.33	[ 2 2 3 ]	[ ]
WT	HMG1	Identical	2.67	2.33	-0.33	[ 2 2 3 ]	[ ]
WT	ARL3	Identical	2.67	2.67	0	[ 3 2 3 ]	[ ]
WT	GYP1	Missing	2.67	-2	-4.67	[ ]	[ -2 -2 -2 ]	MISSING
WT	TLG2	Identical	2.67	2.67	0	[ 2 3 3 ]	[ ]
WT	ARL1	Identical	2.67	3	0.33	[ 3 3 3 ]	[ ]
WT	SYS1	Identical	2.67	2.33	-0.33	[ 2 2 3 ]	[ ]
WT	COG6	Identical	2.67	2.67	0	[ 3 2 3 ]	[ ]
WT	RUD3	Identical	2.67	3	0.33	[ 3 3 3 ]	[ ]
WT	GSG1	Identical	2.67	2.67	0	[ 2 3 3 ]	[ ]
WT	RIC1	Decrease	2.67	2	-0.67	[ 2 2 2 ]	[ ]
WT	RGP1	Identical	2.67	2.67	0	[ 3 2 3 ]	[ ]
WT	SEC22	Identical	2.67	3	0.33	[ 3 3 3 ]	[ ]
WT	BRE5	Decrease	2.67	2	-0.67	[ 2 2 2 ]	[ ]
WT	UBP3	Decrease	2.67	0.67	-2	[ 0 1 1 ]	[ ]
WT	CSF1	Identical	2.67	2.33	-0.33	[ 3 2 2 ]	[ ]
WT	SEC28	Decrease	2.67	2	-0.67	[ 2 2 2 ]	[ ]
WT	VPS21	Decrease	2.67	1.67	-1	[ 2 2 1 ]	[ ]
WT	VPS8	Decrease	2.67	1.33	-1.33	[ 1 1 2 ]	[ ]
WT	VPS9	Decrease	2.67	1	-1.67	[ 2 0 1 ]	[ ]
WT	MNN10	Decrease	2.67	2	-0.67	[ 2 2 2 ]	[ ]
WT	NBP2	Decrease	2.67	2	-0.67	[ 2 2 2 ]	[ ]
WT	PTC1	Decrease	2.67	1	-1.67	[ 1 1 1 ]	[ ]
WT	CHS5	Identical	2.67	2.33	-0.33	[ 3 2 2 ]	[ ]
WT	SHE4	Decrease	2.67	0.67	-2	[ 0 1 1 ]	[ ]
WT	GAS1	Identical	2.67	2.67	0	[ 3 3 2 ]	[ ]
WT	LAS21	Identical	2.67	2.67	0	[ 3 2 3 ]	[ ]
WT	SPF1	Identical	2.67	2.67	0	[ 3 3 2 ]	[ ]
WT	SEC66	Identical	2.67	2.33	-0.33	[ 3 2 2 ]	[ ]
WT	HOC1	Identical	2.67	2.67	0	[ 2 3 3 ]	[ ]
WT	ERD1	Identical	2.67	3	0.33	[ 3 3 3 ]	[ ]
WT	ARF1	Identical	2.67	2.33	-0.33	[ 2 3 2 ]	[ ]
WT	ICE2	Identical	2.67	3	0.33	[ 3 3 3 ]	[ ]
WT	PMR1	Missing	2.67	-2	-4.67	[ ]	[ -2 -2 -2 ]	MISSING
WT	AIM44	Decrease	2.67	2	-0.67	[ 2 2 2 ]	[ ]
WT	ECM33	Identical	2.67	2.67	0	[ 2 3 3 ]	[ ]
WT	VID22	Increase	2.67	3.33	0.67	[ 3 4 3 ]	[ ]
WT	MMR1	Identical	2.67	3	0.33	[ 1 5 3 ]	[ ]
WT	SWF1	Identical	2.67	2.33	-0.33	[ 2 2 3 ]	[ ]
WT	INP53	Identical	2.67	3	0.33	[ 3 3 3 ]	[ ]
WT	VPS13	Decrease	2.67	2	-0.67	[ 2 2 2 ]	[ ]
WT	VPS17	Decrease	2.67	2	-0.67	[ 2 2 2 ]	[ ]
WT	VPS35	Decrease	2.67	1.33	-1.33	[ 0 2 2 ]	[ ]
WT	VPS29	Decrease	2.67	1.67	-1	[ 1 2 2 ]	[ ]
WT	VPS5	Decrease	2.67	1.67	-1	[ 1 2 2 ]	[ ]
WT	ARC18	Decrease	2.67	1.33	-1.33	[ 1 2 1 ]	[ ]
WT	RIM8	Identical	2.67	2.33	-0.33	[ 2 2 3 ]	[ ]
WT	RIM20	Identical	2.67	2.67	0	[ 3 3 2 ]	[ ]
WT	RIM13	Identical	2.67	2.67	0	[ 3 2 3 ]	[ ]
WT	DFG16	Identical	2.67	2.33	-0.33	[ 3 2 2 ]	[ ]
WT	RIM9	Decrease	2.67	2	-0.67	[ 3 1 2 ]	[ ]
WT	NAP1	Decrease	2.67	2	-0.67	[ 2 2 2 ]	[ ]
WT	RVS161	Identical	2.67	2.67	0	[ 3 2 3 ]	[ ]
WT	VRP1	Decrease	2.67	0.67	-2	[ 1 0 1 ]	[ ]
WT	STE50	Identical	2.67	2.33	-0.33	[ 2 3 2 ]	[ ]
WT	CDC10	Decrease	2.67	2	-0.67	[ 2 2 2 ]	[ ]
WT	ASC1	Decrease	2.67	0.33	-2.33	[ 0 0 1 ]	[ ]
WT	ERG3	Decrease	2.67	1.67	-1	[ 2 2 1 ]	[ ]
WT	STB5	Identical	2.67	2.33	-0.33	[ 2 3 2 ]	[ ]
WT	YDJ1	Identical	2.67	3	0.33	[ 3 3 3 ]	[ ]
WT	AAH1	Decrease	2.67	2	-0.67	[ 2 2 2 ]	[ ]
WT	VAM3	Decrease	2.67	1	-1.67	[ 1 1 1 ]	[ ]
WT	VAM6	Identical	2.67	2.67	0	[ 3 3 2 ]	[ ]
WT	VPS41	Decrease	2.67	1	-1.67	[ 1 1 1 ]	[ ]
WT	MON1	Decrease	2.67	2	-0.67	[ 2 2 2 ]	[ ]
WT	YPT7	Decrease	2.67	2	-0.67	[ 2 2 2 ]	[ ]
WT	CCZ1	Decrease	2.67	2	-0.67	[ 2 2 2 ]	[ ]
WT	SNX4	Identical	2.67	2.33	-0.33	[ 2 3 2 ]	[ ]
WT	CSG2	Decrease	2.67	1.67	-1	[ 2 2 1 ]	[ ]
WT	CRD1	Identical	2.67	2.67	0	[ 3 2 3 ]	[ ]
WT	PDA1	Decrease	2.67	1.33	-1.33	[ 1 2 1 ]	[ ]
WT	LAT1	Decrease	2.67	1.67	-1	[ 1 2 2 ]	[ ]
WT	GTR1	Decrease	2.67	1.33	-1.33	[ 1 1 2 ]	[ ]
WT	LST4	Decrease	2.67	1.67	-1	[ 1 2 2 ]	[ ]
WT	SLM3	Missing	2.67	-1	-3.67	[ ]	[ -1 -1 -1 ]	MISSING
WT	MCT1	Decrease	2.67	1	-1.67	[ 2 0 1 ]	[ ]
WT	SLM4	Decrease	2.67	1.67	-1	[ 1 2 2 ]	[ ]
WT	TCO89	Decrease	2.67	1	-1.67	[ 1 1 1 ]	[ ]
WT	OCA2	Decrease	2.67	1.67	-1	[ 2 1 2 ]	[ ]
WT	GSH1	Decrease	2.67	1	-1.67	[ 1 1 1 ]	[ ]
WT	UBI4	Decrease	2.67	1	-1.67	[ 1 1 1 ]	[ ]
WT	YPT31	Decrease	2.67	2	-0.67	[ 2 2 2 ]	[ ]
WT	ATP11	Decrease	2.67	0.67	-2	[ 1 1 0 ]	[ ]
WT	ATP12	Decrease	2.67	2	-0.67	[ 2 2 2 ]	[ ]
WT	DAL81	Decrease	2.67	2	-0.67	[ 2 2 2 ]	[ ]
WT	VPS27	Decrease	2.67	1	-1.67	[ 1 1 1 ]	[ ]
WT	VPS4	Identical	2.67	2.67	0	[ 3 3 2 ]	[ ]
WT	DID4	Decrease	2.67	1	-1.67	[ 1 1 1 ]	[ ]
WT	VPS28	Decrease	2.67	0.33	-2.33	[ 0 0 1 ]	[ ]
WT	WHI3	Decrease	2.67	0.67	-2	[ 1 0 1 ]	[ ]
WT	JID1	Decrease	2.67	2	-0.67	[ 2 2 2 ]	[ ]
WT	ERG2	Decrease	2.67	2	-0.67	[ 2 2 2 ]	[ ]
WT	SFL1	Identical	2.67	2.33	-0.33	[ 2 2 3 ]	[ ]
WT	MAF1	Decrease	2.67	2	-0.67	[ 2 2 2 ]	[ ]
WT	MLP1	Identical	2.67	3	0.33	[ 3 3 3 ]	[ ]
WT	SKI3	Identical	2.67	2.33	-0.33	[ 2 2 3 ]	[ ]
WT	RMD1	Identical	2.67	2.33	-0.33	[ 3 2 2 ]	[ ]
WT	MID1	Identical	2.67	2.67	0	[ 3 3 2 ]	[ ]
WT	UBP14	Decrease	2.67	1.67	-1	[ 2 2 1 ]	[ ]
WT	ALG5	Decrease	2.67	2	-0.67	[ 2 2 2 ]	[ ]
WT	OST3	Identical	2.67	3	0.33	[ 3 3 3 ]	[ ]
WT	SCJ1	Identical	2.67	2.33	-0.33	[ 3 2 2 ]	[ ]
WT	GUP1	Decrease	2.67	2	-0.67	[ 2 2 2 ]	[ ]
WT	ROT2	Missing	2.67	-2	-4.67	[ ]	[ -2 -2 -2 ]	MISSING
WT	CWH41	Decrease	2.67	2	-0.67	[ 3 2 1 ]	[ ]
WT	OST6	Identical	2.67	2.33	-0.33	[ 3 2 2 ]	[ ]
WT	CWH43	Identical	2.67	2.33	-0.33	[ 2 2 3 ]	[ ]
WT	CNE1	Identical	2.67	2.33	-0.33	[ 2 2 3 ]	[ ]
WT	ALG3	Identical	2.67	2.33	-0.33	[ 2 2 3 ]	[ ]
WT	ALG12	Identical	2.67	2.67	0	[ 2 3 3 ]	[ ]
WT	SUM1	Decrease	2.67	2	-0.67	[ 2 2 2 ]	[ ]
WT	CCW12	Identical	2.67	3	0.33	[ 3 3 3 ]	[ ]
WT	VPS74	Identical	2.67	2.67	0	[ 3 2 3 ]	[ ]
WT	BUD14	Identical	2.67	2.67	0	[ 2 3 3 ]	[ ]
WT	MNN2	Identical	2.67	2.33	-0.33	[ 2 2 3 ]	[ ]
WT	GEF1	Identical	2.67	2.67	0	[ 3 3 2 ]	[ ]
WT	SEC72	Identical	2.67	2.33	-0.33	[ 3 2 2 ]	[ ]
WT	BNI4	Identical	2.67	2.33	-0.33	[ 2 3 2 ]	[ ]
WT	CHS7	Identical	2.67	3	0.33	[ 3 3 3 ]	[ ]
WT	MID2	Identical	2.67	2.33	-0.33	[ 2 2 3 ]	[ ]
WT	RGD1	Decrease	2.67	2	-0.67	[ 2 2 2 ]	[ ]
WT	KRE11	Identical	2.67	2.33	-0.33	[ 3 2 2 ]	[ ]
WT	PDR1	Identical	2.67	3	0.33	[ 3 3 3 ]	[ ]
WT	GCN2	Identical	2.67	2.67	0	[ 2 3 3 ]	[ ]
WT	VID28	Decrease	2.67	2	-0.67	[ 2 2 2 ]	[ ]
WT	MCX1	Identical	2.67	3	0.33	[ 3 3 3 ]	[ ]
WT	VID24	Identical	2.67	2.67	0	[ 3 2 3 ]	[ ]
WT	RMD5	Identical	2.67	2.67	0	[ 3 2 3 ]	[ ]
WT	QCR6	Identical	2.67	3	0.33	[ 3 3 3 ]	[ ]
WT	RIP1	Decrease	2.67	2	-0.67	[ 2 2 2 ]	[ ]
WT	COX14	Identical	2.67	2.67	0	[ 3 2 3 ]	[ ]
WT	COX12	Decrease	2.67	2	-0.67	[ 2 2 2 ]	[ ]
WT	COX10	Identical	2.67	2.33	-0.33	[ 3 2 2 ]	[ ]
WT	CYC2	Decrease	2.67	2	-0.67	[ 2 2 2 ]	[ ]
WT	RTG3	Identical	2.67	3	0.33	[ 3 3 3 ]	[ ]
WT	TIM13	Identical	2.67	2.33	-0.33	[ 3 2 2 ]	[ ]
WT	ILV1	Decrease	2.67	1	-1.67	[ 1 1 1 ]	[ ]
WT	MSN2	Identical	2.67	3	0.33	[ 3 3 3 ]	[ ]
WT	GVP36	Identical	2.67	2.67	0	[ 2 3 3 ]	[ ]
WT	AKL1	Decrease	2.67	2	-0.67	[ 2 2 2 ]	[ ]
WT	EGD1	Decrease	2.67	2	-0.67	[ 2 2 2 ]	[ ]
WT	SSK1	Decrease	2.67	2	-0.67	[ 2 3 1 ]	[ ]
WT	NCL1	Identical	2.67	2.33	-0.33	[ 2 2 3 ]	[ ]
WT	MKC7	Decrease	2.67	2	-0.67	[ 2 2 2 ]	[ ]
WT	PSP1	Identical	2.67	2.67	0	[ 3 3 2 ]	[ ]
WT	PRK1	Identical	2.67	3	0.33	[ 3 3 3 ]	[ ]
WT	MYO5	Identical	2.67	2.33	-0.33	[ 3 2 2 ]	[ ]
WT	BSD2	Identical	2.67	2.33	-0.33	[ 2 2 3 ]	[ ]
WT	CPR1	Identical	2.67	2.67	0	[ 3 3 2 ]	[ ]
WT	CKA1	Identical	2.67	2.33	-0.33	[ 2 2 3 ]	[ ]
WT	SWH1	Decrease	2.67	2	-0.67	[ 2 2 2 ]	[ ]
WT	LCB3	Decrease	2.67	1.67	-1	[ 2 1 2 ]	[ ]
WT	CUE1	Decrease	2.67	2	-0.67	[ 2 2 2 ]	[ ]
WT	ERG5	Decrease	2.67	2	-0.67	[ 2 2 2 ]	[ ]
WT	STP1	Decrease	2.67	1.67	-1	[ 1 2 2 ]	[ ]
WT	YCK3	Identical	2.67	2.33	-0.33	[ 2 2 3 ]	[ ]
WT	RHR2	Identical	2.67	2.33	-0.33	[ 3 2 2 ]	[ ]
WT	CYB5	Decrease	2.67	2	-0.67	[ 2 2 2 ]	[ ]
WT	CIT1	Decrease	2.67	2	-0.67	[ 2 2 2 ]	[ ]
WT	IOC3	Decrease	2.67	2	-0.67	[ 2 2 2 ]	[ ]
WT	YNL022C	Identical	2.67	2.33	-0.33	[ 2 2 3 ]	[ ]
WT	DRS2	Identical	2.67	2.67	0	[ 2 3 3 ]	[ ]
WT	GOS1	Identical	2.67	2.33	-0.33	[ 3 2 2 ]	[ ]
WT	GDA1	Identical	2.67	3	0.33	[ 3 3 3 ]	[ ]
WT	VPS52	Decrease	2.67	2	-0.67	[ 2 2 2 ]	[ ]
WT	ERG4	Missing	2.67	-1	-3.67	[ ]	[ -1 -1 -1 ]	MISSING
WT	VPH2	Missing	2.67	-1	-3.67	[ ]	[ -1 -1 -1 ]	MISSING
WT	VMA22	Decrease	2.67	2	-0.67	[ 2 2 2 ]	[ ]
WT	APM3	Decrease	2.67	2	-0.67	[ 2 2 2 ]	[ ]
WT	APL6	Decrease	2.67	2	-0.67	[ 2 2 2 ]	[ ]
WT	APS3	Decrease	2.67	2	-0.67	[ 2 2 2 ]	[ ]
WT	ERV25	Identical	2.67	2.33	-0.33	[ 2 3 2 ]	[ ]
WT	YEL043W	Decrease	2.67	2	-0.67	[ 2 2 2 ]	[ ]
WT	TED1	Decrease	2.67	2	-0.67	[ 2 2 2 ]	[ ]
WT	YIP3	Identical	2.67	2.33	-0.33	[ 3 2 2 ]	[ ]
WT	NNF2	Decrease	2.67	2	-0.67	[ 2 2 2 ]	[ ]
WT	EMC1	Decrease	2.67	2	-0.67	[ 2 2 2 ]	[ ]
WT	FUN30	Decrease	2.67	2	-0.67	[ 2 2 2 ]	[ ]
WT	MTC1	Identical	2.67	2.67	0	[ 3 3 2 ]	[ ]
WT	YDL133W	Identical	2.67	2.67	0	[ 3 2 3 ]	[ ]
WT	PRB1	Identical	2.67	3	0.33	[ 3 3 3 ]	[ ]
WT	MGR2	Decrease	2.67	2	-0.67	[ 2 2 2 ]	[ ]
WT	GRE3	Identical	2.67	3	0.33	[ 3 3 3 ]	[ ]
WT	SAC6	Identical	2.67	2.67	0	[ 3 3 2 ]	[ ]
WT	IES6	Decrease	2.67	0.33	-2.33	[ 0 0 1 ]	[ ]
WT	SNF8	Decrease	2.67	0.67	-2	[ 1 0 1 ]	[ ]
WT	BRO1	Decrease	2.67	0.33	-2.33	[ 0 1 0 ]	[ ]
WT	VPS33	Identical	2.67	2.67	0	[ 3 3 2 ]	[ ]
WT	VPS36	Decrease	2.67	1	-1.67	[ 1 0 2 ]	[ ]
WT	VPS20	Identical	2.67	2.67	0	[ 2 3 3 ]	[ ]
WT	VPS25	Decrease	2.67	0.33	-2.33	[ 0 1 0 ]	[ ]
WT	STP22	Decrease	2.67	1.33	-1.33	[ 1 1 2 ]	[ ]
WT	PEP12	Identical	2.67	3	0.33	[ 3 3 3 ]	[ ]
WT	VPS3	Decrease	2.67	1	-1.67	[ 1 1 1 ]	[ ]
WT	VPS1	Decrease	2.67	1.33	-1.33	[ 2 1 1 ]	[ ]
WT	NHX1	Identical	2.67	3	0.33	[ 3 3 3 ]	[ ]
WT	AAT2	Missing	2.67	-2	-4.67	[ ]	[ -2 -2 -2 ]	MISSING
WT	TRK1	Identical	2.67	2.33	-0.33	[ 2 2 3 ]	[ ]
WT	ERG24	Decrease	2.67	1	-1.67	[ 1 1 1 ]	[ ]
WT	GRR1	Decrease	2.67	1.33	-1.33	[ 1 2 1 ]	[ ]
WT	LDB7	Missing	2.67	-1	-3.67	[ ]	[ -1 -1 -1 ]	MISSING
WT	THR1	Identical	2.67	2.67	0	[ 2 3 3 ]	[ ]
WT	EAP1	Decrease	2.67	1.33	-1.33	[ 2 1 1 ]	[ ]
WT	SCP160	Missing	2.67	-1	-3.67	[ ]	[ -1 -1 -1 ]	MISSING
WT	FET3	Identical	2.67	3	0.33	[ 3 3 3 ]	[ ]
WT	FTR1	Identical	2.67	2.67	0	[ 2 3 3 ]	[ ]
WT	MET12	Identical	2.67	2.67	0	[ 2 3 3 ]	[ ]
WT	RRI1	Identical	2.67	2.33	-0.33	[ 3 2 2 ]	[ ]
WT	VTC1	Identical	2.67	3	0.33	[ 3 3 3 ]	[ ]
WT	YKR023W	Identical	2.67	2.67	0	[ 3 2 3 ]	[ ]
WT	EDS1	Decrease	2.67	2	-0.67	[ 2 2 2 ]	[ ]
WT	BSP1	Identical	2.67	2.33	-0.33	[ 2 3 2 ]	[ ]
WT	HAL9	Identical	2.67	3	0.33	[ 3 2 4 ]	[ ]
WT	GLR1	Identical	2.67	2.33	-0.33	[ 3 3 1 ]	[ ]
WT	SGE1	Decrease	2.67	2	-0.67	[ 3 3 0 ]	[ ]
WT	TRM9	Missing	2.67	-1	-3.67	[ ]	[ -1 -1 -1 ]	MISSING
WT	ADI1	Identical	2.67	2.67	0	[ 3 3 2 ]	[ ]
WT	FET4	Identical	2.67	2.33	-0.33	[ 3 2 2 ]	[ ]
WT	YNL122C	Identical	2.67	3	0.33	[ 3 3 3 ]	[ ]
WT	PCK1	Identical	2.67	2.33	-0.33	[ 3 2 2 ]	[ ]
WT	ELA1	Identical	2.67	2.67	0	[ 2 3 3 ]	[ ]
WT	ERV29	Identical	2.67	2.33	-0.33	[ 2 3 2 ]	[ ]
WT	FAP1	Identical	2.67	2.33	-0.33	[ 2 2 3 ]	[ ]
WT	TOM6	Identical	2.67	3	0.33	[ 3 3 3 ]	[ ]
WT	AIM30	Identical	2.67	2.67	0	[ 3 2 3 ]	[ ]
WT	APP1	Identical	2.67	2.67	0	[ 2 3 3 ]	[ ]
WT	CPR6	Identical	2.67	2.67	0	[ 3 3 2 ]	[ ]
WT	YER098W	Identical	2.67	2.67	0	[ 3 2 3 ]	[ ]
WT	STP3	Identical	2.67	2.33	-0.33	[ 3 2 2 ]	[ ]
WT	RPL2B	Identical	2.67	2.33	-0.33	[ 3 2 2 ]	[ ]
WT	DUR1,2	Identical	2.67	3	0.33	[ 3 3 3 ]	[ ]
WT	SIP4	Identical	2.67	3	0.33	[ 3 3 3 ]	[ ]
WT	AIM26	Identical	2.67	3	0.33	[ 3 3 3 ]	[ ]
WT	GPM2	Decrease	2.67	0	-2.67	[ 0 0 0 ]	[ ]
WT	POA1	Identical	2.67	3	0.33	[ 3 3 3 ]	[ ]
WT	VOA1	Identical	2.67	3	0.33	[ 3 3 3 ]	[ ]
WT	YPK1	Identical	2.67	3	0.33	[ 3 3 3 ]	[ ]
WT	GTR2	Identical	2.67	3	0.33	[ 3 3 3 ]	[ ]
WT	AYR1	Identical	2.67	3	0.33	[ 3 3 3 ]	[ ]
WT	CCC2	Identical	2.67	2.67	0	[ 3 2 3 ]	[ ]
WT	EPS1	Identical	2.67	3	0.33	[ 3 3 3 ]	[ ]
WT	RAD34	Identical	2.67	3	0.33	[ 3 3 3 ]	[ ]
WT	RKM3	Identical	2.67	2.67	0	[ 3 2 3 ]	[ ]
WT	NOP6	Identical	2.67	2.33	-0.33	[ 2 3 2 ]	[ ]
WT	SMM1	Identical	2.67	2.67	0	[ 3 3 2 ]	[ ]
WT	TRM1	Decrease	2.67	2	-0.67	[ 2 2 2 ]	[ ]
WT	DAL82	Decrease	2.67	2	-0.67	[ 3 3 0 ]	[ ]
WT	YIM1	Identical	2.67	2.67	0	[ 2 3 3 ]	[ ]
WT	YIA6	Identical	2.67	2.67	0	[ 2 3 3 ]	[ ]
WT	SET7	Identical	2.67	2.33	-0.33	[ 2 2 3 ]	[ ]
WT	YNR040W	Identical	2.67	3	0.33	[ 3 3 3 ]	[ ]
WT	JEM1	Identical	2.67	2.33	-0.33	[ 2 3 2 ]	[ ]
WT	UBP7	Identical	2.67	2.67	0	[ 3 2 3 ]	[ ]
WT	MRS4	Increase	2.67	3.33	0.67	[ 3 4 3 ]	[ ]
WT	SLM1	Identical	2.67	3	0.33	[ 3 3 3 ]	[ ]
WT	YKL033W-A	Identical	2.67	2.33	-0.33	[ 3 2 2 ]	[ ]
WT	SNF3	Identical	2.67	3	0.33	[ 3 3 3 ]	[ ]
WT	CIS3	Identical	2.67	3	0.33	[ 3 3 3 ]	[ ]
WT	PCL7	Decrease	2.67	1	-1.67	[ 1 1 1 ]	[ ]
WT	GIP3	Identical	2.67	2.67	0	[ 3 3 2 ]	[ ]
WT	HNT2	Identical	2.67	2.67	0	[ 3 3 2 ]	[ ]
WT	CMP2	Identical	2.67	2.67	0	[ 3 3 2 ]	[ ]
WT	SPO14	Identical	2.67	2.67	0	[ 3 3 2 ]	[ ]
WT	YMR031C	Identical	2.67	3	0.33	[ 3 3 3 ]	[ ]
WT	YML119W	Decrease	2.67	2	-0.67	[ 2 2 2 ]	[ ]
WT	SCT1	Identical	2.67	3	0.33	[ 3 3 3 ]	[ ]
WT	RTN1	Identical	2.67	3	0.33	[ 3 3 3 ]	[ ]
WT	YOS9	Identical	2.67	2.67	0	[ 2 3 3 ]	[ ]
WT	CAF20	Identical	2.67	2.67	0	[ 3 2 3 ]	[ ]
WT	KTR3	Decrease	2.67	2	-0.67	[ 3 1 2 ]	[ ]
WT	RKM1	Identical	2.67	3	0.33	[ 3 3 3 ]	[ ]
WT	YHL044W	Identical	2.67	2.33	-0.33	[ 2 3 2 ]	[ ]
WT	YJL217W	Decrease	2.67	2	-0.67	[ 2 2 2 ]	[ ]
WT	SLF1	Identical	2.67	2.33	-0.33	[ 3 2 2 ]	[ ]
WT	ATG16	Identical	2.67	2.67	0	[ 2 3 3 ]	[ ]
WT	MKK1	Decrease	2.67	2	-0.67	[ 2 2 2 ]	[ ]
WT	GAL3	Identical	2.67	3	0.33	[ 3 3 3 ]	[ ]
WT	NTH2	Identical	2.67	2.33	-0.33	[ 3 2 2 ]	[ ]
WT	PAU17	Identical	2.67	3	0.33	[ 3 3 3 ]	[ ]
WT	SBE22	Identical	2.67	3	0.33	[ 3 3 3 ]	[ ]
WT	DAP1	Identical	2.67	3	0.33	[ 3 3 3 ]	[ ]
WT	ACF4	Identical	2.67	2.33	-0.33	[ 3 2 2 ]	[ ]
WT	SOP4	Identical	2.67	2.33	-0.33	[ 2 2 3 ]	[ ]
WT	DSK2	Identical	2.67	2.67	0	[ 3 3 2 ]	[ ]
WT	MIP1	Decrease	2.67	2	-0.67	[ 2 2 2 ]	[ ]
WT	YHR045W	Identical	2.67	2.33	-0.33	[ 2 2 3 ]	[ ]
WT	UBX2	Identical	2.67	2.33	-0.33	[ 3 2 2 ]	[ ]
WT	SAL1	Decrease	2.67	2	-0.67	[ 2 2 2 ]	[ ]
WT	YBR138C	Identical	2.67	2.33	-0.33	[ 2 2 3 ]	[ ]
WT	HEK2	Decrease	2.67	2	-0.67	[ 2 2 2 ]	[ ]
WT	PRR1	Decrease	2.67	1.67	-1	[ 2 1 2 ]	[ ]
WT	HSV2	Identical	2.67	2.33	-0.33	[ 2 3 2 ]	[ ]
WT	YMR144W	Decrease	2.67	1.33	-1.33	[ 1 1 2 ]	[ ]
WT	ASN2	Decrease	2.67	1.67	-1	[ 1 2 2 ]	[ ]
WT	BNA4	Decrease	2.67	2	-0.67	[ 2 2 2 ]	[ ]
WT	TAT1	Decrease	2.67	1.67	-1	[ 2 2 1 ]	[ ]
WT	TPK2	Decrease	2.67	2	-0.67	[ 2 2 2 ]	[ ]
WT	KHA1	Decrease	2.67	2	-0.67	[ 2 2 2 ]	[ ]
WT	TIP1	Identical	2.67	2.33	-0.33	[ 3 2 2 ]	[ ]
WT	YAP6	Identical	2.67	2.33	-0.33	[ 2 3 2 ]	[ ]
WT	NGR1	Identical	2.67	2.33	-0.33	[ 2 2 3 ]	[ ]
WT	EDC3	Decrease	2.67	2	-0.67	[ 2 2 2 ]	[ ]
WT	CUE5	Identical	2.67	2.33	-0.33	[ 2 3 2 ]	[ ]
WT	CWC21	Decrease	2.67	1.33	-1.33	[ 2 1 1 ]	[ ]
WT	MRM1	Decrease	2.67	2	-0.67	[ 2 2 2 ]	[ ]
WT	YHP1	Decrease	2.67	2	-0.67	[ 2 2 2 ]	[ ]
WT	SOL3	Identical	2.67	2.33	-0.33	[ 2 2 3 ]	[ ]
WT	SAM4	Identical	2.67	3	0.33	[ 2 2 5 ]	[ ]
WT	MPD1	Identical	2.67	2.33	-0.33	[ 2 2 3 ]	[ ]
WT	PAN6	Decrease	2.67	2	-0.67	[ 2 3 1 ]	[ ]
WT	BNI5	Identical	2.67	2.33	-0.33	[ 3 2 2 ]	[ ]
WT	RLR1	Missing	2.67	-1	-3.67	[ ]	[ -1 -1 -1 ]	MISSING
WT	SSZ1	Increase	2.67	4	1.33	[ 4 4 4 ]	[ ]
WT	SPO7	Decrease	2.67	2	-0.67	[ 2 2 2 ]	[ ]
WT	SPT10	Identical	2.67	3	0.33	[ 3 3 3 ]	[ ]
WT	SLC1	Identical	2.67	2.33	-0.33	[ 3 2 2 ]	[ ]
WT	SLG1	Identical	2.67	2.33	-0.33	[ 2 3 2 ]	[ ]
WT	GPD1	Identical	2.67	2.33	-0.33	[ 2 2 3 ]	[ ]
WT	SPL2	Identical	2.67	2.33	-0.33	[ 2 2 3 ]	[ ]
WT	YET3	Missing	2.67	-1	-3.67	[ ]	[ -1 -1 -1 ]	MISSING
WT	YMR087W	Decrease	2.67	2	-0.67	[ 2 2 2 ]	[ ]
WT	SOL1	Identical	2.67	2.33	-0.33	[ 3 2 2 ]	[ ]
WT	PRO2	Decrease	2.67	0	-2.67	[ 0 0 0 ]	[ ]
WT	ARO1	Decrease	2.67	1	-1.67	[ 1 1 1 ]	[ ]
WT	ARO2	Identical	2.67	2.67	0	[ 2 3 3 ]	[ ]
WT	HOM6	Decrease	2.67	2	-0.67	[ 3 2 1 ]	[ ]
WT	CIN8	Decrease	2.67	0.33	-2.33	[ 0 1 0 ]	[ ]
WT	HTL1	Missing	2.67	-1	-3.67	[ ]	[ -1 -1 -1 ]	MISSING
WT	NPL6	Missing	2.67	-1	-3.67	[ ]	[ -1 -1 -1 ]	MISSING
WT	RSC2	Decrease	2.67	1.67	-1	[ 1 3 1 ]	[ ]
WT	IES3	Decrease	2.67	1	-1.67	[ 1 1 1 ]	[ ]
WT	RSC1	Missing	2.67	-1	-3.67	[ ]	[ -1 -1 -1 ]	MISSING
WT	ARP8	Missing	2.67	-2	-4.67	[ ]	[ -2 -2 -2 ]	MISSING
WT	RNR1	Increase	2.67	3.33	0.67	[ 4 3 3 ]	[ ]
WT	RNR4	Decrease	2.67	1.67	-1	[ 2 2 1 ]	[ ]
WT	CLC1	Missing	2.67	-1	-3.67	[ ]	[ -1 -1 -1 ]	MISSING
WT	ANP1	Missing	2.67	-2	-4.67	[ ]	[ -2 -2 -2 ]	MISSING
WT	SAM37	Identical	2.67	2.33	-0.33	[ 3 2 2 ]	[ ]
WT	BUR2	Missing	2.67	-2	-4.67	[ ]	[ -2 -2 -2 ]	MISSING
WT	DHH1	Decrease	2.67	1.33	-1.33	[ 1 1 2 ]	[ ]
WT	PMP3	Identical	2.67	2.33	-0.33	[ 2 2 3 ]	[ ]
WT	SNF4	Identical	2.67	2.67	0	[ 2 3 3 ]	[ ]
WT	VAM7	Decrease	2.67	1	-1.67	[ 1 1 1 ]	[ ]
WT	ETR1	Decrease	2.67	1.33	-1.33	[ 1 1 2 ]	[ ]
WT	PER1	Decrease	2.67	1.33	-1.33	[ 2 1 1 ]	[ ]
WT	IRS4	Decrease	2.67	2	-0.67	[ 2 2 2 ]	[ ]
WT	SCO1	Decrease	2.67	1.33	-1.33	[ 2 1 1 ]	[ ]
WT	PET122	Decrease	2.67	1.67	-1	[ 2 2 1 ]	[ ]
WT	CTR1	Missing	2.67	-2	-4.67	[ ]	[ -2 -2 -2 ]	MISSING
WT	COQ2	Decrease	2.67	1.33	-1.33	[ 2 1 1 ]	[ ]
WT	END3	Identical	2.67	2.33	-0.33	[ 2 2 3 ]	[ ]
WT	PEP3	Decrease	2.67	1.33	-1.33	[ 2 1 1 ]	[ ]
WT	VPS45	Decrease	2.67	0.33	-2.33	[ 1 0 0 ]	[ ]
WT	REG1	Decrease	2.67	1	-1.67	[ 1 1 1 ]	[ ]
WT	SPC72	Missing	2.67	-1	-3.67	[ ]	[ -1 -1 -1 ]	MISSING
WT	PLC1	Identical	2.67	2.33	-0.33	[ 2 2 3 ]	[ ]
WT	ERG28	Decrease	2.67	2	-0.67	[ 2 2 2 ]	[ ]
WT	MET32	Identical	2.67	2.67	0	[ 3 2 3 ]	[ ]
WT	THR4	Identical	2.67	2.33	-0.33	[ 3 2 2 ]	[ ]
WT	FRT2	Identical	2.67	2.33	-0.33	[ 2 2 3 ]	[ ]
WT	KIN3	Identical	2.67	2.33	-0.33	[ 2 2 3 ]	[ ]
WT	PRM9	Decrease	2.67	2	-0.67	[ 2 2 2 ]	[ ]
WT	MMP1	Identical	2.67	3	0.33	[ 3 3 3 ]	[ ]
WT	PPR1	Identical	2.67	2.67	0	[ 2 3 3 ]	[ ]
WT	SNF7	Decrease	2.67	0.67	-2	[ 1 0 1 ]	[ ]
WT	GIS3	Decrease	2.67	2	-0.67	[ 2 2 2 ]	[ ]
WT	YLR108C	Identical	2.67	3	0.33	[ 3 3 3 ]	[ ]
WT	SRN2	Decrease	2.67	1.67	-1	[ 2 1 2 ]	[ ]
WT	YLR124W	Decrease	2.67	2	-0.67	[ 2 2 2 ]	[ ]
WT	YML082W	Identical	2.67	2.33	-0.33	[ 2 2 3 ]	[ ]
WT	GAL80	Decrease	2.67	1	-1.67	[ 0 2 1 ]	[ ]
WT	YML002W	Decrease	2.67	2	-0.67	[ 2 2 2 ]	[ ]
WT	IMP1	Decrease	2.67	2	-0.67	[ 2 2 2 ]	[ ]
WT	YMR155W	Decrease	2.67	2	-0.67	[ 2 2 2 ]	[ ]
WT	YMR166C	Identical	2.67	2.67	0	[ 3 2 3 ]	[ ]
WT	SIP18	Identical	2.67	2.33	-0.33	[ 3 2 2 ]	[ ]
WT	YMR196W	Identical	2.67	3	0.33	[ 3 3 3 ]	[ ]
WT	INP1	Identical	2.67	2.33	-0.33	[ 2 2 3 ]	[ ]
WT	BCH1	Identical	2.67	2.67	0	[ 3 3 2 ]	[ ]
WT	RPL20A	Decrease	2.67	2	-0.67	[ 2 2 2 ]	[ ]
WT	PET111	Decrease	2.67	2	-0.67	[ 2 2 2 ]	[ ]
WT	HER2	Decrease	2.67	2	-0.67	[ 2 2 2 ]	[ ]
WT	SCW10	Decrease	2.67	2	-0.67	[ 2 2 2 ]	[ ]
WT	YMR310C	Decrease	2.67	2	-0.67	[ 2 2 2 ]	[ ]
WT	HXT14	Decrease	2.67	2	-0.67	[ 2 2 2 ]	[ ]
WT	WSC2	Identical	2.67	2.33	-0.33	[ 2 2 3 ]	[ ]
WT	YOR051C	Identical	2.67	2.67	0	[ 3 2 3 ]	[ ]
WT	YOR304C-A	Decrease	2.67	1.67	-1	[ 1 2 2 ]	[ ]
WT	VMA4	Identical	2.67	2.33	-0.33	[ 2 3 2 ]	[ ]
WT	MRS2	Identical	2.67	2.33	-0.33	[ 2 2 3 ]	[ ]
WT	YOR365C	Identical	2.67	3	0.33	[ 3 3 3 ]	[ ]
WT	GPB1	Identical	2.67	2.33	-0.33	[ 2 2 3 ]	[ ]
WT	YAP7	Identical	2.67	2.67	0	[ 2 3 3 ]	[ ]
WT	MAM3	Identical	2.67	2.67	0	[ 3 3 2 ]	[ ]
WT	MDM20	Decrease	2.67	2	-0.67	[ 2 2 2 ]	[ ]
WT	YOL083W	Missing	2.67	-2	-4.67	[ ]	[ -2 -2 -2 ]	MISSING
WT	YPL260W	Decrease	2.67	2	-0.67	[ 2 2 2 ]	[ ]
WT	APM1	Identical	2.67	2.33	-0.33	[ 2 2 3 ]	[ ]
WT	MRN1	Identical	2.67	3	0.33	[ 3 3 3 ]	[ ]
WT	PEP4	Identical	2.67	2.33	-0.33	[ 3 2 2 ]	[ ]
WT	ISU1	Identical	2.67	3	0.33	[ 3 3 3 ]	[ ]
WT	VPS30	Decrease	2.67	1.67	-1	[ 2 2 1 ]	[ ]
WT	EEB1	Identical	2.67	2.33	-0.33	[ 3 2 2 ]	[ ]
WT	YDR049W	Decrease	2.67	2	-0.67	[ 2 2 2 ]	[ ]
WT	YDR348C	Identical	2.67	2.67	0	[ 3 2 3 ]	[ ]
WT	YEL007W	Identical	2.67	3	0.33	[ 3 3 3 ]	[ ]
WT	GCN4	Decrease	2.67	0	-2.67	[ 0 0 0 ]	[ ]
WT	GLY1	Decrease	2.67	0.33	-2.33	[ 0 0 1 ]	[ ]
WT	NPR2	Decrease	2.67	0.33	-2.33	[ 1 0 0 ]	[ ]
WT	MEI4	Identical	2.67	2.33	-0.33	[ 2 2 3 ]	[ ]
WT	YGR146C	Identical	2.67	2.67	0	[ 3 2 3 ]	[ ]
WT	GTO1	Decrease	2.67	2	-0.67	[ 2 2 2 ]	[ ]
WT	YGR164W	Identical	2.67	2.33	-0.33	[ 3 2 2 ]	[ ]
WT	SNG1	Identical	2.67	2.33	-0.33	[ 3 2 2 ]	[ ]
WT	YHL042W	Identical	2.67	2.33	-0.33	[ 2 3 2 ]	[ ]
WT	VMR1	Identical	2.67	2.33	-0.33	[ 2 2 3 ]	[ ]
WT	GUT1	Identical	2.67	2.67	0	[ 2 3 3 ]	[ ]
WT	YHL026C	Decrease	2.67	2	-0.67	[ 2 2 2 ]	[ ]
WT	RMD11	Decrease	2.67	2	-0.67	[ 2 2 2 ]	[ ]
WT	AIM17	Identical	2.67	2.33	-0.33	[ 3 2 2 ]	[ ]
WT	OPI1	Decrease	2.67	2	-0.67	[ 2 2 2 ]	[ ]
WT	OTU2	Decrease	2.67	2	-0.67	[ 2 2 2 ]	[ ]
WT	YAP3	Decrease	2.67	2	-0.67	[ 2 2 2 ]	[ ]
WT	DIA4	Identical	2.67	2.33	-0.33	[ 2 2 3 ]	[ ]
WT	KSP1	Decrease	2.67	2	-0.67	[ 2 2 2 ]	[ ]
WT	YPT35	Decrease	2.67	2	-0.67	[ 2 2 2 ]	[ ]
WT	YHR159W	Decrease	2.67	2	-0.67	[ 2 2 2 ]	[ ]
WT	LDB16	Decrease	2.67	0.33	-2.33	[ 0 1 0 ]	[ ]
WT	YCL026C	Decrease	2.67	2	-0.67	[ 2 2 2 ]	[ ]
WT	VAC17	Decrease	2.67	2	-0.67	[ 2 2 2 ]	[ ]
WT	SAT4	Decrease	2.67	2	-0.67	[ 2 2 2 ]	[ ]
WT	STM1	Decrease	2.67	1.67	-1	[ 2 2 1 ]	[ ]
WT	PEX13	Decrease	2.67	2	-0.67	[ 2 2 2 ]	[ ]
WT	CCC1	Identical	2.67	2.33	-0.33	[ 2 2 3 ]	[ ]
WT	IXR1	Identical	2.67	2.33	-0.33	[ 3 2 2 ]	[ ]
WT	YKL121W	Decrease	2.67	2	-0.67	[ 2 2 2 ]	[ ]
WT	LST7	Decrease	2.67	2	-0.67	[ 2 2 2 ]	[ ]
WT	SRB5	Missing	2.67	-2	-4.67	[ ]	[ -2 -2 -2 ]	MISSING
WT	YGR122W	Decrease	2.67	1.67	-1	[ 2 2 1 ]	[ ]
WT	PIN2	Decrease	2.67	2	-0.67	[ 2 2 2 ]	[ ]
WT	CAT5	Decrease	2.67	2	-0.67	[ 2 2 2 ]	[ ]
WT	YRR1	Decrease	2.67	2	-0.67	[ 2 2 2 ]	[ ]
WT	YOR164C	Identical	2.67	2.33	-0.33	[ 3 2 2 ]	[ ]
WT	AIM42	Identical	2.67	2.33	-0.33	[ 2 3 2 ]	[ ]
WT	YJL218W	Decrease	2.67	2	-0.67	[ 2 2 2 ]	[ ]
WT	PEX2	Decrease	2.67	2	-0.67	[ 2 2 2 ]	[ ]
WT	RCY1	Decrease	2.67	1	-1.67	[ 1 1 1 ]	[ ]
WT	YJL193W	Decrease	2.67	2	-0.67	[ 2 2 2 ]	[ ]
WT	RPS22A	Identical	2.67	2.33	-0.33	[ 2 2 3 ]	[ ]
WT	MNN5	Identical	2.67	2.67	0	[ 3 3 2 ]	[ ]
WT	FBP26	Decrease	2.67	2	-0.67	[ 2 2 2 ]	[ ]
WT	URA2	Missing	2.67	-1	-3.67	[ ]	[ -1 -1 -1 ]	MISSING
WT	PEX30	Identical	2.67	3	0.33	[ 3 3 3 ]	[ ]
WT	YLR407W	Identical	2.67	2.33	-0.33	[ 3 2 2 ]	[ ]
WT	BER1	Decrease	2.67	1.67	-1	[ 2 1 2 ]	[ ]
WT	YLR414C	Decrease	2.67	2	-0.67	[ 2 2 2 ]	[ ]
WT	BNA5	Decrease	2.67	1.67	-1	[ 2 1 2 ]	[ ]
WT	ADK1	Decrease	2.67	1.33	-1.33	[ 2 1 1 ]	[ ]
WT	COX20	Decrease	2.67	2	-0.67	[ 2 2 2 ]	[ ]
WT	VMA7	Decrease	2.67	1	-1.67	[ 1 1 1 ]	[ ]
WT	YPL066W	Decrease	2.67	2	-0.67	[ 2 2 2 ]	[ ]
WT	DIG1	Decrease	2.67	2	-0.67	[ 2 2 2 ]	[ ]
WT	YPL014W	Decrease	2.67	1.67	-1	[ 1 2 2 ]	[ ]
WT	MRPS16	Decrease	2.67	1.33	-1.33	[ 0 2 2 ]	[ ]
WT	PAD1	Decrease	2.67	2	-0.67	[ 2 2 2 ]	[ ]
WT	YGR237C	Decrease	2.67	1.67	-1	[ 2 1 2 ]	[ ]
WT	PIM1	Decrease	2.67	2	-0.67	[ 2 2 2 ]	[ ]
WT	RPL19B	Decrease	2.67	1	-1.67	[ 1 0 2 ]	[ ]
WT	FUI1	Decrease	2.67	2	-0.67	[ 2 2 2 ]	[ ]
WT	YBL054W	Decrease	2.67	2	-0.67	[ 2 2 2 ]	[ ]
WT	YBL055C	Decrease	2.67	2	-0.67	[ 2 2 2 ]	[ ]
WT	SEF1	Decrease	2.67	2	-0.67	[ 2 2 2 ]	[ ]
WT	BRP1	Decrease	2.67	1.67	-1	[ 2 1 2 ]	[ ]
WT	MIG1	Identical	2.67	2.67	0	[ 3 2 3 ]	[ ]
WT	ZWF1	Decrease	2.67	2	-0.67	[ 2 2 2 ]	[ ]
WT	PEX17	Decrease	2.67	2	-0.67	[ 2 2 2 ]	[ ]
WT	VID27	Decrease	2.67	2	-0.67	[ 2 2 2 ]	[ ]
WT	YNL155W	Decrease	2.67	2	-0.67	[ 2 2 2 ]	[ ]
WT	ALF1	Decrease	2.67	1.33	-1.33	[ 1 2 1 ]	[ ]
WT	MEH1	Decrease	2.67	2	-0.67	[ 2 2 2 ]	[ ]
WT	YKR017C	Decrease	2.67	1.33	-1.33	[ 2 2 0 ]	[ ]
WT	YDR249C	Decrease	2.67	2	-0.67	[ 2 2 2 ]	[ ]
WT	YDR250C	Decrease	2.67	2	-0.67	[ 2 2 2 ]	[ ]
WT	YDR262W	Identical	2.67	2.33	-0.33	[ 2 2 3 ]	[ ]
WT	PEX10	Decrease	2.67	1.67	-1	[ 2 1 2 ]	[ ]
WT	YDR266C	Decrease	2.67	1.67	-1	[ 1 2 2 ]	[ ]
WT	YDR282C	Decrease	2.67	2	-0.67	[ 2 2 2 ]	[ ]
WT	PEP7	Decrease	2.67	1.67	-1	[ 2 2 1 ]	[ ]
WT	YIL001W	Decrease	2.67	2	-0.67	[ 2 2 2 ]	[ ]
WT	BAR1	Decrease	2.67	2	-0.67	[ 2 2 2 ]	[ ]
WT	SNL1	Decrease	2.67	1.67	-1	[ 2 2 1 ]	[ ]
WT	YIL029C	Decrease	2.67	2	-0.67	[ 2 2 2 ]	[ ]
WT	PRM2	Decrease	2.67	2	-0.67	[ 2 2 2 ]	[ ]
WT	YIL057C	Decrease	2.67	2	-0.67	[ 2 2 2 ]	[ ]
WT	YIL064W	Decrease	2.67	0.67	-2	[ 0 1 1 ]	[ ]
WT	FIS1	Decrease	2.67	0.67	-2	[ 1 0 1 ]	[ ]
WT	SPO22	Decrease	2.67	2	-0.67	[ 2 2 2 ]	[ ]
WT	YIL077C	Decrease	2.67	2	-0.67	[ 2 2 2 ]	[ ]
WT	RPL34B	Decrease	2.67	0	-2.67	[ 0 0 0 ]	[ ]
WT	YIL055C	Decrease	2.67	2	-0.67	[ 2 2 2 ]	[ ]
WT	AAD6	Decrease	2.67	2	-0.67	[ 2 2 2 ]	[ ]
WT	YFH7	Decrease	2.67	2	-0.67	[ 2 2 2 ]	[ ]
WT	TNA1	Decrease	2.67	2	-0.67	[ 2 2 2 ]	[ ]
WT	MAL13	Decrease	2.67	1.67	-1	[ 2 2 1 ]	[ ]
WT	DAL4	Decrease	2.67	2	-0.67	[ 2 2 2 ]	[ ]
WT	AIM29	Decrease	2.67	2	-0.67	[ 2 2 2 ]	[ ]
WT	UBX4	Decrease	2.67	2	-0.67	[ 2 2 2 ]	[ ]
WT	ABF2	Decrease	2.67	2	-0.67	[ 2 2 2 ]	[ ]
WT	RTC1	Decrease	2.67	2	-0.67	[ 2 2 2 ]	[ ]
WT	YBT1	Decrease	2.67	2	-0.67	[ 2 2 2 ]	[ ]
WT	YLR031W	Decrease	2.67	1.33	-1.33	[ 2 0 2 ]	[ ]
WT	YMR315W	Decrease	2.67	2	-0.67	[ 2 2 2 ]	[ ]
WT	YMR317W	Decrease	2.67	1	-1.67	[ 1 1 1 ]	[ ]
WT	COX11	Decrease	2.67	2	-0.67	[ 2 2 2 ]	[ ]
WT	NAB6	Decrease	2.67	2	-0.67	[ 2 2 2 ]	[ ]
WT	TIP41	Decrease	2.67	1.67	-1	[ 2 2 1 ]	[ ]
WT	ROX1	Decrease	2.67	2	-0.67	[ 2 2 2 ]	[ ]
WT	YPR089W	Decrease	2.67	2	-0.67	[ 2 2 2 ]	[ ]
WT	PEP8	Decrease	2.67	1.33	-1.33	[ 1 1 2 ]	[ ]
WT	YHR009C	Decrease	2.67	2	-0.67	[ 2 2 2 ]	[ ]
WT	YOL159C	Decrease	2.67	1	-1.67	[ 1 1 1 ]	[ ]
WT	ADO1	Missing	2.67	-1	-3.67	[ ]	[ -1 -1 -1 ]	MISSING
WT	YJR111C	Decrease	2.67	1.67	-1	[ 2 1 2 ]	[ ]
WT	OMA1	Decrease	2.67	2	-0.67	[ 2 2 2 ]	[ ]
WT	NFT1	Decrease	2.67	2	-0.67	[ 2 2 2 ]	[ ]
WT	YLR426W	Decrease	2.67	2	-0.67	[ 2 2 2 ]	[ ]
WT	MRPL39	Decrease	2.67	1.67	-1	[ 1 2 2 ]	[ ]
WT	BIO4	Decrease	2.67	1.67	-1	[ 2 1 2 ]	[ ]
WT	YNR062C	Decrease	2.67	1.67	-1	[ 1 2 2 ]	[ ]
WT	YNR068C	Missing	2.67	-1	-3.67	[ ]	[ -1 -1 -1 ]	MISSING
WT	YJR142W	Decrease	2.67	2	-0.67	[ 2 2 2 ]	[ ]
WT	SNQ2	Decrease	2.67	1.33	-1.33	[ 2 1 1 ]	[ ]
WT	CTP1	Decrease	2.67	2	-0.67	[ 2 2 2 ]	[ ]
WT	ATG15	Decrease	2.67	1.67	-1	[ 1 2 2 ]	[ ]
WT	VPS53	Decrease	2.67	1	-1.67	[ 2 1 0 ]	[ ]
WT	RAV1	Decrease	2.67	1.33	-1.33	[ 1 2 1 ]	[ ]
WT	ERM6	Decrease	2.67	1.67	-1	[ 3 2 0 ]	[ ]
WT	YDL118W	Decrease	2.67	0.33	-2.33	[ 0 0 1 ]	[ ]
WT	YDL119C	Decrease	2.67	0.33	-2.33	[ 1 0 0 ]	[ ]
WT	SIW14	Decrease	2.67	1.67	-1	[ 1 2 2 ]	[ ]
WT	ATG3	Decrease	2.67	2	-0.67	[ 2 2 2 ]	[ ]
WT	YBL095W	Decrease	2.67	1.67	-1	[ 2 1 2 ]	[ ]
WT	YBR028C	Decrease	2.67	1.33	-1.33	[ 2 2 0 ]	[ ]
WT	TCM62	Decrease	2.67	1.33	-1.33	[ 2 2 0 ]	[ ]
WT	FYV6	Decrease	2.67	0.67	-2	[ 0 1 1 ]	[ ]
WT	NRK1	Decrease	2.67	2	-0.67	[ 2 2 2 ]	[ ]
WT	NMA111	Decrease	2.67	2	-0.67	[ 2 2 2 ]	[ ]
WT	PFK26	Decrease	2.67	1.67	-1	[ 2 1 2 ]	[ ]
WT	YIL108W	Decrease	2.67	2	-0.67	[ 2 2 2 ]	[ ]
WT	HIS5	Identical	2.67	2.67	0	[ 2 3 3 ]	[ ]
WT	YIL152W	Decrease	2.67	2	-0.67	[ 2 2 2 ]	[ ]
WT	IMP2'	Missing	2.67	-1	-3.67	[ ]	[ -1 -1 -1 ]	MISSING
WT	POT1	Decrease	2.67	1.67	-1	[ 2 2 1 ]	[ ]
WT	YIL161W	Decrease	2.67	2	-0.67	[ 2 2 2 ]	[ ]
WT	SUC2	Identical	2.67	2.33	-0.33	[ 2 2 3 ]	[ ]
WT	YIL166C	Decrease	2.67	2	-0.67	[ 2 2 2 ]	[ ]
WT	YBR074W	Decrease	2.67	1.67	-1	[ 2 2 1 ]	[ ]
WT	TRP1	Decrease	2.67	2	-0.67	[ 2 2 2 ]	[ ]
WT	NST1	Decrease	2.67	1	-1.67	[ 0 2 1 ]	[ ]
WT	YPT53	Decrease	2.67	2	-0.67	[ 2 2 2 ]	[ ]
WT	YAK1	Decrease	2.67	2	-0.67	[ 2 2 2 ]	[ ]
WT	COS6	Decrease	2.67	2	-0.67	[ 2 2 2 ]	[ ]
WT	CRP1	Decrease	2.67	2	-0.67	[ 2 2 2 ]	[ ]
WT	YPR022C	Decrease	2.67	2	-0.67	[ 2 2 2 ]	[ ]
WT	ERV2	Decrease	2.67	2	-0.67	[ 2 2 2 ]	[ ]
WT	SLI15	Decrease	2.67	1.67	-1	[ 2 2 1 ]	[ ]
WT	TOS1	Decrease	2.67	1.67	-1	[ 2 1 2 ]	[ ]
WT	SSA4	Decrease	2.67	2	-0.67	[ 2 2 2 ]	[ ]
WT	FLO8	Decrease	2.67	1.67	-1	[ 2 1 2 ]	[ ]
WT	FMP10	Decrease	2.67	2	-0.67	[ 2 2 2 ]	[ ]
WT	COX5B	Missing	2.67	-2	-4.67	[ ]	[ -2 -2 -2 ]	MISSING
WT	DJP1	Decrease	2.67	1.33	-1.33	[ 1 2 1 ]	[ ]
WT	COX9	Decrease	2.67	1.67	-1	[ 2 2 1 ]	[ ]
WT	MIG3	Decrease	2.67	2	-0.67	[ 2 2 2 ]	[ ]
WT	YDR444W	Decrease	2.67	2	-0.67	[ 2 2 2 ]	[ ]
WT	PET123	Decrease	2.67	2	-0.67	[ 2 2 2 ]	[ ]
WT	VPS16	Decrease	2.67	0	-2.67	[ 0 0 0 ]	[ ]
WT	CNM67	Missing	2.67	-2	-4.67	[ ]	[ -2 -2 -2 ]	MISSING
WT	MRPL13	Decrease	2.67	2	-0.67	[ 2 2 2 ]	[ ]
WT	BUD31	Decrease	2.67	0.67	-2	[ 0 1 1 ]	[ ]
WT	YJL027C	Decrease	2.67	2	-0.67	[ 2 2 2 ]	[ ]
WT	VPS15	Decrease	2.67	2	-0.67	[ 2 2 2 ]	[ ]
WT	FES1	Missing	2.67	-1	-3.67	[ ]	[ -1 -1 -1 ]	MISSING
WT	YOR008C-A	Decrease	2.67	1.67	-1	[ 2 2 1 ]	[ ]
WT	MTM1	Identical	2.67	3	0.33	[ 3 3 3 ]	[ ]
WT	RSM22	Identical	2.67	2.33	-0.33	[ 3 2 2 ]	[ ]
WT	TOM5	Decrease	2.67	1.33	-1.33	[ 1 2 1 ]	[ ]
WT	ROX3	Missing	2.67	-1	-3.67	[ ]	[ -1 -1 -1 ]	MISSING
WT	ARP5	Missing	2.67	-1	-3.67	[ ]	[ -1 -1 -1 ]	MISSING

## Sheet: 4
sGCR raw data
Query strain	Bait strain	Status	Query score	Strain score	Score Change	Valid Patch Scores	Invalid Patch Scores (e.g. no growth)
WT	LEU2	Identical	0.1	0.1	0	[ 0 0 0 0 0 0 1 0 0 0 1 0 1 0 0 0 0 0 0 0 0 0 0 0 0 0 0 0 0 0 0 0 1 0 0 0 0 0 0 0 0 0 0 1 0 0 1 0 0 0 1 0 0 0 0 0 0 0 0 0 0 0 0 0 0 0 0 0 0 0 0 0 0 0 0 0 0 1 0 0 0 0 0 0 ]	[ ]
WT	MRE11	Increase	0.1	1.4	1.3	[ 0 0 0 3 3 3 0 3 0 3 0 3 0 3 0 ]	[ ]
WT	RAD50	Increase	0.1	3	2.9	[ 3 3 3 ]	[ ]
WT	RAD51	Increase	0.1	1	0.9	[ 1 1 1 ]	[ ]
WT	RAD52	Identical	0.1	0.16	0.06	[ 1 0 1 ]	[ ]
WT	RAD54	Identical	0.1	0	-0.1	[ 0 0 0 ]	[ ]
WT	RAD55	Increase	0.1	0.67	0.57	[ 1 1 1 1 1 0 0 1 0 1 0 1 1 1 0 ]	[ ]
WT	RAD57	Identical	0.1	0.33	0.24	[ 0 0 1 ]	[ ]
WT	RAD59	Increase	0.1	0.67	0.57	[ 1 1 0 ]	[ ]
WT	RDH54	Identical	0.1	0.33	0.24	[ 1 0 0 ]	[ ]
WT	SAE2	Increase	0.1	1.33	1.24	[ 1 1 2 ]	[ ]
WT	XRS2	Increase	0.1	3	2.9	[ 3 3 3 ]	[ ]
WT	ESC2	Increase	0.1	1	0.9	[ 1 1 1 ]	[ ]
WT	MMS4	Increase	0.1	1	0.9	[ 1 1 1 ]	[ ]
WT	MUS81	Identical	0.1	0.33	0.24	[ 0 0 1 ]	[ ]
WT	RMI1	Increase	0.1	2.67	2.57	[ 2 3 3 ]	[ ]
WT	RRM3	Identical	0.1	0.33	0.24	[ 1 0 0 ]	[ ]
WT	SGS1	Increase	0.1	2.67	2.57	[ 3 2 3 ]	[ ]
WT	SLX1	Increase	0.1	1	0.9	[ 1 1 1 ]	[ ]
WT	SLX4	Identical	0.1	0.33	0.24	[ 1 0 0 ]	[ ]
WT	SLX5	Identical	0.1	0	-0.1	[ 0 0 0 ]	[ ]
WT	SLX8	Identical	0.1	0	-0.1	[ 0 0 0 ]	[ ]
WT	TOP3	Increase	0.1	2.33	2.24	[ 2 3 2 ]	[ ]
WT	YEN1	Identical	0.1	0	-0.1	[ 0 0 0 ]	[ ]
WT	DPB3	Identical	0.1	0.33	0.24	[ 1 0 0 ]	[ ]
WT	DPB4	Identical	0.1	0.33	0.24	[ 1 0 0 ]	[ ]
WT	POL32	Identical	0.1	0.33	0.24	[ 1 1 0 0 0 1 0 0 1 0 0 0 0 0 1 ]	[ ]
WT	RAD27	Increase	0.1	0.67	0.57	[ 1 0 1 ]	[ ]
WT	RNH201	Identical	0.1	0.33	0.24	[ 0 1 0 ]	[ ]
WT	RNH202	Identical	0.1	0.33	0.24	[ 1 0 0 ]	[ ]
WT	RNH203	Identical	0.1	0.33	0.24	[ 0 0 1 ]	[ ]
WT	RNR3	Increase	0.1	0.67	0.57	[ 1 0 1 ]	[ ]
WT	SRC1	Increase	0.1	0.67	0.57	[ 1 0 1 ]	[ ]
WT	YDL162C	Increase	0.1	1	0.9	[ 1 1 1 ]	[ ]
WT	DNL4	Identical	0.1	0.33	0.24	[ 1 0 0 ]	[ ]
WT	LIF1	Identical	0.1	0	-0.1	[ 0 0 0 ]	[ ]
WT	NEJ1	Identical	0.1	0.27	0.17	[ 0 1 0 0 1 0 1 0 0 0 0 0 1 0 0 ]	[ ]
WT	YKU70	Identical	0.1	0	-0.1	[ 0 0 0 ]	[ ]
WT	YKU80	Identical	0.1	0	-0.1	[ 0 0 0 ]	[ ]
WT	BRE1	Identical	0.1	0	-0.1	[ 0 0 0 ]	[ ]
WT	LGE1	Identical	0.1	0	-0.1	[ 0 0 0 ]	[ ]
WT	MMS2	Identical	0.1	0	-0.1	[ 0 0 0 ]	[ ]
WT	RAD18	Increase	0.1	1	0.9	[ 1 1 1 ]	[ ]
WT	RAD5	Increase	0.1	1	0.9	[ 1 1 1 ]	[ ]
WT	RAD6	Increase	0.1	0.67	0.57	[ 1 0 1 ]	[ ]
WT	RAD30	Identical	0.1	0.33	0.24	[ 0 0 1 ]	[ ]
WT	REV1	Identical	0.1	0	-0.1	[ 0 0 0 ]	[ ]
WT	REV3	Identical	0.1	0	-0.1	[ 0 0 0 ]	[ ]
WT	REV7	Identical	0.1	0	-0.1	[ 0 0 0 ]	[ ]
WT	SIZ1	Identical	0.1	0	-0.1	[ 0 0 0 ]	[ ]
WT	SRS2	Identical	0.1	0	-0.1	[ 0 0 0 ]	[ ]
WT	UBC13	Identical	0.1	0.33	0.24	[ 0 1 0 ]	[ ]
WT	APN1	Identical	0.1	0	-0.1	[ 0 0 0 ]	[ ]
WT	APN2	Identical	0.1	0.33	0.24	[ 0 1 0 ]	[ ]
WT	MAG1	Identical	0.1	0	-0.1	[ 0 0 0 ]	[ ]
WT	NTG1	Identical	0.1	0.33	0.24	[ 0 1 0 ]	[ ]
WT	NTG2	Identical	0.1	0.33	0.24	[ 0 0 1 ]	[ ]
WT	OGG1	Identical	0.1	0.33	0.24	[ 1 0 0 ]	[ ]
WT	POL4	Identical	0.1	0.33	0.24	[ 0 0 1 ]	[ ]
WT	UNG1	Identical	0.1	0	-0.1	[ 0 0 0 ]	[ ]
WT	MET18	Identical	0.1	0.33	0.24	[ 0 0 1 ]	[ ]
WT	RAD1	Identical	0.1	0.33	0.24	[ 0 0 1 ]	[ ]
WT	RAD10	Increase	0.1	1	0.9	[ 1 1 1 ]	[ ]
WT	RAD14	Identical	0.1	0.33	0.24	[ 1 0 0 ]	[ ]
WT	RAD16	Identical	0.1	0.33	0.24	[ 0 0 1 ]	[ ]
WT	RAD2	Identical	0.1	0.33	0.24	[ 0 0 1 ]	[ ]
WT	RAD23	Identical	0.1	0	-0.1	[ 0 0 0 ]	[ ]
WT	RAD26	Identical	0.1	0	-0.1	[ 0 0 0 ]	[ ]
WT	RAD28	Identical	0.1	0	-0.1	[ 0 0 0 ]	[ ]
WT	RAD33	Identical	0.1	0.33	0.24	[ 1 0 0 ]	[ ]
WT	RAD4	Increase	0.1	0.67	0.57	[ 0 1 1 ]	[ ]
WT	RAD7	Identical	0.1	0.33	0.24	[ 0 1 0 ]	[ ]
WT	EXO1	Identical	0.1	0.33	0.24	[ 0 1 0 ]	[ ]
WT	MLH1	Identical	0.1	0.33	0.24	[ 0 0 1 ]	[ ]
WT	MLH3	Identical	0.1	0	-0.1	[ 0 0 0 ]	[ ]
WT	MSH1	Identical	0.1	0.33	0.24	[ 0 1 0 ]	[ ]
WT	MSH2	Identical	0.1	0	-0.1	[ 0 0 0 ]	[ ]
WT	MSH3	Identical	0.1	0.33	0.24	[ 1 0 0 ]	[ ]
WT	MSH4	Identical	0.1	0.33	0.24	[ 0 0 1 ]	[ ]
WT	MSH5	Identical	0.1	0	-0.1	[ 0 0 0 ]	[ ]
WT	MSH6	Identical	0.1	0.33	0.24	[ 1 0 0 ]	[ ]
WT	PMS1	Identical	0.1	0.33	0.24	[ 0 0 1 ]	[ ]
WT	YCL036W	Identical	0.1	0	-0.1	[ 0 0 0 ]	[ ]
WT	YDR514C	Identical	0.1	0.33	0.24	[ 0 1 0 ]	[ ]
WT	CSM2	Identical	0.1	0	-0.1	[ 0 0 0 ]	[ ]
WT	PSY3	Identical	0.1	0.33	0.24	[ 0 0 1 ]	[ ]
WT	SHU1	Identical	0.1	0.33	0.24	[ 1 0 0 ]	[ ]
WT	SHU2	Identical	0.1	0.33	0.24	[ 1 0 0 ]	[ ]
WT	CTF18	Identical	0.1	0.33	0.24	[ 1 0 0 ]	[ ]
WT	CTF4	Identical	0.1	0.33	0.24	[ 0 0 1 ]	[ ]
WT	CTF8	Increase	0.1	0.67	0.57	[ 1 1 0 ]	[ ]
WT	DCC1	Identical	0.1	0.33	0.24	[ 0 0 1 ]	[ ]
WT	EST1	Increase	0.1	1.33	1.24	[ 2 1 1 ]	[ ]
WT	EST2	Identical	0.1	0.33	0.24	[ 0 1 0 ]	[ ]
WT	EST3	Increase	0.1	0.67	0.57	[ 1 0 1 ]	[ ]
WT	PIF1	Increase	0.1	3	2.9	[ 3 3 3 ]	[ ]
WT	RIF2	Identical	0.1	0	-0.1	[ 0 0 0 ]	[ ]
WT	DEF1	Missing	0.1	-1	-1.1	[ ]	[ -1 -1 -1 ]
WT	DIA2	Identical	0.1	0	-0.1	[ 0 0 0 ]	[ ]
WT	DOT1	Identical	0.1	0	-0.1	[ 0 0 0 ]	[ ]
WT	HIM1	Identical	0.1	0.33	0.24	[ 1 0 0 ]	[ ]
WT	MGS1	Identical	0.1	0.33	0.24	[ 1 0 0 ]	[ ]
WT	MMS1	Increase	0.1	0.67	0.57	[ 0 1 1 ]	[ ]
WT	MMS22	Identical	0.1	0.33	0.24	[ 0 0 1 ]	[ ]
WT	MPH1	Identical	0.1	0.33	0.24	[ 1 0 0 ]	[ ]
WT	PBY1	Increase	0.1	0.67	0.57	[ 1 0 1 ]	[ ]
WT	PHR1	Increase	0.1	0.67	0.57	[ 1 0 1 ]	[ ]
WT	PSO2	Identical	0.1	0.33	0.24	[ 1 0 0 ]	[ ]
WT	RTT101	Increase	0.1	0.67	0.57	[ 1 0 1 ]	[ ]
WT	RTT107	Identical	0.1	0.33	0.24	[ 1 0 0 ]	[ ]
WT	TDP1	Identical	0.1	0.33	0.24	[ 1 0 0 0 0 0 0 0 1 1 0 1 0 1 0 ]	[ ]
WT	TOP1	Identical	0.1	0	-0.1	[ 0 0 0 ]	[ ]
WT	TPP1	Identical	0.1	0	-0.1	[ 0 0 0 ]	[ ]
WT	UBR1	Identical	0.1	0	-0.1	[ 0 0 0 ]	[ ]
WT	WSS1	Increase	0.1	1	0.9	[ 1 1 1 ]	[ ]
WT	CHK1	Identical	0.1	0	-0.1	[ 0 0 0 ]	[ ]
WT	CSM3	Identical	0.1	0.33	0.24	[ 0 1 0 ]	[ ]
WT	DDC1	Increase	0.1	0.67	0.57	[ 0 1 1 ]	[ ]
WT	DDC2SML1	Increase	0.1	0.67	0.57	[ 0 1 1 ]	[ ]
WT	DUN1	Identical	0.1	0.2	0.1	[ 1 0 0 0 1 0 0 0 0 0 0 0 0 0 1 ]	[ ]
WT	ELG1	Increase	0.1	1	0.9	[ 1 1 1 ]	[ ]
WT	MEC1SML1	Increase	0.1	0.8	0.7	[ 1 1 1 1 1 0 1 1 1 1 0 1 1 0 1 ]	[ ]
WT	MEC3	Identical	0.1	0	-0.1	[ 0 0 0 ]	[ ]
WT	MRC1	Increase	0.1	0.67	0.57	[ 1 1 0 ]	[ ]
WT	MRC1-AQ	Identical	0.1	0.5	0.4	[ 0 1 1 1 0 0 ]	[ ]
WT	PDS1	Missing	0.1	-2	-2.1	[ ]	[ -2 -2 -2 ]
WT	PPH3	Identical	0.1	0	-0.1	[ 0 0 0 ]	[ ]
WT	PSY2	Identical	0.1	0	-0.1	[ 0 0 0 ]	[ ]
WT	RAD17	Increase	0.1	1	0.9	[ 1 1 1 ]	[ ]
WT	RAD24	Identical	0.1	0	-0.1	[ 0 0 0 ]	[ ]
WT	RAD53SML1	Identical	0.1	0.33	0.24	[ 0 1 0 ]	[ ]
WT	RAD9	Increase	0.1	1	0.9	[ 1 1 1 ]	[ ]
WT	SML1	Identical	0.1	0	-0.1	[ 0 0 0 ]	[ ]
WT	TEL1	Identical	0.1	0	-0.1	[ 0 0 0 ]	[ ]
WT	TOF1	Identical	0.1	0.33	0.24	[ 0 1 0 ]	[ ]
WT	ASF1	Increase	0.1	0.67	0.57	[ 1 1 0 ]	[ ]
WT	CAC2	Identical	0.1	0.33	0.24	[ 0 1 0 ]	[ ]
WT	HST3	Increase	0.1	0.67	0.57	[ 1 0 1 ]	[ ]
WT	HTA1	Identical	0.1	0	-0.1	[ 0 0 0 ]	[ ]
WT	MSI1	Identical	0.1	0.33	0.24	[ 0 0 1 ]	[ ]
WT	RLF2	Identical	0.1	0.33	0.24	[ 0 0 1 ]	[ ]
WT	FKH2	Identical	0.1	0	-0.1	[ 0 0 0 ]	[ ]
WT	RTT109	Identical	0.1	0.33	0.24	[ 0 1 0 ]	[ ]
WT	GET1	Identical	0.1	0	-0.1	[ 0 0 0 ]	[ ]
WT	GET2	Identical	0.1	0.33	0.24	[ 1 0 0 ]	[ ]
WT	CCR4	Identical	0.1	0	-0.1	[ 0 0 0 ]	[ ]
WT	LSM1	Identical	0.1	0.33	0.24	[ 1 0 0 ]	[ ]
WT	LSM6	Identical	0.1	0	-0.1	[ 0 0 0 ]	[ ]
WT	LSM7	Identical	0.1	0	-0.1	[ 0 0 0 ]	[ ]
WT	PAT1	Identical	0.1	0.33	0.24	[ 1 0 0 ]	[ ]
WT	POP2	Identical	0.1	0	-0.1	[ 0 0 0 ]	[ ]
WT	NPL3	Identical	0.1	0.33	0.24	[ 1 0 0 ]	[ ]
WT	NUP120	Identical	0.1	0	-0.1	[ 0 0 0 ]	[ ]
WT	NUP133	Identical	0.1	0	-0.1	[ 0 0 0 ]	[ ]
WT	NUP60	Increase	0.1	0.67	0.57	[ 1 0 1 ]	[ ]
WT	NUP84	Identical	0.1	0	-0.1	[ 0 0 0 ]	[ ]
WT	ARD1	Identical	0.1	0	-0.1	[ 0 0 0 ]	[ ]
WT	CDH1	Identical	0.1	0	-0.1	[ 0 0 0 ]	[ ]
WT	CLA4	Identical	0.1	0.33	0.24	[ 0 0 1 ]	[ ]
WT	CLB2	Identical	0.1	0.33	0.24	[ 0 1 0 ]	[ ]
WT	CLB5	Identical	0.1	0	-0.1	[ 0 0 0 ]	[ ]
WT	CLN2	Identical	0.1	0	-0.1	[ 0 0 0 ]	[ ]
WT	CSM1	Identical	0.1	0	-0.1	[ 0 0 0 ]	[ ]
WT	DBF2	Identical	0.1	0	-0.1	[ 0 0 0 ]	[ ]
WT	HSL1	Identical	0.1	0	-0.1	[ 0 0 0 ]	[ ]
WT	LRS4	Identical	0.1	0	-0.1	[ 0 0 0 ]	[ ]
WT	LTE1	Identical	0.1	0.33	0.24	[ 1 0 0 ]	[ ]
WT	NAT1	Identical	0.1	0.33	0.24	[ 0 0 1 ]	[ ]
WT	NFI1	Identical	0.1	0	-0.1	[ 0 0 0 ]	[ ]
WT	NPT1	Identical	0.1	0	-0.1	[ 0 0 0 ]	[ ]
WT	PAP2	Missing	0.1	-1	-1.1	[ ]	[ -1 -1 -1 ]
WT	PIN4	Identical	0.1	0	-0.1	[ 0 0 0 ]	[ ]
WT	RTT105	Increase	0.1	0.67	0.57	[ 1 0 1 ]	[ ]
WT	SIC1	Increase	0.1	1.33	1.24	[ 2 1 1 ]	[ ]
WT	ALO1	Identical	0.1	0	-0.1	[ 0 0 0 ]	[ ]
WT	CCS1	Missing	0.1	-1	-1.1	[ ]	[ -1 -1 -1 ]
WT	SKN7	Identical	0.1	0.33	0.24	[ 1 0 0 ]	[ ]
WT	SOD1	Identical	0.1	0	-0.1	[ 0 0 0 ]	[ ]
WT	TSA1	Identical	0.1	0.33	0.24	[ 0 1 0 ]	[ ]
WT	YAP1	Identical	0.1	0	-0.1	[ 0 0 0 ]	[ ]
WT	RPN10	Identical	0.1	0	-0.1	[ 0 0 0 ]	[ ]
WT	RPN4	Identical	0.1	0.33	0.24	[ 0 1 0 ]	[ ]
WT	HUR1	Identical	0.1	0	-0.1	[ 0 0 0 ]	[ ]
WT	ISC1	Identical	0.1	0	-0.1	[ 0 0 0 ]	[ ]
WT	MSN5	Identical	0.1	0.33	0.24	[ 1 0 0 ]	[ ]
WT	RTS1	Increase	0.1	0.67	0.57	[ 1 1 0 ]	[ ]
WT	SGO1	Identical	0.1	0.33	0.24	[ 1 0 0 ]	[ ]
WT	UBC4	Identical	0.1	0.33	0.24	[ 1 0 0 ]	[ ]
WT	UMP1	Identical	0.1	0	-0.1	[ 0 0 0 ]	[ ]
WT	SWI4	Identical	0.1	0	-0.1	[ 0 0 0 ]	[ ]
WT	SWI6	Identical	0.1	0.33	0.24	[ 1 0 0 ]	[ ]
WT	CTK1	Identical	0.1	0	-0.1	[ 0 0 0 ]	[ ]
WT	CTK2	Identical	0.1	0	-0.1	[ 0 0 0 ]	[ ]
WT	CTK3	Identical	0.1	0	-0.1	[ 0 0 0 ]	[ ]
WT	EAF1	Increase	0.1	0.67	0.57	[ 1 1 0 ]	[ ]
WT	MBP1	Identical	0.1	0.33	0.24	[ 0 1 0 ]	[ ]
WT	YNG2	Missing	0.1	-1	-1.1	[ ]	[ -1 -1 -1 ]
WT	GIM3	Increase	0.1	0.67	0.57	[ 0 1 1 ]	[ ]
WT	GIM4	Identical	0.1	0	-0.1	[ 0 0 0 ]	[ ]
WT	GIM5	Identical	0.1	0	-0.1	[ 0 0 0 ]	[ ]
WT	PAC10	Identical	0.1	0.33	0.24	[ 1 0 0 ]	[ ]
WT	YKE2	Identical	0.1	0.33	0.24	[ 0 0 1 ]	[ ]
WT	PFD1	Increase	0.1	1	0.9	[ 1 0 2 ]	[ ]
WT	SWD3	Identical	0.1	0.33	0.24	[ 0 1 0 ]	[ ]
WT	SWD1	Identical	0.1	0.33	0.24	[ 0 1 0 ]	[ ]
WT	SDC1	Identical	0.1	0	-0.1	[ 0 0 0 ]	[ ]
WT	BRE2	Identical	0.1	0	-0.1	[ 0 0 0 ]	[ ]
WT	RPD3	Identical	0.1	0	-0.1	[ 0 0 0 ]	[ ]
WT	SIN3	Identical	0.1	0	-0.1	[ 0 0 0 ]	[ ]
WT	SDS3	Identical	0.1	0	-0.1	[ 0 0 0 ]	[ ]
WT	SAP30	Identical	0.1	0	-0.1	[ 0 0 0 ]	[ ]
WT	PHO23	Identical	0.1	0	-0.1	[ 0 0 0 ]	[ ]
WT	RXT2	Identical	0.1	0.33	0.24	[ 1 0 0 ]	[ ]
WT	DEP1	Identical	0.1	0	-0.1	[ 0 0 0 ]	[ ]
WT	VPS71	Identical	0.1	0	-0.1	[ 0 0 0 ]	[ ]
WT	VPS72	Identical	0.1	0	-0.1	[ 0 0 0 ]	[ ]
WT	SWR1	Identical	0.1	0.33	0.24	[ 0 1 0 ]	[ ]
WT	SWC3	Identical	0.1	0	-0.1	[ 0 0 0 ]	[ ]
WT	SWC5	Identical	0.1	0	-0.1	[ 0 0 0 ]	[ ]
WT	ARP6	Identical	0.1	0	-0.1	[ 0 0 0 ]	[ ]
WT	YAF9	Identical	0.1	0	-0.1	[ 0 0 0 ]	[ ]
WT	HTZ1	Identical	0.1	0	-0.1	[ 0 0 0 ]	[ ]
WT	THP1	Identical	0.1	0	-0.1	[ 0 0 0 ]	[ ]
WT	SAC3	Identical	0.1	0	-0.1	[ 0 0 0 ]	[ ]
WT	SEM1	Identical	0.1	0	-0.1	[ 0 0 0 ]	[ ]
WT	DOA1	Identical	0.1	0	-0.1	[ 0 0 0 ]	[ ]
WT	UBP6	Identical	0.1	0	-0.1	[ 0 0 0 ]	[ ]
WT	HIR1	Identical	0.1	0	-0.1	[ 0 0 0 ]	[ ]
WT	HIR2	Identical	0.1	0	-0.1	[ 0 0 0 ]	[ ]
WT	HPC2	Identical	0.1	0.33	0.24	[ 0 1 0 ]	[ ]
WT	HIR3	Identical	0.1	0	-0.1	[ 0 0 0 ]	[ ]
WT	EAF3	Identical	0.1	0.33	0.24	[ 0 0 1 ]	[ ]
WT	RCO1	Identical	0.1	0	-0.1	[ 0 0 0 ]	[ ]
WT	YTA7	Identical	0.1	0	-0.1	[ 0 0 0 ]	[ ]
WT	EAF6	Identical	0.1	0	-0.1	[ 0 0 0 ]	[ ]
WT	ISW1	Increase	0.1	0.67	0.57	[ 0 1 1 ]	[ ]
WT	EAF7	Identical	0.1	0	-0.1	[ 0 0 0 ]	[ ]
WT	EAF5	Identical	0.1	0	-0.1	[ 0 0 0 ]	[ ]
WT	TAF14	Identical	0.1	0	-0.1	[ 0 0 0 ]	[ ]
WT	IES5	Identical	0.1	0	-0.1	[ 0 0 0 ]	[ ]
WT	IES1	Identical	0.1	0.33	0.24	[ 0 1 0 ]	[ ]
WT	NHP10	Identical	0.1	0.33	0.24	[ 1 0 0 ]	[ ]
WT	IES2	Identical	0.1	0.33	0.24	[ 0 1 0 ]	[ ]
WT	RSC30	Increase	0.1	0.67	0.57	[ 1 0 1 ]	[ ]
WT	RTT102	Identical	0.1	0.33	0.24	[ 0 1 0 ]	[ ]
WT	BUB1	Identical	0.1	0	-0.1	[ 0 0 0 ]	[ ]
WT	BUB3	Identical	0.1	0	-0.1	[ 0 0 0 ]	[ ]
WT	MAD1	Identical	0.1	0.33	0.24	[ 0 1 0 ]	[ ]
WT	MAD2	Identical	0.1	0	-0.1	[ 0 0 0 ]	[ ]
WT	MAD3	Identical	0.1	0	-0.1	[ 0 0 0 ]	[ ]
WT	BUB2	Identical	0.1	0	-0.1	[ 0 0 0 ]	[ ]
WT	BFA1	Identical	0.1	0	-0.1	[ 0 0 0 ]	[ ]
WT	AMN1	Identical	0.1	0	-0.1	[ 0 0 0 ]	[ ]
WT	KEL1	Identical	0.1	0	-0.1	[ 0 0 0 ]	[ ]
WT	KEL2	Identical	0.1	0	-0.1	[ 0 0 0 ]	[ ]
WT	DBF20	Identical	0.1	0	-0.1	[ 0 0 0 ]	[ ]
WT	SLK19	Identical	0.1	0	-0.1	[ 0 0 0 ]	[ ]
WT	SPO12	Identical	0.1	0.33	0.24	[ 0 0 1 ]	[ ]
WT	RNH1	Identical	0.1	0	-0.1	[ 0 0 0 ]	[ ]
WT	FOB1	Identical	0.1	0	-0.1	[ 0 0 0 ]	[ ]
WT	HMO1	Identical	0.1	0	-0.1	[ 0 0 0 ]	[ ]
WT	GCN5	Identical	0.1	0.33	0.24	[ 0 1 0 ]	[ ]
WT	HCS1	Identical	0.1	0	-0.1	[ 0 0 0 ]	[ ]
WT	COG7	Identical	0.1	0	-0.1	[ 0 0 0 ]	[ ]
WT	COG8	Identical	0.1	0	-0.1	[ 0 0 0 ]	[ ]
WT	WHI5	Missing	0.1	-1	-1.1	[ ]	[ -1 -1 -1 ]
WT	RVS167	Identical	0.1	0	-0.1	[ 0 0 0 ]	[ ]
WT	SLA1	Identical	0.1	0.33	0.24	[ 1 0 0 ]	[ ]
WT	SLT2	Identical	0.1	0	-0.1	[ 0 0 0 ]	[ ]
WT	BCK1	Identical	0.1	0.33	0.24	[ 0 1 0 ]	[ ]
WT	SMI1	Identical	0.1	0	-0.1	[ 0 0 0 ]	[ ]
WT	KRE1	Identical	0.1	0.33	0.24	[ 0 0 1 ]	[ ]
WT	ADA2	Identical	0.1	0.33	0.24	[ 0 1 0 ]	[ ]
WT	NGG1	Missing	0.1	-1	-1.1	[ ]	[ -1 -1 -1 ]
WT	ELP6	Identical	0.1	0	-0.1	[ 0 0 0 ]	[ ]
WT	ELP4	Identical	0.1	0	-0.1	[ 0 0 0 ]	[ ]
WT	ELP2	Identical	0.1	0	-0.1	[ 0 0 0 ]	[ ]
WT	IKI3	Identical	0.1	0	-0.1	[ 0 0 0 ]	[ ]
WT	ELP3	Identical	0.1	0	-0.1	[ 0 0 0 ]	[ ]
WT	GCR2	Identical	0.1	0	-0.1	[ 0 0 0 ]	[ ]
WT	SPT21	Identical	0.1	0.33	0.24	[ 1 0 0 ]	[ ]
WT	CDC26	Identical	0.1	0	-0.1	[ 0 0 0 ]	[ ]
WT	RTT106	Missing	0.1	-1	-1.1	[ ]	[ -1 -1 -1 ]
WT	BIM1	Identical	0.1	0	-0.1	[ 0 0 0 ]	[ ]
WT	KAR3	Identical	0.1	0	-0.1	[ 0 0 0 ]	[ ]
WT	CIK1	Missing	0.1	-1	-1.1	[ ]	[ -1 -1 -1 ]
WT	SHP1	Identical	0.1	0	-0.1	[ 0 0 0 ]	[ ]
WT	ARP1	Identical	0.1	0	-0.1	[ 0 0 0 ]	[ ]
WT	NUM1	Identical	0.1	0	-0.1	[ 0 0 0 ]	[ ]
WT	JNM1	Identical	0.1	0	-0.1	[ 0 0 0 ]	[ ]
WT	MON2	Identical	0.1	0	-0.1	[ 0 0 0 ]	[ ]
WT	CHD1	Identical	0.1	0.33	0.24	[ 0 1 0 ]	[ ]
WT	KIP3	Identical	0.1	0	-0.1	[ 0 0 0 ]	[ ]
WT	APC9	Identical	0.1	0	-0.1	[ 0 0 0 ]	[ ]
WT	SWM1	Identical	0.1	0.33	0.24	[ 0 1 0 ]	[ ]
WT	SHE1	Identical	0.1	0	-0.1	[ 0 0 0 ]	[ ]
WT	KAR9	Identical	0.1	0	-0.1	[ 0 0 0 ]	[ ]
WT	RBL2	Identical	0.1	0	-0.1	[ 0 0 0 ]	[ ]
WT	MCM21	Identical	0.1	0	-0.1	[ 0 0 0 ]	[ ]
WT	CHL4	Identical	0.1	0	-0.1	[ 0 0 0 ]	[ ]
WT	MCM16	Identical	0.1	0	-0.1	[ 0 0 0 ]	[ ]
WT	MCM22	Identical	0.1	0	-0.1	[ 0 0 0 ]	[ ]
WT	VIK1	Identical	0.1	0.33	0.24	[ 0 0 1 ]	[ ]
WT	GBP2	Identical	0.1	0	-0.1	[ 0 0 0 ]	[ ]
WT	RAD61	Identical	0.1	0	-0.1	[ 0 0 0 ]	[ ]
WT	HPR1	Missing	0.1	-1	-1.1	[ ]	[ -1 -1 -1 ]
WT	HST4	Identical	0.1	0	-0.1	[ 0 0 0 ]	[ ]
WT	ESC1	Identical	0.1	0	-0.1	[ 0 0 0 ]	[ ]
WT	ZUO1	Identical	0.1	0	-0.1	[ 0 0 0 ]	[ ]
WT	CHZ1	Identical	0.1	0	-0.1	[ 0 0 0 ]	[ ]
WT	ULA1	Identical	0.1	0	-0.1	[ 0 0 0 ]	[ ]
WT	RUB1	Identical	0.1	0	-0.1	[ 0 0 0 ]	[ ]
WT	UBC12	Identical	0.1	0	-0.1	[ 0 0 0 ]	[ ]
WT	CAF130	Identical	0.1	0	-0.1	[ 0 0 0 ]	[ ]
WT	YPR078C	Identical	0.1	0	-0.1	[ 0 0 0 ]	[ ]
WT	SET5	Identical	0.1	0.33	0.24	[ 0 1 0 ]	[ ]
WT	SIR1	Identical	0.1	0	-0.1	[ 0 0 0 ]	[ ]
WT	SIR2	Missing	0.1	-1	-1.1	[ ]	[ -1 -1 -1 ]
WT	SIR3	Missing	0.1	-1	-1.1	[ ]	[ -1 -1 -1 ]
WT	SIR4	Missing	0.1	-1	-1.1	[ ]	[ -1 -1 -1 ]
WT	SAW1	Identical	0.1	0	-0.1	[ 0 0 0 ]	[ ]
WT	PSY4	Identical	0.1	0	-0.1	[ 0 0 0 ]	[ ]
WT	HRQ1	Identical	0.1	0.33	0.24	[ 0 0 1 ]	[ ]
WT	YKL075C	Identical	0.1	0	-0.1	[ 0 0 0 ]	[ ]
WT	IRC4	Identical	0.1	0	-0.1	[ 0 0 0 ]	[ ]
WT	IRC21	Identical	0.1	0	-0.1	[ 0 0 0 ]	[ ]
WT	IRC3	Identical	0.1	0.33	0.24	[ 0 1 0 ]	[ ]
WT	IRC15	Identical	0.1	0	-0.1	[ 0 0 0 ]	[ ]
WT	SET2	Identical	0.1	0	-0.1	[ 0 0 0 ]	[ ]
WT	CDC73	Identical	0.1	0.33	0.24	[ 0 0 1 ]	[ ]
WT	LEO1	Identical	0.1	0	-0.1	[ 0 0 0 ]	[ ]
WT	RTT103	Identical	0.1	0	-0.1	[ 0 0 0 ]	[ ]
WT	RTF1	Identical	0.1	0	-0.1	[ 0 0 0 ]	[ ]
WT	SOH1	Identical	0.1	0	-0.1	[ 0 0 0 ]	[ ]
WT	SRB2	Identical	0.1	0	-0.1	[ 0 0 0 ]	[ ]
WT	SPT8	Identical	0.1	0.33	0.24	[ 1 0 0 ]	[ ]
WT	SPT3	Identical	0.1	0.33	0.24	[ 0 0 1 ]	[ ]
WT	UME6	Identical	0.1	0	-0.1	[ 0 0 0 ]	[ ]
WT	HDA1	Identical	0.1	0	-0.1	[ 0 0 0 ]	[ ]
WT	PRE9	Identical	0.1	0	-0.1	[ 0 0 0 ]	[ ]
WT	URM1	Identical	0.1	0	-0.1	[ 0 0 0 ]	[ ]
WT	DST1	Identical	0.1	0.33	0.24	[ 0 1 0 ]	[ ]
WT	MED1	Identical	0.1	0.33	0.24	[ 0 0 1 ]	[ ]
WT	NUT1	Identical	0.1	0.33	0.24	[ 1 0 0 ]	[ ]
WT	SGF73	Identical	0.1	0.33	0.24	[ 0 0 1 ]	[ ]
WT	HOS2	Identical	0.1	0	-0.1	[ 0 0 0 ]	[ ]
WT	SIF2	Identical	0.1	0	-0.1	[ 0 0 0 ]	[ ]
WT	SNT1	Identical	0.1	0	-0.1	[ 0 0 0 ]	[ ]
WT	CKB1	Identical	0.1	0.33	0.24	[ 1 0 0 ]	[ ]
WT	CKB2	Increase	0.1	0.67	0.57	[ 1 1 0 ]	[ ]
WT	MCK1	Identical	0.1	0	-0.1	[ 0 0 0 ]	[ ]
WT	ERG6	Identical	0.1	0	-0.1	[ 0 0 0 ]	[ ]
WT	CHL1	Identical	0.1	0	-0.1	[ 0 0 0 ]	[ ]
WT	IRC5	Identical	0.1	0.33	0.24	[ 0 1 0 ]	[ ]
WT	IRC19	Identical	0.1	0	-0.1	[ 0 0 0 ]	[ ]
WT	TOF2	Increase	0.1	0.67	0.57	[ 1 1 0 ]	[ ]
WT	IDP1	Identical	0.1	0.33	0.24	[ 0 1 0 ]	[ ]
WT	YCR061W	Identical	0.1	0	-0.1	[ 0 0 0 ]	[ ]
WT	YML020W	Identical	0.1	0.33	0.24	[ 0 0 1 ]	[ ]
WT	BEM2	Identical	0.1	0.33	0.24	[ 0 0 1 ]	[ ]
WT	CLN3	Identical	0.1	0	-0.1	[ 0 0 0 ]	[ ]
WT	DDI1	Identical	0.1	0	-0.1	[ 0 0 0 ]	[ ]
WT	RAD53-21	Identical	0.1	0	-0.1	[ 0 0 0 ]	[ ]
WT	GIS4	Identical	0.1	0	-0.1	[ 0 0 0 ]	[ ]
WT	NTE1	Identical	0.1	0	-0.1	[ 0 0 0 ]	[ ]
WT	ACB1	Identical	0.1	0	-0.1	[ 0 0 0 ]	[ ]
WT	IRC7	Identical	0.1	0	-0.1	[ 0 0 0 ]	[ ]
WT	NAT3	Identical	0.1	0	-0.1	[ 0 0 0 ]	[ ]
WT	UFO1	Identical	0.1	0	-0.1	[ 0 0 0 ]	[ ]
WT	MLH2	Identical	0.1	0	-0.1	[ 0 0 0 ]	[ ]
WT	ELM1	Increase	0.1	0.67	0.57	[ 1 0 1 ]	[ ]
WT	YPT6	Identical	0.1	0	-0.1	[ 0 0 0 ]	[ ]
WT	RIM101	Identical	0.1	0	-0.1	[ 0 0 0 ]	[ ]
WT	SAC1	Identical	0.1	0.33	0.24	[ 1 0 0 ]	[ ]
WT	KEM1	Identical	0.1	0	-0.1	[ 0 0 0 ]	[ ]
WT	NUP188	Identical	0.1	0	-0.1	[ 0 0 0 ]	[ ]
WT	CDC50	Identical	0.1	0	-0.1	[ 0 0 0 ]	[ ]
WT	SGF11	Identical	0.1	0.33	0.24	[ 0 1 0 ]	[ ]
WT	UBP8	Identical	0.1	0.33	0.24	[ 1 0 0 ]	[ ]
WT	WHI2	Identical	0.1	0.33	0.24	[ 1 0 0 ]	[ ]
WT	PHO80	Identical	0.1	0.33	0.24	[ 0 0 1 ]	[ ]
WT	RPA34	Identical	0.1	0	-0.1	[ 0 0 0 ]	[ ]
WT	CTI6	Identical	0.1	0	-0.1	[ 0 0 0 ]	[ ]
WT	SIN4	Identical	0.1	0	-0.1	[ 0 0 0 ]	[ ]
WT	IRA2	Identical	0.1	0	-0.1	[ 0 0 0 ]	[ ]
WT	PDE2	Identical	0.1	0.33	0.24	[ 1 0 0 ]	[ ]
WT	RPA14	Identical	0.1	0	-0.1	[ 0 0 0 ]	[ ]
WT	VIP1	Identical	0.1	0	-0.1	[ 0 0 0 ]	[ ]
WT	IPK1	Identical	0.1	0	-0.1	[ 0 0 0 ]	[ ]
WT	RTG2	Identical	0.1	0	-0.1	[ 0 0 0 ]	[ ]
WT	GPB2	Identical	0.1	0	-0.1	[ 0 0 0 ]	[ ]
WT	FMP52	Identical	0.1	0	-0.1	[ 0 0 0 ]	[ ]
WT	RML2	Identical	0.1	0	-0.1	[ 0 0 0 ]	[ ]
WT	DID2	Identical	0.1	0	-0.1	[ 0 0 0 ]	[ ]
WT	VPS24	Identical	0.1	0	-0.1	[ 0 0 0 ]	[ ]
WT	SAC7	Identical	0.1	0	-0.1	[ 0 0 0 ]	[ ]
WT	SUB1	Identical	0.1	0	-0.1	[ 0 0 0 ]	[ ]
WT	POC4	Increase	0.1	1	0.9	[ 1 1 1 ]	[ ]
WT	NAM7	Identical	0.1	0	-0.1	[ 0 0 0 ]	[ ]
WT	BIO2	Identical	0.1	0.33	0.24	[ 0 0 1 ]	[ ]
WT	SIS2	Identical	0.1	0	-0.1	[ 0 0 0 ]	[ ]
WT	PPZ1	Identical	0.1	0	-0.1	[ 0 0 0 ]	[ ]
WT	SAP155	Identical	0.1	0	-0.1	[ 0 0 0 ]	[ ]
WT	RRD1	Identical	0.1	0	-0.1	[ 0 0 0 ]	[ ]
WT	HOG1	Identical	0.1	0	-0.1	[ 0 0 0 ]	[ ]
WT	PBS2	Identical	0.1	0	-0.1	[ 0 0 0 ]	[ ]
WT	SSK2	Identical	0.1	0	-0.1	[ 0 0 0 ]	[ ]
WT	VPS64	Identical	0.1	0.33	0.24	[ 1 0 0 ]	[ ]
WT	PPM1	Identical	0.1	0	-0.1	[ 0 0 0 ]	[ ]
WT	SOK2	Identical	0.1	0	-0.1	[ 0 0 0 ]	[ ]
WT	FPS1	Identical	0.1	0	-0.1	[ 0 0 0 ]	[ ]
WT	PUB1	Identical	0.1	0	-0.1	[ 0 0 0 ]	[ ]
WT	VMA9	Missing	0.1	-2	-2.1	[ ]	[ -2 -2 -2 ]
WT	VMA8	Identical	0.1	0	-0.1	[ 0 0 0 ]	[ ]
WT	PTC2	Identical	0.1	0	-0.1	[ 0 0 0 ]	[ ]
WT	GAL11	Identical	0.1	0	-0.1	[ 0 0 0 ]	[ ]
WT	PGD1	Identical	0.1	0.33	0.24	[ 1 0 0 ]	[ ]
WT	SPT4	Identical	0.1	0.33	0.24	[ 0 1 0 ]	[ ]
WT	SRO9	Identical	0.1	0	-0.1	[ 0 0 0 ]	[ ]
WT	RIM21	Identical	0.1	0	-0.1	[ 0 0 0 ]	[ ]
WT	TIM18	Identical	0.1	0	-0.1	[ 0 0 0 ]	[ ]
WT	SPP1	Identical	0.1	0	-0.1	[ 0 0 0 ]	[ ]
WT	UME1	Identical	0.1	0	-0.1	[ 0 0 0 ]	[ ]
WT	BDF2	Identical	0.1	0.33	0.24	[ 0 1 0 ]	[ ]
WT	SNF2	Identical	0.1	0.33	0.24	[ 1 0 0 ]	[ ]
WT	RPB9	Identical	0.1	0.33	0.24	[ 0 0 1 ]	[ ]
WT	SAS3	Identical	0.1	0	-0.1	[ 0 0 0 ]	[ ]
WT	NTO1	Identical	0.1	0	-0.1	[ 0 0 0 ]	[ ]
WT	PHO86	Identical	0.1	0	-0.1	[ 0 0 0 ]	[ ]
WT	TOM7	Identical	0.1	0	-0.1	[ 0 0 0 ]	[ ]
WT	AIM31	Identical	0.1	0	-0.1	[ 0 0 0 ]	[ ]
WT	FPR1	Identical	0.1	0	-0.1	[ 0 0 0 ]	[ ]
WT	DOM34	Identical	0.1	0	-0.1	[ 0 0 0 ]	[ ]
WT	FUM1	Identical	0.1	0	-0.1	[ 0 0 0 ]	[ ]
WT	TKL1	Identical	0.1	0	-0.1	[ 0 0 0 ]	[ ]
WT	RPE1	Identical	0.1	0	-0.1	[ 0 0 0 ]	[ ]
WT	UBA3	Identical	0.1	0	-0.1	[ 0 0 0 ]	[ ]
WT	MGA2	Identical	0.1	0.33	0.24	[ 0 1 0 ]	[ ]
WT	IDH2	Identical	0.1	0.33	0.24	[ 0 0 1 ]	[ ]
WT	AVT5	Identical	0.1	0.33	0.24	[ 1 0 0 ]	[ ]
WT	INP51	Identical	0.1	0	-0.1	[ 0 0 0 ]	[ ]
WT	MET6	Identical	0.1	0	-0.1	[ 0 0 0 ]	[ ]
WT	GDS1	Identical	0.1	0	-0.1	[ 0 0 0 ]	[ ]
WT	CAF40	Identical	0.1	0	-0.1	[ 0 0 0 ]	[ ]
WT	UBP2	Missing	0.1	-1	-1.1	[ ]	[ -1 -1 -1 ]
WT	AKR1	Identical	0.1	0	-0.1	[ 0 0 0 ]	[ ]
WT	CPR8	Identical	0.1	0.33	0.24	[ 1 0 0 ]	[ ]
WT	HAL5	Identical	0.1	0	-0.1	[ 0 0 0 ]	[ ]
WT	AFT1	Identical	0.1	0	-0.1	[ 0 0 0 ]	[ ]
WT	ELC1	Identical	0.1	0.33	0.24	[ 0 0 1 ]	[ ]
WT	CPR3	Identical	0.1	0	-0.1	[ 0 0 0 ]	[ ]
WT	HSL7	Missing	0.1	-1	-1.1	[ ]	[ -1 -1 -1 ]
WT	YPL009C	Identical	0.1	0	-0.1	[ 0 0 0 ]	[ ]
WT	GPX2	Identical	0.1	0	-0.1	[ 0 0 0 ]	[ ]
WT	NRP1	Identical	0.1	0.33	0.24	[ 0 1 0 ]	[ ]
WT	BUD6	Identical	0.1	0	-0.1	[ 0 0 0 ]	[ ]
WT	TPM1	Identical	0.1	0	-0.1	[ 0 0 0 ]	[ ]
WT	BEM3	Increase	0.1	0.67	0.57	[ 0 1 1 ]	[ ]
WT	ZDS1	Increase	0.1	0.67	0.57	[ 1 0 1 ]	[ ]
WT	RSR1	Identical	0.1	0	-0.1	[ 0 0 0 ]	[ ]
WT	GCS1	Identical	0.1	0	-0.1	[ 0 0 0 ]	[ ]
WT	BZZ1	Identical	0.1	0	-0.1	[ 0 0 0 ]	[ ]
WT	DOT6	Identical	0.1	0.33	0.24	[ 0 0 1 ]	[ ]
WT	FRA1	Identical	0.1	0.33	0.24	[ 0 0 1 ]	[ ]
WT	STI1	Identical	0.1	0.33	0.24	[ 1 0 0 ]	[ ]
WT	SLH1	Identical	0.1	0	-0.1	[ 0 0 0 ]	[ ]
WT	NTH1	Identical	0.1	0	-0.1	[ 0 0 0 ]	[ ]
WT	RGA2	Identical	0.1	0	-0.1	[ 0 0 0 ]	[ ]
WT	APL2	Missing	0.1	-1	-1.1	[ ]	[ -1 -1 -1 ]
WT	YND1	Identical	0.1	0	-0.1	[ 0 0 0 ]	[ ]
WT	HMG1	Identical	0.1	0.33	0.24	[ 0 0 1 ]	[ ]
WT	ARL3	Identical	0.1	0	-0.1	[ 0 0 0 ]	[ ]
WT	GYP1	Missing	0.1	-2	-2.1	[ ]	[ -2 -2 -2 ]
WT	TLG2	Identical	0.1	0	-0.1	[ 0 0 0 ]	[ ]
WT	ARL1	Identical	0.1	0	-0.1	[ 0 0 0 ]	[ ]
WT	SYS1	Identical	0.1	0	-0.1	[ 0 0 0 ]	[ ]
WT	COG6	Identical	0.1	0	-0.1	[ 0 0 0 ]	[ ]
WT	RUD3	Identical	0.1	0.33	0.24	[ 0 1 0 ]	[ ]
WT	GSG1	Identical	0.1	0	-0.1	[ 0 0 0 ]	[ ]
WT	RIC1	Identical	0.1	0	-0.1	[ 0 0 0 ]	[ ]
WT	RGP1	Identical	0.1	0	-0.1	[ 0 0 0 ]	[ ]
WT	SEC22	Identical	0.1	0	-0.1	[ 0 0 0 ]	[ ]
WT	BRE5	Identical	0.1	0	-0.1	[ 0 0 0 ]	[ ]
WT	UBP3	Identical	0.1	0	-0.1	[ 0 0 0 ]	[ ]
WT	CSF1	Identical	0.1	0	-0.1	[ 0 0 0 ]	[ ]
WT	SEC28	Identical	0.1	0	-0.1	[ 0 0 0 ]	[ ]
WT	VPS21	Identical	0.1	0	-0.1	[ 0 0 0 ]	[ ]
WT	VPS8	Identical	0.1	0	-0.1	[ 0 0 0 ]	[ ]
WT	VPS9	Identical	0.1	0.33	0.24	[ 0 1 0 ]	[ ]
WT	MNN10	Identical	0.1	0.33	0.24	[ 0 1 0 ]	[ ]
WT	NBP2	Identical	0.1	0	-0.1	[ 0 0 0 ]	[ ]
WT	PTC1	Identical	0.1	0	-0.1	[ 0 0 0 ]	[ ]
WT	CHS5	Identical	0.1	0	-0.1	[ 0 0 0 ]	[ ]
WT	SHE4	Identical	0.1	0	-0.1	[ 0 0 0 ]	[ ]
WT	GAS1	Identical	0.1	0.33	0.24	[ 0 1 0 ]	[ ]
WT	LAS21	Identical	0.1	0	-0.1	[ 0 0 0 ]	[ ]
WT	SPF1	Identical	0.1	0	-0.1	[ 0 0 0 ]	[ ]
WT	SEC66	Increase	0.1	0.67	0.57	[ 1 1 0 ]	[ ]
WT	HOC1	Identical	0.1	0	-0.1	[ 0 0 0 ]	[ ]
WT	ERD1	Identical	0.1	0	-0.1	[ 0 0 0 ]	[ ]
WT	ARF1	Identical	0.1	0.33	0.24	[ 0 0 1 ]	[ ]
WT	ICE2	Identical	0.1	0	-0.1	[ 0 0 0 ]	[ ]
WT	PMR1	Missing	0.1	-2	-2.1	[ ]	[ -2 -2 -2 ]
WT	AIM44	Identical	0.1	0	-0.1	[ 0 0 0 ]	[ ]
WT	ECM33	Identical	0.1	0	-0.1	[ 0 0 0 ]	[ ]
WT	VID22	Identical	0.1	0	-0.1	[ 0 0 0 ]	[ ]
WT	MMR1	Identical	0.1	0	-0.1	[ 0 0 0 ]	[ ]
WT	SWF1	Identical	0.1	0.33	0.24	[ 0 1 0 ]	[ ]
WT	INP53	Identical	0.1	0	-0.1	[ 0 0 0 ]	[ ]
WT	VPS13	Identical	0.1	0.33	0.24	[ 1 0 0 ]	[ ]
WT	VPS17	Identical	0.1	0	-0.1	[ 0 0 0 ]	[ ]
WT	VPS35	Identical	0.1	0	-0.1	[ 0 0 0 ]	[ ]
WT	VPS29	Identical	0.1	0	-0.1	[ 0 0 0 ]	[ ]
WT	VPS5	Identical	0.1	0	-0.1	[ 0 0 0 ]	[ ]
WT	ARC18	Identical	0.1	0	-0.1	[ 0 0 0 ]	[ ]
WT	RIM8	Identical	0.1	0	-0.1	[ 0 0 0 ]	[ ]
WT	RIM20	Identical	0.1	0	-0.1	[ 0 0 0 ]	[ ]
WT	RIM13	Identical	0.1	0	-0.1	[ 0 0 0 ]	[ ]
WT	DFG16	Identical	0.1	0	-0.1	[ 0 0 0 ]	[ ]
WT	RIM9	Identical	0.1	0	-0.1	[ 0 0 0 ]	[ ]
WT	NAP1	Identical	0.1	0	-0.1	[ 0 0 0 ]	[ ]
WT	RVS161	Identical	0.1	0	-0.1	[ 0 0 0 ]	[ ]
WT	VRP1	Identical	0.1	0	-0.1	[ 0 0 0 ]	[ ]
WT	STE50	Identical	0.1	0	-0.1	[ 0 0 0 ]	[ ]
WT	CDC10	Identical	0.1	0	-0.1	[ 0 0 0 ]	[ ]
WT	ASC1	Identical	0.1	0.33	0.24	[ 0 0 1 ]	[ ]
WT	ERG3	Identical	0.1	0	-0.1	[ 0 0 0 ]	[ ]
WT	STB5	Identical	0.1	0	-0.1	[ 0 0 0 ]	[ ]
WT	YDJ1	Identical	0.1	0.33	0.24	[ 0 1 0 ]	[ ]
WT	AAH1	Identical	0.1	0	-0.1	[ 0 0 0 ]	[ ]
WT	VAM3	Identical	0.1	0	-0.1	[ 0 0 0 ]	[ ]
WT	VAM6	Identical	0.1	0	-0.1	[ 0 0 0 ]	[ ]
WT	VPS41	Identical	0.1	0	-0.1	[ 0 0 0 ]	[ ]
WT	MON1	Identical	0.1	0.33	0.24	[ 1 0 0 ]	[ ]
WT	YPT7	Identical	0.1	0	-0.1	[ 0 0 0 ]	[ ]
WT	CCZ1	Identical	0.1	0	-0.1	[ 0 0 0 ]	[ ]
WT	SNX4	Identical	0.1	0	-0.1	[ 0 0 0 ]	[ ]
WT	CSG2	Identical	0.1	0	-0.1	[ 0 0 0 ]	[ ]
WT	CRD1	Identical	0.1	0	-0.1	[ 0 0 0 ]	[ ]
WT	PDA1	Identical	0.1	0	-0.1	[ 0 0 0 ]	[ ]
WT	LAT1	Identical	0.1	0	-0.1	[ 0 0 0 ]	[ ]
WT	GTR1	Identical	0.1	0.33	0.24	[ 0 1 0 ]	[ ]
WT	LST4	Identical	0.1	0	-0.1	[ 0 0 0 ]	[ ]
WT	SLM3	Missing	0.1	-1	-1.1	[ ]	[ -1 -1 -1 ]
WT	MCT1	Identical	0.1	0	-0.1	[ 0 0 0 ]	[ ]
WT	SLM4	Identical	0.1	0	-0.1	[ 0 0 0 ]	[ ]
WT	TCO89	Missing	0.1	-1	-1.1	[ ]	[ -1 -1 -1 ]
WT	OCA2	Identical	0.1	0	-0.1	[ 0 0 0 ]	[ ]
WT	GSH1	Identical	0.1	0	-0.1	[ 0 0 0 ]	[ ]
WT	UBI4	Identical	0.1	0	-0.1	[ 0 0 0 ]	[ ]
WT	YPT31	Identical	0.1	0.33	0.24	[ 0 0 1 ]	[ ]
WT	ATP11	Identical	0.1	0	-0.1	[ 0 0 0 ]	[ ]
WT	ATP12	Identical	0.1	0.33	0.24	[ 1 0 0 ]	[ ]
WT	DAL81	Identical	0.1	0	-0.1	[ 0 0 0 ]	[ ]
WT	VPS27	Identical	0.1	0	-0.1	[ 0 0 0 ]	[ ]
WT	VPS4	Identical	0.1	0	-0.1	[ 0 0 0 ]	[ ]
WT	DID4	Identical	0.1	0	-0.1	[ 0 0 0 ]	[ ]
WT	VPS28	Identical	0.1	0	-0.1	[ 0 0 0 ]	[ ]
WT	WHI3	Missing	0.1	-1	-1.1	[ ]	[ -1 -1 -1 ]
WT	JID1	Identical	0.1	0	-0.1	[ 0 0 0 ]	[ ]
WT	ERG2	Missing	0.1	-1	-1.1	[ ]	[ -1 -1 -1 ]
WT	SFL1	Increase	0.1	0.67	0.57	[ 1 1 0 ]	[ ]
WT	MAF1	Identical	0.1	0	-0.1	[ 0 0 0 ]	[ ]
WT	MLP1	Identical	0.1	0	-0.1	[ 0 0 0 ]	[ ]
WT	SKI3	Identical	0.1	0	-0.1	[ 0 0 0 ]	[ ]
WT	RMD1	Identical	0.1	0.33	0.24	[ 1 0 0 ]	[ ]
WT	MID1	Identical	0.1	0.33	0.24	[ 0 0 1 ]	[ ]
WT	UBP14	Identical	0.1	0	-0.1	[ 0 0 0 ]	[ ]
WT	ALG5	Identical	0.1	0.33	0.24	[ 1 0 0 ]	[ ]
WT	OST3	Identical	0.1	0	-0.1	[ 0 0 0 ]	[ ]
WT	SCJ1	Identical	0.1	0	-0.1	[ 0 0 0 ]	[ ]
WT	GUP1	Identical	0.1	0	-0.1	[ 0 0 0 ]	[ ]
WT	ROT2	Missing	0.1	-2	-2.1	[ ]	[ -2 -2 -2 ]
WT	CWH41	Identical	0.1	0	-0.1	[ 0 0 0 ]	[ ]
WT	OST6	Identical	0.1	0.33	0.24	[ 0 0 1 ]	[ ]
WT	CWH43	Identical	0.1	0	-0.1	[ 0 0 0 ]	[ ]
WT	CNE1	Identical	0.1	0	-0.1	[ 0 0 0 ]	[ ]
WT	ALG3	Identical	0.1	0	-0.1	[ 0 0 0 ]	[ ]
WT	ALG12	Identical	0.1	0	-0.1	[ 0 0 0 ]	[ ]
WT	SUM1	Identical	0.1	0	-0.1	[ 0 0 0 ]	[ ]
WT	CCW12	Identical	0.1	0.33	0.24	[ 0 0 1 ]	[ ]
WT	VPS74	Identical	0.1	0	-0.1	[ 0 0 0 ]	[ ]
WT	BUD14	Identical	0.1	0	-0.1	[ 0 0 0 ]	[ ]
WT	MNN2	Identical	0.1	0	-0.1	[ 0 0 0 ]	[ ]
WT	GEF1	Identical	0.1	0	-0.1	[ 0 0 0 ]	[ ]
WT	SEC72	Identical	0.1	0	-0.1	[ 0 0 0 ]	[ ]
WT	BNI4	Identical	0.1	0	-0.1	[ 0 0 0 ]	[ ]
WT	CHS7	Identical	0.1	0	-0.1	[ 0 0 0 ]	[ ]
WT	MID2	Identical	0.1	0.33	0.24	[ 0 0 1 ]	[ ]
WT	RGD1	Identical	0.1	0	-0.1	[ 0 0 0 ]	[ ]
WT	KRE11	Identical	0.1	0	-0.1	[ 0 0 0 ]	[ ]
WT	PDR1	Identical	0.1	0	-0.1	[ 0 0 0 ]	[ ]
WT	GCN2	Identical	0.1	0	-0.1	[ 0 0 0 ]	[ ]
WT	VID28	Identical	0.1	0	-0.1	[ 0 0 0 ]	[ ]
WT	MCX1	Identical	0.1	0	-0.1	[ 0 0 0 ]	[ ]
WT	VID24	Identical	0.1	0	-0.1	[ 0 0 0 ]	[ ]
WT	RMD5	Increase	0.1	0.67	0.57	[ 0 1 1 ]	[ ]
WT	QCR6	Identical	0.1	0	-0.1	[ 0 0 0 ]	[ ]
WT	RIP1	Identical	0.1	0	-0.1	[ 0 0 0 ]	[ ]
WT	COX14	Identical	0.1	0	-0.1	[ 0 0 0 ]	[ ]
WT	COX12	Identical	0.1	0	-0.1	[ 0 0 0 ]	[ ]
WT	COX10	Identical	0.1	0	-0.1	[ 0 0 0 ]	[ ]
WT	CYC2	Identical	0.1	0	-0.1	[ 0 0 0 ]	[ ]
WT	RTG3	Identical	0.1	0	-0.1	[ 0 0 0 ]	[ ]
WT	TIM13	Identical	0.1	0	-0.1	[ 0 0 0 ]	[ ]
WT	ILV1	Identical	0.1	0	-0.1	[ 0 0 0 ]	[ ]
WT	MSN2	Identical	0.1	0	-0.1	[ 0 0 0 ]	[ ]
WT	GVP36	Identical	0.1	0	-0.1	[ 0 0 0 ]	[ ]
WT	AKL1	Identical	0.1	0	-0.1	[ 0 0 0 ]	[ ]
WT	EGD1	Identical	0.1	0	-0.1	[ 0 0 0 ]	[ ]
WT	SSK1	Identical	0.1	0	-0.1	[ 0 0 0 ]	[ ]
WT	NCL1	Identical	0.1	0	-0.1	[ 0 0 0 ]	[ ]
WT	MKC7	Identical	0.1	0.33	0.24	[ 1 0 0 ]	[ ]
WT	PSP1	Identical	0.1	0	-0.1	[ 0 0 0 ]	[ ]
WT	PRK1	Identical	0.1	0.33	0.24	[ 1 0 0 ]	[ ]
WT	MYO5	Identical	0.1	0	-0.1	[ 0 0 0 ]	[ ]
WT	BSD2	Increase	0.1	0.67	0.57	[ 0 0 2 ]	[ ]
WT	CPR1	Identical	0.1	0	-0.1	[ 0 0 0 ]	[ ]
WT	CKA1	Identical	0.1	0	-0.1	[ 0 0 0 ]	[ ]
WT	SWH1	Identical	0.1	0	-0.1	[ 0 0 0 ]	[ ]
WT	LCB3	Identical	0.1	0.33	0.24	[ 1 0 0 ]	[ ]
WT	CUE1	Identical	0.1	0	-0.1	[ 0 0 0 ]	[ ]
WT	ERG5	Identical	0.1	0	-0.1	[ 0 0 0 ]	[ ]
WT	STP1	Identical	0.1	0	-0.1	[ 0 0 0 ]	[ ]
WT	YCK3	Identical	0.1	0.33	0.24	[ 1 0 0 ]	[ ]
WT	RHR2	Identical	0.1	0	-0.1	[ 0 0 0 ]	[ ]
WT	CYB5	Identical	0.1	0	-0.1	[ 0 0 0 ]	[ ]
WT	CIT1	Identical	0.1	0	-0.1	[ 0 0 0 ]	[ ]
WT	IOC3	Identical	0.1	0	-0.1	[ 0 0 0 ]	[ ]
WT	YNL022C	Identical	0.1	0	-0.1	[ 0 0 0 ]	[ ]
WT	DRS2	Identical	0.1	0	-0.1	[ 0 0 0 ]	[ ]
WT	GOS1	Identical	0.1	0.33	0.24	[ 1 0 0 ]	[ ]
WT	GDA1	Identical	0.1	0	-0.1	[ 0 0 0 ]	[ ]
WT	VPS52	Identical	0.1	0	-0.1	[ 0 0 0 ]	[ ]
WT	ERG4	Missing	0.1	-1	-1.1	[ ]	[ -1 -1 -1 ]
WT	VPH2	Missing	0.1	-1	-1.1	[ ]	[ -1 -1 -1 ]
WT	VMA22	Identical	0.1	0	-0.1	[ 0 0 0 ]	[ ]
WT	APM3	Identical	0.1	0	-0.1	[ 0 0 0 ]	[ ]
WT	APL6	Identical	0.1	0	-0.1	[ 0 0 0 ]	[ ]
WT	APS3	Identical	0.1	0.33	0.24	[ 0 0 1 ]	[ ]
WT	ERV25	Identical	0.1	0	-0.1	[ 0 0 0 ]	[ ]
WT	YEL043W	Identical	0.1	0	-0.1	[ 0 0 0 ]	[ ]
WT	TED1	Identical	0.1	0	-0.1	[ 0 0 0 ]	[ ]
WT	YIP3	Identical	0.1	0	-0.1	[ 0 0 0 ]	[ ]
WT	NNF2	Identical	0.1	0	-0.1	[ 0 0 0 ]	[ ]
WT	EMC1	Identical	0.1	0	-0.1	[ 0 0 0 ]	[ ]
WT	FUN30	Identical	0.1	0.33	0.24	[ 1 0 0 ]	[ ]
WT	MTC1	Identical	0.1	0	-0.1	[ 0 0 0 ]	[ ]
WT	YDL133W	Identical	0.1	0	-0.1	[ 0 0 0 ]	[ ]
WT	PRB1	Identical	0.1	0	-0.1	[ 0 0 0 ]	[ ]
WT	MGR2	Identical	0.1	0	-0.1	[ 0 0 0 ]	[ ]
WT	GRE3	Identical	0.1	0	-0.1	[ 0 0 0 ]	[ ]
WT	SAC6	Identical	0.1	0	-0.1	[ 0 0 0 ]	[ ]
WT	IES6	Identical	0.1	0.33	0.24	[ 0 0 1 ]	[ ]
WT	SNF8	Identical	0.1	0	-0.1	[ 0 0 0 ]	[ ]
WT	BRO1	Identical	0.1	0.33	0.24	[ 1 0 0 ]	[ ]
WT	VPS33	Identical	0.1	0.33	0.24	[ 0 0 1 ]	[ ]
WT	VPS36	Identical	0.1	0	-0.1	[ 0 0 0 ]	[ ]
WT	VPS20	Increase	0.1	0.67	0.57	[ 1 0 1 ]	[ ]
WT	VPS25	Identical	0.1	0	-0.1	[ 0 0 0 ]	[ ]
WT	STP22	Identical	0.1	0	-0.1	[ 0 0 0 ]	[ ]
WT	PEP12	Identical	0.1	0.33	0.24	[ 0 1 0 ]	[ ]
WT	VPS3	Identical	0.1	0	-0.1	[ 0 0 0 ]	[ ]
WT	VPS1	Identical	0.1	0	-0.1	[ 0 0 0 ]	[ ]
WT	NHX1	Identical	0.1	0	-0.1	[ 0 0 0 ]	[ ]
WT	AAT2	Missing	0.1	-2	-2.1	[ ]	[ -2 -2 -2 ]
WT	TRK1	Identical	0.1	0	-0.1	[ 0 0 0 ]	[ ]
WT	ERG24	Identical	0.1	0	-0.1	[ 0 0 0 ]	[ ]
WT	GRR1	Identical	0.1	0.33	0.24	[ 0 1 0 ]	[ ]
WT	LDB7	Identical	0.1	0	-0.1	[ 0 0 0 ]	[ ]
WT	THR1	Identical	0.1	0	-0.1	[ 0 0 0 ]	[ ]
WT	EAP1	Identical	0.1	0	-0.1	[ 0 0 0 ]	[ ]
WT	SCP160	Missing	0.1	-1	-1.1	[ ]	[ -1 -1 -1 ]
WT	FET3	Identical	0.1	0	-0.1	[ 0 0 0 ]	[ ]
WT	FTR1	Identical	0.1	0	-0.1	[ 0 0 0 ]	[ ]
WT	MET12	Identical	0.1	0	-0.1	[ 0 0 0 ]	[ ]
WT	RRI1	Identical	0.1	0	-0.1	[ 0 0 0 ]	[ ]
WT	VTC1	Identical	0.1	0	-0.1	[ 0 0 0 ]	[ ]
WT	YKR023W	Increase	0.1	0.67	0.57	[ 1 1 0 ]	[ ]
WT	EDS1	Identical	0.1	0.33	0.24	[ 0 0 1 ]	[ ]
WT	BSP1	Identical	0.1	0	-0.1	[ 0 0 0 ]	[ ]
WT	HAL9	Identical	0.1	0	-0.1	[ 0 0 0 ]	[ ]
WT	GLR1	Identical	0.1	0	-0.1	[ 0 0 0 ]	[ ]
WT	SGE1	Identical	0.1	0.33	0.24	[ 0 0 1 ]	[ ]
WT	TRM9	Missing	0.1	-1	-1.1	[ ]	[ -1 -1 -1 ]
WT	ADI1	Identical	0.1	0.33	0.24	[ 0 1 0 ]	[ ]
WT	FET4	Identical	0.1	0	-0.1	[ 0 0 0 ]	[ ]
WT	YNL122C	Identical	0.1	0	-0.1	[ 0 0 0 ]	[ ]
WT	PCK1	Identical	0.1	0	-0.1	[ 0 0 0 ]	[ ]
WT	ELA1	Identical	0.1	0.33	0.24	[ 0 0 1 ]	[ ]
WT	ERV29	Identical	0.1	0	-0.1	[ 0 0 0 ]	[ ]
WT	FAP1	Identical	0.1	0.33	0.24	[ 1 0 0 ]	[ ]
WT	TOM6	Identical	0.1	0	-0.1	[ 0 0 0 ]	[ ]
WT	AIM30	Identical	0.1	0	-0.1	[ 0 0 0 ]	[ ]
WT	APP1	Identical	0.1	0	-0.1	[ 0 0 0 ]	[ ]
WT	CPR6	Identical	0.1	0	-0.1	[ 0 0 0 ]	[ ]
WT	YER098W	Identical	0.1	0	-0.1	[ 0 0 0 ]	[ ]
WT	STP3	Identical	0.1	0.33	0.24	[ 1 0 0 ]	[ ]
WT	RPL2B	Identical	0.1	0.33	0.24	[ 1 0 0 ]	[ ]
WT	DUR1,2	Identical	0.1	0.33	0.24	[ 1 0 0 ]	[ ]
WT	SIP4	Identical	0.1	0.33	0.24	[ 0 0 1 ]	[ ]
WT	AIM26	Identical	0.1	0	-0.1	[ 0 0 0 ]	[ ]
WT	GPM2	Missing	0.1	-1	-1.1	[ ]	[ -1 -1 -1 ]
WT	POA1	Identical	0.1	0	-0.1	[ 0 0 0 ]	[ ]
WT	VOA1	Identical	0.1	0.33	0.24	[ 0 1 0 ]	[ ]
WT	YPK1	Identical	0.1	0	-0.1	[ 0 0 0 ]	[ ]
WT	GTR2	Identical	0.1	0	-0.1	[ 0 0 0 ]	[ ]
WT	AYR1	Identical	0.1	0	-0.1	[ 0 0 0 ]	[ ]
WT	CCC2	Identical	0.1	0	-0.1	[ 0 0 0 ]	[ ]
WT	EPS1	Identical	0.1	0	-0.1	[ 0 0 0 ]	[ ]
WT	RAD34	Identical	0.1	0	-0.1	[ 0 0 0 ]	[ ]
WT	RKM3	Identical	0.1	0.33	0.24	[ 0 1 0 ]	[ ]
WT	NOP6	Identical	0.1	0	-0.1	[ 0 0 0 ]	[ ]
WT	SMM1	Identical	0.1	0	-0.1	[ 0 0 0 ]	[ ]
WT	TRM1	Identical	0.1	0	-0.1	[ 0 0 0 ]	[ ]
WT	DAL82	Identical	0.1	0	-0.1	[ 0 0 0 ]	[ ]
WT	YIM1	Identical	0.1	0	-0.1	[ 0 0 0 ]	[ ]
WT	YIA6	Identical	0.1	0	-0.1	[ 0 0 0 ]	[ ]
WT	SET7	Identical	0.1	0	-0.1	[ 0 0 0 ]	[ ]
WT	YNR040W	Identical	0.1	0.33	0.24	[ 0 0 1 ]	[ ]
WT	JEM1	Identical	0.1	0	-0.1	[ 0 0 0 ]	[ ]
WT	UBP7	Identical	0.1	0.33	0.24	[ 0 0 1 ]	[ ]
WT	MRS4	Identical	0.1	0	-0.1	[ 0 0 0 ]	[ ]
WT	SLM1	Increase	0.1	0.67	0.57	[ 1 1 0 ]	[ ]
WT	YKL033W-A	Identical	0.1	0	-0.1	[ 0 0 0 ]	[ ]
WT	SNF3	Identical	0.1	0.33	0.24	[ 0 0 1 ]	[ ]
WT	CIS3	Identical	0.1	0.33	0.24	[ 0 1 0 ]	[ ]
WT	PCL7	Identical	0.1	0	-0.1	[ 0 0 0 ]	[ ]
WT	GIP3	Increase	0.1	0.67	0.57	[ 1 0 1 ]	[ ]
WT	HNT2	Identical	0.1	0	-0.1	[ 0 0 0 ]	[ ]
WT	CMP2	Identical	0.1	0	-0.1	[ 0 0 0 ]	[ ]
WT	SPO14	Identical	0.1	0	-0.1	[ 0 0 0 ]	[ ]
WT	YMR031C	Identical	0.1	0	-0.1	[ 0 0 0 ]	[ ]
WT	YML119W	Identical	0.1	0	-0.1	[ 0 0 0 ]	[ ]
WT	SCT1	Identical	0.1	0	-0.1	[ 0 0 0 ]	[ ]
WT	RTN1	Identical	0.1	0	-0.1	[ 0 0 0 ]	[ ]
WT	YOS9	Identical	0.1	0	-0.1	[ 0 0 0 ]	[ ]
WT	CAF20	Identical	0.1	0	-0.1	[ 0 0 0 ]	[ ]
WT	KTR3	Identical	0.1	0	-0.1	[ 0 0 0 ]	[ ]
WT	RKM1	Identical	0.1	0	-0.1	[ 0 0 0 ]	[ ]
WT	YHL044W	Identical	0.1	0	-0.1	[ 0 0 0 ]	[ ]
WT	YJL217W	Identical	0.1	0.33	0.24	[ 0 1 0 ]	[ ]
WT	SLF1	Identical	0.1	0	-0.1	[ 0 0 0 ]	[ ]
WT	ATG16	Identical	0.1	0.33	0.24	[ 0 1 0 ]	[ ]
WT	MKK1	Identical	0.1	0	-0.1	[ 0 0 0 ]	[ ]
WT	GAL3	Identical	0.1	0	-0.1	[ 0 0 0 ]	[ ]
WT	NTH2	Identical	0.1	0	-0.1	[ 0 0 0 ]	[ ]
WT	PAU17	Identical	0.1	0	-0.1	[ 0 0 0 ]	[ ]
WT	SBE22	Identical	0.1	0	-0.1	[ 0 0 0 ]	[ ]
WT	DAP1	Identical	0.1	0	-0.1	[ 0 0 0 ]	[ ]
WT	ACF4	Identical	0.1	0	-0.1	[ 0 0 0 ]	[ ]
WT	SOP4	Identical	0.1	0	-0.1	[ 0 0 0 ]	[ ]
WT	DSK2	Identical	0.1	0	-0.1	[ 0 0 0 ]	[ ]
WT	MIP1	Identical	0.1	0.33	0.24	[ 0 1 0 ]	[ ]
WT	YHR045W	Identical	0.1	0.33	0.24	[ 1 0 0 ]	[ ]
WT	UBX2	Identical	0.1	0	-0.1	[ 0 0 0 ]	[ ]
WT	SAL1	Identical	0.1	0	-0.1	[ 0 0 0 ]	[ ]
WT	YBR138C	Identical	0.1	0.33	0.24	[ 0 0 1 ]	[ ]
WT	HEK2	Identical	0.1	0.33	0.24	[ 0 1 0 ]	[ ]
WT	PRR1	Identical	0.1	0	-0.1	[ 0 0 0 ]	[ ]
WT	HSV2	Identical	0.1	0	-0.1	[ 0 0 0 ]	[ ]
WT	YMR144W	Identical	0.1	0	-0.1	[ 0 0 0 ]	[ ]
WT	ASN2	Identical	0.1	0	-0.1	[ 0 0 0 ]	[ ]
WT	BNA4	Identical	0.1	0	-0.1	[ 0 0 0 ]	[ ]
WT	TAT1	Identical	0.1	0	-0.1	[ 0 0 0 ]	[ ]
WT	TPK2	Identical	0.1	0.33	0.24	[ 0 1 0 ]	[ ]
WT	KHA1	Identical	0.1	0	-0.1	[ 0 0 0 ]	[ ]
WT	TIP1	Identical	0.1	0.33	0.24	[ 0 1 0 ]	[ ]
WT	YAP6	Identical	0.1	0	-0.1	[ 0 0 0 ]	[ ]
WT	NGR1	Identical	0.1	0	-0.1	[ 0 0 0 ]	[ ]
WT	EDC3	Identical	0.1	0	-0.1	[ 0 0 0 ]	[ ]
WT	CUE5	Identical	0.1	0.33	0.24	[ 0 1 0 ]	[ ]
WT	CWC21	Identical	0.1	0	-0.1	[ 0 0 0 ]	[ ]
WT	MRM1	Identical	0.1	0.33	0.24	[ 0 0 1 ]	[ ]
WT	YHP1	Identical	0.1	0.33	0.24	[ 1 0 0 ]	[ ]
WT	SOL3	Identical	0.1	0	-0.1	[ 0 0 0 ]	[ ]
WT	SAM4	Identical	0.1	0.33	0.24	[ 1 0 0 ]	[ ]
WT	MPD1	Identical	0.1	0	-0.1	[ 0 0 0 ]	[ ]
WT	PAN6	Identical	0.1	0	-0.1	[ 0 0 0 ]	[ ]
WT	BNI5	Identical	0.1	0	-0.1	[ 0 0 0 ]	[ ]
WT	RLR1	Missing	0.1	-1	-1.1	[ ]	[ -1 -1 -1 ]
WT	SSZ1	Increase	0.1	1	0.9	[ 1 1 1 ]	[ ]
WT	SPO7	Increase	0.1	0.67	0.57	[ 0 1 1 ]	[ ]
WT	SPT10	Identical	0.1	0.33	0.24	[ 0 1 0 ]	[ ]
WT	SLC1	Identical	0.1	0.33	0.24	[ 0 1 0 ]	[ ]
WT	SLG1	Identical	0.1	0.33	0.24	[ 0 1 0 ]	[ ]
WT	GPD1	Identical	0.1	0	-0.1	[ 0 0 0 ]	[ ]
WT	SPL2	Identical	0.1	0	-0.1	[ 0 0 0 ]	[ ]
WT	YET3	Missing	0.1	-1	-1.1	[ ]	[ -1 -1 -1 ]
WT	YMR087W	Identical	0.1	0	-0.1	[ 0 0 0 ]	[ ]
WT	SOL1	Identical	0.1	0	-0.1	[ 0 0 0 ]	[ ]
WT	PRO2	Identical	0.1	0	-0.1	[ 0 0 0 ]	[ ]
WT	ARO1	Identical	0.1	0	-0.1	[ 0 0 0 ]	[ ]
WT	ARO2	Missing	0.1	-1	-1.1	[ ]	[ -1 -1 -1 ]
WT	HOM6	Identical	0.1	0	-0.1	[ 0 0 0 ]	[ ]
WT	CIN8	Missing	0.1	-1	-1.1	[ ]	[ -1 -1 -1 ]
WT	HTL1	Missing	0.1	-1	-1.1	[ ]	[ -1 -1 -1 ]
WT	NPL6	Missing	0.1	-1	-1.1	[ ]	[ -1 -1 -1 ]
WT	RSC2	Identical	0.1	0.33	0.24	[ 0 0 1 ]	[ ]
WT	IES3	Identical	0.1	0	-0.1	[ 0 0 0 ]	[ ]
WT	RSC1	Missing	0.1	-1	-1.1	[ ]	[ -1 -1 -1 ]
WT	ARP8	Missing	0.1	-2	-2.1	[ ]	[ -2 -2 -2 ]
WT	RNR1	Identical	0.1	0	-0.1	[ 0 0 0 ]	[ ]
WT	RNR4	Identical	0.1	0	-0.1	[ 0 0 0 ]	[ ]
WT	CLC1	Missing	0.1	-1	-1.1	[ ]	[ -1 -1 -1 ]
WT	ANP1	Missing	0.1	-2	-2.1	[ ]	[ -2 -2 -2 ]
WT	SAM37	Identical	0.1	0.33	0.24	[ 0 1 0 ]	[ ]
WT	BUR2	Missing	0.1	-2	-2.1	[ ]	[ -2 -2 -2 ]
WT	DHH1	Identical	0.1	0.33	0.24	[ 1 0 0 ]	[ ]
WT	PMP3	Identical	0.1	0	-0.1	[ 0 0 0 ]	[ ]
WT	SNF4	Identical	0.1	0	-0.1	[ 0 0 0 ]	[ ]
WT	VAM7	Identical	0.1	0	-0.1	[ 0 0 0 ]	[ ]
WT	ETR1	Identical	0.1	0.33	0.24	[ 0 1 0 ]	[ ]
WT	PER1	Identical	0.1	0.33	0.24	[ 0 0 1 ]	[ ]
WT	IRS4	Identical	0.1	0.33	0.24	[ 1 0 0 ]	[ ]
WT	SCO1	Identical	0.1	0.33	0.24	[ 0 1 0 ]	[ ]
WT	PET122	Identical	0.1	0	-0.1	[ 0 0 0 ]	[ ]
WT	CTR1	Missing	0.1	-2	-2.1	[ ]	[ -2 -2 -2 ]
WT	COQ2	Identical	0.1	0	-0.1	[ 0 0 0 ]	[ ]
WT	END3	Identical	0.1	0.33	0.24	[ 0 0 1 ]	[ ]
WT	PEP3	Identical	0.1	0	-0.1	[ 0 0 0 ]	[ ]
WT	VPS45	Missing	0.1	-1	-1.1	[ ]	[ -1 -1 -1 ]
WT	REG1	Identical	0.1	0.33	0.24	[ 0 1 0 ]	[ ]
WT	SPC72	Missing	0.1	-1	-1.1	[ ]	[ -1 -1 -1 ]
WT	PLC1	Identical	0.1	0	-0.1	[ 0 0 0 ]	[ ]
WT	ERG28	Identical	0.1	0.33	0.24	[ 1 0 0 ]	[ ]
WT	MET32	Identical	0.1	0	-0.1	[ 0 0 0 ]	[ ]
WT	THR4	Identical	0.1	0.33	0.24	[ 0 0 1 ]	[ ]
WT	FRT2	Identical	0.1	0.33	0.24	[ 0 1 0 ]	[ ]
WT	KIN3	Identical	0.1	0	-0.1	[ 0 0 0 ]	[ ]
WT	PRM9	Identical	0.1	0	-0.1	[ 0 0 0 ]	[ ]
WT	MMP1	Increase	0.1	0.67	0.57	[ 0 1 1 ]	[ ]
WT	PPR1	Identical	0.1	0.33	0.24	[ 0 0 1 ]	[ ]
WT	SNF7	Identical	0.1	0	-0.1	[ 0 0 0 ]	[ ]
WT	GIS3	Identical	0.1	0.33	0.24	[ 1 0 0 ]	[ ]
WT	YLR108C	Identical	0.1	0	-0.1	[ 0 0 0 ]	[ ]
WT	SRN2	Identical	0.1	0.33	0.24	[ 0 0 1 ]	[ ]
WT	YLR124W	Identical	0.1	0	-0.1	[ 0 0 0 ]	[ ]
WT	YML082W	Identical	0.1	0.33	0.24	[ 1 0 0 ]	[ ]
WT	GAL80	Identical	0.1	0	-0.1	[ 0 0 0 ]	[ ]
WT	YML002W	Increase	0.1	0.67	0.57	[ 0 1 1 ]	[ ]
WT	IMP1	Identical	0.1	0	-0.1	[ 0 0 0 ]	[ ]
WT	YMR155W	Identical	0.1	0	-0.1	[ 0 0 0 ]	[ ]
WT	YMR166C	Identical	0.1	0.33	0.24	[ 1 0 0 ]	[ ]
WT	SIP18	Identical	0.1	0	-0.1	[ 0 0 0 ]	[ ]
WT	YMR196W	Identical	0.1	0	-0.1	[ 0 0 0 ]	[ ]
WT	INP1	Identical	0.1	0.33	0.24	[ 1 0 0 ]	[ ]
WT	BCH1	Identical	0.1	0.33	0.24	[ 0 0 1 ]	[ ]
WT	RPL20A	Identical	0.1	0.33	0.24	[ 1 0 0 ]	[ ]
WT	PET111	Identical	0.1	0.33	0.24	[ 1 0 0 ]	[ ]
WT	HER2	Identical	0.1	0.33	0.24	[ 0 0 1 ]	[ ]
WT	SCW10	Identical	0.1	0	-0.1	[ 0 0 0 ]	[ ]
WT	YMR310C	Identical	0.1	0	-0.1	[ 0 0 0 ]	[ ]
WT	HXT14	Identical	0.1	0.33	0.24	[ 0 0 1 ]	[ ]
WT	WSC2	Identical	0.1	0.33	0.24	[ 1 0 0 ]	[ ]
WT	YOR051C	Identical	0.1	0.33	0.24	[ 0 1 0 ]	[ ]
WT	YOR304C-A	Identical	0.1	0	-0.1	[ 0 0 0 ]	[ ]
WT	VMA4	Identical	0.1	0	-0.1	[ 0 0 0 ]	[ ]
WT	MRS2	Identical	0.1	0	-0.1	[ 0 0 0 ]	[ ]
WT	YOR365C	Identical	0.1	0	-0.1	[ 0 0 0 ]	[ ]
WT	GPB1	Identical	0.1	0	-0.1	[ 0 0 0 ]	[ ]
WT	YAP7	Identical	0.1	0	-0.1	[ 0 0 0 ]	[ ]
WT	MAM3	Identical	0.1	0	-0.1	[ 0 0 0 ]	[ ]
WT	MDM20	Identical	0.1	0	-0.1	[ 0 0 0 ]	[ ]
WT	YOL083W	Missing	0.1	-2	-2.1	[ ]	[ -2 -2 -2 ]
WT	YPL260W	Identical	0.1	0	-0.1	[ 0 0 0 ]	[ ]
WT	APM1	Identical	0.1	0	-0.1	[ 0 0 0 ]	[ ]
WT	MRN1	Identical	0.1	0.33	0.24	[ 0 1 0 ]	[ ]
WT	PEP4	Identical	0.1	0	-0.1	[ 0 0 0 ]	[ ]
WT	ISU1	Identical	0.1	0.33	0.24	[ 1 0 0 ]	[ ]
WT	VPS30	Missing	0.1	-1	-1.1	[ ]	[ -1 -1 -1 ]
WT	EEB1	Identical	0.1	0.33	0.24	[ 0 1 0 ]	[ ]
WT	YDR049W	Identical	0.1	0	-0.1	[ 0 0 0 ]	[ ]
WT	YDR348C	Identical	0.1	0	-0.1	[ 0 0 0 ]	[ ]
WT	YEL007W	Identical	0.1	0	-0.1	[ 0 0 0 ]	[ ]
WT	GCN4	Identical	0.1	0	-0.1	[ 0 0 0 ]	[ ]
WT	GLY1	Identical	0.1	0	-0.1	[ 0 0 0 ]	[ ]
WT	NPR2	Missing	0.1	-1	-1.1	[ ]	[ -1 -1 -1 ]
WT	MEI4	Identical	0.1	0	-0.1	[ 0 0 0 ]	[ ]
WT	YGR146C	Identical	0.1	0	-0.1	[ 0 0 0 ]	[ ]
WT	GTO1	Identical	0.1	0	-0.1	[ 0 0 0 ]	[ ]
WT	YGR164W	Identical	0.1	0	-0.1	[ 0 0 0 ]	[ ]
WT	SNG1	Identical	0.1	0.33	0.24	[ 1 0 0 ]	[ ]
WT	YHL042W	Identical	0.1	0	-0.1	[ 0 0 0 ]	[ ]
WT	VMR1	Identical	0.1	0	-0.1	[ 0 0 0 ]	[ ]
WT	GUT1	Identical	0.1	0	-0.1	[ 0 0 0 ]	[ ]
WT	YHL026C	Increase	0.1	0.67	0.57	[ 0 1 1 ]	[ ]
WT	RMD11	Increase	0.1	0.67	0.57	[ 1 1 0 ]	[ ]
WT	AIM17	Identical	0.1	0	-0.1	[ 0 0 0 ]	[ ]
WT	OPI1	Identical	0.1	0.33	0.24	[ 0 0 1 ]	[ ]
WT	OTU2	Identical	0.1	0	-0.1	[ 0 0 0 ]	[ ]
WT	YAP3	Identical	0.1	0	-0.1	[ 0 0 0 ]	[ ]
WT	DIA4	Identical	0.1	0	-0.1	[ 0 0 0 ]	[ ]
WT	KSP1	Identical	0.1	0.33	0.24	[ 1 0 0 ]	[ ]
WT	YPT35	Identical	0.1	0	-0.1	[ 0 0 0 ]	[ ]
WT	YHR159W	Identical	0.1	0.33	0.24	[ 0 0 1 ]	[ ]
WT	LDB16	Missing	0.1	-1	-1.1	[ ]	[ -1 -1 -1 ]
WT	YCL026C	Increase	0.1	0.67	0.57	[ 1 0 1 ]	[ ]
WT	VAC17	Identical	0.1	0	-0.1	[ 0 0 0 ]	[ ]
WT	SAT4	Identical	0.1	0	-0.1	[ 0 0 0 ]	[ ]
WT	STM1	Identical	0.1	0.33	0.24	[ 0 1 0 ]	[ ]
WT	PEX13	Identical	0.1	0	-0.1	[ 0 0 0 ]	[ ]
WT	CCC1	Identical	0.1	0.33	0.24	[ 1 0 0 ]	[ ]
WT	IXR1	Missing	0.1	-1	-1.1	[ ]	[ -1 -1 -1 ]
WT	YKL121W	Identical	0.1	0	-0.1	[ 0 0 0 ]	[ ]
WT	LST7	Identical	0.1	0	-0.1	[ 0 0 0 ]	[ ]
WT	SRB5	Missing	0.1	-2	-2.1	[ ]	[ -2 -2 -2 ]
WT	YGR122W	Identical	0.1	0	-0.1	[ 0 0 0 ]	[ ]
WT	PIN2	Identical	0.1	0	-0.1	[ 0 0 0 ]	[ ]
WT	CAT5	Identical	0.1	0	-0.1	[ 0 0 0 ]	[ ]
WT	YRR1	Identical	0.1	0.33	0.24	[ 1 0 0 ]	[ ]
WT	YOR164C	Identical	0.1	0	-0.1	[ 0 0 0 ]	[ ]
WT	AIM42	Identical	0.1	0	-0.1	[ 0 0 0 ]	[ ]
WT	YJL218W	Increase	0.1	0.67	0.57	[ 1 0 1 ]	[ ]
WT	PEX2	Identical	0.1	0	-0.1	[ 0 0 0 ]	[ ]
WT	RCY1	Identical	0.1	0	-0.1	[ 0 0 0 ]	[ ]
WT	YJL193W	Identical	0.1	0	-0.1	[ 0 0 0 ]	[ ]
WT	RPS22A	Identical	0.1	0	-0.1	[ 0 0 0 ]	[ ]
WT	MNN5	Identical	0.1	0.33	0.24	[ 0 1 0 ]	[ ]
WT	FBP26	Identical	0.1	0.33	0.24	[ 0 0 1 ]	[ ]
WT	URA2	Missing	0.1	-1	-1.1	[ ]	[ -1 -1 -1 ]
WT	PEX30	Identical	0.1	0	-0.1	[ 0 0 0 ]	[ ]
WT	YLR407W	Identical	0.1	0.33	0.24	[ 1 0 0 ]	[ ]
WT	BER1	Identical	0.1	0	-0.1	[ 0 0 0 ]	[ ]
WT	YLR414C	Identical	0.1	0	-0.1	[ 0 0 0 ]	[ ]
WT	BNA5	Identical	0.1	0	-0.1	[ 0 0 0 ]	[ ]
WT	ADK1	Identical	0.1	0.33	0.24	[ 1 0 0 ]	[ ]
WT	COX20	Identical	0.1	0	-0.1	[ 0 0 0 ]	[ ]
WT	VMA7	Identical	0.1	0	-0.1	[ 0 0 0 ]	[ ]
WT	YPL066W	Identical	0.1	0	-0.1	[ 0 0 0 ]	[ ]
WT	DIG1	Identical	0.1	0	-0.1	[ 0 0 0 ]	[ ]
WT	YPL014W	Identical	0.1	0	-0.1	[ 0 0 0 ]	[ ]
WT	MRPS16	Identical	0.1	0.33	0.24	[ 1 0 0 ]	[ ]
WT	PAD1	Identical	0.1	0	-0.1	[ 0 0 0 ]	[ ]
WT	YGR237C	Identical	0.1	0	-0.1	[ 0 0 0 ]	[ ]
WT	PIM1	Identical	0.1	0	-0.1	[ 0 0 0 ]	[ ]
WT	RPL19B	Identical	0.1	0	-0.1	[ 0 0 0 ]	[ ]
WT	FUI1	Identical	0.1	0	-0.1	[ 0 0 0 ]	[ ]
WT	YBL054W	Identical	0.1	0	-0.1	[ 0 0 0 ]	[ ]
WT	YBL055C	Identical	0.1	0.33	0.24	[ 0 1 0 ]	[ ]
WT	SEF1	Identical	0.1	0.33	0.24	[ 0 1 0 ]	[ ]
WT	BRP1	Identical	0.1	0	-0.1	[ 0 0 0 ]	[ ]
WT	MIG1	Identical	0.1	0.33	0.24	[ 0 0 1 ]	[ ]
WT	ZWF1	Identical	0.1	0.33	0.24	[ 1 0 0 ]	[ ]
WT	PEX17	Identical	0.1	0	-0.1	[ 0 0 0 ]	[ ]
WT	VID27	Identical	0.1	0	-0.1	[ 0 0 0 ]	[ ]
WT	YNL155W	Identical	0.1	0	-0.1	[ 0 0 0 ]	[ ]
WT	ALF1	Identical	0.1	0	-0.1	[ 0 0 0 ]	[ ]
WT	MEH1	Identical	0.1	0	-0.1	[ 0 0 0 ]	[ ]
WT	YKR017C	Identical	0.1	0.33	0.24	[ 0 0 1 ]	[ ]
WT	YDR249C	Identical	0.1	0	-0.1	[ 0 0 0 ]	[ ]
WT	YDR250C	Identical	0.1	0	-0.1	[ 0 0 0 ]	[ ]
WT	YDR262W	Identical	0.1	0	-0.1	[ 0 0 0 ]	[ ]
WT	PEX10	Identical	0.1	0	-0.1	[ 0 0 0 ]	[ ]
WT	YDR266C	Identical	0.1	0	-0.1	[ 0 0 0 ]	[ ]
WT	YDR282C	Identical	0.1	0	-0.1	[ 0 0 0 ]	[ ]
WT	PEP7	Identical	0.1	0.33	0.24	[ 1 0 0 ]	[ ]
WT	YIL001W	Identical	0.1	0	-0.1	[ 0 0 0 ]	[ ]
WT	BAR1	Identical	0.1	0	-0.1	[ 0 0 0 ]	[ ]
WT	SNL1	Identical	0.1	0	-0.1	[ 0 0 0 ]	[ ]
WT	YIL029C	Identical	0.1	0	-0.1	[ 0 0 0 ]	[ ]
WT	PRM2	Identical	0.1	0	-0.1	[ 0 0 0 ]	[ ]
WT	YIL057C	Identical	0.1	0.33	0.24	[ 1 0 0 ]	[ ]
WT	YIL064W	Identical	0.1	0.33	0.24	[ 0 0 1 ]	[ ]
WT	FIS1	Identical	0.1	0	-0.1	[ 0 0 0 ]	[ ]
WT	SPO22	Identical	0.1	0.33	0.24	[ 0 1 0 ]	[ ]
WT	YIL077C	Identical	0.1	0	-0.1	[ 0 0 0 ]	[ ]
WT	RPL34B	Identical	0.1	0	-0.1	[ 0 0 0 ]	[ ]
WT	YIL055C	Identical	0.1	0	-0.1	[ 0 0 0 ]	[ ]
WT	AAD6	Identical	0.1	0.33	0.24	[ 0 1 0 ]	[ ]
WT	YFH7	Identical	0.1	0	-0.1	[ 0 0 0 ]	[ ]
WT	TNA1	Missing	0.1	-1	-1.1	[ ]	[ -1 -1 -1 ]
WT	MAL13	Identical	0.1	0	-0.1	[ 0 0 0 ]	[ ]
WT	DAL4	Identical	0.1	0	-0.1	[ 0 0 0 ]	[ ]
WT	AIM29	Identical	0.1	0	-0.1	[ 0 0 0 ]	[ ]
WT	UBX4	Identical	0.1	0	-0.1	[ 0 0 0 ]	[ ]
WT	ABF2	Identical	0.1	0	-0.1	[ 0 0 0 ]	[ ]
WT	RTC1	Identical	0.1	0.33	0.24	[ 1 0 0 ]	[ ]
WT	YBT1	Identical	0.1	0	-0.1	[ 0 0 0 ]	[ ]
WT	YLR031W	Missing	0.1	-1	-1.1	[ ]	[ -1 -1 -1 ]
WT	YMR315W	Identical	0.1	0	-0.1	[ 0 0 0 ]	[ ]
WT	YMR317W	Identical	0.1	0.33	0.24	[ 1 0 0 ]	[ ]
WT	COX11	Identical	0.1	0	-0.1	[ 0 0 0 ]	[ ]
WT	NAB6	Identical	0.1	0	-0.1	[ 0 0 0 ]	[ ]
WT	TIP41	Identical	0.1	0	-0.1	[ 0 0 0 ]	[ ]
WT	ROX1	Identical	0.1	0	-0.1	[ 0 0 0 ]	[ ]
WT	YPR089W	Identical	0.1	0	-0.1	[ 0 0 0 ]	[ ]
WT	PEP8	Identical	0.1	0	-0.1	[ 0 0 0 ]	[ ]
WT	YHR009C	Identical	0.1	0	-0.1	[ 0 0 0 ]	[ ]
WT	YOL159C	Identical	0.1	0.33	0.24	[ 0 0 1 ]	[ ]
WT	ADO1	Missing	0.1	-1	-1.1	[ ]	[ -1 -1 -1 ]
WT	YJR111C	Identical	0.1	0	-0.1	[ 0 0 0 ]	[ ]
WT	OMA1	Identical	0.1	0.33	0.24	[ 1 0 0 ]	[ ]
WT	NFT1	Identical	0.1	0	-0.1	[ 0 0 0 ]	[ ]
WT	YLR426W	Identical	0.1	0	-0.1	[ 0 0 0 ]	[ ]
WT	MRPL39	Identical	0.1	0	-0.1	[ 0 0 0 ]	[ ]
WT	BIO4	Identical	0.1	0	-0.1	[ 0 0 0 ]	[ ]
WT	YNR062C	Identical	0.1	0	-0.1	[ 0 0 0 ]	[ ]
WT	YNR068C	Missing	0.1	-1	-1.1	[ ]	[ -1 -1 -1 ]
WT	YJR142W	Identical	0.1	0.33	0.24	[ 1 0 0 ]	[ ]
WT	SNQ2	Increase	0.1	0.67	0.57	[ 1 1 0 ]	[ ]
WT	CTP1	Identical	0.1	0	-0.1	[ 0 0 0 ]	[ ]
WT	ATG15	Identical	0.1	0	-0.1	[ 0 0 0 ]	[ ]
WT	VPS53	Increase	0.1	0.67	0.57	[ 1 0 1 ]	[ ]
WT	RAV1	Identical	0.1	0	-0.1	[ 0 0 0 ]	[ ]
WT	ERM6	Increase	0.1	3.33	3.24	[ 5 5 0 ]	[ ]
WT	YDL118W	Identical	0.1	0.33	0.24	[ 0 1 0 ]	[ ]
WT	YDL119C	Identical	0.1	0.33	0.24	[ 1 0 0 ]	[ ]
WT	SIW14	Identical	0.1	0	-0.1	[ 0 0 0 ]	[ ]
WT	ATG3	Identical	0.1	0	-0.1	[ 0 0 0 ]	[ ]
WT	YBL095W	Identical	0.1	0	-0.1	[ 0 0 0 ]	[ ]
WT	YBR028C	Identical	0.1	0.33	0.24	[ 0 0 1 ]	[ ]
WT	TCM62	Identical	0.1	0	-0.1	[ 0 0 0 ]	[ ]
WT	FYV6	Identical	0.1	0	-0.1	[ 0 0 0 ]	[ ]
WT	NRK1	Identical	0.1	0.33	0.24	[ 0 1 0 ]	[ ]
WT	NMA111	Identical	0.1	0	-0.1	[ 0 0 0 ]	[ ]
WT	PFK26	Identical	0.1	0.33	0.24	[ 0 1 0 ]	[ ]
WT	YIL108W	Identical	0.1	0.33	0.24	[ 1 0 0 ]	[ ]
WT	HIS5	Identical	0.1	0.33	0.24	[ 0 1 0 ]	[ ]
WT	YIL152W	Identical	0.1	0	-0.1	[ 0 0 0 ]	[ ]
WT	IMP2'	Missing	0.1	-1	-1.1	[ ]	[ -1 -1 -1 ]
WT	POT1	Identical	0.1	0	-0.1	[ 0 0 0 ]	[ ]
WT	YIL161W	Identical	0.1	0	-0.1	[ 0 0 0 ]	[ ]
WT	SUC2	Identical	0.1	0	-0.1	[ 0 0 0 ]	[ ]
WT	YIL166C	Identical	0.1	0	-0.1	[ 0 0 0 ]	[ ]
WT	YBR074W	Identical	0.1	0.33	0.24	[ 1 0 0 ]	[ ]
WT	TRP1	Identical	0.1	0.33	0.24	[ 0 0 1 ]	[ ]
WT	NST1	Identical	0.1	0.33	0.24	[ 0 0 1 ]	[ ]
WT	YPT53	Identical	0.1	0	-0.1	[ 0 0 0 ]	[ ]
WT	YAK1	Identical	0.1	0	-0.1	[ 0 0 0 ]	[ ]
WT	COS6	Identical	0.1	0	-0.1	[ 0 0 0 ]	[ ]
WT	CRP1	Identical	0.1	0	-0.1	[ 0 0 0 ]	[ ]
WT	YPR022C	Identical	0.1	0	-0.1	[ 0 0 0 ]	[ ]
WT	ERV2	Identical	0.1	0	-0.1	[ 0 0 0 ]	[ ]
WT	SLI15	Identical	0.1	0	-0.1	[ 0 0 0 ]	[ ]
WT	TOS1	Identical	0.1	0	-0.1	[ 0 0 0 ]	[ ]
WT	SSA4	Identical	0.1	0	-0.1	[ 0 0 0 ]	[ ]
WT	FLO8	Identical	0.1	0.33	0.24	[ 0 0 1 ]	[ ]
WT	FMP10	Identical	0.1	0	-0.1	[ 0 0 0 ]	[ ]
WT	COX5B	Missing	0.1	-2	-2.1	[ ]	[ -2 -2 -2 ]
WT	DJP1	Identical	0.1	0	-0.1	[ 0 0 0 ]	[ ]
WT	COX9	Identical	0.1	0	-0.1	[ 0 0 0 ]	[ ]
WT	MIG3	Identical	0.1	0.33	0.24	[ 0 0 1 ]	[ ]
WT	YDR444W	Identical	0.1	0	-0.1	[ 0 0 0 ]	[ ]
WT	PET123	Identical	0.1	0.33	0.24	[ 0 1 0 ]	[ ]
WT	VPS16	Missing	0.1	-1	-1.1	[ ]	[ -1 -1 -1 ]
WT	CNM67	Missing	0.1	-2	-2.1	[ ]	[ -2 -2 -2 ]
WT	MRPL13	Identical	0.1	0.33	0.24	[ 1 0 0 ]	[ ]
WT	BUD31	Identical	0.1	0	-0.1	[ 0 0 0 ]	[ ]
WT	YJL027C	Identical	0.1	0	-0.1	[ 0 0 0 ]	[ ]
WT	VPS15	Missing	0.1	-1	-1.1	[ ]	[ -1 -1 -1 ]
WT	FES1	Missing	0.1	-1	-1.1	[ ]	[ -1 -1 -1 ]
WT	YOR008C-A	Identical	0.1	0	-0.1	[ 0 0 0 ]	[ ]
WT	MTM1	Increase	0.1	1	0.9	[ 2 1 0 ]	[ ]
WT	RSM22	Identical	0.1	0	-0.1	[ 0 0 0 ]	[ ]
WT	TOM5	Identical	0.1	0	-0.1	[ 0 0 0 ]	[ ]
WT	ROX3	Missing	0.1	-1	-1.1	[ ]	[ -1 -1 -1 ]
WT	ARP5	Missing	0.1	-1	-1.1	[ ]	[ -1 -1 -1 ]

## Sheet: 5
dGCR double mutant raw data
Query strain	Bait strain	Status	Single query score	Single bait score	Double strain score	Score Change	Valid Patch Scores	Invalid Patch Scores (e.g. no growth)	Biogrid interaction data
ARP8	AAT2	Missing	0.67	-2	-2	-2.67	[ ]	[ -2 -2 -2 ]	MISSING SL 0 SGD 0 NG 1
ARP8	ACB1	Identical	0.67	1	0.67	-0.33	[ 1 1 0 ]	[ ]
ARP8	ACF4	Missing	0.67	-1	0.33	-0.34	[ 0 0 1 ]	[ ]	MISSING SL 0 SGD 0 NG 0
ARP8	ADA2	Identical	0.67	0.33	0.33	-0.34	[ 0 0 1 ]	[ ]
ARP8	AFT1	Identical	0.67	0.83	0.67	-0.16	[ 0 1 1 ]	[ -1 -1 -1 ]	REPORTED_INTERACTIONS SL 0 SGD 0 NG 2
ARP8	AIM31	Identical	0.67	0.67	0.33	-0.34	[ 1 0 0 ]	[ ]
ARP8	AKR1	Decrease	0.67	1	0	-1	[ 0 0 0 ]	[ ]
ARP8	ALO1	Identical	0.67	0.83	0.67	-0.16	[ 2 0 0 ]	[ ]
ARP8	AMN1	Identical	0.67	0.83	0.67	-0.16	[ 1 1 0 ]	[ ]
ARP8	ANP1	Missing	0.67	-2	-2	-2.67	[ ]	[ -2 -2 -2 -2 -2 -2 ]	MISSING SL 0 SGD 0 NG 0
ARP8	APC9	Decrease	0.67	1.5	0	-1.5	[ 0 0 0 ]	[ -1 -1 -1 ]
ARP8	APL2	Missing	0.67	0.5	-1	-1.67	[ ]	[ -1 -1 -1 -1 -1 -1 ]	MISSING SL 0 SGD 0 NG 0
ARP8	APM3	Identical	0.67	1	0.67	-0.33	[ 1 1 0 ]	[ ]
ARP8	APN1	Decrease	0.67	1.33	0.33	-1	[ 0 1 0 ]	[ ]
ARP8	APN2	Decrease	0.67	1.33	0.33	-1	[ 1 0 0 ]	[ ]
ARP8	ARD1	Decrease	0.67	1	0	-1	[ 0 0 0 ]	[ ]
ARP8	ARP1	Identical	0.67	0.83	1	0.17	[ 1 1 1 ]	[ ]
ARP8	ARP5	Missing	0.67	-1	-1	-1.67	[ ]	[ -1 -1 -1 ]	MISSING SL 0 SGD 0 NG 0
ARP8	ARP6	Decrease	0.67	1.12	0	-1.12	[ 0 0 0 ]	[ ]
ARP8	ARP8	Missing	0.67	0.67	-2	-2.67	[ ]	[ -2 -2 -2 ]	MISSING SL 0 SGD 0 NG 0
ARP8	ASC1	Decrease	0.67	0.78	0	-0.78	[ 0 0 0 ]	[ ]
ARP8	ASF1	Decrease	0.67	1.5	0	-1.5	[ 0 0 0 ]	[ ]	REPORTED_INTERACTIONS SL 0 SGD 1 NG 1
ARP8	ATG16	Missing	0.67	-1	0.67	0	[ 1 1 0 ]	[ ]	MISSING SL 0 SGD 0 NG 0
ARP8	ATP12	Missing	0.67	-2	-2	-2.67	[ ]	[ -2 -2 -2 ]	MISSING SL 0 SGD 0 NG 0
ARP8	AVT5	Decrease	0.67	0.83	0.33	-0.5	[ 1 0 0 ]	[ -1 -1 -1 ]
ARP8	AYR1	Identical	0.67	0.89	1	0.11	[ 1 1 1 ]	[ ]
ARP8	BCK1	Identical	0.67	0.83	1	0.17	[ 1 1 1 ]	[ ]
ARP8	BDF2	Decrease	0.67	1	0.5	-0.5	[ 0 2 0 0 1 0 ]	[ ]
ARP8	BEM2	Decrease	0.67	0.67	0	-0.67	[ 0 0 0 ]	[ ]
ARP8	BEM3	Decrease	0.67	0.83	0	-0.83	[ 0 0 0 ]	[ -1 -1 -1 ]	REPORTED_INTERACTIONS SL 0 SGD 0 NG 1
ARP8	BFA1	Decrease	0.67	0.83	0.33	-0.5	[ 0 0 1 ]	[ ]
ARP8	BIM1	Decrease	0.67	0.67	0	-0.67	[ 0 0 0 ]	[ ]	REPORTED_INTERACTIONS SL 0 SGD 1 NG 1
ARP8	BIO2	Identical	0.67	0.67	1	0.33	[ 1 1 1 ]	[ ]
ARP8	BRE1	Decrease	0.67	1	0	-1	[ 0 0 0 ]	[ -1 -1 -1 ]	REPORTED_INTERACTIONS SL 0 SGD 0 NG 3
ARP8	BRE2	Identical	0.67	0.67	0.33	-0.34	[ 0 1 0 ]	[ ]	REPORTED_INTERACTIONS SL 0 SGD 0 NG 2
ARP8	BSD2	Decrease	0.67	0.89	0.33	-0.56	[ 0 0 1 ]	[ ]	REPORTED_INTERACTIONS SL 0 SGD 0 NG 1
ARP8	BUB1	Decrease	0.67	1.17	0	-1.17	[ 0 0 0 ]	[ ]	REPORTED_INTERACTIONS SL 0 SGD 0 NG 4
ARP8	BUB2	Identical	0.67	0.67	0.33	-0.34	[ 1 0 0 ]	[ ]
ARP8	BUB3	Decrease	0.67	0.67	0	-0.67	[ 0 0 0 ]	[ ]	REPORTED_INTERACTIONS SL 1 SGD 0 NG 2
ARP8	BUD6	Decrease	0.67	0.83	0	-0.83	[ 0 0 0 ]	[ -1 -1 -1 ]
ARP8	BUR2	Missing	0.67	1.33	-2	-3.33	[ ]	[ -2 -2 -2 -2 -2 -2 ]	MISSING SL 0 SGD 0 NG 0
ARP8	BZZ1	Decrease	0.67	1.17	0.33	-0.84	[ 0 1 0 ]	[ ]
ARP8	CAC2	Decrease	0.67	1.22	0.33	-0.89	[ 0 1 0 ]	[ ]
ARP8	CAF130	Identical	0.67	1	0.67	-0.33	[ 0 1 1 ]	[ ]
ARP8	CAF40	Decrease	0.67	1	0.33	-0.67	[ 1 0 0 ]	[ ]
ARP8	CCR4	Decrease	0.67	0.5	0	-0.67	[ 0 0 0 ]	[ -1 -1 -1 ]	REPORTED_INTERACTIONS SL 0 SGD 1 NG 0
ARP8	CCS1	Missing	0.67	2	-1	-3	[ ]	[ -1 -1 -1 -1 -1 -1 ]	MISSING SL 1 SGD 0 NG 0
ARP8	CCW12	Decrease	0.67	1.22	0.67	-0.55	[ 0 1 1 ]	[ ]
ARP8	CDC26	Decrease	0.67	1.17	0.67	-0.5	[ 1 1 0 ]	[ ]
ARP8	CDC50	Identical	0.67	0.83	1	0.17	[ 1 1 1 ]	[ ]
ARP8	CDC73	Decrease	0.67	1.7	0	-1.7	[ 0 0 0 ]	[ ]	REPORTED_INTERACTIONS SL 0 SGD 0 NG 1
ARP8	CDH1	Identical	0.67	0.17	0.33	-0.34	[ 1 0 0 ]	[ ]	REPORTED_INTERACTIONS SL 0 SGD 0 NG 1
ARP8	CHD1	Decrease	0.67	1	0	-1	[ 0 0 0 ]	[ -1 -1 -1 ]	REPORTED_INTERACTIONS SL 0 SGD 0 NG 2
ARP8	CHK1	Decrease	0.67	1.42	0.67	-0.75	[ 0 1 1 ]	[ ]
ARP8	CHL1	Decrease	0.67	1.67	0.67	-1	[ 0 1 1 ]	[ ]
ARP8	CHL4	Identical	0.67	0.83	1	0.17	[ 1 1 1 ]	[ ]	REPORTED_INTERACTIONS SL 0 SGD 0 NG 1
ARP8	CHZ1	Identical	0.67	1.17	1	-0.17	[ 1 1 1 ]	[ ]	REPORTED_INTERACTIONS SL 0 SGD 0 NG 2
ARP8	CIK1	Missing	0.67	0.83	-1	-1.83	[ ]	[ -1 -1 -1 -1 -1 -1 ]	MISSING SL 0 SGD 0 NG 1
ARP8	CIN8	Missing	0.67	-1	-1	-1.67	[ ]	[ -1 -1 -1 ]	MISSING SL 0 SGD 0 NG 1
ARP8	CKB1	Identical	0.67	1	1	0	[ 1 1 1 ]	[ ]
ARP8	CKB2	Increase	0.67	1.26	1.67	0.41	[ 2 2 1 ]	[ ]
ARP8	CLA4	Decrease	0.67	1.17	0.33	-0.84	[ 1 0 0 ]	[ ]	REPORTED_INTERACTIONS SL 0 SGD 0 NG 1
ARP8	CLB2	Decrease	0.67	0	0	-0.67	[ 0 0 0 ]	[ ]
ARP8	CLB5	Identical	0.67	1	0.67	-0.33	[ 1 1 0 ]	[ ]	REPORTED_INTERACTIONS SL 0 SGD 0 NG 2
ARP8	CLC1	Missing	0.67	-1	-1	-1.67	[ ]	[ -1 -1 -1 -1 -1 -1 ]	MISSING SL 0 SGD 0 NG 0
ARP8	CLN2	Decrease	0.67	0.67	0	-0.67	[ 0 0 0 ]	[ ]
ARP8	CLN3	Decrease	0.67	1.83	1	-0.83	[ 1 1 1 ]	[ ]	REPORTED_INTERACTIONS SL 0 SGD 0 NG 2
ARP8	COG7	Decrease	0.67	1.17	0.33	-0.84	[ 0 0 1 ]	[ ]
ARP8	COG8	Decrease	0.67	1	0	-1	[ 0 0 0 ]	[ ]
ARP8	COQ2	Decrease	0.67	0.89	0	-0.89	[ 0 0 0 ]	[ ]
ARP8	COX12	Identical	0.67	0.89	1	0.11	[ 1 1 1 ]	[ ]
ARP8	CPR3	Decrease	0.67	1.17	0.67	-0.5	[ 1 0 1 ]	[ ]
ARP8	CPR8	Decrease	0.67	1.17	0.33	-0.84	[ 0 0 0 1 1 0 ]	[ ]
ARP8	CSM1	Decrease	0.67	0.83	0.33	-0.5	[ 0 1 0 ]	[ ]
ARP8	CSM2	Identical	0.67	0.67	1	0.33	[ 1 1 1 ]	[ ]
ARP8	CSM3	Decrease	0.67	1.83	1	-0.83	[ 1 1 1 ]	[ ]	REPORTED_INTERACTIONS SL 0 SGD 1 NG 1
ARP8	CTF18	Decrease	0.67	1.33	0	-1.33	[ 0 0 0 ]	[ ]	REPORTED_INTERACTIONS SL 0 SGD 0 NG 2
ARP8	CTF4	Decrease	0.67	2	0.67	-1.33	[ 1 0 1 ]	[ ]	REPORTED_INTERACTIONS SL 0 SGD 1 NG 2
ARP8	CTF8	Decrease	0.67	1	0.33	-0.67	[ 0 0 1 ]	[ ]	REPORTED_INTERACTIONS SL 0 SGD 0 NG 2
ARP8	CTI6	Decrease	0.67	1	0	-1	[ 0 0 0 ]	[ ]	REPORTED_INTERACTIONS SL 0 SGD 0 NG 2
ARP8	CTK1	Missing	0.67	1.17	-1	-2.17	[ ]	[ -1 -1 -1 -1 -1 -1 ]	MISSING SL 0 SGD 0 NG 3
ARP8	CTK2	Missing	0.67	1.75	-1	-2.75	[ ]	[ -1 -1 -1 -1 -1 -1 ]	MISSING SL 0 SGD 0 NG 1
ARP8	CTK3	Decrease	0.67	0.83	0.33	-0.5	[ 1 0 0 ]	[ ]	REPORTED_INTERACTIONS SL 0 SGD 0 NG 1
ARP8	CTR1	Missing	0.67	-2	-2	-2.67	[ ]	[ -2 -2 -2 -2 -2 -2 ]	MISSING SL 0 SGD 0 NG 0
ARP8	CWC21	Decrease	0.67	1.13	0.33	-0.8	[ 0 1 0 ]	[ ]
ARP8	DAP1	Missing	0.67	-1	1	0.33	[ 1 1 1 ]	[ ]	MISSING SL 0 SGD 0 NG 0
ARP8	DBF2	Decrease	0.67	0.83	0	-0.83	[ 0 0 0 ]	[ ]	REPORTED_INTERACTIONS SL 0 SGD 0 NG 1
ARP8	DBF20	Identical	0.67	0.83	0.67	-0.16	[ 0 1 1 ]	[ ]
ARP8	DCC1	Decrease	0.67	1.17	0.67	-0.5	[ 2 0 0 ]	[ ]	REPORTED_INTERACTIONS SL 0 SGD 0 NG 2
ARP8	DDC1	Decrease	0.67	2	1	-1	[ 1 1 1 ]	[ ]
ARP8	DDC2SML1	Decrease	0.67	2	0.33	-1.67	[ 1 0 0 ]	[ ]
ARP8	DDI1	Identical	0.67	1	1	0	[ 1 0 2 ]	[ ]
ARP8	DEF1	Missing	0.67	-1	1	0.33	[ 2 1 0 ]	[ ]	MISSING SL 0 SGD 0 NG 0
ARP8	DEP1	Identical	0.67	0.17	0.67	0	[ 0 1 1 ]	[ ]	REPORTED_INTERACTIONS SL 0 SGD 0 NG 1
ARP8	DHH1	Decrease	0.67	1.11	0.33	-0.78	[ 1 0 0 ]	[ ]
ARP8	DIA2	Decrease	0.67	1.15	0.33	-0.82	[ 1 0 0 ]	[ ]	REPORTED_INTERACTIONS SL 0 SGD 1 NG 0
ARP8	DID2	Decrease	0.67	1	0.5	-0.5	[ 0 1 0 0 1 1 ]	[ ]
ARP8	DNL4	Identical	0.67	1	0.67	-0.33	[ 1 0 1 ]	[ ]
ARP8	DOA1	Identical	0.67	0.33	0.33	-0.34	[ 1 0 0 ]	[ ]	REPORTED_INTERACTIONS SL 0 SGD 0 NG 3
ARP8	DOM34	Decrease	0.67	0.67	0	-0.67	[ 0 0 0 0 0 0 ]	[ ]
ARP8	DOT1	Identical	0.67	0.33	0.33	-0.34	[ 1 0 0 ]	[ ]
ARP8	DOT6	Identical	0.67	0.83	0.5	-0.33	[ 1 0 0 1 1 0 ]	[ ]
ARP8	DPB3	Identical	0.67	0.83	0.67	-0.16	[ 0 1 1 ]	[ ]
ARP8	DPB4	Decrease	0.67	1.33	0.33	-1	[ 0 1 0 ]	[ -1 -1 -1 ]	REPORTED_INTERACTIONS SL 0 SGD 0 NG 1
ARP8	DSK2	Missing	0.67	-1	0.67	0	[ 0 1 1 ]	[ ]	MISSING SL 0 SGD 0 NG 0
ARP8	DST1	Decrease	0.67	1.67	0.33	-1.34	[ 0 0 1 ]	[ ]	REPORTED_INTERACTIONS SL 0 SGD 0 NG 1
ARP8	DUN1	Decrease	0.67	2.12	0.33	-1.79	[ 0 1 0 ]	[ ]	REPORTED_INTERACTIONS SL 0 SGD 0 NG 1
ARP8	EAF1	Decrease	0.67	0.33	0	-0.67	[ 0 0 0 ]	[ ]	REPORTED_INTERACTIONS SL 0 SGD 1 NG 0
ARP8	EAF3	Identical	0.67	1	0.67	-0.33	[ 1 1 0 ]	[ ]	REPORTED_INTERACTIONS SL 0 SGD 0 NG 1
ARP8	EAF5	Decrease	0.67	0.83	0	-0.83	[ 0 0 0 ]	[ ]
ARP8	EAF6	Decrease	0.67	0.83	0.33	-0.5	[ 0 1 0 ]	[ ]
ARP8	EAF7	Identical	0.67	0.33	0.67	0	[ 1 0 1 ]	[ ]	REPORTED_INTERACTIONS SL 0 SGD 1 NG 0
ARP8	ECM33	Identical	0.67	1.22	1.33	0.11	[ 1 1 2 ]	[ ]
ARP8	ELC1	Decrease	0.67	1	0.33	-0.67	[ 1 0 0 ]	[ ]
ARP8	ELG1	Decrease	0.67	2.17	1.33	-0.84	[ 1 2 1 ]	[ ]
ARP8	ELM1	Decrease	0.67	0.33	0	-0.67	[ 0 0 0 ]	[ ]	REPORTED_INTERACTIONS SL 0 SGD 0 NG 1
ARP8	ELP2	Decrease	0.67	1	0	-1	[ 0 0 0 ]	[ ]	REPORTED_INTERACTIONS SL 0 SGD 0 NG 3
ARP8	ELP3	Decrease	0.67	0.83	0	-0.83	[ 0 0 0 ]	[ ]	REPORTED_INTERACTIONS SL 0 SGD 0 NG 1
ARP8	ELP4	Decrease	0.67	0.67	0	-0.67	[ 0 0 0 ]	[ ]	REPORTED_INTERACTIONS SL 0 SGD 0 NG 2
ARP8	ELP6	Decrease	0.67	0.67	0	-0.67	[ 0 0 0 ]	[ ]	REPORTED_INTERACTIONS SL 0 SGD 0 NG 1
ARP8	END3	Decrease	0.67	0.89	0	-0.89	[ 0 0 0 ]	[ ]
ARP8	ERG2	Missing	0.67	-1	-1	-1.67	[ ]	[ -1 -1 -1 ]	MISSING SL 0 SGD 0 NG 0
ARP8	ERG24	Missing	0.67	-1	-1	-1.67	[ ]	[ -1 -1 -1 ]	MISSING SL 0 SGD 0 NG 0
ARP8	ERG28	Decrease	0.67	1	0	-1	[ 0 0 0 ]	[ ]
ARP8	ERG3	Missing	0.67	-1	-1	-1.67	[ ]	[ -1 -1 -1 ]	MISSING SL 0 SGD 0 NG 1
ARP8	ERG6	Identical	0.67	1	0.67	-0.33	[ 1 1 0 ]	[ ]
ARP8	ERM6	Identical	0.67	1	0.67	-0.33	[ 1 0 1 ]	[ ]
ARP8	ESC1	Identical	0.67	1	1	0	[ 1 1 1 ]	[ ]
ARP8	ESC2	Decrease	0.67	4	3	-1	[ 3 3 3 ]	[ ]
ARP8	EST1	Decrease	0.67	0.89	0	-0.89	[ 0 0 0 ]	[ ]
ARP8	EST2	Decrease	0.67	1.67	0	-1.67	[ 0 0 0 ]	[ ]
ARP8	EST3	Decrease	0.67	1.11	0	-1.11	[ 0 0 0 ]	[ ]
ARP8	ETR1	Decrease	0.67	0.89	0.33	-0.56	[ 0 1 0 ]	[ ]
ARP8	EXO1	Decrease	0.67	1.29	0.67	-0.62	[ 0 1 1 ]	[ ]	REPORTED_INTERACTIONS SL 0 SGD 0 NG 1
ARP8	FBP26	Identical	0.67	0.67	0.33	-0.34	[ 0 0 1 ]	[ ]
ARP8	FET4	Identical	0.67	1	1	0	[ 1 1 1 ]	[ ]
ARP8	FKH2	Decrease	0.67	0.83	0	-0.83	[ 0 0 0 ]	[ ]	REPORTED_INTERACTIONS SL 0 SGD 0 NG 1
ARP8	FMP52	Identical	0.67	1	0.67	-0.33	[ 1 1 0 ]	[ ]
ARP8	FOB1	Identical	0.67	0.67	0.33	-0.34	[ 0 1 0 ]	[ ]
ARP8	FPR1	Decrease	0.67	0.83	0	-0.83	[ 0 0 0 0 0 0 ]	[ ]
ARP8	FPS1	Decrease	0.67	0.89	0	-0.89	[ 0 0 0 ]	[ ]
ARP8	FRA1	Identical	0.67	0.83	1	0.17	[ 1 1 1 ]	[ -1 -1 -1 ]
ARP8	FTR1	Decrease	0.67	0.89	0	-0.89	[ 0 0 0 ]	[ ]
ARP8	FUM1	Decrease	0.67	0.67	0	-0.67	[ 0 0 0 ]	[ ]
ARP8	GAL11	Decrease	0.67	1	0	-1	[ 0 0 0 ]	[ ]
ARP8	GBP2	Decrease	0.67	1.17	0	-1.17	[ 0 0 0 ]	[ ]
ARP8	GCN5	Decrease	0.67	0.83	0	-0.83	[ 0 0 0 ]	[ ]
ARP8	GCR2	Decrease	0.67	0.83	0	-0.83	[ 0 0 0 ]	[ ]	REPORTED_INTERACTIONS SL 0 SGD 0 NG 1
ARP8	GCS1	Decrease	0.67	1.17	0.33	-0.84	[ 0 0 0 1 0 1 ]	[ ]
ARP8	GDS1	Identical	0.67	0.5	1	0.33	[ 1 1 1 ]	[ ]
ARP8	GET1	Identical	0.67	0.83	0.67	-0.16	[ 1 0 1 ]	[ ]	REPORTED_INTERACTIONS SL 0 SGD 1 NG 0
ARP8	GET2	Identical	0.67	0.17	0.67	0	[ 1 1 0 ]	[ ]	REPORTED_INTERACTIONS SL 0 SGD 1 NG 1
ARP8	GIM3	Identical	0.67	0.83	0.67	-0.16	[ 1 1 0 ]	[ -1 -1 -1 ]
ARP8	GIM4	Decrease	0.67	1	0.33	-0.67	[ 1 0 0 ]	[ -1 -1 -1 ]
ARP8	GIM5	Decrease	0.67	0.5	0	-0.67	[ 0 0 0 ]	[ -1 -1 -1 ]
ARP8	GIS4	Decrease	0.67	1.33	0.67	-0.66	[ 0 1 1 ]	[ ]
ARP8	GPB1	Missing	0.67	1	-1	-2	[ ]	[ -1 -1 -1 ]	MISSING SL 0 SGD 0 NG 0
ARP8	GPB2	Decrease	0.67	1.17	0.67	-0.5	[ 1 1 0 ]	[ ]
ARP8	GPM2	Missing	0.67	0.78	-1	-1.78	[ ]	[ -1 -1 -1 ]	MISSING SL 0 SGD 0 NG 0
ARP8	GPX2	Decrease	0.67	0.83	0	-0.83	[ 0 0 0 ]	[ ]
ARP8	GUT1	Decrease	0.67	1	0.33	-0.67	[ 1 0 0 ]	[ ]
ARP8	GYP1	Missing	0.67	-2	0.33	-0.34	[ 0 1 0 ]	[ ]	MISSING SL 0 SGD 0 NG 0
ARP8	HAL5	Identical	0.67	1	0.83	-0.17	[ 0 1 1 1 1 1 ]	[ -1 -1 -1 ]
ARP8	HAL9	Identical	0.67	0.78	0.67	-0.11	[ 1 1 0 ]	[ ]
ARP8	HCS1	Decrease	0.67	0.83	0	-0.83	[ 0 0 0 ]	[ ]
ARP8	HDA1	Decrease	0.67	0.83	0.33	-0.5	[ 0 1 0 0 0 1 ]	[ ]	REPORTED_INTERACTIONS SL 0 SGD 1 NG 1
ARP8	HIM1	Decrease	0.67	1.17	0.67	-0.5	[ 0 0 2 ]	[ ]
ARP8	HIR1	Decrease	0.67	1.17	0	-1.17	[ 0 0 0 ]	[ ]	REPORTED_INTERACTIONS SL 0 SGD 1 NG 4
ARP8	HIR2	Decrease	0.67	0.83	0	-0.83	[ 0 0 0 ]	[ ]	REPORTED_INTERACTIONS SL 0 SGD 1 NG 4
ARP8	HIR3	Decrease	0.67	0.83	0	-0.83	[ 0 0 0 ]	[ ]	REPORTED_INTERACTIONS SL 0 SGD 0 NG 4
ARP8	HMG1	Decrease	0.67	1	0.33	-0.67	[ 0 0 0 1 1 0 ]	[ ]
ARP8	HMO1	Decrease	0.67	0.67	0	-0.67	[ 0 0 0 ]	[ ]	REPORTED_INTERACTIONS SL 0 SGD 0 NG 1
ARP8	HOG1	Identical	0.67	0.67	0.33	-0.34	[ 0 0 1 ]	[ ]
ARP8	HOM6	Identical	0.67	1	1	0	[ 1 1 1 ]	[ ]
ARP8	HOS2	Decrease	0.67	1	0.33	-0.67	[ 1 0 0 ]	[ ]	REPORTED_INTERACTIONS SL 0 SGD 1 NG 1
ARP8	HPC2	Decrease	0.67	0.83	0	-0.83	[ 0 0 0 ]	[ ]	REPORTED_INTERACTIONS SL 0 SGD 0 NG 1
ARP8	HPR1	Missing	0.67	-1	1	0.33	[ 1 1 1 ]	[ ]	MISSING SL 0 SGD 0 NG 0
ARP8	HRQ1	Identical	0.67	1.17	1	-0.17	[ 1 1 1 ]	[ ]
ARP8	HSL1	Decrease	0.67	0.83	0	-0.83	[ 0 0 0 ]	[ ]	REPORTED_INTERACTIONS SL 0 SGD 0 NG 1
ARP8	HSL7	Missing	0.67	-1	-1	-1.67	[ ]	[ -1 -1 -1 -1 -1 -1 ]	MISSING SL 0 SGD 0 NG 0
ARP8	HST3	Decrease	0.67	2.5	1.33	-1.17	[ 1 1 2 ]	[ ]
ARP8	HST4	Identical	0.67	1	0.67	-0.33	[ 0 1 1 ]	[ ]
ARP8	HTA1	Decrease	0.67	0.67	0	-0.67	[ 0 0 0 ]	[ ]
ARP8	HTL1	Missing	0.67	-1	-1	-1.67	[ ]	[ -1 -1 -1 -1 -1 -1 ]	MISSING SL 0 SGD 0 NG 0
ARP8	HTZ1	Decrease	0.67	1.13	0	-1.13	[ 0 0 0 ]	[ ]	REPORTED_INTERACTIONS SL 0 SGD 0 NG 2
ARP8	HUR1	Decrease	0.67	0.83	0	-0.83	[ 0 0 0 ]	[ ]
ARP8	IDH2	Identical	0.67	0.67	0.33	-0.34	[ 1 0 0 ]	[ ]
ARP8	IDP1	Decrease	0.67	1	0.33	-0.67	[ 0 0 1 ]	[ ]
ARP8	IES1	Decrease	0.67	1	0	-1	[ 0 0 0 ]	[ ]	REPORTED_INTERACTIONS SL 0 SGD 0 NG 2
ARP8	IES2	Decrease	0.67	0.67	0	-0.67	[ 0 0 0 ]	[ ]	REPORTED_INTERACTIONS SL 0 SGD 0 NG 1
ARP8	IES3	Decrease	0.67	1	0	-1	[ 0 0 0 ]	[ ]	REPORTED_INTERACTIONS SL 0 SGD 0 NG 1
ARP8	IES5	Decrease	0.67	0.83	0	-0.83	[ 0 0 0 ]	[ ]	REPORTED_INTERACTIONS SL 0 SGD 0 NG 3
ARP8	IKI3	Decrease	0.67	0.5	0	-0.67	[ 0 0 0 ]	[ ]	REPORTED_INTERACTIONS SL 0 SGD 0 NG 1
ARP8	INP51	Decrease	0.67	0.83	0.33	-0.5	[ 1 0 0 ]	[ ]
ARP8	IOC3	Identical	0.67	1.11	1	-0.11	[ 1 1 1 ]	[ ]
ARP8	IPK1	Decrease	0.67	1.17	0.33	-0.84	[ 0 0 1 ]	[ -3 -3 -3 ]
ARP8	IRA2	Identical	0.67	1	0.67	-0.33	[ 1 0 1 ]	[ ]	REPORTED_INTERACTIONS SL 0 SGD 0 NG 1
ARP8	IRC15	Decrease	0.67	1.17	0	-1.17	[ 0 0 0 ]	[ ]
ARP8	IRC19	Identical	0.67	1	0.67	-0.33	[ 0 1 1 ]	[ ]
ARP8	IRC21	Decrease	0.67	0.83	0	-0.83	[ 0 0 0 ]	[ ]
ARP8	IRC3	Decrease	0.67	1.67	0	-1.67	[ 0 0 0 ]	[ ]
ARP8	IRC4	Identical	0.67	1.17	1	-0.17	[ 1 1 1 ]	[ ]
ARP8	IRC5	Identical	0.67	0.83	0.83	0	[ 1 1 1 1 0 1 ]	[ ]
ARP8	IRC7	Identical	0.67	1.17	1	-0.17	[ 1 1 1 ]	[ ]
ARP8	IRS4	Identical	0.67	0.78	1	0.22	[ 1 1 1 ]	[ ]
ARP8	ISC1	Decrease	0.67	1.17	0.33	-0.84	[ 0 1 0 ]	[ ]
ARP8	ISU1	Identical	0.67	1	0.67	-0.33	[ 0 1 1 ]	[ ]
ARP8	ISW1	Identical	0.67	1	0.67	-0.33	[ 1 0 1 ]	[ ]
ARP8	JNM1	Identical	0.67	0.83	0.67	-0.16	[ 1 1 0 ]	[ ]
ARP8	KAR3	Decrease	0.67	0.83	0.33	-0.5	[ 1 0 0 ]	[ ]
ARP8	KAR9	Identical	0.67	1	1	0	[ 1 1 1 ]	[ ]
ARP8	KEL1	Decrease	0.67	0.67	0	-0.67	[ 0 0 0 ]	[ ]
ARP8	KEL2	Decrease	0.67	0.83	0.33	-0.5	[ 1 0 0 ]	[ ]
ARP8	KEM1	Decrease	0.67	0.5	0	-0.67	[ 0 0 0 ]	[ ]
ARP8	KHA1	Decrease	0.67	1.11	0.67	-0.44	[ 1 0 1 ]	[ ]
ARP8	KIP3	Decrease	0.67	0.83	0.33	-0.5	[ 1 0 0 ]	[ -1 -1 -1 ]
ARP8	KRE1	Identical	0.67	0.67	0.33	-0.34	[ 0 1 0 ]	[ ]
ARP8	KTR3	Missing	0.67	-1	1	0.33	[ 1 1 1 ]	[ ]	MISSING SL 0 SGD 0 NG 0
ARP8	LAS21	Decrease	0.67	1	0.33	-0.67	[ 0 1 0 ]	[ ]
ARP8	LDB7	Missing	0.67	-1	-1	-1.67	[ ]	[ -1 -1 -1 ]	MISSING SL 0 SGD 0 NG 0
ARP8	LEO1	Decrease	0.67	0.83	0	-0.83	[ 0 0 0 ]	[ ]
ARP8	LEU2	Identical	0.67	0.95	0.67	-0.28	[ 0 1 0 0 1 1 1 0 1 1 1 1 0 0 0 1 0 0 1 1 0 1 1 1 1 1 1 1 1 1 ]	[ ]
ARP8	LGE1	Identical	0.67	0.96	0.67	-0.29	[ 1 1 0 ]	[ ]	REPORTED_INTERACTIONS SL 0 SGD 0 NG 2
ARP8	LIF1	Decrease	0.67	1.33	0	-1.33	[ 0 0 0 ]	[ ]
ARP8	LRS4	Decrease	0.67	1	0	-1	[ 0 0 0 ]	[ ]
ARP8	LSM1	Decrease	0.67	0.83	0.33	-0.5	[ 0 1 0 ]	[ ]	REPORTED_INTERACTIONS SL 0 SGD 0 NG 1
ARP8	LSM6	Decrease	0.67	1.17	0.67	-0.5	[ 1 1 0 ]	[ ]	REPORTED_INTERACTIONS SL 0 SGD 0 NG 1
ARP8	LSM7	Decrease	0.67	0.5	0	-0.67	[ 0 0 0 ]	[ ]
ARP8	LST7	Identical	0.67	1	0.67	-0.33	[ 1 1 0 ]	[ ]
ARP8	LTE1	Decrease	0.67	1.33	0	-1.33	[ 0 0 0 ]	[ ]
ARP8	MAD1	Identical	0.67	1	0.67	-0.33	[ 1 1 0 ]	[ ]
ARP8	MAD2	Identical	0.67	1.11	1	-0.11	[ 1 1 1 ]	[ ]
ARP8	MAD3	Identical	0.67	1	1	0	[ 1 1 1 ]	[ ]
ARP8	MAG1	Decrease	0.67	1.17	0.67	-0.5	[ 1 1 0 ]	[ ]
ARP8	MAM3	Decrease	0.67	1	0.33	-0.67	[ 0 1 0 ]	[ ]
ARP8	MBP1	Decrease	0.67	1	0.33	-0.67	[ 0 1 0 ]	[ ]
ARP8	MCK1	Decrease	0.67	1.17	0.33	-0.84	[ 0 0 1 ]	[ ]	REPORTED_INTERACTIONS SL 0 SGD 0 NG 1
ARP8	MCM16	Decrease	0.67	0.83	0.33	-0.5	[ 0 0 1 ]	[ -1 -1 -1 ]
ARP8	MCM21	Identical	0.67	1	1	0	[ 1 1 1 ]	[ ]	REPORTED_INTERACTIONS SL 0 SGD 0 NG 1
ARP8	MCM22	Identical	0.67	1	1.17	0.17	[ 1 2 1 1 1 1 ]	[ ]
ARP8	MEC1SML1	Decrease	0.67	1.89	0	-1.89	[ 0 0 0 ]	[ ]
ARP8	MEC3	Identical	0.67	0.83	1	0.17	[ 1 1 1 ]	[ ]
ARP8	MED1	Identical	0.67	0.67	1	0.33	[ 1 1 1 ]	[ ]	REPORTED_INTERACTIONS SL 0 SGD 0 NG 2
ARP8	MEH1	Identical	0.67	0.67	0.33	-0.34	[ 1 0 0 ]	[ ]
ARP8	MET18	Decrease	0.67	1.11	0	-1.11	[ 0 0 0 ]	[ ]	REPORTED_INTERACTIONS SL 0 SGD 0 NG 1
ARP8	MET32	Decrease	0.67	1	0	-1	[ 0 0 0 ]	[ ]
ARP8	MET6	Identical	0.67	0.89	0.67	-0.22	[ 1 0 1 1 0 1 ]	[ ]
ARP8	MGA2	Identical	0.67	0.83	0.5	-0.33	[ 2 0 0 0 0 1 ]	[ ]
ARP8	MGS1	Increase	0.67	0.83	1.67	0.84	[ 3 1 1 ]	[ ]	REPORTED_INTERACTIONS SL 0 SGD 0 NG 1
ARP8	MLH1	Decrease	0.67	1.78	1	-0.78	[ 1 1 1 ]	[ ]
ARP8	MLH2	Identical	0.67	1.17	1	-0.17	[ 2 0 1 ]	[ ]
ARP8	MLH3	Decrease	0.67	1.33	0.67	-0.66	[ 1 1 0 ]	[ ]
ARP8	MLP1	Decrease	0.67	1.33	0.67	-0.66	[ 1 0 1 ]	[ ]
ARP8	MMP1	Identical	0.67	1	1	0	[ 2 2 0 0 1 1 ]	[ ]
ARP8	MMS1	Decrease	0.67	1.67	0	-1.67	[ 0 0 0 ]	[ ]	REPORTED_INTERACTIONS SL 0 SGD 1 NG 0
ARP8	MMS2	Decrease	0.67	1.5	1	-0.5	[ 1 1 1 ]	[ ]
ARP8	MMS22	Decrease	0.67	1	0	-1	[ 0 0 0 ]	[ -1 -1 -1 ]	REPORTED_INTERACTIONS SL 0 SGD 1 NG 0
ARP8	MMS4	Decrease	0.67	3.06	0.67	-2.39	[ 1 1 0 ]	[ ]
ARP8	MON2	Decrease	0.67	1.33	0.67	-0.66	[ 1 1 0 ]	[ ]	REPORTED_INTERACTIONS SL 0 SGD 0 NG 1
ARP8	MPH1	Decrease	0.67	1.46	0.67	-0.79	[ 1 0 1 ]	[ -1 -1 -1 ]
ARP8	MRC1	Decrease	0.67	2.07	1.33	-0.74	[ 2 2 0 ]	[ ]	REPORTED_INTERACTIONS SL 0 SGD 0 NG 2
ARP8	MRC1-AQ	Identical	0.67	1.03	0.67	-0.36	[ 0 2 0 ]	[ ]
ARP8	MRE11	Decrease	0.67	4	2	-2	[ 2 2 2 ]	[ -1 -1 -1 ]
ARP8	MRN1	Decrease	0.67	1	0.5	-0.5	[ 1 0 0 0 1 1 ]	[ ]
ARP8	MSH1	Decrease	0.67	1.33	0.33	-1	[ 1 0 0 ]	[ ]
ARP8	MSH2	Decrease	0.67	2.17	0.67	-1.5	[ 1 1 0 ]	[ ]
ARP8	MSH3	Identical	0.67	1	0.67	-0.33	[ 1 1 0 ]	[ ]
ARP8	MSH4	Decrease	0.67	0.83	0.33	-0.5	[ 0 0 1 ]	[ ]
ARP8	MSH5	Decrease	0.67	1.17	0.33	-0.84	[ 0 0 1 ]	[ ]
ARP8	MSH6	Decrease	0.67	1.83	1.33	-0.5	[ 1 1 2 ]	[ ]
ARP8	MSI1	Identical	0.67	1	0.67	-0.33	[ 0 1 1 ]	[ ]
ARP8	MSN5	Missing	0.67	0.83	-1	-1.83	[ ]	[ -1 -1 -1 -1 -1 -1 ]	MISSING SL 0 SGD 0 NG 2
ARP8	MTM1	Decrease	0.67	1.33	0.33	-1	[ 0 1 0 ]	[ ]
ARP8	MUS81	Decrease	0.67	3	0.33	-2.67	[ 0 0 1 ]	[ ]	REPORTED_INTERACTIONS SL 0 SGD 1 NG 0
ARP8	NAM7	Identical	0.67	1.67	1.5	-0.17	[ 2 1 1 1 2 2 ]	[ ]
ARP8	NAT1	Decrease	0.67	0.83	0	-0.83	[ 0 0 0 ]	[ -1 -1 -1 ]
ARP8	NAT3	Identical	0.67	0.33	0.33	-0.34	[ 1 0 0 ]	[ ]
ARP8	NEJ1	Decrease	0.67	1.17	0.33	-0.84	[ 1 0 0 ]	[ ]
ARP8	NFI1	Identical	0.67	1.33	1	-0.33	[ 1 1 1 ]	[ ]
ARP8	NGG1	Identical	0.67	1	0.67	-0.33	[ 1 0 1 ]	[ ]
ARP8	NHP10	Decrease	0.67	0.67	0	-0.67	[ 0 0 0 ]	[ ]
ARP8	NPL3	Missing	0.67	0.5	-1	-1.67	[ ]	[ -1 -1 -1 -1 -1 -1 ]	MISSING SL 0 SGD 0 NG 0
ARP8	NPL6	Missing	0.67	-1	-1	-1.67	[ ]	[ -1 -1 -1 -1 -1 -1 ]	MISSING SL 0 SGD 1 NG 0
ARP8	NPT1	Identical	0.67	0.5	0.33	-0.34	[ 0 0 1 ]	[ ]
ARP8	NRP1	Identical	0.67	0.67	0.5	-0.17	[ 1 0 0 1 1 0 ]	[ ]
ARP8	NTE1	Decrease	0.67	1.33	0.67	-0.66	[ 1 0 1 ]	[ ]
ARP8	NTG1	Decrease	0.67	1.5	0.67	-0.83	[ 1 1 0 ]	[ ]
ARP8	NTG2	Decrease	0.67	1	0	-1	[ 0 0 0 ]	[ ]
ARP8	NTH1	Decrease	0.67	1.17	0.17	-1	[ 0 0 0 0 0 1 ]	[ ]
ARP8	NTO1	Decrease	0.67	1	0	-1	[ 0 0 0 0 0 0 ]	[ ]	REPORTED_INTERACTIONS SL 0 SGD 0 NG 3
ARP8	NUM1	Identical	0.67	0.67	0.33	-0.34	[ 0 1 0 ]	[ ]
ARP8	NUP120	Decrease	0.67	1.33	0	-1.33	[ 0 0 0 ]	[ ]
ARP8	NUP133	Decrease	0.67	2	0.33	-1.67	[ 1 0 0 ]	[ ]
ARP8	NUP188	Decrease	0.67	1	0	-1	[ 0 0 0 ]	[ ]	REPORTED_INTERACTIONS SL 0 SGD 0 NG 1
ARP8	NUP60	Identical	0.67	2	2.33	0.33	[ 2 3 2 ]	[ ]
ARP8	NUP84	Decrease	0.67	2.04	1.33	-0.71	[ 2 1 1 ]	[ ]	REPORTED_INTERACTIONS SL 0 SGD 0 NG 1
ARP8	NUT1	Identical	0.67	0.83	1	0.17	[ 1 1 1 ]	[ ]	REPORTED_INTERACTIONS SL 0 SGD 0 NG 3
ARP8	OGG1	Decrease	0.67	1	0.33	-0.67	[ 0 0 1 ]	[ ]
ARP8	PAC10	Decrease	0.67	0.67	0	-0.67	[ 0 0 0 ]	[ ]
ARP8	PAP2	Missing	0.67	-1	-1	-1.67	[ ]	[ -1 -1 -1 -1 -1 -1 ]	MISSING SL 1 SGD 0 NG 0
ARP8	PAT1	Identical	0.67	0.83	1	0.17	[ 1 1 1 ]	[ ]
ARP8	PBS2	Decrease	0.67	0.67	0	-0.67	[ 0 0 0 0 0 0 ]	[ ]
ARP8	PBY1	Decrease	0.67	3	0.67	-2.33	[ 1 1 0 ]	[ ]
ARP8	PCK1	Identical	0.67	0.44	0.67	0	[ 0 1 1 ]	[ ]
ARP8	PCL7	Missing	0.67	-1	0.33	-0.34	[ 0 0 1 ]	[ ]	MISSING SL 0 SGD 0 NG 0
ARP8	PDA1	Decrease	0.67	1.13	0.67	-0.46	[ 1 0 1 ]	[ ]
ARP8	PDE2	Decrease	0.67	1.17	0	-1.17	[ 0 0 0 ]	[ -3 -3 -3 ]	REPORTED_INTERACTIONS SL 0 SGD 0 NG 1
ARP8	PDS1	Decrease	0.67	2.33	0.33	-2	[ 0 1 0 ]	[ ]
ARP8	PEP3	Decrease	0.67	0.44	0	-0.67	[ 0 0 0 ]	[ ]
ARP8	PEP7	Identical	0.67	0.67	0.67	0	[ 1 1 0 ]	[ ]
ARP8	PER1	Identical	0.67	0.89	0.67	-0.22	[ 1 1 0 ]	[ ]
ARP8	PET122	Identical	0.67	0.78	0.67	-0.11	[ 1 1 0 ]	[ ]
ARP8	PET123	Identical	0.67	1.67	1.67	0	[ 3 1 1 ]	[ ]
ARP8	PEX13	Identical	0.67	0.33	0.67	0	[ 1 0 1 ]	[ ]
ARP8	PFD1	Decrease	0.67	0.67	0	-0.67	[ 0 0 0 ]	[ ]
ARP8	PFK26	Identical	0.67	1	1	0	[ 1 1 1 ]	[ ]
ARP8	PGD1	Decrease	0.67	1.5	0.67	-0.83	[ 1 1 0 ]	[ ]	REPORTED_INTERACTIONS SL 0 SGD 0 NG 1
ARP8	PHO23	Missing	0.67	0.83	-1	-1.83	[ ]	[ -1 -1 -1 -1 -1 -1 ]	MISSING SL 0 SGD 1 NG 4
ARP8	PHO80	Decrease	0.67	0.83	0	-0.83	[ 0 0 0 ]	[ ]
ARP8	PHO86	Decrease	0.67	1	0.5	-0.5	[ 0 0 0 1 1 1 ]	[ ]
ARP8	PHR1	Decrease	0.67	1.17	0.33	-0.84	[ 1 0 0 ]	[ ]
ARP8	PIF1	Decrease	0.67	3	1.33	-1.67	[ 0 2 2 ]	[ -1 -1 -1 ]
ARP8	PIN4	Decrease	0.67	1	0.33	-0.67	[ 0 1 0 ]	[ ]
ARP8	PLC1	Identical	0.67	0.89	0.67	-0.22	[ 1 0 1 ]	[ ]
ARP8	PMP3	Identical	0.67	0.78	0.67	-0.11	[ 1 1 0 ]	[ ]	REPORTED_INTERACTIONS SL 0 SGD 0 NG 1
ARP8	PMR1	Missing	0.67	-2	-2	-2.67	[ ]	[ -2 -2 -2 ]	MISSING SL 0 SGD 0 NG 0
ARP8	PMS1	Decrease	0.67	1.17	0.33	-0.84	[ 0 0 1 ]	[ ]
ARP8	POC4	Decrease	0.67	1	0	-1	[ 0 0 0 ]	[ ]
ARP8	POL32	Decrease	0.67	1.29	0.33	-0.96	[ 0 0 1 ]	[ ]	REPORTED_INTERACTIONS SL 0 SGD 1 NG 1
ARP8	POL4	Decrease	0.67	1	0	-1	[ 0 0 0 ]	[ ]
ARP8	POP2	Missing	0.67	0	-1	-1.67	[ ]	[ -1 -1 -1 -1 -1 -1 ]	MISSING SL 0 SGD 1 NG 0
ARP8	POT1	Identical	0.67	0.67	1	0.33	[ 1 1 1 ]	[ ]
ARP8	PPH3	Decrease	0.67	1.17	0.33	-0.84	[ 0 0 1 ]	[ ]
ARP8	PPM1	Identical	0.67	0.67	0.67	0	[ 1 1 0 ]	[ ]
ARP8	PPZ1	Decrease	0.67	1.33	0	-1.33	[ 0 0 0 ]	[ ]	REPORTED_INTERACTIONS SL 0 SGD 0 NG 2
ARP8	PRE9	Decrease	0.67	1.17	0	-1.17	[ 0 0 0 ]	[ ]
ARP8	PSO2	Decrease	0.67	1	0.33	-0.67	[ 0 0 1 ]	[ ]
ARP8	PSP1	Decrease	0.67	1.33	0	-1.33	[ 0 0 0 ]	[ ]	REPORTED_INTERACTIONS SL 0 SGD 0 NG 1
ARP8	PSY2	Decrease	0.67	0.83	0.33	-0.5	[ 0 0 1 ]	[ ]
ARP8	PSY3	Decrease	0.67	0.83	0	-0.83	[ 0 0 0 ]	[ ]
ARP8	PSY4	Decrease	0.67	1	0.33	-0.67	[ 1 0 0 ]	[ ]
ARP8	PTC1	Decrease	0.67	1.13	0	-1.13	[ 0 0 0 ]	[ ]
ARP8	PTC2	Decrease	0.67	0.83	0.33	-0.5	[ 0 1 0 0 1 0 ]	[ ]
ARP8	PUB1	Identical	0.67	0.67	0.5	-0.17	[ 0 0 1 1 0 1 ]	[ ]
ARP8	RAD1	Decrease	0.67	1.67	1	-0.67	[ 1 1 1 ]	[ ]
ARP8	RAD10	Identical	0.67	1.33	1	-0.33	[ 1 1 1 ]	[ ]
ARP8	RAD14	Decrease	0.67	1.67	0.67	-1	[ 0 1 1 ]	[ ]
ARP8	RAD16	Decrease	0.67	1.17	0.33	-0.84	[ 0 0 1 ]	[ ]
ARP8	RAD17	Decrease	0.67	2.19	0.33	-1.86	[ 0 1 0 ]	[ ]
ARP8	RAD18	Decrease	0.67	3.81	1	-2.81	[ 1 1 1 ]	[ ]	REPORTED_INTERACTIONS SL 0 SGD 1 NG 0
ARP8	RAD2	Decrease	0.67	1.17	0.33	-0.84	[ 1 0 0 ]	[ ]
ARP8	RAD23	Decrease	0.67	1	0.33	-0.67	[ 0 0 1 ]	[ ]	REPORTED_INTERACTIONS SL 0 SGD 0 NG 1
ARP8	RAD24	Decrease	0.67	2.11	0	-2.11	[ 0 0 0 ]	[ ]	REPORTED_INTERACTIONS SL 0 SGD 0 NG 2
ARP8	RAD26	Decrease	0.67	1.33	0.33	-1	[ 1 0 0 ]	[ ]
ARP8	RAD27	Decrease	0.67	3.33	1.67	-1.66	[ 2 1 2 ]	[ ]	REPORTED_INTERACTIONS SL 1 SGD 0 NG 1
ARP8	RAD28	Decrease	0.67	1	0.33	-0.67	[ 0 1 0 ]	[ ]
ARP8	RAD30	Identical	0.67	1	0.67	-0.33	[ 1 1 0 ]	[ ]
ARP8	RAD33	Decrease	0.67	1.17	0	-1.17	[ 0 0 0 ]	[ ]
ARP8	RAD4	Decrease	0.67	1.17	0	-1.17	[ 0 0 0 ]	[ ]
ARP8	RAD5	Decrease	0.67	3.83	1	-2.83	[ 2 1 0 ]	[ ]	REPORTED_INTERACTIONS SL 0 SGD 1 NG 0
ARP8	RAD50	Decrease	0.67	4	1.67	-2.33	[ 2 2 1 ]	[ ]
ARP8	RAD51	Decrease	0.67	1.27	0	-1.27	[ 0 0 0 ]	[ ]
ARP8	RAD52	Decrease	0.67	1	0	-1	[ 0 0 0 ]	[ ]	REPORTED_INTERACTIONS SL 0 SGD 1 NG 0
ARP8	RAD53-21	Decrease	0.67	1	0.33	-0.67	[ 1 0 0 ]	[ ]
ARP8	RAD53SML1	Decrease	0.67	1.08	0	-1.08	[ 0 0 0 ]	[ ]
ARP8	RAD54	Identical	0.67	0.83	0.67	-0.16	[ 1 0 1 ]	[ ]	REPORTED_INTERACTIONS SL 0 SGD 1 NG 0
ARP8	RAD55	Identical	0.67	0.67	1	0.33	[ 1 1 1 ]	[ ]	REPORTED_INTERACTIONS SL 0 SGD 1 NG 0
ARP8	RAD57	Decrease	0.67	1.17	0.33	-0.84	[ 1 0 0 ]	[ ]
ARP8	RAD59	Decrease	0.67	1.02	0	-1.02	[ 0 0 0 ]	[ -1 -1 -1 ]	REPORTED_INTERACTIONS SL 0 SGD 1 NG 0
ARP8	RAD6	Missing	0.67	2.33	-1	-3.33	[ ]	[ -1 -1 -1 -1 -1 -1 ]	MISSING SL 0 SGD 1 NG 0
ARP8	RAD61	Decrease	0.67	1.67	1	-0.67	[ 1 1 1 ]	[ ]
ARP8	RAD7	Identical	0.67	1	1	0	[ 1 1 1 ]	[ ]
ARP8	RAD9	Decrease	0.67	0.65	0	-0.67	[ 0 0 0 ]	[ ]
ARP8	RBL2	Identical	0.67	1	0.67	-0.33	[ 0 1 1 ]	[ ]
ARP8	RCO1	Decrease	0.67	1	0.33	-0.67	[ 1 0 0 ]	[ ]
ARP8	RDH54	Identical	0.67	1	1	0	[ 1 1 1 ]	[ -1 -1 -1 ]
ARP8	REG1	Decrease	0.67	0.56	0	-0.67	[ 0 0 0 ]	[ ]
ARP8	REV1	Decrease	0.67	1	0.33	-0.67	[ 1 0 0 ]	[ ]
ARP8	REV3	Decrease	0.67	1.22	0.67	-0.55	[ 1 1 0 ]	[ ]
ARP8	REV7	Identical	0.67	1.33	1	-0.33	[ 2 1 0 ]	[ ]
ARP8	RGA2	Decrease	0.67	0.83	0.33	-0.5	[ 0 1 0 ]	[ ]
ARP8	RIF2	Identical	0.67	0.83	1	0.17	[ 1 1 1 ]	[ ]
ARP8	RIM101	Identical	0.67	1	1	0	[ 1 1 1 ]	[ ]	REPORTED_INTERACTIONS SL 0 SGD 0 NG 3
ARP8	RIM21	Identical	0.67	0.67	0.33	-0.34	[ 1 0 0 ]	[ ]	REPORTED_INTERACTIONS SL 0 SGD 0 NG 2
ARP8	RIM8	Decrease	0.67	1.11	0.33	-0.78	[ 1 0 0 ]	[ ]
ARP8	RKM1	Missing	0.67	-1	0	-0.67	[ 0 0 0 ]	[ ]	MISSING SL 0 SGD 0 NG 0
ARP8	RKM3	Identical	0.67	0.89	1	0.11	[ 1 1 1 ]	[ ]
ARP8	RLF2	Decrease	0.67	0.83	0.33	-0.5	[ 1 0 0 ]	[ ]
ARP8	RLR1	Decrease	0.67	0	0	-0.67	[ 0 0 0 ]	[ ]
ARP8	RMD11	Identical	0.67	1	1	0	[ 1 1 1 ]	[ ]
ARP8	RMI1	Decrease	0.67	4.17	2	-2.17	[ 2 2 2 ]	[ ]
ARP8	RML2	Identical	0.67	1.17	1	-0.17	[ 1 1 1 ]	[ ]
ARP8	RNH1	Decrease	0.67	0.83	0.33	-0.5	[ 0 0 1 ]	[ ]
ARP8	RNH201	Identical	0.67	1.17	1	-0.17	[ 1 1 1 ]	[ ]
ARP8	RNH202	Decrease	0.67	1.33	0.33	-1	[ 0 0 1 ]	[ ]
ARP8	RNH203	Decrease	0.67	1.56	0.67	-0.89	[ 0 1 1 ]	[ ]
ARP8	RNR1	Decrease	0.67	0.78	0	-0.78	[ 0 0 0 ]	[ ]
ARP8	RNR3	Decrease	0.67	1.67	0.67	-1	[ 1 0 1 ]	[ ]
ARP8	RNR4	Decrease	0.67	1.22	0	-1.22	[ 0 0 0 ]	[ ]
ARP8	RPA14	Identical	0.67	0.83	1	0.17	[ 1 2 0 ]	[ ]	REPORTED_INTERACTIONS SL 0 SGD 0 NG 2
ARP8	RPA34	Decrease	0.67	0.83	0	-0.83	[ 0 0 0 ]	[ ]	REPORTED_INTERACTIONS SL 0 SGD 0 NG 2
ARP8	RPB9	Decrease	0.67	0.33	0	-0.67	[ 0 0 0 ]	[ -1 -1 -1 ]
ARP8	RPD3	Increase	0.67	0.17	1.33	0.66	[ 2 1 1 ]	[ ]
ARP8	RPE1	Identical	0.67	0.83	0.5	-0.33	[ 1 0 0 0 1 1 ]	[ ]
ARP8	RPL34B	Decrease	0.67	4	0	-4	[ 0 0 0 ]	[ ]
ARP8	RPN10	Decrease	0.67	0.5	0	-0.67	[ 0 0 0 ]	[ ]	REPORTED_INTERACTIONS SL 0 SGD 0 NG 1
ARP8	RPN4	Decrease	0.67	0.5	0	-0.67	[ 0 0 0 ]	[ ]	REPORTED_INTERACTIONS SL 0 SGD 0 NG 3
ARP8	RRD1	Identical	0.67	0.67	0.67	0	[ 1 0 0 1 1 1 ]	[ ]
ARP8	RRM3	Decrease	0.67	1.07	0.67	-0.4	[ 0 1 1 ]	[ -1 -1 -1 ]
ARP8	RSC1	Missing	0.67	-1	-1	-1.67	[ ]	[ -1 -1 -1 -1 -1 -1 ]	MISSING SL 0 SGD 0 NG 0
ARP8	RSC2	Missing	0.67	0.11	-1	-1.67	[ ]	[ -1 -1 -1 -1 -1 -1 ]	MISSING SL 0 SGD 0 NG 0
ARP8	RSC30	Decrease	0.67	0.31	0	-0.67	[ 0 0 0 ]	[ ]
ARP8	RSR1	Decrease	0.67	1.33	0	-1.33	[ 0 0 0 ]	[ ]
ARP8	RTF1	Decrease	0.67	0.88	0.33	-0.55	[ 0 1 0 ]	[ ]
ARP8	RTG2	Identical	0.67	1.17	1	-0.17	[ 1 1 1 ]	[ ]
ARP8	RTG3	Decrease	0.67	1.33	0.33	-1	[ 0 0 1 ]	[ ]
ARP8	RTS1	Decrease	0.67	0.33	0	-0.67	[ 0 0 0 ]	[ ]
ARP8	RTT101	Decrease	0.67	1.5	0.33	-1.17	[ 0 0 1 ]	[ ]
ARP8	RTT102	Identical	0.67	0.5	0.67	0	[ 1 1 0 ]	[ ]
ARP8	RTT103	Decrease	0.67	0.83	0	-0.83	[ 0 0 0 ]	[ ]	REPORTED_INTERACTIONS SL 0 SGD 0 NG 2
ARP8	RTT105	Decrease	0.67	1.67	0.33	-1.34	[ 0 1 0 ]	[ ]
ARP8	RTT106	Missing	0.67	-1	-1	-1.67	[ ]	[ -1 -1 -1 -1 -1 -1 ]	MISSING SL 0 SGD 0 NG 0
ARP8	RTT107	Decrease	0.67	1.73	0.67	-1.06	[ 1 0 1 ]	[ ]	REPORTED_INTERACTIONS SL 0 SGD 1 NG 0
ARP8	RTT109	Decrease	0.67	2.42	1	-1.42	[ 1 1 1 ]	[ ]	REPORTED_INTERACTIONS SL 0 SGD 1 NG 0
ARP8	RUB1	Identical	0.67	1.33	1	-0.33	[ 1 1 1 ]	[ ]
ARP8	RVS167	Decrease	0.67	0	0	-0.67	[ 0 0 0 ]	[ ]	REPORTED_INTERACTIONS SL 0 SGD 0 NG 1
ARP8	RXT2	Missing	0.67	1.17	-1	-2.17	[ ]	[ -1 -1 -1 -1 -1 -1 ]	MISSING SL 0 SGD 0 NG 4
ARP8	SAC1	Decrease	0.67	0.83	0.33	-0.5	[ 0 1 0 ]	[ ]
ARP8	SAC3	Decrease	0.67	1.5	0	-1.5	[ 0 0 0 ]	[ ]	REPORTED_INTERACTIONS SL 0 SGD 0 NG 2
ARP8	SAC7	Decrease	0.67	0.5	0	-0.67	[ 0 0 0 ]	[ ]
ARP8	SAE2	Identical	0.67	1.33	1.33	0	[ 1 1 2 ]	[ ]
ARP8	SAL1	Decrease	0.67	1	0.33	-0.67	[ 0 1 0 ]	[ ]
ARP8	SAM37	Decrease	0.67	1.22	0	-1.22	[ 0 0 0 ]	[ -1 -1 -1 ]
ARP8	SAP155	Identical	0.67	0.67	0.67	0	[ 0 1 1 ]	[ ]
ARP8	SAP30	Missing	0.67	0.5	-1	-1.67	[ ]	[ -1 -1 -1 -1 -1 -1 ]	MISSING SL 0 SGD 1 NG 3
ARP8	SAS3	Decrease	0.67	0.83	0.33	-0.5	[ 1 0 0 ]	[ ]	REPORTED_INTERACTIONS SL 0 SGD 0 NG 1
ARP8	SAT4	Identical	0.67	0.67	1	0.33	[ 1 1 1 ]	[ ]
ARP8	SAW1	Identical	0.67	1	1	0	[ 1 1 1 ]	[ ]
ARP8	SBE22	Missing	0.67	-1	0.33	-0.34	[ 1 0 0 ]	[ ]	MISSING SL 0 SGD 0 NG 0
ARP8	SCO1	Identical	0.67	0.89	0.67	-0.22	[ 0 1 1 ]	[ ]
ARP8	SCP160	Missing	0.67	-1	-1	-1.67	[ ]	[ -1 -1 -1 ]	MISSING SL 0 SGD 0 NG 0
ARP8	SDC1	Identical	0.67	0.33	0.67	0	[ 1 0 1 ]	[ ]	REPORTED_INTERACTIONS SL 0 SGD 0 NG 2
ARP8	SDS3	Missing	0.67	0.67	-1	-1.67	[ ]	[ -1 -1 -1 -1 -1 -1 ]	MISSING SL 0 SGD 0 NG 0
ARP8	SEM1	Decrease	0.67	1.63	0.33	-1.3	[ 1 0 0 ]	[ ]	REPORTED_INTERACTIONS SL 0 SGD 0 NG 1
ARP8	SET2	Identical	0.67	0.83	1	0.17	[ 1 1 1 ]	[ ]	REPORTED_INTERACTIONS SL 0 SGD 0 NG 1
ARP8	SET5	Identical	0.67	1	1	0	[ 1 1 1 ]	[ ]
ARP8	SGF11	Identical	0.67	0.5	0.33	-0.34	[ 1 0 0 ]	[ ]
ARP8	SGF73	Decrease	0.67	1	0.33	-0.67	[ 1 0 0 ]	[ ]
ARP8	SGO1	Decrease	0.67	0.83	0	-0.83	[ 0 0 0 ]	[ ]
ARP8	SGS1	Decrease	0.67	4	2	-2	[ 2 2 2 ]	[ -1 -1 -1 ]	REPORTED_INTERACTIONS SL 0 SGD 1 NG 0
ARP8	SHE1	Identical	0.67	0.83	1	0.17	[ 1 1 1 ]	[ ]
ARP8	SHP1	Decrease	0.67	0.67	0	-0.67	[ 0 0 0 ]	[ ]
ARP8	SHU1	Decrease	0.67	1.11	0.33	-0.78	[ 0 0 1 ]	[ ]
ARP8	SHU2	Decrease	0.67	1.33	0.67	-0.66	[ 1 0 1 ]	[ ]
ARP8	SIC1	Decrease	0.67	2.43	0.67	-1.76	[ 0 2 0 ]	[ ]	REPORTED_INTERACTIONS SL 0 SGD 0 NG 1
ARP8	SIF2	Identical	0.67	1.17	1	-0.17	[ 1 1 1 ]	[ ]	REPORTED_INTERACTIONS SL 0 SGD 0 NG 2
ARP8	SIN3	Missing	0.67	0.33	-1	-1.67	[ ]	[ -1 -1 -1 -1 -1 -1 ]	MISSING SL 0 SGD 0 NG 1
ARP8	SIN4	Decrease	0.67	1	0	-1	[ 0 0 0 ]	[ -1 -1 -1 ]
ARP8	SIR1	Identical	0.67	1	0.67	-0.33	[ 1 0 1 ]	[ ]	REPORTED_INTERACTIONS SL 0 SGD 0 NG 1
ARP8	SIR2	Missing	0.67	-1	-1	-1.67	[ ]	[ -1 -1 -1 -1 -1 -1 ]	MISSING SL 0 SGD 0 NG 0
ARP8	SIR3	Missing	0.67	0.67	-1	-1.67	[ ]	[ -1 -1 -1 -1 -1 -1 ]	MISSING SL 0 SGD 0 NG 0
ARP8	SIR4	Missing	0.67	-1	-1	-1.67	[ ]	[ -1 -1 -1 -1 -1 -1 ]	MISSING SL 0 SGD 0 NG 0
ARP8	SIS2	Identical	0.67	1	0.67	-0.33	[ 1 1 1 1 0 0 ]	[ ]
ARP8	SIZ1	Decrease	0.67	1	0.33	-0.67	[ 1 0 0 ]	[ ]
ARP8	SKN7	Identical	0.67	1.83	1.67	-0.16	[ 2 2 1 ]	[ ]
ARP8	SLA1	Decrease	0.67	0.33	0	-0.67	[ 0 0 0 ]	[ ]	REPORTED_INTERACTIONS SL 0 SGD 0 NG 1
ARP8	SLF1	Missing	0.67	-1	1	0.33	[ 1 1 1 ]	[ ]	MISSING SL 0 SGD 0 NG 0
ARP8	SLH1	Decrease	0.67	1	0.5	-0.5	[ 0 1 1 1 0 0 ]	[ -1 -1 -1 ]
ARP8	SLK19	Decrease	0.67	1.17	0	-1.17	[ 0 0 0 ]	[ ]
ARP8	SLM3	Missing	0.67	-1	-1	-1.67	[ ]	[ -1 -1 -1 ]	MISSING SL 0 SGD 0 NG 0
ARP8	SLT2	Identical	0.67	0.67	0.33	-0.34	[ 1 0 0 ]	[ ]
ARP8	SLX1	Decrease	0.67	1	0	-1	[ 0 0 0 ]	[ ]
ARP8	SLX4	Decrease	0.67	1.08	0.33	-0.75	[ 1 0 0 ]	[ ]
ARP8	SLX5	Decrease	0.67	3	0.67	-2.33	[ 0 0 2 ]	[ ]
ARP8	SLX8	Decrease	0.67	2.73	0.67	-2.06	[ 0 1 1 ]	[ ]
ARP8	SMI1	Decrease	0.67	0.67	0	-0.67	[ 0 0 0 ]	[ ]
ARP8	SML1	Decrease	0.67	1	0.33	-0.67	[ 0 1 0 ]	[ ]
ARP8	SNF2	Missing	0.67	0.5	-1	-1.67	[ ]	[ -1 -1 -1 -1 -1 -1 ]	MISSING SL 0 SGD 0 NG 0
ARP8	SNF4	Identical	0.67	0.67	0.33	-0.34	[ 1 0 0 ]	[ ]
ARP8	SNG1	Identical	0.67	0.67	1	0.33	[ 1 1 1 ]	[ ]
ARP8	SNQ2	Decrease	0.67	1.33	0.67	-0.66	[ 0 1 1 ]	[ ]
ARP8	SNT1	Decrease	0.67	1.5	0.33	-1.17	[ 1 0 0 ]	[ ]	REPORTED_INTERACTIONS SL 0 SGD 0 NG 1
ARP8	SOD1	Decrease	0.67	0.67	0	-0.67	[ 0 0 0 ]	[ ]	REPORTED_INTERACTIONS SL 0 SGD 0 NG 2
ARP8	SOH1	Decrease	0.67	0.83	0.33	-0.5	[ 0 0 1 ]	[ ]	REPORTED_INTERACTIONS SL 0 SGD 0 NG 2
ARP8	SOK2	Decrease	0.67	0.83	0.33	-0.5	[ 1 0 0 ]	[ ]	REPORTED_INTERACTIONS SL 0 SGD 0 NG 1
ARP8	SOP4	Missing	0.67	-1	0.33	-0.34	[ 0 0 1 ]	[ ]	MISSING SL 0 SGD 0 NG 0
ARP8	SPC72	Missing	0.67	-1	-1	-1.67	[ ]	[ -1 -1 -1 -1 -1 -1 ]	MISSING SL 0 SGD 0 NG 0
ARP8	SPO12	Identical	0.67	0.67	0.33	-0.34	[ 0 0 1 ]	[ ]
ARP8	SPO14	Missing	0.67	-1	0.67	0	[ 1 1 0 ]	[ ]	MISSING SL 0 SGD 0 NG 0
ARP8	SPP1	Decrease	0.67	0.83	0.33	-0.5	[ 0 0 1 ]	[ ]
ARP8	SPT21	Decrease	0.67	1	0	-1	[ 0 0 0 ]	[ ]
ARP8	SPT3	Missing	0.67	1.67	-1	-2.67	[ ]	[ -1 -1 -1 -1 -1 -1 ]	MISSING SL 0 SGD 0 NG 1
ARP8	SPT4	Decrease	0.67	0.17	0	-0.67	[ 0 0 0 ]	[ ]
ARP8	SPT8	Missing	0.67	1.39	-1	-2.39	[ ]	[ -1 -1 -1 -1 -1 -1 ]	MISSING SL 1 SGD 0 NG 2
ARP8	SRB2	Identical	0.67	0.83	0.67	-0.16	[ 1 1 0 ]	[ -1 -1 -1 ]
ARP8	SRC1	Decrease	0.67	1.67	1	-0.67	[ 1 1 1 ]	[ ]
ARP8	SRO9	Decrease	0.67	1.17	0.33	-0.84	[ 1 0 0 ]	[ ]
ARP8	SRS2	Decrease	0.67	2.11	0.33	-1.78	[ 0 1 0 ]	[ ]	REPORTED_INTERACTIONS SL 0 SGD 1 NG 0
ARP8	SSK1	Identical	0.67	0.89	0.67	-0.22	[ 1 0 1 ]	[ ]
ARP8	SSK2	Decrease	0.67	1	0.5	-0.5	[ 1 1 1 0 0 0 ]	[ ]
ARP8	SSZ1	Identical	0.67	1.17	1	-0.17	[ 1 1 1 ]	[ ]
ARP8	STI1	Identical	0.67	0.83	0.67	-0.16	[ 1 0 1 ]	[ -1 -1 -1 ]
ARP8	SUB1	Identical	0.67	1	0.67	-0.33	[ 1 1 0 ]	[ ]	REPORTED_INTERACTIONS SL 0 SGD 0 NG 1
ARP8	SWC3	Decrease	0.67	1.03	0	-1.03	[ 0 0 0 ]	[ ]	REPORTED_INTERACTIONS SL 0 SGD 0 NG 1
ARP8	SWC5	Decrease	0.67	1	0	-1	[ 0 0 0 ]	[ ]
ARP8	SWD1	Identical	0.67	0.5	0.67	0	[ 0 1 1 ]	[ ]	REPORTED_INTERACTIONS SL 0 SGD 0 NG 1
ARP8	SWD3	Identical	0.67	0.83	0.67	-0.16	[ 1 0 1 ]	[ ]	REPORTED_INTERACTIONS SL 0 SGD 0 NG 1
ARP8	SWI4	Decrease	0.67	0.5	0	-0.67	[ 0 0 0 ]	[ -1 -1 -1 ]	REPORTED_INTERACTIONS SL 0 SGD 0 NG 1
ARP8	SWI6	Decrease	0.67	1	0	-1	[ 0 0 0 ]	[ ]	REPORTED_INTERACTIONS SL 0 SGD 0 NG 1
ARP8	SWM1	Decrease	0.67	1	0.33	-0.67	[ 0 1 0 ]	[ -1 -1 -1 ]
ARP8	SWR1	Decrease	0.67	1.26	0	-1.26	[ 0 0 0 ]	[ ]	REPORTED_INTERACTIONS SL 0 SGD 0 NG 2
ARP8	TAF14	Missing	0.67	0	-1	-1.67	[ ]	[ -1 -1 -1 -1 -1 -1 ]	MISSING SL 0 SGD 0 NG 1
ARP8	TCO89	Decrease	0.67	0.89	0.33	-0.56	[ 0 0 1 ]	[ ]
ARP8	TDP1	Decrease	0.67	1.33	0.67	-0.66	[ 1 0 1 ]	[ ]
ARP8	TEL1	Decrease	0.67	1.22	0.33	-0.89	[ 0 1 0 ]	[ ]
ARP8	THP1	Missing	0.67	0.5	-2	-2.67	[ ]	[ -3 -3 -3 -1 -1 -1 ]	MISSING SL 0 SGD 0 NG 0
ARP8	THR4	Identical	0.67	0.89	1	0.11	[ 1 1 1 ]	[ ]
ARP8	TIM18	Decrease	0.67	1.33	0.33	-1	[ 1 0 0 ]	[ ]
ARP8	TKL1	Identical	0.67	0.83	0.67	-0.16	[ 0 1 0 1 1 1 ]	[ ]
ARP8	TOF1	Decrease	0.67	1.5	0.67	-0.83	[ 0 1 1 ]	[ ]
ARP8	TOF2	Identical	0.67	0.67	0.33	-0.34	[ 0 0 1 ]	[ ]
ARP8	TOM7	Decrease	0.67	1	0.17	-0.83	[ 1 0 0 0 0 0 ]	[ ]	REPORTED_INTERACTIONS SL 0 SGD 0 NG 1
ARP8	TOP1	Identical	0.67	1	0.67	-0.33	[ 0 1 1 ]	[ -1 -1 -1 ]
ARP8	TOP3	Decrease	0.67	4	1.67	-2.33	[ 2 1 2 ]	[ ]
ARP8	TPM1	Decrease	0.67	1	0.33	-0.67	[ 1 0 0 ]	[ -1 -1 -1 ]	REPORTED_INTERACTIONS SL 0 SGD 0 NG 1
ARP8	TPP1	Identical	0.67	1.17	1	-0.17	[ 1 1 1 ]	[ ]
ARP8	TSA1	Decrease	0.67	3.67	0.67	-3	[ 1 1 0 ]	[ ]
ARP8	UBA3	Identical	0.67	0.5	0.33	-0.34	[ 0 0 1 ]	[ ]
ARP8	UBC12	Decrease	0.67	1.17	0.67	-0.5	[ 0 1 1 ]	[ ]
ARP8	UBC13	Decrease	0.67	1.33	0.33	-1	[ 0 0 1 ]	[ ]
ARP8	UBC4	Missing	0.67	1	-1.5	-2.5	[ ]	[ -1 -1 -1 -2 -2 -2 ]	MISSING SL 0 SGD 0 NG 0
ARP8	UBP2	Missing	0.67	0.5	-1	-1.67	[ ]	[ -1 -1 -1 -1 -1 -1 ]	MISSING SL 0 SGD 0 NG 0
ARP8	UBP3	Decrease	0.67	0.22	0	-0.67	[ 0 0 0 ]	[ ]	REPORTED_INTERACTIONS SL 0 SGD 0 NG 1
ARP8	UBP6	Identical	0.67	1.17	1	-0.17	[ 0 3 0 ]	[ ]	REPORTED_INTERACTIONS SL 0 SGD 0 NG 2
ARP8	UBP8	Identical	0.67	0.83	0.67	-0.16	[ 1 0 1 ]	[ ]
ARP8	UBR1	Decrease	0.67	1.5	1	-0.5	[ 1 1 1 ]	[ ]
ARP8	UFO1	Decrease	0.67	1	0.33	-0.67	[ 0 1 0 ]	[ ]
ARP8	ULA1	Identical	0.67	1.17	1	-0.17	[ 0 1 2 ]	[ ]
ARP8	UME1	Identical	0.67	0.33	0.33	-0.34	[ 1 0 0 ]	[ ]	REPORTED_INTERACTIONS SL 0 SGD 0 NG 3
ARP8	UME6	Decrease	0.67	1	0	-1	[ 0 0 0 ]	[ ]
ARP8	UMP1	Decrease	0.67	1.5	0	-1.5	[ 0 0 0 ]	[ ]
ARP8	UNG1	Decrease	0.67	0.83	0.33	-0.5	[ 0 1 0 ]	[ ]
ARP8	URM1	Decrease	0.67	0.33	0	-0.67	[ 0 0 0 ]	[ ]	REPORTED_INTERACTIONS SL 0 SGD 0 NG 1
ARP8	VAM6	Decrease	0.67	1	0.33	-0.67	[ 1 0 0 ]	[ ]	REPORTED_INTERACTIONS SL 0 SGD 0 NG 1
ARP8	VAM7	Decrease	0.67	1	0.33	-0.67	[ 0 1 0 ]	[ ]	REPORTED_INTERACTIONS SL 0 SGD 0 NG 1
ARP8	VIK1	Decrease	0.67	0.83	0.33	-0.5	[ 1 0 0 ]	[ ]
ARP8	VIP1	Decrease	0.67	0.83	0.33	-0.5	[ 0 1 0 ]	[ -3 -3 -3 ]
ARP8	VMA8	Decrease	0.67	1.17	0.33	-0.84	[ 1 0 0 ]	[ ]
ARP8	VMA9	Missing	0.67	-2	-2	-2.67	[ ]	[ -2 -2 -2 -2 -2 -2 -2 -2 -2 ]	MISSING SL 0 SGD 0 NG 0
ARP8	VMR1	Decrease	0.67	1	0	-1	[ 0 0 0 ]	[ ]
ARP8	VPH2	Missing	0.67	-1	-1	-1.67	[ ]	[ -1 -1 -1 ]	MISSING SL 0 SGD 0 NG 0
ARP8	VPS1	Identical	0.67	0.67	0.67	0	[ 0 1 1 ]	[ ]
ARP8	VPS20	Decrease	0.67	1.11	0.33	-0.78	[ 0 0 1 ]	[ ]
ARP8	VPS24	Decrease	0.67	0.33	0	-0.67	[ 0 0 0 ]	[ ]
ARP8	VPS45	Decrease	0.67	0.33	0	-0.67	[ 0 0 0 ]	[ ]
ARP8	VPS53	Identical	0.67	0	1	0.33	[ 1 1 1 ]	[ ]	REPORTED_INTERACTIONS SL 0 SGD 0 NG 1
ARP8	VPS64	Decrease	0.67	0.67	0	-0.67	[ 0 0 0 ]	[ -3 -3 -3 ]	REPORTED_INTERACTIONS SL 0 SGD 0 NG 1
ARP8	VPS71	Decrease	0.67	0.94	0.33	-0.61	[ 0 1 0 ]	[ ]	REPORTED_INTERACTIONS SL 0 SGD 0 NG 2
ARP8	VPS72	Decrease	0.67	1.09	0	-1.09	[ 0 0 0 ]	[ ]	REPORTED_INTERACTIONS SL 0 SGD 0 NG 2
ARP8	WHI2	Identical	0.67	1	0.67	-0.33	[ 1 0 1 ]	[ ]	REPORTED_INTERACTIONS SL 0 SGD 0 NG 1
ARP8	WHI3	Missing	0.67	-1	-1	-1.67	[ ]	[ -1 -1 -1 ]	MISSING SL 0 SGD 0 NG 0
ARP8	WHI5	Decrease	0.67	0.67	0	-0.67	[ 0 0 0 ]	[ ]
ARP8	WSS1	Decrease	0.67	4.17	0.67	-3.5	[ 1 0 1 ]	[ ]
ARP8	XRS2	Decrease	0.67	4	1.33	-2.67	[ 1 1 2 ]	[ ]
ARP8	YAF9	Decrease	0.67	0.78	0	-0.78	[ 0 0 0 ]	[ ]	REPORTED_INTERACTIONS SL 0 SGD 1 NG 0
ARP8	YAP1	Identical	0.67	1.17	1	-0.17	[ 2 0 1 ]	[ ]
ARP8	YBT1	Identical	0.67	0.67	0.33	-0.34	[ 0 1 0 ]	[ ]
ARP8	YCL026C	Identical	0.67	0.33	0.33	-0.34	[ 0 0 1 ]	[ ]
ARP8	YCL036W	Decrease	0.67	1.33	0	-1.33	[ 0 0 0 ]	[ ]
ARP8	YCR061W	Identical	0.67	0.83	0.67	-0.16	[ 0 1 1 ]	[ ]
ARP8	YDL118W	Identical	0.67	1	0.67	-0.33	[ 1 1 0 ]	[ ]
ARP8	YDL162C	Decrease	0.67	1.67	1	-0.67	[ 1 1 1 ]	[ ]
ARP8	YDR348C	Identical	0.67	1	1	0	[ 1 1 1 ]	[ ]
ARP8	YDR514C	Identical	0.67	1	0.67	-0.33	[ 0 2 0 ]	[ ]
ARP8	YEL007W	Identical	0.67	1	1.33	0.33	[ 1 1 2 ]	[ ]
ARP8	YEN1	Decrease	0.67	1	0	-1	[ 0 0 0 ]	[ ]
ARP8	YET3	Missing	0.67	-1.33	-1	-1.67	[ ]	[ -1 -1 -1 ]	MISSING SL 0 SGD 0 NG 0
ARP8	YHL026C	Identical	0.67	0.67	0.67	0	[ 1 0 1 ]	[ ]
ARP8	YIL055C	Identical	0.67	1	1	0	[ 1 1 1 ]	[ ]
ARP8	YIL161W	Decrease	0.67	1.33	0.67	-0.66	[ 1 0 1 ]	[ ]
ARP8	YJL217W	Missing	0.67	-1	0.33	-0.34	[ 0 0 1 ]	[ ]	MISSING SL 0 SGD 0 NG 0
ARP8	YJL218W	Identical	0.67	1	0.67	-0.33	[ 1 0 1 ]	[ ]
ARP8	YJR142W	Decrease	0.67	1	0.33	-0.67	[ 0 1 0 ]	[ ]
ARP8	YKE2	Identical	0.67	0.67	0.67	0	[ 1 0 1 ]	[ ]
ARP8	YKL033W-A	Identical	0.67	0.89	1	0.11	[ 0 1 2 ]	[ ]
ARP8	YKL075C	Identical	0.67	1.17	1	-0.17	[ 1 1 1 ]	[ ]
ARP8	YKU70	Decrease	0.67	1.33	0.67	-0.66	[ 0 1 1 ]	[ ]
ARP8	YKU80	Decrease	0.67	1.67	1	-0.67	[ 0 2 1 ]	[ ]
ARP8	YLR108C	Identical	0.67	0.67	1	0.33	[ 1 1 1 ]	[ ]
ARP8	YLR124W	Decrease	0.67	2.33	0.67	-1.66	[ 0 1 1 ]	[ ]
ARP8	YLR426W	Identical	0.67	0.67	0.33	-0.34	[ 1 0 0 ]	[ ]	REPORTED_INTERACTIONS SL 0 SGD 0 NG 1
ARP8	YML002W	Identical	0.67	0.67	1	0.33	[ 1 1 1 ]	[ ]
ARP8	YML020W	Identical	0.67	0.83	1	0.17	[ 1 1 1 ]	[ ]
ARP8	YML119W	Identical	0.67	0.78	0.67	-0.11	[ 1 0 1 ]	[ ]
ARP8	YMR031C	Missing	0.67	-1	0.33	-0.34	[ 0 0 1 ]	[ ]	MISSING SL 0 SGD 0 NG 0
ARP8	YMR196W	Decrease	0.67	1	0.33	-0.67	[ 0 1 0 ]	[ ]
ARP8	YND1	Decrease	0.67	0.83	0.33	-0.5	[ 0 1 0 ]	[ ]	REPORTED_INTERACTIONS SL 0 SGD 0 NG 1
ARP8	YNG2	Missing	0.67	-1	0	-0.67	[ 0 0 0 ]	[ ]	MISSING SL 0 SGD 0 NG 0
ARP8	YNL155W	Identical	0.67	0	0.67	0	[ 1 0 1 ]	[ ]
ARP8	YOL159C	Identical	0.67	0.67	0.67	0	[ 0 1 1 ]	[ ]
ARP8	YPL009C	Identical	0.67	1	0.67	-0.33	[ 1 1 0 ]	[ ]
ARP8	YPL014W	Decrease	0.67	1	0.5	-0.5	[ 1 0 1 0 0 1 ]	[ ]
ARP8	YPR078C	Decrease	0.67	1	0.33	-0.67	[ 1 0 0 ]	[ ]
ARP8	YPT6	Decrease	0.67	0	0	-0.67	[ 0 0 0 ]	[ ]	REPORTED_INTERACTIONS SL 0 SGD 0 NG 2
ARP8	YTA7	Decrease	0.67	1.58	0.33	-1.25	[ 1 0 0 ]	[ ]	REPORTED_INTERACTIONS SL 0 SGD 0 NG 2
ARP8	ZDS1	Identical	0.67	0.5	0.33	-0.34	[ 0 1 0 ]	[ ]
ARP8	ZUO1	Decrease	0.67	0.17	0	-0.67	[ 0 0 0 ]	[ ]
ARP8	ZWF1	Decrease	0.67	0.67	0	-0.67	[ 0 0 0 ]	[ ]
CDC73	AAT2	Missing	1.7	-2	1	-0.7	[ 1 1 1 ]	[ ]	MISSING SL 0 SGD 0 NG 0
CDC73	ACB1	Increase	1.7	1	2.33	0.63	[ 2 3 2 ]	[ ]
CDC73	ACF4	Missing	1.7	-1	2	0.3	[ 2 2 2 ]	[ ]	MISSING SL 0 SGD 0 NG 0
CDC73	ADA2	Decrease	1.7	0.33	0.33	-1.37	[ 0 1 0 ]	[ ]
CDC73	AFT1	Decrease	1.7	0.83	0.67	-1.03	[ 0 0 2 ]	[ ]
CDC73	AIM31	Decrease	1.7	0.67	1	-0.7	[ 1 1 1 ]	[ ]
CDC73	AKR1	Increase	1.7	1	2.67	0.97	[ 1 2 5 ]	[ ]	REPORTED_INTERACTIONS SL 0 SGD 0 NG 1
CDC73	ALO1	Identical	1.7	0.83	1.33	-0.37	[ 1 2 1 ]	[ ]
CDC73	AMN1	Identical	1.7	0.83	2	0.3	[ 2 2 2 ]	[ ]
CDC73	ANP1	Missing	1.7	-2	0.67	-1.03	[ 1 1 0 ]	[ ]	MISSING SL 0 SGD 0 NG 0
CDC73	APC9	Decrease	1.7	1.5	1	-0.7	[ 1 1 1 ]	[ ]
CDC73	APL2	Missing	1.7	0.5	-1	-2.7	[ ]	[ -1 -1 -1 ]	MISSING SL 0 SGD 0 NG 0
CDC73	APL6	Identical	1.7	1	1.67	-0.03	[ 1 2 2 ]	[ ]
CDC73	APM3	Identical	1.7	1	1.33	-0.37	[ 1 2 1 ]	[ ]
CDC73	APN1	Increase	1.7	1.33	3	1.3	[ 2 4 3 ]	[ ]
CDC73	APN2	Increase	1.7	1.33	2.33	0.63	[ 2 3 2 ]	[ ]
CDC73	ARD1	Decrease	1.7	1	0	-1.7	[ 0 0 0 ]	[ ]	REPORTED_INTERACTIONS SL 0 SGD 1 NG 1
CDC73	ARP1	Identical	1.7	0.83	1.33	-0.37	[ 1 1 2 ]	[ ]
CDC73	ARP5	Missing	1.7	-1	-1	-2.7	[ ]	[ -1 -1 -1 ]	MISSING SL 0 SGD 0 NG 0
CDC73	ARP6	Decrease	1.7	1.12	0.33	-1.37	[ 1 0 0 ]	[ ]	REPORTED_INTERACTIONS SL 3 SGD 2 NG 3
CDC73	ARP8	Decrease	1.7	0.67	0	-1.7	[ 0 0 0 ]	[ ]	REPORTED_INTERACTIONS SL 0 SGD 0 NG 1
CDC73	ASC1	Decrease	1.7	0.78	1	-0.7	[ 1 1 1 ]	[ ]	REPORTED_INTERACTIONS SL 0 SGD 0 NG 1
CDC73	ASF1	Decrease	1.7	1.5	0.67	-1.03	[ 0 1 1 ]	[ ]	REPORTED_INTERACTIONS SL 0 SGD 1 NG 1
CDC73	ATG16	Missing	1.7	-1	1.33	-0.37	[ 1 1 2 ]	[ ]	MISSING SL 0 SGD 0 NG 0
CDC73	ATP12	Missing	1.7	-2	1	-0.7	[ 0 1 2 ]	[ ]	MISSING SL 0 SGD 0 NG 0
CDC73	AVT5	Decrease	1.7	0.83	0.33	-1.37	[ 0 0 1 ]	[ ]
CDC73	AYR1	Identical	1.7	0.89	1.67	-0.03	[ 2 1 2 ]	[ ]
CDC73	BCK1	Identical	1.7	0.83	1.67	-0.03	[ 2 2 1 ]	[ ]
CDC73	BDF2	Increase	1.7	1	2.33	0.63	[ 2 1 4 ]	[ ]
CDC73	BEM2	Decrease	1.7	0.67	0.67	-1.03	[ 0 1 1 ]	[ ]	REPORTED_INTERACTIONS SL 0 SGD 0 NG 1
CDC73	BEM3	Identical	1.7	0.83	2	0.3	[ 1 3 2 ]	[ ]
CDC73	BFA1	Identical	1.7	0.83	1.67	-0.03	[ 1 2 2 ]	[ ]
CDC73	BIM1	Decrease	1.7	0.67	0.33	-1.37	[ 1 0 0 ]	[ ]
CDC73	BIO2	Identical	1.7	0.67	1.33	-0.37	[ 2 1 1 ]	[ ]
CDC73	BRE1	Identical	1.7	1	1.33	-0.37	[ 1 2 1 ]	[ ]
CDC73	BRE2	Decrease	1.7	0.67	1	-0.7	[ 1 1 1 ]	[ ]
CDC73	BSD2	Identical	1.7	0.89	1.67	-0.03	[ 1 2 2 ]	[ ]
CDC73	BUB1	Identical	1.7	1.17	1.33	-0.37	[ 2 1 1 ]	[ ]
CDC73	BUB2	Decrease	1.7	0.67	1	-0.7	[ 1 1 1 ]	[ ]
CDC73	BUB3	Decrease	1.7	0.67	0.67	-1.03	[ 1 1 0 ]	[ ]
CDC73	BUD14	Identical	1.7	1.33	1.33	-0.37	[ 1 1 2 ]	[ ]
CDC73	BUD6	Decrease	1.7	0.83	0.67	-1.03	[ 0 1 1 ]	[ ]
CDC73	BUR2	Missing	1.7	1.33	-1	-2.7	[ ]	[ -1 -1 -1 ]	MISSING SL 0 SGD 1 NG 0
CDC73	BZZ1	Identical	1.7	1.17	1.33	-0.37	[ 2 1 1 ]	[ ]
CDC73	CAC2	Increase	1.7	1.22	2.67	0.97	[ 4 2 2 ]	[ ]
CDC73	CAF130	Identical	1.7	1	1.33	-0.37	[ 1 2 1 ]	[ ]
CDC73	CAF40	Increase	1.7	1	3	1.3	[ 3 4 2 ]	[ ]
CDC73	CCC2	Identical	1.7	0.89	1.33	-0.37	[ 2 1 1 ]	[ ]
CDC73	CCR4	Decrease	1.7	0.5	0	-1.7	[ 0 0 0 ]	[ ]	REPORTED_INTERACTIONS SL 2 SGD 0 NG 0
CDC73	CCS1	Decrease	1.7	2	0.67	-1.33	[ 0 1 1 ]	[ ]	REPORTED_INTERACTIONS SL 0 SGD 2 NG 1
CDC73	CCW12	Decrease	1.7	1.22	1	-0.7	[ 0 1 2 ]	[ ]
CDC73	CDC10	Decrease	1.7	1	1	-0.7	[ 1 1 1 ]	[ ]
CDC73	CDC26	Identical	1.7	1.17	1.33	-0.37	[ 2 1 1 ]	[ ]
CDC73	CDC50	Increase	1.7	0.83	2.33	0.63	[ 2 3 2 ]	[ ]
CDC73	CDC73	Missing	1.7	1.7	-1	-2.7	[ ]	[ -1 -1 -1 ]	MISSING SL 0 SGD 0 NG 0
CDC73	CDH1	Identical	1.7	0.17	1.33	-0.37	[ 1 1 2 ]	[ ]
CDC73	CHD1	Identical	1.7	1	1.33	-0.37	[ 2 1 1 ]	[ ]
CDC73	CHK1	Identical	1.7	1.42	2	0.3	[ 3 1 2 ]	[ ]
CDC73	CHL1	Increase	1.7	1.67	2.67	0.97	[ 4 2 2 ]	[ ]
CDC73	CHL4	Increase	1.7	0.83	5	3.3	[ 5 5 5 ]	[ ]
CDC73	CHZ1	Identical	1.7	1.17	1.67	-0.03	[ 2 1 2 ]	[ ]
CDC73	CIK1	Increase	1.7	0.83	5	3.3	[ 5 5 5 ]	[ ]	REPORTED_INTERACTIONS SL 0 SGD 0 NG 2
CDC73	CIN8	Missing	1.7	-1	0	-1.7	[ 0 0 0 ]	[ ]	MISSING SL 2 SGD 1 NG 2
CDC73	CIS3	Identical	1.7	0.78	2	0.3	[ 2 3 1 ]	[ ]
CDC73	CKB1	Increase	1.7	1	3.33	1.63	[ 3 4 3 ]	[ ]
CDC73	CKB2	Increase	1.7	1.26	2.67	0.97	[ 3 2 3 ]	[ ]
CDC73	CLA4	Decrease	1.7	1.17	0.33	-1.37	[ 0 0 1 ]	[ ]	REPORTED_INTERACTIONS SL 0 SGD 0 NG 1
CDC73	CLB2	Decrease	1.7	0	0.67	-1.03	[ 1 1 0 ]	[ ]
CDC73	CLB5	Identical	1.7	1	2	0.3	[ 2 2 2 ]	[ ]
CDC73	CLC1	Missing	1.7	-1	-1	-2.7	[ ]	[ -1 -1 -1 ]	MISSING SL 0 SGD 0 NG 0
CDC73	CLN2	Identical	1.7	0.67	1.67	-0.03	[ 1 2 2 ]	[ ]
CDC73	CLN3	Identical	1.7	1.83	2	0.17	[ 1 2 3 ]	[ ]
CDC73	COG7	Identical	1.7	1.17	2	0.3	[ 2 2 2 ]	[ ]
CDC73	COG8	Increase	1.7	1	2.67	0.97	[ 4 2 2 ]	[ ]	REPORTED_INTERACTIONS SL 0 SGD 0 NG 1
CDC73	COQ2	Decrease	1.7	0.89	0	-1.7	[ 0 0 0 ]	[ ]
CDC73	COX12	Identical	1.7	0.89	1.33	-0.37	[ 1 1 2 ]	[ ]
CDC73	CPR3	Decrease	1.7	1.17	1	-0.7	[ 1 1 1 ]	[ ]
CDC73	CPR8	Identical	1.7	1.17	1.67	-0.03	[ 2 1 2 ]	[ ]
CDC73	CSM1	Identical	1.7	0.83	1.67	-0.03	[ 2 1 2 ]	[ ]
CDC73	CSM2	Identical	1.7	0.67	1.67	-0.03	[ 2 1 2 ]	[ ]
CDC73	CSM3	Identical	1.7	1.83	2	0.17	[ 2 2 2 ]	[ ]
CDC73	CTF18	Identical	1.7	1.33	1.67	-0.03	[ 2 2 1 ]	[ ]
CDC73	CTF4	Identical	1.7	2	2	0	[ 2 2 2 ]	[ ]	REPORTED_INTERACTIONS SL 0 SGD 0 NG 1
CDC73	CTF8	Identical	1.7	1	2	0.3	[ 2 2 2 ]	[ ]
CDC73	CTI6	Decrease	1.7	1	0	-1.7	[ 0 0 0 ]	[ ]	REPORTED_INTERACTIONS SL 2 SGD 1 NG 3
CDC73	CTK1	Identical	1.7	1.17	2	0.3	[ 2 2 2 ]	[ ]	REPORTED_INTERACTIONS SL 1 SGD 3 NG 0
CDC73	CTK2	Decrease	1.7	1.75	0.33	-1.42	[ 0 0 1 ]	[ ]	REPORTED_INTERACTIONS SL 0 SGD 1 NG 0
CDC73	CTK3	Decrease	1.7	0.83	0.67	-1.03	[ 1 0 1 ]	[ ]
CDC73	CTR1	Missing	1.7	-2	3.67	1.97	[ 3 4 4 ]	[ ]	MISSING SL 0 SGD 0 NG 0
CDC73	CUE1	Identical	1.7	0.89	1.33	-0.37	[ 1 2 1 ]	[ ]
CDC73	CUE5	Identical	1.7	1	1.33	-0.37	[ 1 1 2 ]	[ ]
CDC73	CWC21	Increase	1.7	1.13	2.33	0.63	[ 2 4 1 ]	[ ]	REPORTED_INTERACTIONS SL 0 SGD 0 NG 1
CDC73	DAP1	Missing	1.7	-1	2	0.3	[ 1 3 2 ]	[ ]	MISSING SL 0 SGD 0 NG 0
CDC73	DBF2	Identical	1.7	0.83	1.33	-0.37	[ 2 1 1 ]	[ ]
CDC73	DBF20	Identical	1.7	0.83	2	0.3	[ 2 2 2 ]	[ ]
CDC73	DCC1	Identical	1.7	1.17	2	0.3	[ 2 2 2 ]	[ ]
CDC73	DDC1	Increase	1.7	2	2.67	0.67	[ 3 2 3 ]	[ ]	REPORTED_INTERACTIONS SL 0 SGD 0 NG 1
CDC73	DDC2SML1	Identical	1.7	2	1.67	-0.33	[ 2 1 2 ]	[ ]
CDC73	DDI1	Identical	1.7	1	2	0.3	[ 2 2 2 ]	[ ]
CDC73	DEF1	Missing	1.7	-1	-1	-2.7	[ ]	[ -1 -1 -1 ]	MISSING SL 0 SGD 0 NG 0
CDC73	DEP1	Identical	1.7	0.17	2	0.3	[ 2 2 2 ]	[ ]	REPORTED_INTERACTIONS SL 2 SGD 1 NG 3
CDC73	DFG16	Decrease	1.7	1	0.33	-1.37	[ 0 0 1 ]	[ ]	REPORTED_INTERACTIONS SL 0 SGD 2 NG 0
CDC73	DHH1	Decrease	1.7	1.11	1	-0.7	[ 1 1 1 ]	[ ]
CDC73	DIA2	Decrease	1.7	1.15	0.67	-1.03	[ 0 1 1 ]	[ ]	REPORTED_INTERACTIONS SL 1 SGD 1 NG 0
CDC73	DID2	Decrease	1.7	1	1	-0.7	[ 0 1 2 ]	[ ]	REPORTED_INTERACTIONS SL 0 SGD 0 NG 1
CDC73	DNL4	Identical	1.7	1	2	0.3	[ 2 2 2 ]	[ ]
CDC73	DOA1	Decrease	1.7	0.33	0.33	-1.37	[ 0 0 1 ]	[ ]	REPORTED_INTERACTIONS SL 1 SGD 2 NG 4
CDC73	DOM34	Identical	1.7	0.67	1.67	-0.03	[ 2 2 1 ]	[ ]
CDC73	DOT1	Identical	1.7	0.33	2	0.3	[ 2 2 2 ]	[ ]	REPORTED_INTERACTIONS SL 1 SGD 1 NG 0
CDC73	DOT6	Identical	1.7	0.83	2	0.3	[ 3 2 1 ]	[ ]
CDC73	DPB3	Identical	1.7	0.83	2	0.3	[ 2 2 2 ]	[ ]
CDC73	DPB4	Increase	1.7	1.33	2.33	0.63	[ 2 2 3 ]	[ ]
CDC73	DSK2	Missing	1.7	-1	1.33	-0.37	[ 1 2 1 ]	[ ]	MISSING SL 0 SGD 0 NG 0
CDC73	DST1	Identical	1.7	1.67	1.67	-0.03	[ 2 1 2 ]	[ ]	REPORTED_INTERACTIONS SL 1 SGD 1 NG 2
CDC73	DUN1	Decrease	1.7	2.12	0	-2.12	[ 0 0 0 ]	[ ]	REPORTED_INTERACTIONS SL 0 SGD 1 NG 2
CDC73	EAF1	Increase	1.7	0.33	2.67	0.97	[ 0 4 4 ]	[ ]	REPORTED_INTERACTIONS SL 1 SGD 0 NG 0
CDC73	EAF3	Decrease	1.7	1	1	-0.7	[ 0 1 2 ]	[ ]
CDC73	EAF5	Identical	1.7	0.83	1.67	-0.03	[ 2 2 1 ]	[ ]
CDC73	EAF6	Increase	1.7	0.83	2.67	0.97	[ 1 4 3 ]	[ ]
CDC73	EAF7	Identical	1.7	0.33	2	0.3	[ 2 3 1 ]	[ ]
CDC73	ECM33	Increase	1.7	1.22	2.67	0.97	[ 2 2 4 ]	[ ]
CDC73	EDC3	Increase	1.7	1.22	2.33	0.63	[ 2 3 2 ]	[ ]
CDC73	ELC1	Increase	1.7	1	2.33	0.63	[ 3 2 2 ]	[ ]
CDC73	ELG1	Identical	1.7	2.17	2.33	0.16	[ 3 2 2 ]	[ ]
CDC73	ELM1	Identical	1.7	0.33	2	0.3	[ 2 2 2 ]	[ ]
CDC73	ELP2	Decrease	1.7	1	1	-0.7	[ 1 1 1 ]	[ ]
CDC73	ELP3	Decrease	1.7	0.83	1	-0.7	[ 1 1 1 ]	[ ]	REPORTED_INTERACTIONS SL 0 SGD 1 NG 0
CDC73	ELP4	Decrease	1.7	0.67	0.67	-1.03	[ 0 1 1 ]	[ ]	REPORTED_INTERACTIONS SL 0 SGD 1 NG 0
CDC73	ELP6	Identical	1.7	0.67	1.67	-0.03	[ 2 1 2 ]	[ ]	REPORTED_INTERACTIONS SL 0 SGD 1 NG 0
CDC73	END3	Identical	1.7	0.89	1.33	-0.37	[ 1 1 2 ]	[ ]
CDC73	ERG2	Missing	1.7	-1	0.67	-1.03	[ 1 1 0 ]	[ ]	MISSING SL 0 SGD 0 NG 0
CDC73	ERG24	Missing	1.7	-1	0.67	-1.03	[ 0 1 1 ]	[ ]	MISSING SL 0 SGD 0 NG 0
CDC73	ERG28	Identical	1.7	1	2	0.3	[ 2 2 2 ]	[ ]
CDC73	ERG3	Missing	1.7	-1	0	-1.7	[ 0 0 0 ]	[ ]	MISSING SL 0 SGD 0 NG 0
CDC73	ERG6	Identical	1.7	1	1.67	-0.03	[ 2 1 2 ]	[ ]
CDC73	ERM6	Identical	1.7	1	2	0.3	[ 2 2 2 ]	[ ]
CDC73	ESC1	Identical	1.7	1	2	0.3	[ 2 2 2 ]	[ ]
CDC73	ESC2	Identical	1.7	4	4	0	[ 3 5 4 ]	[ ]
CDC73	EST1	Increase	1.7	0.89	5	3.3	[ 5 5 5 ]	[ ]	REPORTED_INTERACTIONS SL 0 SGD 1 NG 0
CDC73	EST2	Increase	1.7	1.67	3	1.3	[ 4 3 2 ]	[ ]
CDC73	EST3	Increase	1.7	1.11	5	3.3	[ 5 5 5 ]	[ ]
CDC73	ETR1	Decrease	1.7	0.89	0	-1.7	[ 0 0 0 ]	[ ]
CDC73	EXO1	Increase	1.7	1.29	4	2.3	[ 4 4 4 ]	[ ]
CDC73	FBP26	Identical	1.7	0.67	1.33	-0.37	[ 2 1 1 ]	[ ]
CDC73	FET4	Identical	1.7	1	1.33	-0.37	[ 2 1 1 ]	[ ]
CDC73	FKH2	Decrease	1.7	0.83	1	-0.7	[ 1 1 1 ]	[ ]
CDC73	FMP52	Identical	1.7	1	1.33	-0.37	[ 1 2 1 ]	[ ]
CDC73	FOB1	Increase	1.7	0.67	2.67	0.97	[ 1 5 2 ]	[ ]
CDC73	FPR1	Identical	1.7	0.83	1.33	-0.37	[ 1 2 1 ]	[ ]
CDC73	FPS1	Identical	1.7	0.89	1.33	-0.37	[ 2 1 1 ]	[ ]
CDC73	FRA1	Identical	1.7	0.83	1.33	-0.37	[ 1 2 1 ]	[ ]
CDC73	FTR1	Identical	1.7	0.89	1.33	-0.37	[ 1 1 2 ]	[ ]
CDC73	FUM1	Identical	1.7	0.67	1.33	-0.37	[ 2 1 1 ]	[ ]
CDC73	GAL11	Identical	1.7	1	2	0.3	[ 2 2 2 ]	[ ]
CDC73	GBP2	Identical	1.7	1.17	1.67	-0.03	[ 1 3 1 ]	[ ]
CDC73	GCN5	Missing	1.7	0.83	-1	-2.7	[ ]	[ -1 -1 -1 ]	MISSING SL 0 SGD 0 NG 1
CDC73	GCR2	Decrease	1.7	0.83	0.67	-1.03	[ 1 0 1 ]	[ ]	REPORTED_INTERACTIONS SL 1 SGD 1 NG 2
CDC73	GCS1	Identical	1.7	1.17	2	0.3	[ 2 2 2 ]	[ ]
CDC73	GDS1	Decrease	1.7	0.5	0.67	-1.03	[ 0 2 0 ]	[ ]
CDC73	GET1	Decrease	1.7	0.83	0	-1.7	[ 0 0 0 ]	[ ]	REPORTED_INTERACTIONS SL 2 SGD 0 NG 3
CDC73	GET2	Decrease	1.7	0.17	0.33	-1.37	[ 0 0 1 ]	[ ]	REPORTED_INTERACTIONS SL 0 SGD 1 NG 3
CDC73	GIM3	Identical	1.7	0.83	1.67	-0.03	[ 2 2 1 ]	[ ]
CDC73	GIM4	Increase	1.7	1	2.67	0.97	[ 2 2 4 ]	[ ]
CDC73	GIM5	Decrease	1.7	0.5	1	-0.7	[ 1 1 1 ]	[ ]
CDC73	GIS4	Identical	1.7	1.33	2	0.3	[ 2 2 2 ]	[ ]
CDC73	GPB1	Missing	1.7	1	-1	-2.7	[ ]	[ -1 -1 -1 ]	MISSING SL 0 SGD 0 NG 0
CDC73	GPB2	Decrease	1.7	1.17	1	-0.7	[ 1 1 1 ]	[ ]
CDC73	GPM2	Decrease	1.7	0.78	1	-0.7	[ 1 1 1 ]	[ ]
CDC73	GPX2	Increase	1.7	0.83	3	1.3	[ 3 3 3 ]	[ ]
CDC73	GUT1	Identical	1.7	1	1.67	-0.03	[ 2 2 1 ]	[ ]
CDC73	GYP1	Missing	1.7	-2	2	0.3	[ 2 2 2 ]	[ ]	MISSING SL 0 SGD 0 NG 0
CDC73	HAL5	Identical	1.7	1	1.67	-0.03	[ 2 1 2 ]	[ ]
CDC73	HAL9	Identical	1.7	0.78	1.33	-0.37	[ 2 1 1 ]	[ ]
CDC73	HCS1	Identical	1.7	0.83	1.67	-0.03	[ 2 2 1 ]	[ ]
CDC73	HDA1	Identical	1.7	0.83	2	0.3	[ 3 1 2 ]	[ ]
CDC73	HEK2	Identical	1.7	1	1.33	-0.37	[ 1 1 2 ]	[ ]
CDC73	HIM1	Identical	1.7	1.17	1.67	-0.03	[ 2 2 1 ]	[ ]
CDC73	HIR1	Decrease	1.7	1.17	1	-0.7	[ 1 1 1 ]	[ ]	REPORTED_INTERACTIONS SL 0 SGD 1 NG 3
CDC73	HIR2	Decrease	1.7	0.83	0.67	-1.03	[ 1 0 1 ]	[ ]	REPORTED_INTERACTIONS SL 1 SGD 2 NG 2
CDC73	HIR3	Identical	1.7	0.83	1.33	-0.37	[ 1 1 2 ]	[ ]	REPORTED_INTERACTIONS SL 1 SGD 1 NG 3
CDC73	HMG1	Identical	1.7	1	1.33	-0.37	[ 2 1 1 ]	[ ]
CDC73	HMO1	Increase	1.7	0.67	2.33	0.63	[ 2 3 2 ]	[ ]
CDC73	HNT2	Decrease	1.7	0.78	1	-0.7	[ 1 1 1 ]	[ ]
CDC73	HOG1	Identical	1.7	0.67	1.33	-0.37	[ 2 1 1 ]	[ ]	REPORTED_INTERACTIONS SL 0 SGD 0 NG 2
CDC73	HOM6	Identical	1.7	1	2	0.3	[ 2 2 2 ]	[ ]
CDC73	HOS2	Identical	1.7	1	1.33	-0.37	[ 1 2 1 ]	[ ]	REPORTED_INTERACTIONS SL 0 SGD 0 NG 1
CDC73	HPC2	Identical	1.7	0.83	1.33	-0.37	[ 0 1 3 ]	[ ]	REPORTED_INTERACTIONS SL 1 SGD 1 NG 1
CDC73	HPR1	Missing	1.7	-1	1	-0.7	[ 1 1 1 ]	[ ]	MISSING SL 0 SGD 1 NG 0
CDC73	HRQ1	Identical	1.7	1.17	2	0.3	[ 2 2 2 ]	[ ]
CDC73	HSL1	Decrease	1.7	0.83	1	-0.7	[ 1 1 1 ]	[ ]
CDC73	HSL7	Missing	1.7	-1	-1	-2.7	[ ]	[ -1 -1 -1 ]	MISSING SL 0 SGD 0 NG 0
CDC73	HST3	Increase	1.7	2.5	3.33	0.83	[ 3 4 3 ]	[ ]
CDC73	HST4	Increase	1.7	1	2.67	0.97	[ 2 4 2 ]	[ ]
CDC73	HTA1	Decrease	1.7	0.67	1	-0.7	[ 1 1 1 ]	[ ]
CDC73	HTL1	Missing	1.7	-1	-1	-2.7	[ ]	[ -1 -1 -1 ]	MISSING SL 0 SGD 0 NG 0
CDC73	HTZ1	Decrease	1.7	1.13	0.67	-1.03	[ 1 1 0 ]	[ ]	REPORTED_INTERACTIONS SL 4 SGD 2 NG 3
CDC73	HUR1	Identical	1.7	0.83	1.33	-0.37	[ 1 2 1 ]	[ ]
CDC73	ICE2	Identical	1.7	1.2	2	0.3	[ 2 2 2 ]	[ ]
CDC73	IDH2	Increase	1.7	0.67	2.33	0.63	[ 2 3 2 ]	[ ]
CDC73	IDP1	Decrease	1.7	1	1	-0.7	[ 1 1 1 ]	[ ]
CDC73	IES1	Decrease	1.7	1	1	-0.7	[ 1 0 2 ]	[ ]
CDC73	IES2	Decrease	1.7	0.67	0.67	-1.03	[ 1 0 1 ]	[ ]	REPORTED_INTERACTIONS SL 0 SGD 2 NG 2
CDC73	IES3	Identical	1.7	1	1.33	-0.37	[ 1 1 2 ]	[ ]
CDC73	IES5	Identical	1.7	0.83	1.33	-0.37	[ 1 1 2 ]	[ ]
CDC73	IES6	Decrease	1.7	1.33	0.33	-1.37	[ 0 1 0 ]	[ ]
CDC73	IKI3	Decrease	1.7	0.5	1	-0.7	[ 1 1 1 ]	[ ]	REPORTED_INTERACTIONS SL 1 SGD 2 NG 1
CDC73	INP51	Identical	1.7	0.83	1.33	-0.37	[ 1 2 1 ]	[ ]
CDC73	IOC3	Identical	1.7	1.11	2	0.3	[ 2 2 2 ]	[ ]
CDC73	IPK1	Decrease	1.7	1.17	0.67	-1.03	[ 1 0 1 ]	[ ]
CDC73	IRA2	Decrease	1.7	1	0	-1.7	[ 0 0 0 ]	[ ]	REPORTED_INTERACTIONS SL 0 SGD 0 NG 3
CDC73	IRC15	Identical	1.7	1.17	1.67	-0.03	[ 1 2 2 ]	[ ]
CDC73	IRC19	Decrease	1.7	1	1	-0.7	[ 1 1 1 ]	[ ]
CDC73	IRC3	Decrease	1.7	1.67	0	-1.7	[ 0 0 0 ]	[ ]
CDC73	IRC5	Decrease	1.7	0.83	1	-0.7	[ 2 0 1 ]	[ ]
CDC73	IRC7	Increase	1.7	1.17	2.67	0.97	[ 3 2 3 ]	[ ]
CDC73	IRS4	Identical	1.7	0.78	1.67	-0.03	[ 1 2 2 ]	[ ]
CDC73	ISC1	Increase	1.7	1.17	2.33	0.63	[ 2 2 3 ]	[ ]
CDC73	ISU1	Identical	1.7	1	1.67	-0.03	[ 1 2 2 ]	[ ]
CDC73	ISW1	Identical	1.7	1	1.67	-0.03	[ 1 2 2 ]	[ ]
CDC73	JNM1	Identical	1.7	0.83	1.33	-0.37	[ 2 1 1 ]	[ ]
CDC73	KAR3	Decrease	1.7	0.83	1	-0.7	[ 1 1 1 ]	[ ]
CDC73	KAR9	Identical	1.7	1	2	0.3	[ 2 2 2 ]	[ ]
CDC73	KEL1	Increase	1.7	0.67	2.33	0.63	[ 4 2 1 ]	[ ]
CDC73	KEL2	Identical	1.7	0.83	2	0.3	[ 2 2 2 ]	[ ]
CDC73	KEM1	Decrease	1.7	0.5	1	-0.7	[ 1 1 1 ]	[ ]	REPORTED_INTERACTIONS SL 0 SGD 2 NG 1
CDC73	KHA1	Identical	1.7	1.11	1.33	-0.37	[ 1 1 2 ]	[ ]
CDC73	KIP3	Identical	1.7	0.83	1.33	-0.37	[ 2 1 1 ]	[ ]
CDC73	KRE1	Decrease	1.7	0.67	1	-0.7	[ 1 1 1 ]	[ ]
CDC73	KTR3	Missing	1.7	-1	2	0.3	[ 2 2 2 ]	[ ]	MISSING SL 0 SGD 0 NG 0
CDC73	LAS21	Decrease	1.7	1	1	-0.7	[ 0 2 1 ]	[ ]
CDC73	LDB7	Missing	1.7	-1	0	-1.7	[ 0 0 0 ]	[ ]	MISSING SL 0 SGD 0 NG 0
CDC73	LEO1	Decrease	1.7	0.83	1	-0.7	[ 1 1 1 ]	[ ]	REPORTED_INTERACTIONS SL 1 SGD 1 NG 4
CDC73	LEU2	Identical	1.7	0.95	1.7	0	[ 2 2 2 1 2 2 3 2 1 2 1 1 2 2 1 1 3 1 1 1 0 1 1 1 4 2 1 2 2 1 4 3 1 ]	[ ]
CDC73	LGE1	Decrease	1.7	0.96	1	-0.7	[ 1 1 1 ]	[ ]
CDC73	LIF1	Identical	1.7	1.33	1.33	-0.37	[ 1 2 1 ]	[ ]
CDC73	LRS4	Identical	1.7	1	1.67	-0.03	[ 2 2 1 ]	[ ]
CDC73	LSM1	Increase	1.7	0.83	3.33	1.63	[ 3 4 3 ]	[ ]	REPORTED_INTERACTIONS SL 0 SGD 2 NG 2
CDC73	LSM6	Decrease	1.7	1.17	1	-0.7	[ 1 1 1 ]	[ ]	REPORTED_INTERACTIONS SL 1 SGD 1 NG 0
CDC73	LSM7	Decrease	1.7	0.5	0.33	-1.37	[ 0 0 1 ]	[ ]
CDC73	LST7	Decrease	1.7	1	1	-0.7	[ 1 1 1 ]	[ ]
CDC73	LTE1	Identical	1.7	1.33	1.33	-0.37	[ 2 1 1 ]	[ ]
CDC73	MAD1	Increase	1.7	1	2.33	0.63	[ 1 2 4 ]	[ ]
CDC73	MAD2	Identical	1.7	1.11	1.67	-0.03	[ 2 2 1 ]	[ ]
CDC73	MAD3	Identical	1.7	1	1.67	-0.03	[ 1 2 2 ]	[ ]
CDC73	MAG1	Identical	1.7	1.17	1.33	-0.37	[ 2 1 1 ]	[ ]
CDC73	MAM3	Identical	1.7	1	2	0.3	[ 2 2 2 ]	[ ]
CDC73	MBP1	Increase	1.7	1	2.67	0.97	[ 3 2 3 ]	[ ]
CDC73	MCK1	Decrease	1.7	1.17	1	-0.7	[ 1 0 2 ]	[ ]	REPORTED_INTERACTIONS SL 0 SGD 0 NG 1
CDC73	MCM16	Identical	1.7	0.83	1.33	-0.37	[ 1 2 1 ]	[ ]
CDC73	MCM21	Identical	1.7	1	1.33	-0.37	[ 2 1 1 ]	[ ]
CDC73	MCM22	Increase	1.7	1	2.67	0.97	[ 2 2 4 ]	[ ]
CDC73	MEC1SML1	Increase	1.7	1.89	2.33	0.44	[ 3 2 2 ]	[ ]
CDC73	MEC3	Increase	1.7	0.83	2.33	0.63	[ 3 3 1 ]	[ ]
CDC73	MED1	Decrease	1.7	0.67	1	-0.7	[ 1 1 1 ]	[ ]	REPORTED_INTERACTIONS SL 0 SGD 2 NG 4
CDC73	MEH1	Identical	1.7	0.67	2	0.3	[ 2 2 2 ]	[ ]
CDC73	MET12	Identical	1.7	0.56	1.67	-0.03	[ 1 2 2 ]	[ ]
CDC73	MET18	Decrease	1.7	1.11	0	-1.7	[ 0 0 0 ]	[ ]	REPORTED_INTERACTIONS SL 1 SGD 1 NG 1
CDC73	MET32	Increase	1.7	1	2.33	0.63	[ 1 4 2 ]	[ ]
CDC73	MET6	Identical	1.7	0.89	1.33	-0.37	[ 2 1 1 ]	[ ]
CDC73	MGA2	Identical	1.7	0.83	2	0.3	[ 2 2 2 ]	[ ]
CDC73	MGS1	Increase	1.7	0.83	3.33	1.63	[ 2 4 4 ]	[ ]
CDC73	MID1	Increase	1.7	1.2	3.33	1.63	[ 3 3 4 ]	[ ]
CDC73	MIP1	Decrease	1.7	1.11	0	-1.7	[ 0 0 0 ]	[ ]
CDC73	MKK1	Identical	1.7	0.89	1.67	-0.03	[ 2 1 2 ]	[ ]
CDC73	MLH1	Identical	1.7	1.78	2	0.22	[ 2 2 2 ]	[ ]
CDC73	MLH2	Identical	1.7	1.17	1.67	-0.03	[ 2 1 2 ]	[ ]
CDC73	MLH3	Identical	1.7	1.33	1.33	-0.37	[ 1 2 1 ]	[ ]
CDC73	MLP1	Increase	1.7	1.33	2.33	0.63	[ 3 2 2 ]	[ ]
CDC73	MMP1	Identical	1.7	1	1.33	-0.37	[ 2 1 1 ]	[ ]
CDC73	MMS1	Identical	1.7	1.67	1.67	-0.03	[ 2 1 2 ]	[ ]	REPORTED_INTERACTIONS SL 0 SGD 1 NG 1
CDC73	MMS2	Increase	1.7	1.5	2.33	0.63	[ 2 3 2 ]	[ ]
CDC73	MMS22	Decrease	1.7	1	0	-1.7	[ 0 0 0 ]	[ ]	REPORTED_INTERACTIONS SL 0 SGD 1 NG 1
CDC73	MMS4	Identical	1.7	3.06	3	-0.06	[ 3 3 3 ]	[ ]	REPORTED_INTERACTIONS SL 0 SGD 0 NG 3
CDC73	MON2	Identical	1.7	1.33	1.33	-0.37	[ 1 1 2 ]	[ ]
CDC73	MPH1	Identical	1.7	1.46	2	0.3	[ 2 2 2 ]	[ ]
CDC73	MRC1	Increase	1.7	2.07	3	0.93	[ 3 3 3 ]	[ ]
CDC73	MRC1-AQ	Increase	1.7	1.03	3.33	1.63	[ 3 2 5 ]	[ ]
CDC73	MRE11	Identical	1.7	4	4.33	0.33	[ 5 4 4 ]	[ ]	REPORTED_INTERACTIONS SL 0 SGD 0 NG 1
CDC73	MRN1	Increase	1.7	1	2.33	0.63	[ 2 2 3 ]	[ ]
CDC73	MSH1	Identical	1.7	1.33	2	0.3	[ 2 2 2 ]	[ ]
CDC73	MSH2	Identical	1.7	2.17	2	-0.17	[ 2 2 2 ]	[ ]
CDC73	MSH3	Identical	1.7	1	2	0.3	[ 2 2 2 ]	[ ]
CDC73	MSH4	Decrease	1.7	0.83	1	-0.7	[ 1 1 1 ]	[ ]
CDC73	MSH5	Identical	1.7	1.17	1.67	-0.03	[ 2 1 2 ]	[ ]
CDC73	MSH6	Increase	1.7	1.83	3	1.17	[ 3 3 3 ]	[ ]
CDC73	MSI1	Identical	1.7	1	2	0.3	[ 2 2 2 ]	[ ]	REPORTED_INTERACTIONS SL 0 SGD 0 NG 1
CDC73	MSN5	Decrease	1.7	0.83	1	-0.7	[ 1 1 1 ]	[ ]	REPORTED_INTERACTIONS SL 0 SGD 2 NG 0
CDC73	MTM1	Identical	1.7	1.33	2	0.3	[ 2 2 2 ]	[ ]	REPORTED_INTERACTIONS SL 0 SGD 1 NG 0
CDC73	MUS81	Identical	1.7	3	3	0	[ 3 3 3 ]	[ ]	REPORTED_INTERACTIONS SL 0 SGD 0 NG 3
CDC73	NAM7	Decrease	1.7	1.67	0.67	-1.03	[ 1 0 1 ]	[ ]
CDC73	NAP1	Decrease	1.7	0.89	1	-0.7	[ 1 1 1 ]	[ ]
CDC73	NAT1	Increase	1.7	0.83	2.33	0.63	[ 1 2 4 ]	[ ]	REPORTED_INTERACTIONS SL 0 SGD 1 NG 0
CDC73	NAT3	Decrease	1.7	0.33	1	-0.7	[ 1 1 1 ]	[ ]
CDC73	NEJ1	Identical	1.7	1.17	2	0.3	[ 2 2 2 ]	[ ]
CDC73	NFI1	Identical	1.7	1.33	1.67	-0.03	[ 2 2 1 ]	[ ]
CDC73	NGG1	Decrease	1.7	1	0	-1.7	[ 0 0 0 ]	[ ]
CDC73	NGR1	Identical	1.7	1.33	1.33	-0.37	[ 1 1 2 ]	[ ]
CDC73	NHP10	Identical	1.7	0.67	1.67	-0.03	[ 2 1 2 ]	[ ]	REPORTED_INTERACTIONS SL 0 SGD 2 NG 0
CDC73	NPL3	Increase	1.7	0.5	4.67	2.97	[ 5 4 5 ]	[ ]	REPORTED_INTERACTIONS SL 0 SGD 0 NG 1
CDC73	NPL6	Missing	1.7	-1	-1	-2.7	[ ]	[ -1 -1 -1 ]	MISSING SL 0 SGD 0 NG 0
CDC73	NPT1	Decrease	1.7	0.5	1	-0.7	[ 1 1 1 ]	[ ]
CDC73	NRP1	Identical	1.7	0.67	1.67	-0.03	[ 1 2 2 ]	[ ]
CDC73	NTE1	Identical	1.7	1.33	1.33	-0.37	[ 2 1 1 ]	[ ]
CDC73	NTG1	Identical	1.7	1.5	1.67	-0.03	[ 2 1 2 ]	[ ]
CDC73	NTG2	Identical	1.7	1	1.67	-0.03	[ 1 2 2 ]	[ ]
CDC73	NTH1	Identical	1.7	1.17	1.67	-0.03	[ 2 2 1 ]	[ ]
CDC73	NTO1	Identical	1.7	1	2	0.3	[ 2 2 2 ]	[ ]
CDC73	NUM1	Decrease	1.7	0.67	1	-0.7	[ 1 1 1 ]	[ ]
CDC73	NUP120	Decrease	1.7	1.33	0	-1.7	[ 0 0 0 ]	[ ]	REPORTED_INTERACTIONS SL 0 SGD 0 NG 1
CDC73	NUP133	Decrease	1.7	2	0	-2	[ 0 0 0 ]	[ ]	REPORTED_INTERACTIONS SL 0 SGD 0 NG 2
CDC73	NUP188	Identical	1.7	1	1.67	-0.03	[ 3 1 1 ]	[ ]
CDC73	NUP60	Increase	1.7	2	4	2	[ 2 5 5 ]	[ ]	REPORTED_INTERACTIONS SL 1 SGD 1 NG 0
CDC73	NUP84	Increase	1.7	2.04	4.33	2.29	[ 5 5 3 ]	[ ]
CDC73	NUT1	Identical	1.7	0.83	1.67	-0.03	[ 2 1 2 ]	[ ]	REPORTED_INTERACTIONS SL 0 SGD 0 NG 1
CDC73	OGG1	Identical	1.7	1	2	0.3	[ 2 2 2 ]	[ ]
CDC73	PAC10	Decrease	1.7	0.67	1	-0.7	[ 1 1 1 ]	[ ]
CDC73	PAP2	Missing	1.7	-1	-1	-2.7	[ ]	[ -1 -1 -1 ]	MISSING SL 0 SGD 0 NG 0
CDC73	PAT1	Increase	1.7	0.83	2.33	0.63	[ 3 1 3 ]	[ ]	REPORTED_INTERACTIONS SL 1 SGD 1 NG 0
CDC73	PBS2	Decrease	1.7	0.67	0.67	-1.03	[ 1 1 0 ]	[ ]	REPORTED_INTERACTIONS SL 0 SGD 0 NG 2
CDC73	PBY1	Identical	1.7	3	3.33	0.33	[ 3 4 3 ]	[ ]	REPORTED_INTERACTIONS SL 0 SGD 0 NG 2
CDC73	PCK1	Increase	1.7	0.44	3	1.3	[ 4 2 3 ]	[ ]
CDC73	PCL7	Missing	1.7	-1	1	-0.7	[ 1 1 1 ]	[ ]	MISSING SL 0 SGD 0 NG 0
CDC73	PDA1	Decrease	1.7	1.13	0.67	-1.03	[ 1 0 1 ]	[ ]	REPORTED_INTERACTIONS SL 0 SGD 2 NG 1
CDC73	PDE2	Decrease	1.7	1.17	1	-0.7	[ 1 1 1 ]	[ ]	REPORTED_INTERACTIONS SL 1 SGD 1 NG 0
CDC73	PDS1	Decrease	1.7	2.33	0	-2.33	[ 0 0 0 ]	[ ]
CDC73	PEP3	Decrease	1.7	0.44	1	-0.7	[ 1 1 1 ]	[ ]
CDC73	PEP7	Identical	1.7	0.67	1.67	-0.03	[ 2 1 2 ]	[ ]
CDC73	PER1	Identical	1.7	0.89	1.67	-0.03	[ 2 1 2 ]	[ ]
CDC73	PET122	Decrease	1.7	0.78	0.33	-1.37	[ 1 0 0 ]	[ ]
CDC73	PET123	Identical	1.7	1.67	1.67	-0.03	[ 2 2 1 ]	[ ]
CDC73	PEX13	Identical	1.7	0.33	1.67	-0.03	[ 1 2 2 ]	[ ]
CDC73	PFD1	Decrease	1.7	0.67	1	-0.7	[ 1 1 1 ]	[ ]
CDC73	PFK26	Identical	1.7	1	1.67	-0.03	[ 1 2 2 ]	[ ]
CDC73	PGD1	Identical	1.7	1.5	1.67	-0.03	[ 1 2 2 ]	[ ]	REPORTED_INTERACTIONS SL 0 SGD 0 NG 1
CDC73	PHO23	Missing	1.7	0.83	-1	-2.7	[ ]	[ -1 -1 -1 ]	MISSING SL 1 SGD 1 NG 4
CDC73	PHO80	Decrease	1.7	0.83	0.33	-1.37	[ 1 0 0 ]	[ ]
CDC73	PHO86	Increase	1.7	1	2.33	0.63	[ 3 2 2 ]	[ ]
CDC73	PHR1	Identical	1.7	1.17	1.67	-0.03	[ 2 2 1 ]	[ ]
CDC73	PIF1	Decrease	1.7	3	1	-2	[ 1 1 1 ]	[ ]
CDC73	PIN4	Increase	1.7	1	2.33	0.63	[ 1 3 3 ]	[ ]
CDC73	PLC1	Identical	1.7	0.89	1.67	-0.03	[ 1 2 2 ]	[ ]
CDC73	PMP3	Identical	1.7	0.78	1.33	-0.37	[ 1 2 1 ]	[ ]
CDC73	PMR1	Missing	1.7	-2	1	-0.7	[ 1 1 1 ]	[ ]	MISSING SL 0 SGD 0 NG 0
CDC73	PMS1	Identical	1.7	1.17	2	0.3	[ 2 2 2 ]	[ ]
CDC73	POC4	Decrease	1.7	1	0	-1.7	[ 0 0 0 ]	[ ]
CDC73	POL32	Decrease	1.7	1.29	1	-0.7	[ 1 1 1 ]	[ ]
CDC73	POL4	Identical	1.7	1	1.33	-0.37	[ 1 1 2 ]	[ ]
CDC73	POP2	Decrease	1.7	0	0	-1.7	[ 0 0 0 ]	[ ]
CDC73	POT1	Identical	1.7	0.67	1.67	-0.03	[ 1 2 2 ]	[ ]
CDC73	PPH3	Identical	1.7	1.17	1.67	-0.03	[ 2 2 1 ]	[ ]	REPORTED_INTERACTIONS SL 0 SGD 0 NG 1
CDC73	PPM1	Identical	1.7	0.67	1.67	-0.03	[ 1 2 2 ]	[ ]
CDC73	PPZ1	Decrease	1.7	1.33	0	-1.7	[ 0 0 0 ]	[ ]
CDC73	PRB1	Decrease	1.7	1	0.67	-1.03	[ 1 0 1 ]	[ ]
CDC73	PRE9	Increase	1.7	1.17	2.33	0.63	[ 2 3 2 ]	[ ]
CDC73	PRR1	Identical	1.7	1.78	2	0.22	[ 2 2 2 ]	[ ]
CDC73	PSO2	Increase	1.7	1	3	1.3	[ 4 2 3 ]	[ ]
CDC73	PSP1	Identical	1.7	1.33	1.67	-0.03	[ 1 2 2 ]	[ ]
CDC73	PSY2	Decrease	1.7	0.83	1	-0.7	[ 1 1 1 ]	[ ]	REPORTED_INTERACTIONS SL 0 SGD 0 NG 1
CDC73	PSY3	Identical	1.7	0.83	2	0.3	[ 2 2 2 ]	[ ]
CDC73	PSY4	Identical	1.7	1	2	0.3	[ 2 2 2 ]	[ ]
CDC73	PTC1	Identical	1.7	1.13	1.67	-0.03	[ 2 2 1 ]	[ ]
CDC73	PTC2	Decrease	1.7	0.83	1	-0.7	[ 1 1 1 ]	[ ]
CDC73	PUB1	Identical	1.7	0.67	1.67	-0.03	[ 2 2 1 ]	[ ]
CDC73	QCR6	Identical	1.7	1.13	1.67	-0.03	[ 1 2 2 ]	[ ]
CDC73	RAD1	Increase	1.7	1.67	3.67	1.97	[ 4 5 2 ]	[ ]
CDC73	RAD10	Increase	1.7	1.33	2.33	0.63	[ 2 3 2 ]	[ ]
CDC73	RAD14	Increase	1.7	1.67	2.33	0.63	[ 2 3 2 ]	[ ]
CDC73	RAD16	Increase	1.7	1.17	2.33	0.63	[ 2 2 3 ]	[ ]
CDC73	RAD17	Identical	1.7	2.19	2.33	0.14	[ 2 3 2 ]	[ ]
CDC73	RAD18	Identical	1.7	3.81	4	0.19	[ 4 4 4 ]	[ ]	REPORTED_INTERACTIONS SL 0 SGD 1 NG 0
CDC73	RAD2	Identical	1.7	1.17	2	0.3	[ 1 3 2 ]	[ ]
CDC73	RAD23	Identical	1.7	1	1.33	-0.37	[ 1 2 1 ]	[ ]
CDC73	RAD24	Increase	1.7	2.11	3	0.89	[ 3 3 3 ]	[ ]
CDC73	RAD26	Identical	1.7	1.33	1.67	-0.03	[ 2 1 2 ]	[ ]
CDC73	RAD27	Identical	1.7	3.33	3.67	0.34	[ 4 4 3 ]	[ ]	REPORTED_INTERACTIONS SL 0 SGD 1 NG 0
CDC73	RAD28	Increase	1.7	1	2.33	0.63	[ 3 2 2 ]	[ ]
CDC73	RAD30	Identical	1.7	1	1.67	-0.03	[ 2 1 2 ]	[ ]
CDC73	RAD33	Identical	1.7	1.17	2	0.3	[ 2 2 2 ]	[ ]
CDC73	RAD4	Identical	1.7	1.17	1.67	-0.03	[ 2 1 2 ]	[ ]
CDC73	RAD5	Identical	1.7	3.83	4	0.17	[ 4 4 4 ]	[ ]
CDC73	RAD50	Decrease	1.7	4	3	-1	[ 3 3 3 ]	[ ]
CDC73	RAD51	Identical	1.7	1.27	1.33	-0.37	[ 1 2 1 ]	[ ]
CDC73	RAD52	Decrease	1.7	1	0.67	-1.03	[ 1 1 0 ]	[ ]	REPORTED_INTERACTIONS SL 0 SGD 2 NG 1
CDC73	RAD53-21	Decrease	1.7	1	0	-1.7	[ 0 0 0 ]	[ ]
CDC73	RAD53SML1	Decrease	1.7	1.08	0	-1.7	[ 0 0 0 ]	[ ]
CDC73	RAD54	Decrease	1.7	0.83	0.33	-1.37	[ 0 0 1 ]	[ ]
CDC73	RAD55	Decrease	1.7	0.67	1	-0.7	[ 1 1 1 ]	[ ]
CDC73	RAD57	Identical	1.7	1.17	2	0.3	[ 2 1 3 ]	[ ]
CDC73	RAD59	Identical	1.7	1.02	1.33	-0.37	[ 1 1 2 ]	[ ]	REPORTED_INTERACTIONS SL 0 SGD 0 NG 1
CDC73	RAD6	Increase	1.7	2.33	4	1.67	[ 4 4 4 ]	[ ]
CDC73	RAD61	Increase	1.7	1.67	2.33	0.63	[ 2 3 2 ]	[ ]
CDC73	RAD7	Identical	1.7	1	1.33	-0.37	[ 2 1 1 ]	[ ]	REPORTED_INTERACTIONS SL 1 SGD 0 NG 0
CDC73	RAD9	Decrease	1.7	0.65	0.33	-1.37	[ 0 0 1 ]	[ ]
CDC73	RBL2	Increase	1.7	1	3.33	1.63	[ 3 2 5 ]	[ ]	REPORTED_INTERACTIONS SL 0 SGD 0 NG 1
CDC73	RCO1	Identical	1.7	1	1.67	-0.03	[ 2 1 2 ]	[ ]
CDC73	RDH54	Identical	1.7	1	1.33	-0.37	[ 1 1 2 ]	[ ]
CDC73	REG1	Decrease	1.7	0.56	1	-0.7	[ 1 1 1 ]	[ ]
CDC73	REV1	Identical	1.7	1	1.67	-0.03	[ 1 1 3 ]	[ ]
CDC73	REV3	Increase	1.7	1.22	2.33	0.63	[ 3 2 2 ]	[ ]
CDC73	REV7	Identical	1.7	1.33	2	0.3	[ 2 2 2 ]	[ ]
CDC73	RGA2	Identical	1.7	0.83	1.67	-0.03	[ 2 1 2 ]	[ ]
CDC73	RIF2	Identical	1.7	0.83	2	0.3	[ 2 2 2 ]	[ ]
CDC73	RIM101	Decrease	1.7	1	0.33	-1.37	[ 0 0 1 ]	[ ]
CDC73	RIM21	Identical	1.7	0.67	2	0.3	[ 3 2 1 ]	[ ]	REPORTED_INTERACTIONS SL 0 SGD 2 NG 0
CDC73	RIM8	Identical	1.7	1.11	1.33	-0.37	[ 2 1 1 ]	[ ]
CDC73	RKM1	Missing	1.7	-1	1.33	-0.37	[ 1 2 1 ]	[ ]	MISSING SL 0 SGD 0 NG 0
CDC73	RKM3	Identical	1.7	0.89	2	0.3	[ 2 2 2 ]	[ ]
CDC73	RLF2	Identical	1.7	0.83	1.67	-0.03	[ 1 2 2 ]	[ ]
CDC73	RLR1	Decrease	1.7	0	1	-0.7	[ 1 1 1 ]	[ ]
CDC73	RMD11	Identical	1.7	1	2	0.3	[ 2 2 2 ]	[ ]
CDC73	RMI1	Decrease	1.7	4.17	3	-1.17	[ 4 1 4 ]	[ ]
CDC73	RML2	Increase	1.7	1.17	5	3.3	[ 5 5 5 ]	[ ]	REPORTED_INTERACTIONS SL 0 SGD 0 NG 1
CDC73	RNH1	Identical	1.7	0.83	2	0.3	[ 4 2 0 ]	[ ]
CDC73	RNH201	Identical	1.7	1.17	2	0.3	[ 2 2 2 ]	[ ]
CDC73	RNH202	Increase	1.7	1.33	2.33	0.63	[ 2 3 2 ]	[ ]
CDC73	RNH203	Increase	1.7	1.56	3	1.3	[ 2 3 4 ]	[ ]
CDC73	RNR1	Decrease	1.7	0.78	0	-1.7	[ 0 0 0 ]	[ ]
CDC73	RNR3	Identical	1.7	1.67	1.67	-0.03	[ 1 2 2 ]	[ ]
CDC73	RNR4	Decrease	1.7	1.22	0	-1.7	[ 0 0 0 ]	[ ]
CDC73	RPA14	Increase	1.7	0.83	2.33	0.63	[ 2 2 3 ]	[ ]
CDC73	RPA34	Decrease	1.7	0.83	1	-0.7	[ 1 1 1 ]	[ ]
CDC73	RPB9	Decrease	1.7	0.33	1	-0.7	[ 1 1 1 ]	[ ]
CDC73	RPD3	Decrease	1.7	0.17	1	-0.7	[ 1 1 1 ]	[ ]	REPORTED_INTERACTIONS SL 0 SGD 0 NG 2
CDC73	RPE1	Decrease	1.7	0.83	1	-0.7	[ 1 2 0 ]	[ ]
CDC73	RPL34B	Decrease	1.7	4	2.33	-1.67	[ 5 1 1 ]	[ ]
CDC73	RPN10	Decrease	1.7	0.5	1	-0.7	[ 1 1 1 ]	[ ]
CDC73	RPN4	Decrease	1.7	0.5	1	-0.7	[ 1 1 1 ]	[ ]
CDC73	RRD1	Identical	1.7	0.67	1.33	-0.37	[ 2 1 1 ]	[ ]
CDC73	RRM3	Identical	1.7	1.07	1.33	-0.37	[ 1 1 2 ]	[ ]
CDC73	RSC1	Missing	1.7	-1	4.33	2.63	[ 5 4 4 ]	[ ]	MISSING SL 0 SGD 0 NG 1
CDC73	RSC2	Missing	1.7	0.11	-1	-2.7	[ ]	[ -1 -1 -1 ]	MISSING SL 0 SGD 0 NG 0
CDC73	RSC30	Decrease	1.7	0.31	0.67	-1.03	[ 1 0 1 ]	[ ]
CDC73	RSR1	Decrease	1.7	1.33	1	-0.7	[ 1 1 1 ]	[ ]
CDC73	RTF1	Identical	1.7	0.88	1.33	-0.37	[ 1 2 1 ]	[ ]	REPORTED_INTERACTIONS SL 0 SGD 3 NG 0
CDC73	RTG2	Identical	1.7	1.17	2	0.3	[ 2 2 2 ]	[ ]
CDC73	RTG3	Decrease	1.7	1.33	1	-0.7	[ 1 1 1 ]	[ ]
CDC73	RTS1	Identical	1.7	0.33	1.33	-0.37	[ 2 1 1 ]	[ ]
CDC73	RTT101	Identical	1.7	1.5	1.67	-0.03	[ 1 2 2 ]	[ ]	REPORTED_INTERACTIONS SL 0 SGD 0 NG 2
CDC73	RTT102	Decrease	1.7	0.5	0.67	-1.03	[ 1 0 1 ]	[ ]
CDC73	RTT103	Decrease	1.7	0.83	0.67	-1.03	[ 1 0 1 ]	[ ]	REPORTED_INTERACTIONS SL 0 SGD 2 NG 2
CDC73	RTT105	Identical	1.7	1.67	1.67	-0.03	[ 2 1 2 ]	[ ]
CDC73	RTT106	Missing	1.7	-1	-1	-2.7	[ ]	[ -1 -1 -1 ]	MISSING SL 0 SGD 0 NG 0
CDC73	RTT107	Identical	1.7	1.73	2	0.27	[ 2 2 2 ]	[ ]
CDC73	RTT109	Decrease	1.7	2.42	2	-0.42	[ 2 2 2 ]	[ ]	REPORTED_INTERACTIONS SL 1 SGD 1 NG 4
CDC73	RUB1	Identical	1.7	1.33	1.67	-0.03	[ 2 2 1 ]	[ ]
CDC73	RVS167	Decrease	1.7	0	0	-1.7	[ 0 0 0 ]	[ ]
CDC73	RXT2	Missing	1.7	1.17	-1	-2.7	[ ]	[ -1 -1 -1 ]	MISSING SL 1 SGD 1 NG 3
CDC73	SAC1	Decrease	1.7	0.83	0.67	-1.03	[ 1 0 1 ]	[ ]
CDC73	SAC3	Identical	1.7	1.5	2	0.3	[ 2 2 2 ]	[ ]	REPORTED_INTERACTIONS SL 0 SGD 0 NG 2
CDC73	SAC6	Identical	1.7	0.89	1.67	-0.03	[ 2 1 2 ]	[ ]
CDC73	SAC7	Decrease	1.7	0.5	1	-0.7	[ 1 1 1 ]	[ ]
CDC73	SAE2	Increase	1.7	1.33	2.67	0.97	[ 2 3 3 ]	[ ]
CDC73	SAL1	Identical	1.7	1	1.67	-0.03	[ 1 2 2 ]	[ ]
CDC73	SAM37	Decrease	1.7	1.22	0.67	-1.03	[ 0 1 1 ]	[ ]
CDC73	SAP155	Decrease	1.7	0.67	0.67	-1.03	[ 1 0 1 ]	[ ]
CDC73	SAP30	Decrease	1.7	0.5	0.67	-1.03	[ 1 1 0 ]	[ ]	REPORTED_INTERACTIONS SL 3 SGD 1 NG 4
CDC73	SAS3	Increase	1.7	0.83	2.67	0.97	[ 3 3 2 ]	[ ]
CDC73	SAT4	Decrease	1.7	0.67	1	-0.7	[ 1 1 1 ]	[ ]
CDC73	SAW1	Identical	1.7	1	2	0.3	[ 2 2 2 ]	[ ]
CDC73	SBE22	Missing	1.7	-1	2.33	0.63	[ 2 3 2 ]	[ ]	MISSING SL 0 SGD 0 NG 0
CDC73	SCO1	Identical	1.7	0.89	1.67	-0.03	[ 2 1 2 ]	[ ]
CDC73	SCP160	Missing	1.7	-1	-1	-2.7	[ ]	[ -1 -1 -1 ]	MISSING SL 0 SGD 0 NG 0
CDC73	SDC1	Identical	1.7	0.33	1.33	-0.37	[ 2 1 1 ]	[ ]
CDC73	SDS3	Increase	1.7	0.67	2.33	0.63	[ 2 3 2 ]	[ ]	REPORTED_INTERACTIONS SL 0 SGD 0 NG 2
CDC73	SEM1	Decrease	1.7	1.63	1	-0.7	[ 1 1 1 ]	[ ]	REPORTED_INTERACTIONS SL 1 SGD 1 NG 0
CDC73	SET2	Decrease	1.7	0.83	0.67	-1.03	[ 1 1 0 ]	[ ]	REPORTED_INTERACTIONS SL 4 SGD 2 NG 1
CDC73	SET5	Identical	1.7	1	2	0.3	[ 2 2 2 ]	[ ]
CDC73	SFL1	Identical	1.7	1.11	2	0.3	[ 2 2 2 ]	[ ]
CDC73	SGF11	Identical	1.7	0.5	1.33	-0.37	[ 2 1 1 ]	[ ]
CDC73	SGF73	Identical	1.7	1	1.33	-0.37	[ 1 2 1 ]	[ ]
CDC73	SGO1	Decrease	1.7	0.83	0.33	-1.37	[ 0 0 1 ]	[ ]
CDC73	SGS1	Identical	1.7	4	4	0	[ 4 4 4 ]	[ ]	REPORTED_INTERACTIONS SL 0 SGD 0 NG 1
CDC73	SHE1	Identical	1.7	0.83	2	0.3	[ 2 2 2 ]	[ ]
CDC73	SHP1	Missing	1.7	0.67	-1	-2.7	[ ]	[ -1 -1 -1 ]	MISSING SL 0 SGD 0 NG 0
CDC73	SHU1	Identical	1.7	1.11	2	0.3	[ 2 2 2 ]	[ ]
CDC73	SHU2	Increase	1.7	1.33	2.33	0.63	[ 1 2 4 ]	[ ]
CDC73	SIC1	Identical	1.7	2.43	2.67	0.24	[ 3 3 2 ]	[ ]
CDC73	SIF2	Identical	1.7	1.17	1.67	-0.03	[ 3 1 1 ]	[ ]	REPORTED_INTERACTIONS SL 1 SGD 1 NG 2
CDC73	SIN3	Decrease	1.7	0.33	0	-1.7	[ 0 0 0 ]	[ ]	REPORTED_INTERACTIONS SL 1 SGD 1 NG 4
CDC73	SIN4	Decrease	1.7	1	1	-0.7	[ 1 1 1 ]	[ ]
CDC73	SIR1	Identical	1.7	1	1.33	-0.37	[ 1 1 2 ]	[ ]
CDC73	SIR2	Missing	1.7	-1	-1	-2.7	[ ]	[ -1 -1 -1 ]	MISSING SL 0 SGD 0 NG 0
CDC73	SIR3	Missing	1.7	0.67	-1	-2.7	[ ]	[ -1 -1 -1 ]	MISSING SL 0 SGD 0 NG 0
CDC73	SIR4	Missing	1.7	-1	-1	-2.7	[ ]	[ -1 -1 -1 ]	MISSING SL 0 SGD 0 NG 0
CDC73	SIS2	Identical	1.7	1	1.33	-0.37	[ 2 2 0 ]	[ ]
CDC73	SIZ1	Identical	1.7	1	1.67	-0.03	[ 2 1 2 ]	[ ]
CDC73	SKI3	Identical	1.7	1.67	1.67	-0.03	[ 2 1 2 ]	[ ]	REPORTED_INTERACTIONS SL 0 SGD 0 NG 2
CDC73	SKN7	Identical	1.7	1.83	2	0.17	[ 2 2 2 ]	[ ]
CDC73	SLA1	Decrease	1.7	0.33	0.33	-1.37	[ 0 0 1 ]	[ ]
CDC73	SLF1	Missing	1.7	-1	1.67	-0.03	[ 2 2 1 ]	[ ]	MISSING SL 0 SGD 0 NG 0
CDC73	SLG1	Decrease	1.7	0.56	1	-0.7	[ 1 1 1 ]	[ ]
CDC73	SLH1	Decrease	1.7	1	1	-0.7	[ 1 1 1 ]	[ ]
CDC73	SLK19	Decrease	1.7	1.17	1	-0.7	[ 1 1 1 ]	[ ]
CDC73	SLM3	Missing	1.7	-1	-1	-2.7	[ ]	[ -1 -1 -1 ]	MISSING SL 1 SGD 1 NG 1
CDC73	SLT2	Decrease	1.7	0.67	1	-0.7	[ 1 1 1 ]	[ ]
CDC73	SLX1	Identical	1.7	1	1.67	-0.03	[ 1 2 2 ]	[ ]
CDC73	SLX4	Identical	1.7	1.08	1.33	-0.37	[ 2 1 1 ]	[ ]
CDC73	SLX5	Decrease	1.7	3	0.33	-2.67	[ 0 0 1 ]	[ ]	REPORTED_INTERACTIONS SL 0 SGD 0 NG 2
CDC73	SLX8	Decrease	1.7	2.73	0.33	-2.4	[ 0 1 0 ]	[ ]	REPORTED_INTERACTIONS SL 0 SGD 0 NG 2
CDC73	SMI1	Identical	1.7	0.67	2	0.3	[ 1 3 2 ]	[ ]
CDC73	SML1	Identical	1.7	1	2	0.3	[ 2 2 2 ]	[ ]
CDC73	SNF2	Decrease	1.7	0.5	1	-0.7	[ 1 1 1 ]	[ ]
CDC73	SNF4	Decrease	1.7	0.67	0.67	-1.03	[ 0 1 1 ]	[ ]
CDC73	SNG1	Identical	1.7	0.67	1.67	-0.03	[ 2 2 1 ]	[ ]
CDC73	SNQ2	Identical	1.7	1.33	2	0.3	[ 2 2 2 ]	[ ]
CDC73	SNT1	Decrease	1.7	1.5	1	-0.7	[ 1 1 1 ]	[ ]	REPORTED_INTERACTIONS SL 0 SGD 0 NG 1
CDC73	SOD1	Decrease	1.7	0.67	0.33	-1.37	[ 0 0 1 ]	[ ]	REPORTED_INTERACTIONS SL 0 SGD 0 NG 1
CDC73	SOH1	Decrease	1.7	0.83	0	-1.7	[ 0 0 0 ]	[ ]	REPORTED_INTERACTIONS SL 0 SGD 0 NG 2
CDC73	SOK2	Decrease	1.7	0.83	0.67	-1.03	[ 1 0 1 ]	[ ]
CDC73	SOP4	Missing	1.7	-1	1	-0.7	[ 1 1 1 ]	[ ]	MISSING SL 0 SGD 0 NG 0
CDC73	SPC72	Missing	1.7	-1	-1	-2.7	[ ]	[ -1 -1 -1 ]	MISSING SL 0 SGD 0 NG 0
CDC73	SPO12	Identical	1.7	0.67	1.33	-0.37	[ 1 1 2 ]	[ ]
CDC73	SPO14	Missing	1.7	-1	1.67	-0.03	[ 1 2 2 ]	[ ]	MISSING SL 0 SGD 0 NG 0
CDC73	SPP1	Identical	1.7	0.83	1.33	-0.37	[ 1 0 3 ]	[ ]	REPORTED_INTERACTIONS SL 0 SGD 1 NG 0
CDC73	SPT21	Identical	1.7	1	1.67	-0.03	[ 2 1 2 ]	[ ]
CDC73	SPT3	Increase	1.7	1.67	2.33	0.63	[ 2 2 3 ]	[ ]	REPORTED_INTERACTIONS SL 1 SGD 0 NG 2
CDC73	SPT4	Decrease	1.7	0.17	0	-1.7	[ 0 0 0 ]	[ ]	REPORTED_INTERACTIONS SL 0 SGD 0 NG 1
CDC73	SPT8	Identical	1.7	1.39	1.67	-0.03	[ 3 1 1 ]	[ ]	REPORTED_INTERACTIONS SL 1 SGD 0 NG 1
CDC73	SRB2	Decrease	1.7	0.83	0	-1.7	[ 0 0 0 ]	[ ]
CDC73	SRC1	Identical	1.7	1.67	2	0.3	[ 2 2 2 ]	[ ]
CDC73	SRO9	Identical	1.7	1.17	1.67	-0.03	[ 2 2 1 ]	[ ]	REPORTED_INTERACTIONS SL 1 SGD 1 NG 0
CDC73	SRS2	Identical	1.7	2.11	2	-0.11	[ 2 2 2 ]	[ ]
CDC73	SSK1	Decrease	1.7	0.89	0.67	-1.03	[ 1 0 1 ]	[ ]
CDC73	SSK2	Identical	1.7	1	1.67	-0.03	[ 1 1 3 ]	[ ]
CDC73	SSZ1	Identical	1.7	1.17	1.33	-0.37	[ 1 1 2 ]	[ ]
CDC73	STE50	Decrease	1.7	1.4	0.67	-1.03	[ 1 1 0 ]	[ ]
CDC73	STI1	Increase	1.7	0.83	4	2.3	[ 4 4 4 ]	[ ]
CDC73	SUB1	Identical	1.7	1	1.33	-0.37	[ 1 2 1 ]	[ ]
CDC73	SWC3	Increase	1.7	1.03	4.67	2.97	[ 4 5 5 ]	[ ]	REPORTED_INTERACTIONS SL 3 SGD 2 NG 3
CDC73	SWC5	Decrease	1.7	1	0.67	-1.03	[ 1 1 0 ]	[ ]	REPORTED_INTERACTIONS SL 3 SGD 2 NG 1
CDC73	SWD1	Decrease	1.7	0.5	1	-0.7	[ 1 1 1 ]	[ ]	REPORTED_INTERACTIONS SL 0 SGD 1 NG 0
CDC73	SWD3	Decrease	1.7	0.83	1	-0.7	[ 1 1 1 ]	[ ]	REPORTED_INTERACTIONS SL 0 SGD 1 NG 0
CDC73	SWF1	Decrease	1.7	0.78	1	-0.7	[ 1 1 1 ]	[ ]
CDC73	SWI4	Decrease	1.7	0.5	0	-1.7	[ 0 0 0 ]	[ ]	REPORTED_INTERACTIONS SL 2 SGD 1 NG 3
CDC73	SWI6	Decrease	1.7	1	0.33	-1.37	[ 0 1 0 ]	[ ]	REPORTED_INTERACTIONS SL 0 SGD 2 NG 0
CDC73	SWM1	Decrease	1.7	1	0.67	-1.03	[ 0 1 1 ]	[ ]
CDC73	SWR1	Decrease	1.7	1.26	0	-1.7	[ 0 0 0 ]	[ ]	REPORTED_INTERACTIONS SL 3 SGD 2 NG 4
CDC73	TAF14	Decrease	1.7	0	0	-1.7	[ 0 0 0 ]	[ ]
CDC73	TCO89	Identical	1.7	0.89	1.33	-0.37	[ 1 2 1 ]	[ ]
CDC73	TDP1	Increase	1.7	1.33	2.67	0.97	[ 2 3 3 ]	[ ]
CDC73	TEL1	Increase	1.7	1.22	4	2.3	[ 5 4 3 ]	[ ]
CDC73	THP1	Increase	1.7	0.5	3.67	1.97	[ 3 4 4 ]	[ ]	REPORTED_INTERACTIONS SL 1 SGD 1 NG 2
CDC73	THR4	Identical	1.7	0.89	1.67	-0.03	[ 1 3 1 ]	[ ]	REPORTED_INTERACTIONS SL 0 SGD 0 NG 2
CDC73	TIM18	Identical	1.7	1.33	1.33	-0.37	[ 1 1 2 ]	[ ]	REPORTED_INTERACTIONS SL 1 SGD 1 NG 1
CDC73	TKL1	Identical	1.7	0.83	2	0.3	[ 2 2 2 ]	[ ]
CDC73	TOF1	Missing	1.7	1.5	-1	-2.7	[ ]	[ -1 -1 -1 ]	MISSING SL 0 SGD 0 NG 0
CDC73	TOF2	Identical	1.7	0.67	1.33	-0.37	[ 1 1 2 ]	[ ]
CDC73	TOM7	Identical	1.7	1	1.67	-0.03	[ 1 2 2 ]	[ ]
CDC73	TOP1	Identical	1.7	1	1.67	-0.03	[ 1 2 2 ]	[ ]
CDC73	TOP3	Decrease	1.7	4	3	-1	[ 3 3 3 ]	[ ]
CDC73	TPM1	Decrease	1.7	1	0.33	-1.37	[ 0 0 1 ]	[ ]
CDC73	TPP1	Identical	1.7	1.17	2	0.3	[ 2 2 2 ]	[ ]
CDC73	TSA1	Identical	1.7	3.67	4	0.33	[ 4 4 4 ]	[ ]
CDC73	UBA3	Decrease	1.7	0.5	1	-0.7	[ 2 1 0 ]	[ ]
CDC73	UBC12	Identical	1.7	1.17	2	0.3	[ 2 2 2 ]	[ ]
CDC73	UBC13	Increase	1.7	1.33	2.67	0.97	[ 3 2 3 ]	[ ]
CDC73	UBC4	Decrease	1.7	1	1	-0.7	[ 1 1 1 ]	[ ]
CDC73	UBP2	Missing	1.7	0.5	-1	-2.7	[ ]	[ -1 -1 -1 ]	MISSING SL 0 SGD 2 NG 1
CDC73	UBP3	Identical	1.7	0.22	1.67	-0.03	[ 2 2 1 ]	[ ]	REPORTED_INTERACTIONS SL 0 SGD 0 NG 1
CDC73	UBP6	Decrease	1.7	1.17	1	-0.7	[ 1 1 1 ]	[ ]	REPORTED_INTERACTIONS SL 1 SGD 1 NG 4
CDC73	UBP8	Identical	1.7	0.83	2	0.3	[ 2 2 2 ]	[ ]
CDC73	UBR1	Identical	1.7	1.5	1.67	-0.03	[ 2 1 2 ]	[ ]
CDC73	UBX2	Identical	1.7	1	1.33	-0.37	[ 1 1 2 ]	[ ]
CDC73	UFO1	Identical	1.7	1	1.67	-0.03	[ 1 2 2 ]	[ ]
CDC73	ULA1	Decrease	1.7	1.17	1	-0.7	[ 1 1 1 ]	[ ]
CDC73	UME1	Decrease	1.7	0.33	1	-0.7	[ 1 1 1 ]	[ ]	REPORTED_INTERACTIONS SL 0 SGD 0 NG 2
CDC73	UME6	Identical	1.7	1	1.33	-0.37	[ 1 1 2 ]	[ ]
CDC73	UMP1	Missing	1.7	1.5	-1	-2.7	[ ]	[ -1 -1 -1 ]	MISSING SL 0 SGD 0 NG 0
CDC73	UNG1	Identical	1.7	0.83	1.67	-0.03	[ 1 2 2 ]	[ ]
CDC73	URM1	Decrease	1.7	0.33	0.67	-1.03	[ 0 1 1 ]	[ ]	REPORTED_INTERACTIONS SL 0 SGD 1 NG 2
CDC73	VAM6	Identical	1.7	1	1.67	-0.03	[ 1 2 2 ]	[ ]
CDC73	VAM7	Decrease	1.7	1	1	-0.7	[ 1 1 1 ]	[ ]
CDC73	VID22	Decrease	1.7	3.56	0	-3.56	[ 0 0 0 ]	[ ]	REPORTED_INTERACTIONS SL 1 SGD 1 NG 1
CDC73	VIK1	Increase	1.7	0.83	3	1.3	[ 5 3 1 ]	[ ]
CDC73	VIP1	Identical	1.7	0.83	2	0.3	[ 2 2 2 ]	[ ]
CDC73	VMA8	Decrease	1.7	1.17	0	-1.7	[ 0 0 0 ]	[ ]
CDC73	VMA9	Missing	1.7	-2	-1	-2.7	[ ]	[ -1 -1 -1 ]	MISSING SL 0 SGD 0 NG 0
CDC73	VMR1	Identical	1.7	1	1.33	-0.37	[ 1 1 2 ]	[ ]
CDC73	VPH2	Missing	1.7	-1	0.33	-1.37	[ 0 0 1 ]	[ ]	MISSING SL 0 SGD 0 NG 1
CDC73	VPS1	Decrease	1.7	0.67	1	-0.7	[ 1 1 1 ]	[ ]
CDC73	VPS20	Increase	1.7	1.11	4	2.3	[ 4 4 4 ]	[ ]
CDC73	VPS24	Identical	1.7	0.33	1.33	-0.37	[ 1 1 2 ]	[ ]
CDC73	VPS45	Missing	1.7	0.33	-1	-2.7	[ ]	[ -1 -1 -1 ]	MISSING SL 0 SGD 0 NG 0
CDC73	VPS53	Identical	1.7	0	1.67	-0.03	[ 1 2 2 ]	[ ]
CDC73	VPS64	Decrease	1.7	0.67	1	-0.7	[ 2 0 1 ]	[ ]
CDC73	VPS71	Decrease	1.7	0.94	0	-1.7	[ 0 0 0 ]	[ ]	REPORTED_INTERACTIONS SL 3 SGD 2 NG 3
CDC73	VPS72	Decrease	1.7	1.09	1	-0.7	[ 1 1 1 ]	[ ]	REPORTED_INTERACTIONS SL 3 SGD 2 NG 3
CDC73	VPS8	Decrease	1.7	0.67	1	-0.7	[ 1 1 1 ]	[ ]	REPORTED_INTERACTIONS SL 0 SGD 2 NG 1
CDC73	VRP1	Decrease	1.7	0.33	0.33	-1.37	[ 0 0 1 ]	[ ]
CDC73	VTC1	Identical	1.7	0.78	1.33	-0.37	[ 2 1 1 ]	[ ]
CDC73	WHI2	Identical	1.7	1	2	0.3	[ 1 3 2 ]	[ ]
CDC73	WHI3	Missing	1.7	-1	-1	-2.7	[ ]	[ -1 -1 -1 ]	MISSING SL 0 SGD 0 NG 0
CDC73	WHI5	Decrease	1.7	0.67	0.33	-1.37	[ 0 0 1 ]	[ ]
CDC73	WSS1	Decrease	1.7	4.17	3	-1.17	[ 3 3 3 ]	[ ]
CDC73	XRS2	Identical	1.7	4	4.33	0.33	[ 5 4 4 ]	[ ]	REPORTED_INTERACTIONS SL 1 SGD 1 NG 0
CDC73	YAF9	Decrease	1.7	0.78	1	-0.7	[ 1 1 1 ]	[ ]	REPORTED_INTERACTIONS SL 1 SGD 1 NG 1
CDC73	YAP1	Increase	1.7	1.17	3	1.3	[ 3 3 3 ]	[ ]
CDC73	YBT1	Identical	1.7	0.67	1.67	-0.03	[ 2 1 2 ]	[ ]
CDC73	YCL026C	Identical	1.7	0.33	2	0.3	[ 2 2 2 ]	[ ]
CDC73	YCL036W	Identical	1.7	1.33	1.33	-0.37	[ 2 1 1 ]	[ ]
CDC73	YCR061W	Identical	1.7	0.83	1.67	-0.03	[ 2 2 1 ]	[ ]
CDC73	YDJ1	Decrease	1.7	2.56	1.33	-1.23	[ 1 1 2 ]	[ ]
CDC73	YDL118W	Decrease	1.7	1	1	-0.7	[ 1 1 1 ]	[ ]
CDC73	YDL162C	Increase	1.7	1.67	3.33	1.63	[ 3 4 3 ]	[ ]
CDC73	YDR348C	Identical	1.7	1	1.67	-0.03	[ 2 1 2 ]	[ ]
CDC73	YDR514C	Identical	1.7	1	2	0.3	[ 2 2 2 ]	[ ]
CDC73	YEL007W	Identical	1.7	1	2	0.3	[ 2 2 2 ]	[ ]
CDC73	YEN1	Identical	1.7	1	2	0.3	[ 2 2 2 ]	[ ]
CDC73	YET3	Missing	1.7	-1.33	-1	-2.7	[ ]	[ -1 -1 -1 ]	MISSING SL 0 SGD 0 NG 0
CDC73	YHL026C	Increase	1.7	0.67	2.33	0.63	[ 3 2 2 ]	[ ]
CDC73	YIL055C	Increase	1.7	1	2.33	0.63	[ 3 2 2 ]	[ ]
CDC73	YIL161W	Identical	1.7	1.33	1.33	-0.37	[ 1 1 2 ]	[ ]
CDC73	YJL217W	Missing	1.7	-1	1	-0.7	[ 1 1 1 ]	[ ]	MISSING SL 0 SGD 0 NG 0
CDC73	YJL218W	Identical	1.7	1	1.33	-0.37	[ 1 1 2 ]	[ ]
CDC73	YJR142W	Identical	1.7	1	2	0.3	[ 1 2 3 ]	[ ]
CDC73	YKE2	Increase	1.7	0.67	5	3.3	[ 5 5 5 ]	[ ]
CDC73	YKL033W-A	Identical	1.7	0.89	1.33	-0.37	[ 1 2 1 ]	[ ]
CDC73	YKU70	Increase	1.7	1.33	3.33	1.63	[ 2 4 4 ]	[ ]	REPORTED_INTERACTIONS SL 0 SGD 0 NG 1
CDC73	YKU80	Increase	1.7	1.67	4.33	2.63	[ 5 4 4 ]	[ ]	REPORTED_INTERACTIONS SL 0 SGD 0 NG 1
CDC73	YLR108C	Identical	1.7	0.67	1.67	-0.03	[ 1 2 2 ]	[ ]
CDC73	YLR124W	Identical	1.7	2.33	2.33	0	[ 2 3 2 ]	[ ]
CDC73	YLR426W	Decrease	1.7	0.67	0.67	-1.03	[ 1 1 0 ]	[ ]
CDC73	YML002W	Identical	1.7	0.67	1.67	-0.03	[ 1 2 2 ]	[ ]
CDC73	YML020W	Identical	1.7	0.83	2	0.3	[ 2 2 2 ]	[ ]
CDC73	YML119W	Identical	1.7	0.78	1.67	-0.03	[ 1 1 3 ]	[ ]
CDC73	YMR031C	Missing	1.7	-1	1.33	-0.37	[ 1 2 1 ]	[ ]	MISSING SL 0 SGD 0 NG 0
CDC73	YMR196W	Identical	1.7	1	1.67	-0.03	[ 2 2 1 ]	[ ]
CDC73	YND1	Identical	1.7	0.83	1.67	-0.03	[ 1 2 2 ]	[ ]
CDC73	YNG2	Missing	1.7	-1	0.67	-1.03	[ 0 1 1 ]	[ ]	MISSING SL 1 SGD 0 NG 0
CDC73	YNL155W	Decrease	1.7	0	1	-0.7	[ 1 1 1 ]	[ ]
CDC73	YOL159C	Decrease	1.7	0.67	0.67	-1.03	[ 0 1 1 ]	[ ]
CDC73	YPL009C	Identical	1.7	1	1.33	-0.37	[ 1 1 2 ]	[ ]
CDC73	YPL014W	Identical	1.7	1	1.33	-0.37	[ 1 2 1 ]	[ ]
CDC73	YPR078C	Identical	1.7	1	1.67	-0.03	[ 1 2 2 ]	[ ]
CDC73	YPT6	Decrease	1.7	0	1	-0.7	[ 1 1 1 ]	[ ]	REPORTED_INTERACTIONS SL 1 SGD 1 NG 2
CDC73	YTA7	Identical	1.7	1.58	1.33	-0.37	[ 1 2 1 ]	[ ]	REPORTED_INTERACTIONS SL 0 SGD 2 NG 3
CDC73	ZDS1	Identical	1.7	0.5	2	0.3	[ 2 2 2 ]	[ ]
CDC73	ZUO1	Decrease	1.7	0.17	0	-1.7	[ 0 0 0 ]	[ ]
CDC73	ZWF1	Increase	1.7	0.67	2.33	0.63	[ 3 2 2 ]	[ ]
CHK1	AAT2	Missing	1.42	-2	1	-0.42	[ 1 1 1 ]	[ ]	MISSING SL 0 SGD 0 NG 0
CHK1	ACB1	Identical	1.42	1	1.67	0.25	[ 2 2 1 ]	[ ]
CHK1	ACF4	Missing	1.42	-1	1.33	-0.09	[ 2 1 1 ]	[ ]	MISSING SL 0 SGD 0 NG 0
CHK1	ADA2	Identical	1.42	0.33	1.67	0.25	[ 2 2 1 ]	[ ]
CHK1	AFT1	Decrease	1.42	0.83	1	-0.42	[ 1 1 1 ]	[ ]
CHK1	AIM31	Identical	1.42	0.67	1.67	0.25	[ 2 1 2 ]	[ ]
CHK1	AKR1	Decrease	1.42	1	1	-0.42	[ 1 1 1 ]	[ ]
CHK1	ALO1	Decrease	1.42	0.83	1	-0.42	[ 1 1 1 ]	[ ]
CHK1	AMN1	Identical	1.42	0.83	1.67	0.25	[ 1 2 2 ]	[ ]
CHK1	ANP1	Missing	1.42	-2	0.33	-1.09	[ 0 1 0 ]	[ ]	MISSING SL 0 SGD 0 NG 0
CHK1	APC9	Decrease	1.42	1.5	0.67	-0.83	[ 1 1 0 ]	[ ]
CHK1	APL2	Missing	1.42	0.5	-1	-2.42	[ ]	[ -1 -1 -1 ]	MISSING SL 0 SGD 0 NG 0
CHK1	APL6	Decrease	1.42	1	1	-0.42	[ 1 1 1 ]	[ ]
CHK1	APM3	Decrease	1.42	1	1	-0.42	[ 1 1 1 ]	[ ]
CHK1	APN1	Identical	1.42	1.33	1.67	0.25	[ 2 2 1 ]	[ ]	REPORTED_INTERACTIONS SL 0 SGD 1 NG 0
CHK1	APN2	Decrease	1.42	1.33	1	-0.42	[ 1 1 1 ]	[ ]
CHK1	ARD1	Identical	1.42	1	1.67	0.25	[ 2 2 1 ]	[ ]
CHK1	ARP1	Identical	1.42	0.83	1.33	-0.09	[ 2 1 1 ]	[ ]
CHK1	ARP5	Missing	1.42	-1	-1	-2.42	[ ]	[ -1 -1 -1 ]	MISSING SL 0 SGD 0 NG 0
CHK1	ARP6	Identical	1.42	1.12	1.67	0.25	[ 1 2 2 ]	[ ]
CHK1	ARP8	Decrease	1.42	0.67	0.67	-0.75	[ 1 1 0 ]	[ ]
CHK1	ASC1	Decrease	1.42	0.78	0.67	-0.75	[ 0 1 1 ]	[ ]
CHK1	ASF1	Identical	1.42	1.5	1.67	0.17	[ 2 2 1 ]	[ ]
CHK1	ATG16	Missing	1.42	-1	1	-0.42	[ 1 1 1 ]	[ ]	MISSING SL 0 SGD 0 NG 0
CHK1	ATP12	Missing	1.42	-2	0.67	-0.75	[ 0 1 1 ]	[ ]	MISSING SL 0 SGD 0 NG 0
CHK1	AVT5	Decrease	1.42	0.83	1	-0.42	[ 1 1 1 ]	[ ]
CHK1	AYR1	Identical	1.42	0.89	1.67	0.25	[ 2 1 2 ]	[ ]
CHK1	BCK1	Identical	1.42	0.83	1.33	-0.09	[ 1 2 1 ]	[ ]
CHK1	BDF2	Identical	1.42	1	1.67	0.25	[ 1 2 2 ]	[ ]
CHK1	BEM2	Identical	1.42	0.67	1.67	0.25	[ 2 1 2 ]	[ ]
CHK1	BEM3	Identical	1.42	0.83	1.33	-0.09	[ 1 2 1 ]	[ ]
CHK1	BFA1	Decrease	1.42	0.83	1	-0.42	[ 1 1 1 ]	[ ]
CHK1	BIM1	Decrease	1.42	0.67	0	-1.42	[ 0 0 0 ]	[ ]
CHK1	BIO2	Decrease	1.42	0.67	1	-0.42	[ 1 1 1 ]	[ ]
CHK1	BRE1	Decrease	1.42	1	0.33	-1.09	[ 0 0 1 ]	[ ]	REPORTED_INTERACTIONS SL 0 SGD 0 NG 1
CHK1	BRE2	Decrease	1.42	0.67	1	-0.42	[ 1 1 1 ]	[ ]
CHK1	BSD2	Decrease	1.42	0.89	1	-0.42	[ 1 1 1 ]	[ ]
CHK1	BUB1	Identical	1.42	1.17	1.67	0.25	[ 2 2 1 ]	[ ]
CHK1	BUB2	Decrease	1.42	0.67	1	-0.42	[ 1 1 1 ]	[ ]
CHK1	BUB3	Decrease	1.42	0.67	1	-0.42	[ 1 1 1 ]	[ ]
CHK1	BUD14	Identical	1.42	1.33	1.67	0.25	[ 1 2 2 ]	[ ]
CHK1	BUD6	Decrease	1.42	0.83	1	-0.42	[ 1 1 1 ]	[ ]
CHK1	BUR2	Decrease	1.42	1.33	0.67	-0.75	[ 0 1 1 ]	[ ]
CHK1	BZZ1	Increase	1.42	1.17	2.33	0.91	[ 2 3 2 ]	[ ]
CHK1	CAC2	Decrease	1.42	1.22	0.67	-0.75	[ 0 1 1 ]	[ ]
CHK1	CAF130	Identical	1.42	1	1.67	0.25	[ 1 2 2 ]	[ ]
CHK1	CAF40	Identical	1.42	1	1.33	-0.09	[ 1 1 2 ]	[ ]
CHK1	CCC2	Identical	1.42	0.89	1.33	-0.09	[ 2 1 1 ]	[ ]
CHK1	CCR4	Decrease	1.42	0.5	1	-0.42	[ 1 1 1 ]	[ ]
CHK1	CCS1	Identical	1.42	2	1.67	-0.33	[ 2 1 2 ]	[ ]
CHK1	CCW12	Identical	1.42	1.22	1.33	-0.09	[ 1 2 1 ]	[ ]
CHK1	CDC10	Identical	1.42	1	1.67	0.25	[ 1 2 2 ]	[ ]
CHK1	CDC26	Decrease	1.42	1.17	1	-0.42	[ 1 1 1 ]	[ ]
CHK1	CDC50	Decrease	1.42	0.83	0.67	-0.75	[ 1 1 0 ]	[ ]
CHK1	CDC73	Identical	1.42	1.7	2	0.3	[ 2 2 2 ]	[ ]
CHK1	CDH1	Identical	1.42	0.17	1.67	0.25	[ 2 2 1 ]	[ ]
CHK1	CHD1	Decrease	1.42	1	1	-0.42	[ 1 1 1 ]	[ ]
CHK1	CHK1	Missing	1.42	1.42	-1	-2.42	[ ]	[ -1 -1 -1 ]	MISSING SL 0 SGD 0 NG 0
CHK1	CHL1	Identical	1.42	1.67	2	0.33	[ 2 2 2 ]	[ ]
CHK1	CHL4	Decrease	1.42	0.83	1	-0.42	[ 1 1 1 ]	[ ]
CHK1	CHZ1	Increase	1.42	1.17	2	0.58	[ 2 2 2 ]	[ ]
CHK1	CIK1	Decrease	1.42	0.83	0.33	-1.09	[ 0 0 1 ]	[ ]
CHK1	CIN8	Missing	1.42	-1	0.67	-0.75	[ 1 0 1 ]	[ ]	MISSING SL 0 SGD 0 NG 0
CHK1	CIS3	Increase	1.42	0.78	2	0.58	[ 2 2 2 ]	[ ]
CHK1	CKB1	Increase	1.42	1	2	0.58	[ 2 2 2 ]	[ ]
CHK1	CKB2	Increase	1.42	1.26	2.33	0.91	[ 2 3 2 ]	[ ]
CHK1	CLA4	Identical	1.42	1.17	1.67	0.25	[ 2 1 2 ]	[ ]
CHK1	CLB2	Decrease	1.42	0	1	-0.42	[ 1 1 1 ]	[ ]
CHK1	CLB5	Increase	1.42	1	2	0.58	[ 3 1 2 ]	[ ]	REPORTED_INTERACTIONS SL 0 SGD 1 NG 0
CHK1	CLC1	Missing	1.42	-1	-1	-2.42	[ ]	[ -1 -1 -1 ]	MISSING SL 0 SGD 0 NG 0
CHK1	CLN2	Decrease	1.42	0.67	1	-0.42	[ 1 1 1 ]	[ ]
CHK1	CLN3	Missing	1.42	1.83	-1	-2.83	[ ]	[ -1 -1 -1 ]	MISSING SL 0 SGD 0 NG 0
CHK1	COG7	Identical	1.42	1.17	1.33	-0.09	[ 1 1 2 ]	[ ]
CHK1	COG8	Identical	1.42	1	1.67	0.25	[ 2 2 1 ]	[ ]
CHK1	COQ2	Decrease	1.42	0.89	1	-0.42	[ 1 1 1 ]	[ ]
CHK1	COX12	Decrease	1.42	0.89	1	-0.42	[ 1 0 2 ]	[ ]
CHK1	CPR3	Decrease	1.42	1.17	1	-0.42	[ 1 1 1 ]	[ ]
CHK1	CPR8	Identical	1.42	1.17	1.67	0.25	[ 1 2 2 ]	[ ]
CHK1	CSM1	Decrease	1.42	0.83	1	-0.42	[ 1 1 1 ]	[ ]
CHK1	CSM2	Decrease	1.42	0.67	1	-0.42	[ 1 1 1 ]	[ ]
CHK1	CSM3	Identical	1.42	1.83	1.67	-0.16	[ 1 2 2 ]	[ ]
CHK1	CTF18	Decrease	1.42	1.33	1	-0.42	[ 1 1 1 ]	[ ]
CHK1	CTF4	Identical	1.42	2	2	0	[ 2 2 2 ]	[ ]
CHK1	CTF8	Decrease	1.42	1	0.67	-0.75	[ 1 1 0 ]	[ ]
CHK1	CTI6	Decrease	1.42	1	0.67	-0.75	[ 1 1 0 ]	[ ]
CHK1	CTK1	Identical	1.42	1.17	1.33	-0.09	[ 1 1 2 ]	[ ]
CHK1	CTK2	Identical	1.42	1.75	2	0.25	[ 2 2 2 ]	[ ]
CHK1	CTK3	Decrease	1.42	0.83	0	-1.42	[ 0 0 0 ]	[ ]
CHK1	CTR1	Missing	1.42	-2	1.33	-0.09	[ 2 1 1 ]	[ ]	MISSING SL 0 SGD 0 NG 0
CHK1	CUE1	Identical	1.42	0.89	1.67	0.25	[ 2 2 1 ]	[ ]
CHK1	CUE5	Decrease	1.42	1	1	-0.42	[ 1 1 1 ]	[ ]
CHK1	CWC21	Increase	1.42	1.13	2	0.58	[ 2 3 1 ]	[ ]
CHK1	DAP1	Missing	1.42	-1	1.33	-0.09	[ 2 1 1 ]	[ ]	MISSING SL 0 SGD 0 NG 0
CHK1	DBF2	Decrease	1.42	0.83	0	-1.42	[ 0 0 0 ]	[ ]
CHK1	DBF20	Decrease	1.42	0.83	1	-0.42	[ 1 1 1 ]	[ ]	REPORTED_INTERACTIONS SL 0 SGD 0 NG 1
CHK1	DCC1	Identical	1.42	1.17	1.33	-0.09	[ 1 2 1 ]	[ ]
CHK1	DDC1	Identical	1.42	2	1.67	-0.33	[ 2 2 1 ]	[ ]
CHK1	DDC2SML1	Decrease	1.42	2	1	-1	[ 1 1 1 ]	[ ]
CHK1	DDI1	Increase	1.42	1	2	0.58	[ 2 2 2 ]	[ ]
CHK1	DEF1	Missing	1.42	-1	-1	-2.42	[ ]	[ -1 -1 -1 ]	MISSING SL 0 SGD 0 NG 0
CHK1	DEP1	Decrease	1.42	0.17	1	-0.42	[ 1 1 1 ]	[ ]
CHK1	DFG16	Identical	1.42	1	1.67	0.25	[ 2 1 2 ]	[ ]
CHK1	DHH1	Missing	1.42	1.11	-1	-2.42	[ ]	[ -1 -1 -1 ]	MISSING SL 0 SGD 0 NG 0
CHK1	DIA2	Identical	1.42	1.15	1.67	0.25	[ 1 2 2 ]	[ ]	REPORTED_INTERACTIONS SL 0 SGD 1 NG 0
CHK1	DID2	Decrease	1.42	1	0.67	-0.75	[ 0 1 1 ]	[ ]
CHK1	DNL4	Identical	1.42	1	1.33	-0.09	[ 2 1 1 ]	[ ]
CHK1	DOA1	Identical	1.42	0.33	1.67	0.25	[ 2 1 2 ]	[ ]
CHK1	DOM34	Identical	1.42	0.67	1.33	-0.09	[ 1 2 1 ]	[ ]
CHK1	DOT1	Decrease	1.42	0.33	1	-0.42	[ 1 1 1 ]	[ ]
CHK1	DOT6	Identical	1.42	0.83	1.33	-0.09	[ 2 1 1 ]	[ ]
CHK1	DPB3	Increase	1.42	0.83	2	0.58	[ 2 2 2 ]	[ ]
CHK1	DPB4	Identical	1.42	1.33	1.33	-0.09	[ 2 2 0 ]	[ ]
CHK1	DSK2	Missing	1.42	-1	1	-0.42	[ 1 1 1 ]	[ ]	MISSING SL 0 SGD 0 NG 0
CHK1	DST1	Identical	1.42	1.67	2	0.33	[ 2 2 2 ]	[ ]
CHK1	DUN1	Decrease	1.42	2.12	1	-1.12	[ 1 1 1 ]	[ ]	REPORTED_INTERACTIONS SL 3 SGD 2 NG 4
CHK1	EAF1	Decrease	1.42	0.33	1	-0.42	[ 1 1 1 ]	[ ]
CHK1	EAF3	Identical	1.42	1	1.33	-0.09	[ 1 2 1 ]	[ ]
CHK1	EAF5	Decrease	1.42	0.83	0.67	-0.75	[ 0 1 1 ]	[ ]
CHK1	EAF6	Identical	1.42	0.83	1.33	-0.09	[ 1 2 1 ]	[ ]
CHK1	EAF7	Decrease	1.42	0.33	0.67	-0.75	[ 1 1 0 ]	[ ]
CHK1	ECM33	Identical	1.42	1.22	1.33	-0.09	[ 2 1 1 ]	[ ]
CHK1	EDC3	Increase	1.42	1.22	2	0.58	[ 2 2 2 ]	[ ]
CHK1	ELC1	Identical	1.42	1	1.67	0.25	[ 1 2 2 ]	[ ]
CHK1	ELG1	Decrease	1.42	2.17	1.67	-0.5	[ 2 2 1 ]	[ ]
CHK1	ELM1	Decrease	1.42	0.33	1	-0.42	[ 1 1 1 ]	[ ]
CHK1	ELP2	Decrease	1.42	1	0.33	-1.09	[ 1 0 0 ]	[ ]	REPORTED_INTERACTIONS SL 0 SGD 0 NG 2
CHK1	ELP3	Decrease	1.42	0.83	0.33	-1.09	[ 0 0 1 ]	[ ]
CHK1	ELP4	Decrease	1.42	0.67	0.67	-0.75	[ 1 1 0 ]	[ ]
CHK1	ELP6	Identical	1.42	0.67	1.33	-0.09	[ 1 1 2 ]	[ ]
CHK1	END3	Decrease	1.42	0.89	1	-0.42	[ 1 1 1 ]	[ ]
CHK1	ERG2	Missing	1.42	-1	-1	-2.42	[ ]	[ -1 -1 -1 ]	MISSING SL 0 SGD 0 NG 0
CHK1	ERG24	Missing	1.42	-1	0.67	-0.75	[ 0 1 1 ]	[ ]	MISSING SL 0 SGD 0 NG 0
CHK1	ERG28	Identical	1.42	1	1.33	-0.09	[ 1 1 2 ]	[ ]
CHK1	ERG3	Missing	1.42	-1	1.33	-0.09	[ 2 2 0 ]	[ ]	MISSING SL 0 SGD 0 NG 0
CHK1	ERG6	Identical	1.42	1	1.67	0.25	[ 2 1 2 ]	[ ]
CHK1	ERM6	Increase	1.42	1	2	0.58	[ 2 2 2 ]	[ ]
CHK1	ESC1	Identical	1.42	1	1.67	0.25	[ 1 2 2 ]	[ ]
CHK1	ESC2	Decrease	1.42	4	3	-1	[ 3 3 3 ]	[ ]
CHK1	EST1	Increase	1.42	0.89	3.33	1.91	[ 5 2 3 ]	[ ]
CHK1	EST2	Identical	1.42	1.67	1.67	0	[ 1 2 2 ]	[ ]
CHK1	EST3	Increase	1.42	1.11	3.33	1.91	[ 4 2 4 ]	[ ]
CHK1	ETR1	Identical	1.42	0.89	1.67	0.25	[ 2 1 2 ]	[ ]	REPORTED_INTERACTIONS SL 0 SGD 0 NG 1
CHK1	EXO1	Increase	1.42	1.29	2.33	0.91	[ 3 2 2 ]	[ ]
CHK1	FBP26	Identical	1.42	0.67	1.33	-0.09	[ 1 1 2 ]	[ ]
CHK1	FET4	Identical	1.42	1	1.67	0.25	[ 1 2 2 ]	[ ]
CHK1	FKH2	Decrease	1.42	0.83	1	-0.42	[ 1 1 1 ]	[ ]
CHK1	FMP52	Increase	1.42	1	2	0.58	[ 2 2 2 ]	[ ]
CHK1	FOB1	Identical	1.42	0.67	1.67	0.25	[ 2 1 2 ]	[ ]
CHK1	FPR1	Identical	1.42	0.83	1.67	0.25	[ 1 2 2 ]	[ ]
CHK1	FPS1	Decrease	1.42	0.89	1	-0.42	[ 1 1 1 ]	[ ]
CHK1	FRA1	Identical	1.42	0.83	1.33	-0.09	[ 1 1 2 ]	[ ]
CHK1	FTR1	Identical	1.42	0.89	1.33	-0.09	[ 2 1 1 ]	[ ]
CHK1	FUM1	Identical	1.42	0.67	1.67	0.25	[ 2 2 1 ]	[ ]
CHK1	GAL11	Identical	1.42	1	1.33	-0.09	[ 1 2 1 ]	[ ]
CHK1	GBP2	Increase	1.42	1.17	2	0.58	[ 2 2 2 ]	[ ]
CHK1	GCN5	Decrease	1.42	0.83	1	-0.42	[ 1 1 1 ]	[ ]	REPORTED_INTERACTIONS SL 0 SGD 0 NG 1
CHK1	GCR2	Decrease	1.42	0.83	0.67	-0.75	[ 1 0 1 ]	[ ]
CHK1	GCS1	Identical	1.42	1.17	1.67	0.25	[ 1 2 2 ]	[ ]
CHK1	GDS1	Decrease	1.42	0.5	0.67	-0.75	[ 1 0 1 ]	[ ]
CHK1	GET1	Decrease	1.42	0.83	1	-0.42	[ 1 1 1 ]	[ ]
CHK1	GET2	Decrease	1.42	0.17	1	-0.42	[ 1 1 1 ]	[ ]
CHK1	GIM3	Decrease	1.42	0.83	1	-0.42	[ 1 1 1 ]	[ ]
CHK1	GIM4	Decrease	1.42	1	1	-0.42	[ 1 0 2 ]	[ ]
CHK1	GIM5	Decrease	1.42	0.5	1	-0.42	[ 1 1 1 ]	[ ]
CHK1	GIS4	Identical	1.42	1.33	1.67	0.25	[ 2 2 1 ]	[ ]
CHK1	GPB1	Missing	1.42	1	-1	-2.42	[ ]	[ -1 -1 -1 ]	MISSING SL 0 SGD 0 NG 0
CHK1	GPB2	Identical	1.42	1.17	1.67	0.25	[ 2 1 2 ]	[ ]
CHK1	GPM2	Missing	1.42	0.78	-1	-2.42	[ ]	[ -1 -1 -1 ]	MISSING SL 0 SGD 0 NG 0
CHK1	GPX2	Identical	1.42	0.83	1.33	-0.09	[ 2 1 1 ]	[ ]
CHK1	GUT1	Identical	1.42	1	1.33	-0.09	[ 1 1 2 ]	[ ]
CHK1	GYP1	Missing	1.42	-2	2	0.58	[ 4 2 0 ]	[ ]	MISSING SL 0 SGD 0 NG 0
CHK1	HAL5	Increase	1.42	1	2	0.58	[ 2 2 2 ]	[ ]
CHK1	HAL9	Identical	1.42	0.78	1.33	-0.09	[ 2 1 1 ]	[ ]
CHK1	HCS1	Decrease	1.42	0.83	1	-0.42	[ 1 1 1 ]	[ ]
CHK1	HDA1	Decrease	1.42	0.83	1	-0.42	[ 1 1 1 ]	[ ]
CHK1	HEK2	Decrease	1.42	1	1	-0.42	[ 1 1 1 ]	[ ]
CHK1	HIM1	Decrease	1.42	1.17	1	-0.42	[ 1 1 1 ]	[ ]
CHK1	HIR1	Decrease	1.42	1.17	1	-0.42	[ 1 1 1 ]	[ ]
CHK1	HIR2	Decrease	1.42	0.83	1	-0.42	[ 2 1 0 ]	[ ]
CHK1	HIR3	Decrease	1.42	0.83	1	-0.42	[ 1 1 1 ]	[ ]
CHK1	HMG1	Increase	1.42	1	2.33	0.91	[ 2 3 2 ]	[ ]
CHK1	HMO1	Decrease	1.42	0.67	1	-0.42	[ 1 1 1 ]	[ ]
CHK1	HNT2	Identical	1.42	0.78	1.33	-0.09	[ 1 1 2 ]	[ ]
CHK1	HOG1	Identical	1.42	0.67	1.67	0.25	[ 2 2 1 ]	[ ]
CHK1	HOM6	Increase	1.42	1	2	0.58	[ 2 2 2 ]	[ ]
CHK1	HOS2	Increase	1.42	1	2	0.58	[ 2 2 2 ]	[ ]
CHK1	HPC2	Decrease	1.42	0.83	1	-0.42	[ 1 1 1 ]	[ ]
CHK1	HPR1	Missing	1.42	-1	-1	-2.42	[ ]	[ -1 -1 -1 ]	MISSING SL 0 SGD 0 NG 0
CHK1	HRQ1	Increase	1.42	1.17	2	0.58	[ 2 2 2 ]	[ ]
CHK1	HSL1	Decrease	1.42	0.83	0.67	-0.75	[ 0 1 1 ]	[ ]
CHK1	HSL7	Missing	1.42	-1	1	-0.42	[ 1 1 1 ]	[ ]	MISSING SL 0 SGD 0 NG 0
CHK1	HST3	Identical	1.42	2.5	2.67	0.17	[ 3 2 3 ]	[ ]
CHK1	HST4	Decrease	1.42	1	1	-0.42	[ 1 1 1 ]	[ ]
CHK1	HTA1	Decrease	1.42	0.67	0.67	-0.75	[ 1 0 1 ]	[ ]
CHK1	HTL1	Missing	1.42	-1	-1	-2.42	[ ]	[ -1 -1 -1 ]	MISSING SL 0 SGD 0 NG 0
CHK1	HTZ1	Identical	1.42	1.13	1.33	-0.09	[ 2 1 1 ]	[ ]
CHK1	HUR1	Decrease	1.42	0.83	1	-0.42	[ 2 0 1 ]	[ ]
CHK1	ICE2	Increase	1.42	1.2	2	0.58	[ 2 2 2 ]	[ ]
CHK1	IDH2	Increase	1.42	0.67	2	0.58	[ 2 2 2 ]	[ ]
CHK1	IDP1	Identical	1.42	1	1.67	0.25	[ 2 2 1 ]	[ ]
CHK1	IES1	Decrease	1.42	1	1	-0.42	[ 1 1 1 ]	[ ]
CHK1	IES2	Identical	1.42	0.67	1.33	-0.09	[ 1 1 2 ]	[ ]
CHK1	IES3	Decrease	1.42	1	1	-0.42	[ 1 1 1 ]	[ ]
CHK1	IES5	Decrease	1.42	0.83	0.67	-0.75	[ 1 1 0 ]	[ ]
CHK1	IES6	Missing	1.42	1.33	-1	-2.42	[ ]	[ -1 -1 -1 ]	MISSING SL 0 SGD 0 NG 0
CHK1	IKI3	Decrease	1.42	0.5	0.67	-0.75	[ 1 1 0 ]	[ ]
CHK1	INP51	Identical	1.42	0.83	1.67	0.25	[ 2 2 1 ]	[ ]
CHK1	IOC3	Increase	1.42	1.11	2	0.58	[ 2 2 2 ]	[ ]
CHK1	IPK1	Identical	1.42	1.17	1.33	-0.09	[ 2 1 1 ]	[ ]
CHK1	IRA2	Decrease	1.42	1	1	-0.42	[ 1 1 1 ]	[ ]	REPORTED_INTERACTIONS SL 0 SGD 1 NG 0
CHK1	IRC15	Identical	1.42	1.17	1.33	-0.09	[ 1 1 2 ]	[ ]
CHK1	IRC19	Identical	1.42	1	1.33	-0.09	[ 1 2 1 ]	[ ]
CHK1	IRC3	Decrease	1.42	1.67	0.67	-1	[ 1 0 1 ]	[ ]
CHK1	IRC5	Identical	1.42	0.83	1.67	0.25	[ 1 2 2 ]	[ ]
CHK1	IRC7	Increase	1.42	1.17	2	0.58	[ 2 2 2 ]	[ ]
CHK1	IRS4	Decrease	1.42	0.78	1	-0.42	[ 1 1 1 ]	[ ]
CHK1	ISC1	Identical	1.42	1.17	1.33	-0.09	[ 1 2 1 ]	[ ]
CHK1	ISU1	Increase	1.42	1	3	1.58	[ 3 3 3 ]	[ ]
CHK1	ISW1	Identical	1.42	1	1.33	-0.09	[ 1 2 1 ]	[ ]
CHK1	JNM1	Decrease	1.42	0.83	1	-0.42	[ 0 1 2 ]	[ ]
CHK1	KAR3	Decrease	1.42	0.83	1	-0.42	[ 1 1 1 ]	[ ]
CHK1	KAR9	Identical	1.42	1	1.67	0.25	[ 2 2 1 ]	[ ]
CHK1	KEL1	Decrease	1.42	0.67	1	-0.42	[ 1 1 1 ]	[ ]
CHK1	KEL2	Decrease	1.42	0.83	1	-0.42	[ 1 1 1 ]	[ ]
CHK1	KEM1	Missing	1.42	0.5	-1	-2.42	[ ]	[ -1 -1 -1 ]	MISSING SL 0 SGD 0 NG 0
CHK1	KHA1	Identical	1.42	1.11	1.33	-0.09	[ 2 1 1 ]	[ ]
CHK1	KIP3	Increase	1.42	0.83	2	0.58	[ 2 2 2 ]	[ ]
CHK1	KRE1	Identical	1.42	0.67	1.67	0.25	[ 2 2 1 ]	[ ]
CHK1	KTR3	Missing	1.42	-1	2	0.58	[ 2 2 2 ]	[ ]	MISSING SL 0 SGD 0 NG 0
CHK1	LAS21	Identical	1.42	1	1.33	-0.09	[ 1 1 2 ]	[ ]
CHK1	LDB7	Missing	1.42	-1	-1	-2.42	[ ]	[ -1 -1 -1 ]	MISSING SL 0 SGD 0 NG 0
CHK1	LEO1	Decrease	1.42	0.83	1	-0.42	[ 1 1 1 ]	[ ]
CHK1	LEU2	Identical	1.42	0.95	1.42	0	[ 2 1 1 1 2 1 2 1 1 1 1 2 1 2 1 1 1 0 1 1 1 1 1 1 2 2 2 2 2 3 2 2 2 ]	[ ]
CHK1	LGE1	Decrease	1.42	0.96	1	-0.42	[ 1 1 1 ]	[ ]
CHK1	LIF1	Identical	1.42	1.33	1.33	-0.09	[ 1 2 1 ]	[ ]
CHK1	LRS4	Decrease	1.42	1	0.67	-0.75	[ 1 0 1 ]	[ ]
CHK1	LSM1	Identical	1.42	0.83	1.33	-0.09	[ 1 2 1 ]	[ ]
CHK1	LSM6	Identical	1.42	1.17	1.33	-0.09	[ 2 1 1 ]	[ ]
CHK1	LSM7	Decrease	1.42	0.5	1	-0.42	[ 1 1 1 ]	[ ]
CHK1	LST7	Increase	1.42	1	3	1.58	[ 4 3 2 ]	[ ]
CHK1	LTE1	Decrease	1.42	1.33	0.67	-0.75	[ 1 0 1 ]	[ ]
CHK1	MAD1	Decrease	1.42	1	1	-0.42	[ 1 1 1 ]	[ ]
CHK1	MAD2	Identical	1.42	1.11	1.33	-0.09	[ 1 2 1 ]	[ ]
CHK1	MAD3	Identical	1.42	1	1.33	-0.09	[ 2 1 1 ]	[ ]
CHK1	MAG1	Decrease	1.42	1.17	1	-0.42	[ 1 1 1 ]	[ ]
CHK1	MAM3	Identical	1.42	1	1.33	-0.09	[ 1 2 1 ]	[ ]
CHK1	MBP1	Identical	1.42	1	1.33	-0.09	[ 1 1 2 ]	[ ]
CHK1	MCK1	Decrease	1.42	1.17	1	-0.42	[ 1 1 1 ]	[ ]
CHK1	MCM16	Identical	1.42	0.83	1.33	-0.09	[ 2 1 1 ]	[ ]
CHK1	MCM21	Identical	1.42	1	1.33	-0.09	[ 2 1 1 ]	[ ]
CHK1	MCM22	Identical	1.42	1	1.67	0.25	[ 2 1 2 ]	[ ]
CHK1	MEC1SML1	Decrease	1.42	1.89	1.33	-0.56	[ 2 1 1 ]	[ ]
CHK1	MEC3	Identical	1.42	0.83	1.33	-0.09	[ 1 2 1 ]	[ ]
CHK1	MED1	Identical	1.42	0.67	1.33	-0.09	[ 1 1 2 ]	[ ]
CHK1	MEH1	Increase	1.42	0.67	2	0.58	[ 2 2 2 ]	[ ]
CHK1	MET12	Increase	1.42	0.56	2	0.58	[ 2 2 2 ]	[ ]
CHK1	MET18	Decrease	1.42	1.11	1	-0.42	[ 1 1 1 ]	[ ]
CHK1	MET32	Identical	1.42	1	1.33	-0.09	[ 2 1 1 ]	[ ]
CHK1	MET6	Decrease	1.42	0.89	1	-0.42	[ 1 1 1 ]	[ ]
CHK1	MGA2	Identical	1.42	0.83	1.33	-0.09	[ 1 2 1 ]	[ ]
CHK1	MGS1	Identical	1.42	0.83	1.33	-0.09	[ 1 1 2 ]	[ ]
CHK1	MID1	Identical	1.42	1.2	1.67	0.25	[ 1 2 2 ]	[ ]
CHK1	MIP1	Decrease	1.42	1.11	1	-0.42	[ 1 1 1 ]	[ ]
CHK1	MKK1	Identical	1.42	0.89	1.67	0.25	[ 2 1 2 ]	[ ]
CHK1	MLH1	Identical	1.42	1.78	1.67	-0.11	[ 2 2 1 ]	[ ]
CHK1	MLH2	Identical	1.42	1.17	1.33	-0.09	[ 1 2 1 ]	[ ]
CHK1	MLH3	Decrease	1.42	1.33	1	-0.42	[ 1 1 1 ]	[ ]
CHK1	MLP1	Increase	1.42	1.33	2	0.58	[ 2 2 2 ]	[ ]
CHK1	MMP1	Identical	1.42	1	1.67	0.25	[ 2 2 1 ]	[ ]
CHK1	MMS1	Increase	1.42	1.67	2.67	1	[ 3 2 3 ]	[ ]
CHK1	MMS2	Increase	1.42	1.5	2	0.5	[ 2 2 2 ]	[ ]
CHK1	MMS22	Identical	1.42	1	1.67	0.25	[ 2 2 1 ]	[ ]
CHK1	MMS4	Decrease	1.42	3.06	1.67	-1.39	[ 2 2 1 ]	[ ]
CHK1	MON2	Identical	1.42	1.33	1.67	0.25	[ 1 2 2 ]	[ ]
CHK1	MPH1	Identical	1.42	1.46	1.33	-0.13	[ 1 1 2 ]	[ ]
CHK1	MRC1	Identical	1.42	2.07	2	-0.07	[ 2 2 2 ]	[ ]	REPORTED_INTERACTIONS SL 1 SGD 0 NG 0
CHK1	MRC1-AQ	Identical	1.42	1.03	1.33	-0.09	[ 1 2 1 ]	[ ]
CHK1	MRE11	Identical	1.42	4	4	0	[ 4 4 4 ]	[ ]
CHK1	MRN1	Identical	1.42	1	1.67	0.25	[ 1 2 2 ]	[ ]
CHK1	MSH1	Decrease	1.42	1.33	1	-0.42	[ 1 1 1 ]	[ ]
CHK1	MSH2	Decrease	1.42	2.17	1.33	-0.84	[ 2 1 1 ]	[ ]
CHK1	MSH3	Decrease	1.42	1	1	-0.42	[ 1 1 1 ]	[ ]
CHK1	MSH4	Decrease	1.42	0.83	1	-0.42	[ 1 1 1 ]	[ ]
CHK1	MSH5	Decrease	1.42	1.17	0.67	-0.75	[ 1 1 0 ]	[ ]
CHK1	MSH6	Identical	1.42	1.83	1.67	-0.16	[ 1 2 2 ]	[ ]
CHK1	MSI1	Decrease	1.42	1	1	-0.42	[ 1 1 1 ]	[ ]
CHK1	MSN5	Decrease	1.42	0.83	1	-0.42	[ 1 1 1 ]	[ ]
CHK1	MTM1	Increase	1.42	1.33	2.33	0.91	[ 2 3 2 ]	[ ]
CHK1	MUS81	Decrease	1.42	3	2.33	-0.67	[ 2 3 2 ]	[ ]
CHK1	NAM7	Identical	1.42	1.67	2	0.33	[ 2 2 2 ]	[ ]
CHK1	NAP1	Decrease	1.42	0.89	1	-0.42	[ 1 1 1 ]	[ ]
CHK1	NAT1	Decrease	1.42	0.83	1	-0.42	[ 1 1 1 ]	[ ]
CHK1	NAT3	Increase	1.42	0.33	3.67	2.25	[ 4 3 4 ]	[ ]
CHK1	NEJ1	Decrease	1.42	1.17	1	-0.42	[ 1 1 1 ]	[ ]
CHK1	NFI1	Identical	1.42	1.33	1.67	0.25	[ 2 2 1 ]	[ ]
CHK1	NGG1	Decrease	1.42	1	1	-0.42	[ 1 1 1 ]	[ ]	REPORTED_INTERACTIONS SL 0 SGD 1 NG 0
CHK1	NGR1	Identical	1.42	1.33	1.33	-0.09	[ 1 1 2 ]	[ ]
CHK1	NHP10	Decrease	1.42	0.67	0.67	-0.75	[ 0 1 1 ]	[ ]
CHK1	NPL3	Decrease	1.42	0.5	0.67	-0.75	[ 0 1 1 ]	[ ]
CHK1	NPL6	Missing	1.42	-1	-1	-2.42	[ ]	[ -1 -1 -1 ]	MISSING SL 0 SGD 0 NG 0
CHK1	NPT1	Decrease	1.42	0.5	1	-0.42	[ 1 1 1 ]	[ ]
CHK1	NRP1	Identical	1.42	0.67	1.67	0.25	[ 1 2 2 ]	[ ]
CHK1	NTE1	Identical	1.42	1.33	1.67	0.25	[ 1 2 2 ]	[ ]
CHK1	NTG1	Decrease	1.42	1.5	0.67	-0.83	[ 0 1 1 ]	[ ]
CHK1	NTG2	Identical	1.42	1	1.33	-0.09	[ 1 2 1 ]	[ ]
CHK1	NTH1	Increase	1.42	1.17	2	0.58	[ 2 2 2 ]	[ ]
CHK1	NTO1	Identical	1.42	1	1.33	-0.09	[ 1 1 2 ]	[ ]
CHK1	NUM1	Decrease	1.42	0.67	1	-0.42	[ 1 1 1 ]	[ ]
CHK1	NUP120	Identical	1.42	1.33	1.67	0.25	[ 2 1 2 ]	[ ]
CHK1	NUP133	Identical	1.42	2	2.33	0.33	[ 2 3 2 ]	[ ]
CHK1	NUP188	Decrease	1.42	1	1	-0.42	[ 1 1 1 ]	[ ]
CHK1	NUP60	Decrease	1.42	2	1	-1	[ 1 1 1 ]	[ ]
CHK1	NUP84	Identical	1.42	2.04	2	-0.04	[ 2 2 2 ]	[ ]
CHK1	NUT1	Identical	1.42	0.83	1.67	0.25	[ 2 2 1 ]	[ ]
CHK1	OGG1	Decrease	1.42	1	1	-0.42	[ 1 1 1 ]	[ ]
CHK1	PAC10	Decrease	1.42	0.67	1	-0.42	[ 1 1 1 ]	[ ]
CHK1	PAP2	Missing	1.42	-1	-1	-2.42	[ ]	[ -1 -1 -1 ]	MISSING SL 0 SGD 0 NG 0
CHK1	PAT1	Increase	1.42	0.83	2	0.58	[ 2 2 2 ]	[ ]
CHK1	PBS2	Identical	1.42	0.67	1.33	-0.09	[ 1 1 2 ]	[ ]
CHK1	PBY1	Decrease	1.42	3	2	-1	[ 2 2 2 ]	[ ]
CHK1	PCK1	Increase	1.42	0.44	2.33	0.91	[ 3 2 2 ]	[ ]
CHK1	PCL7	Missing	1.42	-1	1.33	-0.09	[ 1 2 1 ]	[ ]	MISSING SL 0 SGD 0 NG 0
CHK1	PDA1	Increase	1.42	1.13	2	0.58	[ 2 2 2 ]	[ ]
CHK1	PDE2	Increase	1.42	1.17	2	0.58	[ 2 2 2 ]	[ ]
CHK1	PDS1	Identical	1.42	2.33	2	-0.33	[ 2 2 2 ]	[ ]
CHK1	PEP3	Decrease	1.42	0.44	1	-0.42	[ 1 1 1 ]	[ ]
CHK1	PEP7	Increase	1.42	0.67	2	0.58	[ 2 2 2 ]	[ ]
CHK1	PER1	Decrease	1.42	0.89	1	-0.42	[ 1 1 1 ]	[ ]
CHK1	PET122	Decrease	1.42	0.78	1	-0.42	[ 1 1 1 ]	[ ]
CHK1	PET123	Increase	1.42	1.67	2.33	0.66	[ 2 3 2 ]	[ ]
CHK1	PEX13	Identical	1.42	0.33	1.67	0.25	[ 2 1 2 ]	[ ]
CHK1	PFD1	Decrease	1.42	0.67	1	-0.42	[ 1 1 1 ]	[ ]
CHK1	PFK26	Increase	1.42	1	2	0.58	[ 2 2 2 ]	[ ]
CHK1	PGD1	Decrease	1.42	1.5	1	-0.5	[ 1 1 1 ]	[ ]
CHK1	PHO23	Decrease	1.42	0.83	0.67	-0.75	[ 0 1 1 ]	[ ]
CHK1	PHO80	Decrease	1.42	0.83	1	-0.42	[ 1 1 1 ]	[ ]
CHK1	PHO86	Identical	1.42	1	1.33	-0.09	[ 1 1 2 ]	[ ]
CHK1	PHR1	Identical	1.42	1.17	1.33	-0.09	[ 1 1 2 ]	[ ]
CHK1	PIF1	Identical	1.42	3	2.67	-0.33	[ 3 3 2 ]	[ ]
CHK1	PIN4	Identical	1.42	1	1.67	0.25	[ 3 1 1 ]	[ ]
CHK1	PLC1	Identical	1.42	0.89	1.33	-0.09	[ 1 1 2 ]	[ ]
CHK1	PMP3	Decrease	1.42	0.78	1	-0.42	[ 1 1 1 ]	[ ]
CHK1	PMR1	Missing	1.42	-2	1.33	-0.09	[ 1 1 2 ]	[ ]	MISSING SL 0 SGD 0 NG 0
CHK1	PMS1	Decrease	1.42	1.17	1	-0.42	[ 1 1 1 ]	[ ]
CHK1	POC4	Increase	1.42	1	2	0.58	[ 2 2 2 ]	[ ]
CHK1	POL32	Decrease	1.42	1.29	0.67	-0.75	[ 1 1 0 ]	[ ]
CHK1	POL4	Decrease	1.42	1	1	-0.42	[ 1 1 1 ]	[ ]
CHK1	POP2	Decrease	1.42	0	0.67	-0.75	[ 0 1 1 ]	[ ]
CHK1	POT1	Increase	1.42	0.67	2	0.58	[ 2 2 2 ]	[ ]	REPORTED_INTERACTIONS SL 0 SGD 0 NG 1
CHK1	PPH3	Decrease	1.42	1.17	1	-0.42	[ 1 1 1 ]	[ ]
CHK1	PPM1	Decrease	1.42	0.67	1	-0.42	[ 1 1 1 ]	[ ]
CHK1	PPZ1	Increase	1.42	1.33	2	0.58	[ 2 2 2 ]	[ ]
CHK1	PRB1	Decrease	1.42	1	1	-0.42	[ 1 0 2 ]	[ ]	REPORTED_INTERACTIONS SL 0 SGD 0 NG 1
CHK1	PRE9	Identical	1.42	1.17	1.67	0.25	[ 2 1 2 ]	[ ]
CHK1	PRR1	Identical	1.42	1.78	2	0.22	[ 2 2 2 ]	[ ]
CHK1	PSO2	Decrease	1.42	1	1	-0.42	[ 1 1 1 ]	[ ]
CHK1	PSP1	Increase	1.42	1.33	2	0.58	[ 2 2 2 ]	[ ]
CHK1	PSY2	Decrease	1.42	0.83	1	-0.42	[ 1 1 1 ]	[ ]
CHK1	PSY3	Increase	1.42	0.83	2	0.58	[ 2 2 2 ]	[ ]
CHK1	PSY4	Identical	1.42	1	1.33	-0.09	[ 1 1 2 ]	[ ]
CHK1	PTC1	Increase	1.42	1.13	2	0.58	[ 2 3 1 ]	[ ]
CHK1	PTC2	Identical	1.42	0.83	1.67	0.25	[ 2 1 2 ]	[ ]	REPORTED_INTERACTIONS SL 0 SGD 0 NG 1
CHK1	PUB1	Identical	1.42	0.67	1.67	0.25	[ 2 1 2 ]	[ ]
CHK1	QCR6	Identical	1.42	1.13	1.33	-0.09	[ 1 1 2 ]	[ ]
CHK1	RAD1	Identical	1.42	1.67	1.33	-0.34	[ 2 1 1 ]	[ ]	REPORTED_INTERACTIONS SL 0 SGD 1 NG 0
CHK1	RAD10	Identical	1.42	1.33	1.33	-0.09	[ 1 1 2 ]	[ ]
CHK1	RAD14	Identical	1.42	1.67	1.33	-0.34	[ 2 1 1 ]	[ ]	REPORTED_INTERACTIONS SL 0 SGD 0 NG 2
CHK1	RAD16	Identical	1.42	1.17	1.33	-0.09	[ 1 1 2 ]	[ ]
CHK1	RAD17	Decrease	1.42	2.19	1.67	-0.52	[ 1 2 2 ]	[ ]
CHK1	RAD18	Decrease	1.42	3.81	3	-0.81	[ 3 3 3 ]	[ ]	REPORTED_INTERACTIONS SL 0 SGD 1 NG 1
CHK1	RAD2	Decrease	1.42	1.17	1	-0.42	[ 1 1 1 ]	[ ]
CHK1	RAD23	Decrease	1.42	1	0.67	-0.75	[ 1 0 1 ]	[ ]
CHK1	RAD24	Identical	1.42	2.11	2	-0.11	[ 2 2 2 ]	[ ]
CHK1	RAD26	Identical	1.42	1.33	1.33	-0.09	[ 1 2 1 ]	[ ]
CHK1	RAD27	Increase	1.42	3.33	4	0.67	[ 4 4 4 ]	[ ]
CHK1	RAD28	Decrease	1.42	1	0.67	-0.75	[ 2 0 0 ]	[ ]
CHK1	RAD30	Decrease	1.42	1	1	-0.42	[ 1 1 1 ]	[ ]
CHK1	RAD33	Decrease	1.42	1.17	1	-0.42	[ 1 1 1 ]	[ ]
CHK1	RAD4	Identical	1.42	1.17	1.33	-0.09	[ 2 1 1 ]	[ ]
CHK1	RAD5	Decrease	1.42	3.83	3	-0.83	[ 3 3 3 ]	[ ]
CHK1	RAD50	Identical	1.42	4	4	0	[ 4 4 4 ]	[ ]
CHK1	RAD51	Decrease	1.42	1.27	1	-0.42	[ 1 1 1 ]	[ ]
CHK1	RAD52	Decrease	1.42	1	1	-0.42	[ 1 1 1 ]	[ ]
CHK1	RAD53-21	Decrease	1.42	1	1	-0.42	[ 1 1 1 ]	[ ]
CHK1	RAD53SML1	Decrease	1.42	1.08	1	-0.42	[ 1 1 1 ]	[ ]
CHK1	RAD54	Identical	1.42	0.83	1.67	0.25	[ 1 2 2 ]	[ ]
CHK1	RAD55	Decrease	1.42	0.67	1	-0.42	[ 1 1 1 ]	[ ]
CHK1	RAD57	Decrease	1.42	1.17	1	-0.42	[ 1 1 1 ]	[ ]
CHK1	RAD59	Increase	1.42	1.02	2	0.58	[ 2 2 2 ]	[ ]
CHK1	RAD6	Decrease	1.42	2.33	1.67	-0.66	[ 2 2 1 ]	[ ]
CHK1	RAD61	Identical	1.42	1.67	1.67	0	[ 2 2 1 ]	[ ]
CHK1	RAD7	Decrease	1.42	1	1	-0.42	[ 1 1 1 ]	[ ]
CHK1	RAD9	Decrease	1.42	0.65	0.67	-0.75	[ 1 1 0 ]	[ ]
CHK1	RBL2	Identical	1.42	1	1.33	-0.09	[ 1 1 2 ]	[ ]
CHK1	RCO1	Identical	1.42	1	1.33	-0.09	[ 2 1 1 ]	[ ]
CHK1	RDH54	Decrease	1.42	1	1	-0.42	[ 1 1 1 ]	[ ]
CHK1	REG1	Decrease	1.42	0.56	1	-0.42	[ 1 1 1 ]	[ ]
CHK1	REV1	Identical	1.42	1	1.33	-0.09	[ 1 1 2 ]	[ ]
CHK1	REV3	Identical	1.42	1.22	1.67	0.25	[ 1 2 2 ]	[ ]
CHK1	REV7	Decrease	1.42	1.33	1	-0.42	[ 1 1 1 ]	[ ]
CHK1	RGA2	Increase	1.42	0.83	2	0.58	[ 2 2 2 ]	[ ]
CHK1	RIF2	Identical	1.42	0.83	1.67	0.25	[ 2 2 1 ]	[ ]
CHK1	RIM101	Identical	1.42	1	1.67	0.25	[ 1 2 2 ]	[ ]
CHK1	RIM21	Identical	1.42	0.67	1.67	0.25	[ 2 2 1 ]	[ ]
CHK1	RIM8	Identical	1.42	1.11	1.67	0.25	[ 2 1 2 ]	[ ]
CHK1	RKM1	Missing	1.42	-1	1.33	-0.09	[ 2 1 1 ]	[ ]	MISSING SL 0 SGD 0 NG 0
CHK1	RKM3	Increase	1.42	0.89	2	0.58	[ 3 1 2 ]	[ ]
CHK1	RLF2	Decrease	1.42	0.83	0.67	-0.75	[ 1 1 0 ]	[ ]
CHK1	RLR1	Identical	1.42	0	1.33	-0.09	[ 1 2 1 ]	[ ]
CHK1	RMD11	Identical	1.42	1	1.67	0.25	[ 1 1 3 ]	[ ]
CHK1	RMI1	Decrease	1.42	4.17	3.33	-0.84	[ 3 4 3 ]	[ ]
CHK1	RML2	Decrease	1.42	1.17	1	-0.42	[ 1 1 1 ]	[ ]	REPORTED_INTERACTIONS SL 0 SGD 0 NG 1
CHK1	RNH1	Identical	1.42	0.83	1.67	0.25	[ 2 1 2 ]	[ ]
CHK1	RNH201	Identical	1.42	1.17	1.33	-0.09	[ 1 1 2 ]	[ ]
CHK1	RNH202	Increase	1.42	1.33	2	0.58	[ 2 2 2 ]	[ ]
CHK1	RNH203	Increase	1.42	1.56	2	0.44	[ 2 2 2 ]	[ ]
CHK1	RNR1	Identical	1.42	0.78	1.67	0.25	[ 2 2 1 ]	[ ]
CHK1	RNR3	Identical	1.42	1.67	1.67	0	[ 2 2 1 ]	[ ]
CHK1	RNR4	Increase	1.42	1.22	2	0.58	[ 2 2 2 ]	[ ]
CHK1	RPA14	Identical	1.42	0.83	1.33	-0.09	[ 1 1 2 ]	[ ]
CHK1	RPA34	Identical	1.42	0.83	1.67	0.25	[ 1 2 2 ]	[ ]
CHK1	RPB9	Identical	1.42	0.33	1.67	0.25	[ 2 2 1 ]	[ ]
CHK1	RPD3	Decrease	1.42	0.17	0.33	-1.09	[ 0 1 0 ]	[ ]
CHK1	RPE1	Identical	1.42	0.83	1.33	-0.09	[ 1 1 2 ]	[ ]
CHK1	RPL34B	Decrease	1.42	4	0.33	-3.67	[ 0 0 1 ]	[ ]
CHK1	RPN10	Decrease	1.42	0.5	0.67	-0.75	[ 0 1 1 ]	[ ]
CHK1	RPN4	Decrease	1.42	0.5	1	-0.42	[ 1 1 1 ]	[ ]
CHK1	RRD1	Identical	1.42	0.67	1.33	-0.09	[ 2 1 1 ]	[ ]
CHK1	RRM3	Identical	1.42	1.07	1.33	-0.09	[ 2 1 1 ]	[ ]	REPORTED_INTERACTIONS SL 0 SGD 1 NG 0
CHK1	RSC1	Missing	1.42	-1	-1	-2.42	[ ]	[ -1 -1 -1 ]	MISSING SL 0 SGD 0 NG 0
CHK1	RSC2	Increase	1.42	0.11	2	0.58	[ 2 2 2 ]	[ ]
CHK1	RSC30	Decrease	1.42	0.31	0	-1.42	[ 0 0 0 ]	[ ]
CHK1	RSR1	Identical	1.42	1.33	1.33	-0.09	[ 2 1 1 ]	[ ]
CHK1	RTF1	Decrease	1.42	0.88	0.67	-0.75	[ 1 1 0 ]	[ ]
CHK1	RTG2	Increase	1.42	1.17	2.67	1.25	[ 3 3 2 ]	[ ]
CHK1	RTG3	Increase	1.42	1.33	2	0.58	[ 2 2 2 ]	[ ]
CHK1	RTS1	Decrease	1.42	0.33	0.67	-0.75	[ 0 1 1 ]	[ ]
CHK1	RTT101	Increase	1.42	1.5	2	0.5	[ 2 2 2 ]	[ ]
CHK1	RTT102	Identical	1.42	0.5	1.33	-0.09	[ 1 1 2 ]	[ ]
CHK1	RTT103	Decrease	1.42	0.83	1	-0.42	[ 1 1 1 ]	[ ]	REPORTED_INTERACTIONS SL 0 SGD 0 NG 2
CHK1	RTT105	Identical	1.42	1.67	2	0.33	[ 2 2 2 ]	[ ]
CHK1	RTT106	Missing	1.42	-1	-1	-2.42	[ ]	[ -1 -1 -1 ]	MISSING SL 0 SGD 0 NG 0
CHK1	RTT107	Increase	1.42	1.73	3	1.27	[ 3 3 3 ]	[ ]
CHK1	RTT109	Decrease	1.42	2.42	1.67	-0.75	[ 2 2 1 ]	[ ]
CHK1	RUB1	Identical	1.42	1.33	1.67	0.25	[ 2 2 1 ]	[ ]
CHK1	RVS167	Decrease	1.42	0	0.33	-1.09	[ 0 0 1 ]	[ ]
CHK1	RXT2	Decrease	1.42	1.17	0.67	-0.75	[ 1 0 1 ]	[ ]
CHK1	SAC1	Decrease	1.42	0.83	1	-0.42	[ 1 1 1 ]	[ ]	REPORTED_INTERACTIONS SL 0 SGD 0 NG 1
CHK1	SAC3	Increase	1.42	1.5	2	0.5	[ 2 2 2 ]	[ ]
CHK1	SAC6	Identical	1.42	0.89	1.33	-0.09	[ 2 1 1 ]	[ ]
CHK1	SAC7	Decrease	1.42	0.5	1	-0.42	[ 1 1 1 ]	[ ]
CHK1	SAE2	Increase	1.42	1.33	2	0.58	[ 2 2 2 ]	[ ]
CHK1	SAL1	Identical	1.42	1	1.67	0.25	[ 1 2 2 ]	[ ]
CHK1	SAM37	Identical	1.42	1.22	1.67	0.25	[ 2 2 1 ]	[ ]
CHK1	SAP155	Decrease	1.42	0.67	1	-0.42	[ 1 1 1 ]	[ ]
CHK1	SAP30	Decrease	1.42	0.5	0.67	-0.75	[ 1 1 0 ]	[ ]
CHK1	SAS3	Identical	1.42	0.83	1.67	0.25	[ 1 2 2 ]	[ ]
CHK1	SAT4	Increase	1.42	0.67	2	0.58	[ 2 2 2 ]	[ ]
CHK1	SAW1	Increase	1.42	1	2	0.58	[ 2 2 2 ]	[ ]
CHK1	SBE22	Missing	1.42	-1	2	0.58	[ 2 3 1 ]	[ ]	MISSING SL 0 SGD 0 NG 0
CHK1	SCO1	Decrease	1.42	0.89	1	-0.42	[ 1 1 1 ]	[ ]
CHK1	SCP160	Missing	1.42	-1	-1	-2.42	[ ]	[ -1 -1 -1 ]	MISSING SL 0 SGD 0 NG 0
CHK1	SDC1	Decrease	1.42	0.33	0.67	-0.75	[ 0 1 1 ]	[ ]
CHK1	SDS3	Decrease	1.42	0.67	1	-0.42	[ 1 1 1 ]	[ ]
CHK1	SEM1	Increase	1.42	1.63	2.33	0.7	[ 2 3 2 ]	[ ]
CHK1	SET2	Decrease	1.42	0.83	1	-0.42	[ 1 1 1 ]	[ ]
CHK1	SET5	Increase	1.42	1	2	0.58	[ 2 2 2 ]	[ ]
CHK1	SFL1	Identical	1.42	1.11	1.67	0.25	[ 2 2 1 ]	[ ]
CHK1	SGF11	Decrease	1.42	0.5	1	-0.42	[ 1 1 1 ]	[ ]
CHK1	SGF73	Decrease	1.42	1	1	-0.42	[ 1 1 1 ]	[ ]
CHK1	SGO1	Decrease	1.42	0.83	1	-0.42	[ 1 1 1 ]	[ ]
CHK1	SGS1	Identical	1.42	4	4	0	[ 4 4 4 ]	[ ]
CHK1	SHE1	Identical	1.42	0.83	1.67	0.25	[ 2 2 1 ]	[ ]
CHK1	SHP1	Decrease	1.42	0.67	1	-0.42	[ 0 1 2 ]	[ ]
CHK1	SHU1	Identical	1.42	1.11	1.33	-0.09	[ 2 1 1 ]	[ ]
CHK1	SHU2	Identical	1.42	1.33	1.33	-0.09	[ 1 1 2 ]	[ ]
CHK1	SIC1	Decrease	1.42	2.43	1.67	-0.76	[ 1 3 1 ]	[ ]
CHK1	SIF2	Identical	1.42	1.17	1.67	0.25	[ 2 2 1 ]	[ ]
CHK1	SIN3	Decrease	1.42	0.33	0	-1.42	[ 0 0 0 ]	[ ]
CHK1	SIN4	Identical	1.42	1	1.33	-0.09	[ 2 1 1 ]	[ ]
CHK1	SIR1	Increase	1.42	1	2	0.58	[ 2 2 2 ]	[ ]
CHK1	SIR2	Missing	1.42	-1	-1	-2.42	[ ]	[ -1 -1 -1 ]	MISSING SL 0 SGD 0 NG 0
CHK1	SIR3	Missing	1.42	0.67	-1	-2.42	[ ]	[ -1 -1 -1 ]	MISSING SL 0 SGD 0 NG 0
CHK1	SIR4	Missing	1.42	-1	-1	-2.42	[ ]	[ -1 -1 -1 ]	MISSING SL 0 SGD 0 NG 0
CHK1	SIS2	Identical	1.42	1	1.33	-0.09	[ 2 1 1 ]	[ ]
CHK1	SIZ1	Identical	1.42	1	1.67	0.25	[ 1 2 2 ]	[ ]
CHK1	SKI3	Identical	1.42	1.67	2	0.33	[ 2 2 2 ]	[ ]
CHK1	SKN7	Identical	1.42	1.83	2	0.17	[ 2 2 2 ]	[ ]
CHK1	SLA1	Decrease	1.42	0.33	1	-0.42	[ 1 1 1 ]	[ ]
CHK1	SLF1	Missing	1.42	-1	1.67	0.25	[ 2 1 2 ]	[ ]	MISSING SL 0 SGD 0 NG 0
CHK1	SLG1	Decrease	1.42	0.56	0	-1.42	[ 0 0 0 ]	[ ]
CHK1	SLH1	Identical	1.42	1	1.67	0.25	[ 2 1 2 ]	[ ]
CHK1	SLK19	Decrease	1.42	1.17	1	-0.42	[ 1 1 1 ]	[ ]
CHK1	SLM3	Missing	1.42	-1	-1	-2.42	[ ]	[ -1 -1 -1 ]	MISSING SL 0 SGD 0 NG 0
CHK1	SLT2	Identical	1.42	0.67	1.67	0.25	[ 2 2 1 ]	[ ]
CHK1	SLX1	Decrease	1.42	1	1	-0.42	[ 1 1 1 ]	[ ]
CHK1	SLX4	Decrease	1.42	1.08	1	-0.42	[ 1 1 1 ]	[ ]
CHK1	SLX5	Identical	1.42	3	3	0	[ 3 3 3 ]	[ ]
CHK1	SLX8	Identical	1.42	2.73	2.33	-0.4	[ 3 2 2 ]	[ ]	REPORTED_INTERACTIONS SL 0 SGD 0 NG 1
CHK1	SMI1	Decrease	1.42	0.67	1	-0.42	[ 1 1 1 ]	[ ]
CHK1	SML1	Decrease	1.42	1	0.33	-1.09	[ 1 0 0 ]	[ ]
CHK1	SNF2	Decrease	1.42	0.5	0.67	-0.75	[ 0 1 1 ]	[ ]
CHK1	SNF4	Identical	1.42	0.67	1.33	-0.09	[ 1 1 2 ]	[ ]
CHK1	SNG1	Increase	1.42	0.67	2	0.58	[ 2 2 2 ]	[ ]
CHK1	SNQ2	Increase	1.42	1.33	2	0.58	[ 2 2 2 ]	[ ]
CHK1	SNT1	Increase	1.42	1.5	2	0.5	[ 2 2 2 ]	[ ]
CHK1	SOD1	Decrease	1.42	0.67	1	-0.42	[ 1 1 1 ]	[ ]
CHK1	SOH1	Decrease	1.42	0.83	0.67	-0.75	[ 0 2 0 ]	[ ]
CHK1	SOK2	Decrease	1.42	0.83	1	-0.42	[ 1 1 1 ]	[ ]
CHK1	SOP4	Missing	1.42	-1	2	0.58	[ 2 2 2 ]	[ ]	MISSING SL 0 SGD 0 NG 0
CHK1	SPC72	Missing	1.42	-1	-1	-2.42	[ ]	[ -1 -1 -1 ]	MISSING SL 0 SGD 0 NG 0
CHK1	SPO12	Decrease	1.42	0.67	0.67	-0.75	[ 1 1 0 ]	[ ]
CHK1	SPO14	Missing	1.42	-1	1.67	0.25	[ 2 2 1 ]	[ ]	MISSING SL 0 SGD 0 NG 0
CHK1	SPP1	Identical	1.42	0.83	1.33	-0.09	[ 1 1 2 ]	[ ]
CHK1	SPT21	Identical	1.42	1	1.33	-0.09	[ 2 1 1 ]	[ ]
CHK1	SPT3	Increase	1.42	1.67	2.67	1	[ 3 2 3 ]	[ ]
CHK1	SPT4	Identical	1.42	0.17	1.33	-0.09	[ 2 1 1 ]	[ ]
CHK1	SPT8	Increase	1.42	1.39	2.33	0.91	[ 3 2 2 ]	[ ]
CHK1	SRB2	Identical	1.42	0.83	1.33	-0.09	[ 2 1 1 ]	[ ]
CHK1	SRC1	Decrease	1.42	1.67	1	-0.67	[ 1 1 1 ]	[ ]
CHK1	SRO9	Identical	1.42	1.17	1.33	-0.09	[ 2 1 1 ]	[ ]
CHK1	SRS2	Decrease	1.42	2.11	1.33	-0.78	[ 1 2 1 ]	[ ]
CHK1	SSK1	Decrease	1.42	0.89	1	-0.42	[ 1 1 1 ]	[ ]
CHK1	SSK2	Decrease	1.42	1	1	-0.42	[ 1 1 1 ]	[ ]	REPORTED_INTERACTIONS SL 0 SGD 0 NG 2
CHK1	SSZ1	Increase	1.42	1.17	2	0.58	[ 2 2 2 ]	[ ]
CHK1	STE50	Identical	1.42	1.4	1.67	0.25	[ 2 1 2 ]	[ ]
CHK1	STI1	Identical	1.42	0.83	1.67	0.25	[ 1 2 2 ]	[ ]
CHK1	SUB1	Identical	1.42	1	1.67	0.25	[ 1 2 2 ]	[ ]
CHK1	SWC3	Increase	1.42	1.03	2	0.58	[ 2 2 2 ]	[ ]
CHK1	SWC5	Increase	1.42	1	2	0.58	[ 2 2 2 ]	[ ]
CHK1	SWD1	Decrease	1.42	0.5	1	-0.42	[ 1 1 1 ]	[ ]
CHK1	SWD3	Decrease	1.42	0.83	1	-0.42	[ 1 1 1 ]	[ ]
CHK1	SWF1	Identical	1.42	0.78	1.33	-0.09	[ 1 2 1 ]	[ ]
CHK1	SWI4	Decrease	1.42	0.5	1	-0.42	[ 1 1 1 ]	[ ]
CHK1	SWI6	Identical	1.42	1	1.33	-0.09	[ 1 1 2 ]	[ ]
CHK1	SWM1	Decrease	1.42	1	0	-1.42	[ 0 0 0 ]	[ ]
CHK1	SWR1	Identical	1.42	1.26	1.67	0.25	[ 2 2 1 ]	[ ]
CHK1	TAF14	Decrease	1.42	0	1	-0.42	[ 1 1 1 ]	[ ]
CHK1	TCO89	Identical	1.42	0.89	1.33	-0.09	[ 2 1 1 ]	[ ]
CHK1	TDP1	Identical	1.42	1.33	1.33	-0.09	[ 1 2 1 ]	[ ]
CHK1	TEL1	Increase	1.42	1.22	2	0.58	[ 2 2 2 ]	[ ]
CHK1	THP1	Identical	1.42	0.5	1.67	0.25	[ 2 1 2 ]	[ ]
CHK1	THR4	Decrease	1.42	0.89	1	-0.42	[ 1 1 1 ]	[ ]
CHK1	TIM18	Identical	1.42	1.33	1.33	-0.09	[ 1 2 1 ]	[ ]
CHK1	TKL1	Identical	1.42	0.83	1.33	-0.09	[ 2 1 1 ]	[ ]
CHK1	TOF1	Increase	1.42	1.5	2.67	1.17	[ 2 2 4 ]	[ ]
CHK1	TOF2	Identical	1.42	0.67	1.67	0.25	[ 2 1 2 ]	[ ]	REPORTED_INTERACTIONS SL 0 SGD 0 NG 2
CHK1	TOM7	Identical	1.42	1	1.67	0.25	[ 2 2 1 ]	[ ]
CHK1	TOP1	Identical	1.42	1	1.67	0.25	[ 1 2 2 ]	[ ]
CHK1	TOP3	Decrease	1.42	4	2.67	-1.33	[ 3 2 3 ]	[ ]
CHK1	TPM1	Decrease	1.42	1	1	-0.42	[ 1 1 1 ]	[ ]
CHK1	TPP1	Identical	1.42	1.17	1.33	-0.09	[ 1 1 2 ]	[ ]	REPORTED_INTERACTIONS SL 0 SGD 1 NG 0
CHK1	TSA1	Decrease	1.42	3.67	3	-0.67	[ 3 3 3 ]	[ ]
CHK1	UBA3	Identical	1.42	0.5	1.33	-0.09	[ 1 1 2 ]	[ ]
CHK1	UBC12	Decrease	1.42	1.17	1	-0.42	[ 1 1 1 ]	[ ]
CHK1	UBC13	Increase	1.42	1.33	2	0.58	[ 2 2 2 ]	[ ]
CHK1	UBC4	Identical	1.42	1	1.33	-0.09	[ 2 1 1 ]	[ ]
CHK1	UBP2	Missing	1.42	0.5	-1	-2.42	[ ]	[ -1 -1 -1 ]	MISSING SL 0 SGD 0 NG 0
CHK1	UBP3	Decrease	1.42	0.22	1	-0.42	[ 1 1 1 ]	[ ]
CHK1	UBP6	Decrease	1.42	1.17	1	-0.42	[ 1 1 1 ]	[ ]
CHK1	UBP8	Identical	1.42	0.83	1.33	-0.09	[ 1 2 1 ]	[ ]
CHK1	UBR1	Decrease	1.42	1.5	1	-0.5	[ 1 1 1 ]	[ ]
CHK1	UBX2	Identical	1.42	1	1.33	-0.09	[ 1 1 2 ]	[ ]
CHK1	UFO1	Identical	1.42	1	1.33	-0.09	[ 1 1 2 ]	[ ]
CHK1	ULA1	Identical	1.42	1.17	1.33	-0.09	[ 1 2 1 ]	[ ]
CHK1	UME1	Decrease	1.42	0.33	1	-0.42	[ 1 1 1 ]	[ ]
CHK1	UME6	Decrease	1.42	1	1	-0.42	[ 1 1 1 ]	[ ]
CHK1	UMP1	Decrease	1.42	1.5	0.33	-1.17	[ 0 1 0 ]	[ ]
CHK1	UNG1	Decrease	1.42	0.83	1	-0.42	[ 1 1 1 ]	[ ]
CHK1	URM1	Decrease	1.42	0.33	1	-0.42	[ 1 1 1 ]	[ ]
CHK1	VAM6	Identical	1.42	1	1.67	0.25	[ 2 1 2 ]	[ ]
CHK1	VAM7	Decrease	1.42	1	1	-0.42	[ 1 1 1 ]	[ ]
CHK1	VID22	Decrease	1.42	3.56	2.67	-0.89	[ 3 3 2 ]	[ ]
CHK1	VIK1	Identical	1.42	0.83	1.67	0.25	[ 2 1 2 ]	[ ]
CHK1	VIP1	Identical	1.42	0.83	1.67	0.25	[ 2 1 2 ]	[ ]
CHK1	VMA8	Decrease	1.42	1.17	0.33	-1.09	[ 0 0 1 ]	[ ]	REPORTED_INTERACTIONS SL 0 SGD 0 NG 1
CHK1	VMA9	Missing	1.42	-2	-1	-2.42	[ ]	[ -1 -1 -1 ]	MISSING SL 0 SGD 0 NG 0
CHK1	VMR1	Identical	1.42	1	1.33	-0.09	[ 2 1 1 ]	[ ]
CHK1	VPH2	Missing	1.42	-1	-1	-2.42	[ ]	[ -1 -1 -1 ]	MISSING SL 0 SGD 0 NG 0
CHK1	VPS1	Decrease	1.42	0.67	0.33	-1.09	[ 0 1 0 ]	[ ]
CHK1	VPS20	Decrease	1.42	1.11	1	-0.42	[ 1 1 1 ]	[ ]
CHK1	VPS24	Decrease	1.42	0.33	1	-0.42	[ 1 1 1 ]	[ ]
CHK1	VPS45	Decrease	1.42	0.33	1	-0.42	[ 1 1 1 ]	[ ]
CHK1	VPS53	Identical	1.42	0	1.33	-0.09	[ 1 1 2 ]	[ ]
CHK1	VPS64	Decrease	1.42	0.67	1	-0.42	[ 1 1 1 ]	[ ]
CHK1	VPS71	Identical	1.42	0.94	1.33	-0.09	[ 1 1 2 ]	[ ]
CHK1	VPS72	Increase	1.42	1.09	2.33	0.91	[ 3 2 2 ]	[ ]
CHK1	VPS8	Identical	1.42	0.67	1.33	-0.09	[ 1 2 1 ]	[ ]
CHK1	VRP1	Decrease	1.42	0.33	0.67	-0.75	[ 1 0 1 ]	[ ]
CHK1	VTC1	Increase	1.42	0.78	2	0.58	[ 2 2 2 ]	[ ]	REPORTED_INTERACTIONS SL 0 SGD 0 NG 2
CHK1	WHI2	Decrease	1.42	1	1	-0.42	[ 1 1 1 ]	[ ]
CHK1	WHI3	Missing	1.42	-1	-1	-2.42	[ ]	[ -1 -1 -1 ]	MISSING SL 0 SGD 0 NG 0
CHK1	WHI5	Increase	1.42	0.67	2	0.58	[ 2 2 2 ]	[ ]
CHK1	WSS1	Decrease	1.42	4.17	3	-1.17	[ 3 3 3 ]	[ ]
CHK1	XRS2	Identical	1.42	4	4	0	[ 4 4 4 ]	[ ]
CHK1	YAF9	Increase	1.42	0.78	2	0.58	[ 2 2 2 ]	[ ]
CHK1	YAP1	Increase	1.42	1.17	2	0.58	[ 2 2 2 ]	[ ]
CHK1	YBT1	Increase	1.42	0.67	2	0.58	[ 2 2 2 ]	[ ]
CHK1	YCL026C	Identical	1.42	0.33	1.67	0.25	[ 1 2 2 ]	[ ]
CHK1	YCL036W	Decrease	1.42	1.33	1	-0.42	[ 1 1 1 ]	[ ]
CHK1	YCR061W	Identical	1.42	0.83	1.67	0.25	[ 2 1 2 ]	[ ]
CHK1	YDJ1	Decrease	1.42	2.56	1.67	-0.89	[ 1 2 2 ]	[ ]
CHK1	YDL118W	Decrease	1.42	1	0	-1.42	[ 0 0 0 ]	[ ]
CHK1	YDL162C	Identical	1.42	1.67	2	0.33	[ 2 2 2 ]	[ ]
CHK1	YDR348C	Decrease	1.42	1	1	-0.42	[ 1 1 1 ]	[ ]
CHK1	YDR514C	Decrease	1.42	1	1	-0.42	[ 1 1 1 ]	[ ]
CHK1	YEL007W	Decrease	1.42	1	0.33	-1.09	[ 0 0 1 ]	[ ]
CHK1	YEN1	Identical	1.42	1	1.33	-0.09	[ 1 2 1 ]	[ ]
CHK1	YET3	Missing	1.42	-1.33	-1	-2.42	[ ]	[ -1 -1 -1 ]	MISSING SL 0 SGD 0 NG 0
CHK1	YHL026C	Identical	1.42	0.67	1.33	-0.09	[ 2 1 1 ]	[ ]
CHK1	YIL055C	Increase	1.42	1	2	0.58	[ 2 2 2 ]	[ ]
CHK1	YIL161W	Increase	1.42	1.33	2.33	0.91	[ 2 3 2 ]	[ ]
CHK1	YJL217W	Missing	1.42	-1	1	-0.42	[ 1 1 1 ]	[ ]	MISSING SL 0 SGD 0 NG 0
CHK1	YJL218W	Identical	1.42	1	1.67	0.25	[ 1 2 2 ]	[ ]
CHK1	YJR142W	Increase	1.42	1	2	0.58	[ 2 2 2 ]	[ ]
CHK1	YKE2	Decrease	1.42	0.67	1	-0.42	[ 1 1 1 ]	[ ]
CHK1	YKL033W-A	Identical	1.42	0.89	1.33	-0.09	[ 1 1 2 ]	[ ]
CHK1	YKU70	Identical	1.42	1.33	1.33	-0.09	[ 1 1 2 ]	[ ]
CHK1	YKU80	Identical	1.42	1.67	2	0.33	[ 2 2 2 ]	[ ]
CHK1	YLR108C	Identical	1.42	0.67	1.33	-0.09	[ 1 1 2 ]	[ ]
CHK1	YLR124W	Decrease	1.42	2.33	1.67	-0.66	[ 2 2 1 ]	[ ]
CHK1	YLR426W	Increase	1.42	0.67	2	0.58	[ 2 2 2 ]	[ ]
CHK1	YML002W	Increase	1.42	0.67	2	0.58	[ 2 2 2 ]	[ ]
CHK1	YML020W	Identical	1.42	0.83	1.67	0.25	[ 2 2 1 ]	[ ]
CHK1	YML119W	Increase	1.42	0.78	2	0.58	[ 2 2 2 ]	[ ]
CHK1	YMR031C	Missing	1.42	-1	1.67	0.25	[ 2 1 2 ]	[ ]	MISSING SL 0 SGD 0 NG 0
CHK1	YMR196W	Identical	1.42	1	1.67	0.25	[ 1 2 2 ]	[ ]
CHK1	YND1	Identical	1.42	0.83	1.33	-0.09	[ 1 2 1 ]	[ ]
CHK1	YNG2	Missing	1.42	-1	-1	-2.42	[ ]	[ -1 -1 -1 ]	MISSING SL 0 SGD 0 NG 0
CHK1	YNL155W	Increase	1.42	0	2	0.58	[ 3 2 1 ]	[ ]
CHK1	YOL159C	Identical	1.42	0.67	1.33	-0.09	[ 2 1 1 ]	[ ]
CHK1	YPL009C	Increase	1.42	1	2	0.58	[ 2 2 2 ]	[ ]
CHK1	YPL014W	Identical	1.42	1	1.67	0.25	[ 2 2 1 ]	[ ]
CHK1	YPR078C	Increase	1.42	1	2	0.58	[ 3 1 2 ]	[ ]
CHK1	YPT6	Decrease	1.42	0	1	-0.42	[ 1 1 1 ]	[ ]
CHK1	YTA7	Increase	1.42	1.58	2.67	1.09	[ 3 3 2 ]	[ ]
CHK1	ZDS1	Decrease	1.42	0.5	0.67	-0.75	[ 1 0 1 ]	[ ]
CHK1	ZUO1	Decrease	1.42	0.17	0.33	-1.09	[ 0 1 0 ]	[ ]
CHK1	ZWF1	Increase	1.42	0.67	2	0.58	[ 2 2 2 ]	[ ]
CKB2	AAT2	Missing	1.26	-2	1	-0.26	[ 1 1 1 ]	[ ]	MISSING SL 0 SGD 0 NG 0
CKB2	ACB1	Increase	1.26	1	2	0.74	[ 2 2 2 ]	[ ]
CKB2	ACF4	Missing	1.26	-1	2.33	1.07	[ 2 3 2 ]	[ ]	MISSING SL 0 SGD 0 NG 0
CKB2	ADA2	Decrease	1.26	0.33	0.67	-0.59	[ 1 1 0 ]	[ ]
CKB2	AFT1	Identical	1.26	0.83	1.33	0.07	[ 2 2 0 ]	[ ]	REPORTED_INTERACTIONS SL 0 SGD 1 NG 0
CKB2	AIM31	Increase	1.26	0.67	2.33	1.07	[ 3 2 2 ]	[ ]
CKB2	AKR1	Increase	1.26	1	1.67	0.41	[ 2 1 2 ]	[ ]
CKB2	ALO1	Identical	1.26	0.83	1.33	0.07	[ 1 1 2 ]	[ ]
CKB2	AMN1	Identical	1.26	0.83	1.33	0.07	[ 1 1 2 ]	[ ]
CKB2	ANP1	Missing	1.26	-2	1	-0.26	[ 0 2 1 ]	[ ]	MISSING SL 0 SGD 0 NG 0
CKB2	APC9	Decrease	1.26	1.5	1	-0.5	[ 2 1 0 ]	[ ]
CKB2	APL2	Missing	1.26	0.5	-1	-2.26	[ ]	[ -1 -1 -1 ]	MISSING SL 0 SGD 0 NG 0
CKB2	APL6	Identical	1.26	1	1.33	0.07	[ 1 2 1 ]	[ ]
CKB2	APM3	Increase	1.26	1	1.67	0.41	[ 2 2 1 ]	[ ]
CKB2	APN1	Increase	1.26	1.33	2	0.67	[ 2 3 1 ]	[ ]
CKB2	APN2	Increase	1.26	1.33	2	0.67	[ 1 4 1 ]	[ ]
CKB2	ARD1	Identical	1.26	1	1	-0.26	[ 1 1 1 ]	[ ]
CKB2	ARP1	Increase	1.26	0.83	1.67	0.41	[ 1 2 2 ]	[ ]
CKB2	ARP5	Missing	1.26	-1	-1	-2.26	[ ]	[ -1 -1 -1 ]	MISSING SL 0 SGD 0 NG 0
CKB2	ARP6	Increase	1.26	1.12	2.33	1.07	[ 3 2 2 ]	[ ]
CKB2	ARP8	Decrease	1.26	0.67	0	-1.26	[ 0 0 0 ]	[ ]
CKB2	ASC1	Identical	1.26	0.78	1	-0.26	[ 1 1 1 ]	[ ]
CKB2	ASF1	Decrease	1.26	1.5	1	-0.5	[ 1 1 1 ]	[ ]	REPORTED_INTERACTIONS SL 0 SGD 1 NG 4
CKB2	ATG16	Missing	1.26	-1	2	0.74	[ 2 2 2 ]	[ ]	MISSING SL 0 SGD 0 NG 0
CKB2	ATP12	Missing	1.26	-2	0	-1.26	[ 0 0 0 ]	[ ]	MISSING SL 0 SGD 0 NG 0
CKB2	AVT5	Identical	1.26	0.83	1.33	0.07	[ 1 1 2 ]	[ ]
CKB2	AYR1	Increase	1.26	0.89	2	0.74	[ 2 2 2 ]	[ ]
CKB2	BCK1	Increase	1.26	0.83	2	0.74	[ 2 2 2 ]	[ ]
CKB2	BDF2	Increase	1.26	1	1.67	0.41	[ 2 1 2 ]	[ ]
CKB2	BEM2	Increase	1.26	0.67	2	0.74	[ 2 2 2 ]	[ ]
CKB2	BEM3	Decrease	1.26	0.83	0.67	-0.59	[ 0 1 1 ]	[ ]
CKB2	BFA1	Identical	1.26	0.83	1.33	0.07	[ 2 1 1 ]	[ ]
CKB2	BIM1	Identical	1.26	0.67	1.33	0.07	[ 1 2 1 ]	[ ]
CKB2	BIO2	Identical	1.26	0.67	1	-0.26	[ 1 1 1 ]	[ ]
CKB2	BRE1	Identical	1.26	1	1	-0.26	[ 2 1 0 ]	[ ]
CKB2	BRE2	Increase	1.26	0.67	2.33	1.07	[ 4 2 1 ]	[ ]
CKB2	BSD2	Increase	1.26	0.89	1.67	0.41	[ 2 1 2 ]	[ ]
CKB2	BUB1	Identical	1.26	1.17	1.33	0.07	[ 1 1 2 ]	[ ]
CKB2	BUB2	Identical	1.26	0.67	1	-0.26	[ 2 0 1 ]	[ ]
CKB2	BUB3	Identical	1.26	0.67	1	-0.26	[ 1 1 1 ]	[ ]
CKB2	BUD14	Identical	1.26	1.33	1.67	0.34	[ 2 2 1 ]	[ ]
CKB2	BUD6	Increase	1.26	0.83	2	0.74	[ 2 2 2 ]	[ ]
CKB2	BUR2	Decrease	1.26	1.33	0.67	-0.66	[ 1 0 1 ]	[ ]
CKB2	BZZ1	Increase	1.26	1.17	1.67	0.41	[ 2 1 2 ]	[ ]
CKB2	CAC2	Decrease	1.26	1.22	0.67	-0.59	[ 1 1 0 ]	[ ]
CKB2	CAF130	Increase	1.26	1	3	1.74	[ 2 2 5 ]	[ ]	REPORTED_INTERACTIONS SL 0 SGD 0 NG 2
CKB2	CAF40	Identical	1.26	1	1.33	0.07	[ 1 2 1 ]	[ ]
CKB2	CCC2	Identical	1.26	0.89	1.33	0.07	[ 1 2 1 ]	[ ]
CKB2	CCR4	Identical	1.26	0.5	1.33	0.07	[ 2 1 1 ]	[ ]
CKB2	CCS1	Missing	1.26	2	-1	-3	[ ]	[ -1 -1 -1 ]	MISSING SL 0 SGD 1 NG 0
CKB2	CCW12	Increase	1.26	1.22	1.67	0.41	[ 3 1 1 ]	[ ]
CKB2	CDC10	Increase	1.26	1	2.33	1.07	[ 2 3 2 ]	[ ]	REPORTED_INTERACTIONS SL 0 SGD 0 NG 1
CKB2	CDC26	Increase	1.26	1.17	2	0.74	[ 2 2 2 ]	[ ]
CKB2	CDC50	Decrease	1.26	0.83	0.33	-0.93	[ 1 0 0 ]	[ ]
CKB2	CDC73	Increase	1.26	1.7	3.33	1.63	[ 4 3 3 ]	[ ]
CKB2	CDH1	Decrease	1.26	0.17	0.33	-0.93	[ 1 0 0 ]	[ ]	REPORTED_INTERACTIONS SL 0 SGD 0 NG 1
CKB2	CHD1	Increase	1.26	1	3.33	2.07	[ 3 4 3 ]	[ ]
CKB2	CHK1	Increase	1.26	1.42	3.33	1.91	[ 3 4 3 ]	[ ]
CKB2	CHL1	Increase	1.26	1.67	2.33	0.66	[ 3 2 2 ]	[ ]
CKB2	CHL4	Identical	1.26	0.83	1.33	0.07	[ 2 1 1 ]	[ ]
CKB2	CHZ1	Identical	1.26	1.17	1.33	0.07	[ 2 1 1 ]	[ ]
CKB2	CIK1	Identical	1.26	0.83	1	-0.26	[ 1 1 1 ]	[ ]
CKB2	CIN8	Missing	1.26	-1	-1	-2.26	[ ]	[ -1 -1 -1 ]	MISSING SL 0 SGD 0 NG 0
CKB2	CIS3	Increase	1.26	0.78	2	0.74	[ 2 2 2 ]	[ ]
CKB2	CKB1	Increase	1.26	1	2	0.74	[ 2 2 2 ]	[ ]
CKB2	CKB2	Missing	1.26	1.26	-1	-2.26	[ ]	[ -1 -1 -1 ]	MISSING SL 0 SGD 0 NG 0
CKB2	CLA4	Identical	1.26	1.17	1.33	0.07	[ 1 1 2 ]	[ ]
CKB2	CLB2	Identical	1.26	0	1.33	0.07	[ 1 1 2 ]	[ ]
CKB2	CLB5	Increase	1.26	1	3.33	2.07	[ 3 3 4 ]	[ ]
CKB2	CLC1	Missing	1.26	-1	-1	-2.26	[ ]	[ -1 -1 -1 ]	MISSING SL 0 SGD 0 NG 0
CKB2	CLN2	Increase	1.26	0.67	2.67	1.41	[ 2 3 3 ]	[ ]
CKB2	CLN3	Identical	1.26	1.83	2	0.17	[ 2 2 2 ]	[ ]
CKB2	COG7	Increase	1.26	1.17	2	0.74	[ 2 2 2 ]	[ ]
CKB2	COG8	Increase	1.26	1	2	0.74	[ 2 2 2 ]	[ ]
CKB2	COQ2	Identical	1.26	0.89	1.33	0.07	[ 2 1 1 ]	[ ]
CKB2	COX12	Identical	1.26	0.89	1.33	0.07	[ 1 2 1 ]	[ ]
CKB2	CPR3	Identical	1.26	1.17	1.33	0.07	[ 1 2 1 ]	[ ]
CKB2	CPR8	Identical	1.26	1.17	1.33	0.07	[ 2 1 1 ]	[ ]	REPORTED_INTERACTIONS SL 0 SGD 0 NG 1
CKB2	CSM1	Increase	1.26	0.83	2	0.74	[ 2 2 2 ]	[ ]
CKB2	CSM2	Increase	1.26	0.67	2.33	1.07	[ 3 2 2 ]	[ ]
CKB2	CSM3	Increase	1.26	1.83	2.67	0.84	[ 3 2 3 ]	[ ]
CKB2	CTF18	Identical	1.26	1.33	1	-0.33	[ 1 1 1 ]	[ ]
CKB2	CTF4	Decrease	1.26	2	1.33	-0.67	[ 2 1 1 ]	[ ]
CKB2	CTF8	Identical	1.26	1	1.33	0.07	[ 2 1 1 ]	[ ]
CKB2	CTI6	Increase	1.26	1	2	0.74	[ 2 2 2 ]	[ ]
CKB2	CTK1	Increase	1.26	1.17	1.67	0.41	[ 2 2 1 ]	[ ]
CKB2	CTK2	Increase	1.26	1.75	2.33	0.58	[ 3 1 3 ]	[ ]
CKB2	CTK3	Increase	1.26	0.83	3	1.74	[ 3 3 3 ]	[ ]
CKB2	CTR1	Missing	1.26	-2	-1	-2.26	[ ]	[ -1 -1 -1 ]	MISSING SL 0 SGD 0 NG 0
CKB2	CUE1	Increase	1.26	0.89	2	0.74	[ 2 2 2 ]	[ ]
CKB2	CUE5	Decrease	1.26	1	0.67	-0.59	[ 1 1 0 ]	[ ]
CKB2	CWC21	Increase	1.26	1.13	2	0.74	[ 2 2 2 ]	[ ]
CKB2	DAP1	Missing	1.26	-1	1.67	0.41	[ 2 2 1 ]	[ ]	MISSING SL 0 SGD 0 NG 0
CKB2	DBF2	Decrease	1.26	0.83	0.33	-0.93	[ 0 0 1 ]	[ ]
CKB2	DBF20	Identical	1.26	0.83	1	-0.26	[ 1 1 1 ]	[ ]
CKB2	DCC1	Identical	1.26	1.17	1	-0.26	[ 1 1 1 ]	[ ]
CKB2	DDC1	Increase	1.26	2	3.33	1.33	[ 4 3 3 ]	[ ]
CKB2	DDC2SML1	Increase	1.26	2	3.33	1.33	[ 4 3 3 ]	[ ]
CKB2	DDI1	Increase	1.26	1	2.67	1.41	[ 2 4 2 ]	[ ]
CKB2	DEF1	Missing	1.26	-1	-1	-2.26	[ ]	[ -1 -1 -1 ]	MISSING SL 0 SGD 0 NG 0
CKB2	DEP1	Identical	1.26	0.17	1.33	0.07	[ 1 2 1 ]	[ ]
CKB2	DFG16	Identical	1.26	1	1.33	0.07	[ 2 1 1 ]	[ ]
CKB2	DHH1	Missing	1.26	1.11	-1	-2.26	[ ]	[ -1 -1 -1 ]	MISSING SL 0 SGD 0 NG 0
CKB2	DIA2	Identical	1.26	1.15	1.33	0.07	[ 2 1 1 ]	[ ]	REPORTED_INTERACTIONS SL 1 SGD 0 NG 0
CKB2	DID2	Identical	1.26	1	1	-0.26	[ 1 1 1 ]	[ ]
CKB2	DNL4	Increase	1.26	1	1.67	0.41	[ 1 2 2 ]	[ ]	REPORTED_INTERACTIONS SL 0 SGD 0 NG 1
CKB2	DOA1	Increase	1.26	0.33	1.67	0.41	[ 2 1 2 ]	[ ]
CKB2	DOM34	Identical	1.26	0.67	1	-0.26	[ 1 1 1 ]	[ ]
CKB2	DOT1	Increase	1.26	0.33	1.67	0.41	[ 1 2 2 ]	[ ]
CKB2	DOT6	Increase	1.26	0.83	1.67	0.41	[ 1 2 2 ]	[ ]
CKB2	DPB3	Increase	1.26	0.83	2	0.74	[ 2 2 2 ]	[ ]
CKB2	DPB4	Increase	1.26	1.33	2	0.67	[ 2 2 2 ]	[ ]
[truncated: 26,196 more rows]

## Sheet: 6
Previously identified uGCR GIS genes
Mutation Number	Systematic Name	Locus/Mutation Name	Reference
1	YML086C	ALO1	Smith 2004
2	YOR141C	ARP8	Putnam 2012
3	YJL115W	ASF1	Myung 2003
4	YML102W	CAC2	Myung 2003
5	YCR094W	CDC50	Smith 2004
6	YLR418C	CDC73	Putnam 2012
7	YGL003C	CDH1	Putnam 2012
8	YBR274W	CHK1	Myung 2001a, Huang 2005
9	YPR119W	CLB2	Putnam 2012
10	YPR120C	CLB5	Putnam 2012
11	YPL256C	CLN2	Tanaka 2002
12	YIL132C	CSM2	Smith 2004
13	YMR048W	CSM3	Putnam 2012
14	YPR135W	CTF4	Putnam 2012
15	YPL194W	DDC1	Hwang 2008
16	YDR499W	DDC2	Myung 2001a
17	YOR080W	DIA2	Blake 2006
18	YHR164C	DNA2	Budd 2006
19	YOR005C	DNL4	Chen 1999
20	YDR440W	DOT1	Putnam 2012
21	YJL090C	DPB11	Myung 2001a
22	YGL043W	DST1	Putnam 2012
23	YDL101C	DUN1	Myung 2001a, Allen-Soltero 2013
24	YOR144C	ELG1	Banerjee 2004
25	YMR219W	ESC1	Smith 2004
26	YDR363W	ESC2	Putnam 2012
27	YOR033C	EXO1	Smith 2005, Allen-Soltero 2013
28	YKL101W	HSL1	Putnam 2012
29	YOR025W	HST3	Putnam 2012
30	YDR225W	HTA1	Putnam 2012
31	YPL017C	IRC15	Putnam 2012
32	YDR332W	IRC3	Putnam 2012
33	YDR439W	LRS4	Putnam 2012
34	YBR136W	MEC1	Myung 2001a, Huang 2005, Allen-Soltero 2013
35	YLR288C	MEC3	Huang 2005, Schmidt 2006, Allen-Soltero 2013
36	YPR164W	MMS1	Putnam 2012
37	YEL019C	MMS21	Hwang 2008
38	YBR098W	MMS4	Smith 2004
39	YIR002C	MPH1	Putnam 2012, Allen-Soltero 2013
40	YCL061C	MRC1	Allen-Soltero 2013
41	YMR224C	MRE11	Chen 1999
42	YOL090W	MSH2	Myung 2001b
43	YBR195C	MSI1	Myung 2003
44	YDR386W	MUS81	Hwang 2005
45	YDR288W	NSE3	Hwang 2008
46	YKR082W	NUP133	Putnam 2012
47	YAR002W	NUP60	Putnam 2012
48	YDL116W	NUP84	Putnam 2012
49	YML060W	OGG1	Huang 2005
50	YDR113C	PDS1	Myung 2001a
51	YML061C	PIF1	Myung 2001c, Allen-Soltero 2013
52	YBL051C	PIN4	Putnam 2012
53	YOR368W	RAD17	Myung 2001a, Allen-Soltero 2013
54	YCR066W	RAD18	Smith 2004
55	YER173W	RAD24	Myung 2001a
56	YKL113C	RAD27	Chen 1999, Allen-Soltero 2013
57	YLR032W	RAD5	Smith 2004, Allen-Soltero 2013
58	YNL250W	RAD50	Chen 1999, Allen-Soltero 2013
59	YER095W	RAD51	Chen 1999, Allen-Soltero 2013
60	YML032C	RAD52	Myung 2001c, Allen-Soltero 2013
61	YPL153C	RAD53	Myung 2001a, Allen-Soltero 2013
62	YGL163C	RAD54	Chen 1999
63	YDR076W	RAD55	Motegi 2006, Schmidt 2006, Allen-Soltero 2013
64	YDR004W	RAD57	Chen 1999
65	YDL059C	RAD59	Myung 2001c
66	YGL058W	RAD6	Motegi 2006, Allen-Soltero 2013
67	YDR217C	RAD9	Myung 2001a
68	YBR073W	RDH54	Myung 2001c
69	YIL139C	REV7	Putnam 2012
70	YAR007C	RFA1	Chen 1999, Allen-Soltero 2013
71	YNL312W	RFA2	Chen 1999
72	YJL173C	RFA3	Chen 1999
73	YBR087W	RFC5	Chen 1999
74	YLR453C	RIF2	Myung 2001c
75	YPR018W	RLF2	Myung 2003
76	YPL024W	RMI1	Putnam 2012
77	YEL050C	RML2	Putnam 2012
78	YLR154C	RNH203	Huang 2003
79	YHR200W	RPN10	Putnam 2012
80	YHR031C	RRM3	Schmidt 2006, Allen-Soltero 2013
81	YLR357W	RSC2	Putnam 2012
82	YJL047C	RTT101	Huang 2003
83	YER104W	RTT105	Putnam 2012
84	YHR154W	RTT107	Putnam 2012
85	YLL002W	RTT109	Putnam 2012
86	YGL175C	SAE2	Putnam 2012
87	YMR190C	SGS1	Myung 2001b
88	YHL006C	SHU1	Huang 2003
89	YDR078C	SHU2	Huang 2003
90	YLR079W	SIC1	Lengronne 2002
91	YDR409W	SIZ1	Motegi 2006
92	YHR206W	SKN7	Huang 2003
93	YLR135W	SLX4	Allen-Soltero 2013
94	YDL013W	SLX5	Putnam 2012
95	YER116C	SLX8	Putnam 2012
96	YLR383W	SMC6	De Piccoli 2006
97	YDR082W	STN1	Myung 2001c
98	YNL273W	TOF1	Putnam 2012
99	YLR234W	TOP3	Myung 2001b, Allen-Soltero 2013
100	YML028W	TSA1	Huang 2003
101	YML088W	UFO1	Smith 2004
102	YDR369C	XRS2	Chen 1999
103	YML007W	YAP1	Huang 2003
104	YDL162C	YDL162C	Huang 2003
105	YMR284W	YKU70	Chen 1999, Allen-Soltero 2013
References
Banerjee 2004	Banerjee S & Myung K (2004) Increased genome instability and telomere length in the elg1-deficient Saccharomyces cerevisiae mutant are regulated by S-phase checkpoints. Eukaryot Cell 3(6):1557-1566.
Blake 2006	Blake D, Luke B, Kanellis P, Jorgensen P, Goh T, Penfold S, Breitkreutz BJ, Durocher D, Pterm M, & Tyers M (2006) The F-box protein Dia2 overcomes replication impedance to promote genome stability in Saccharomyces cerevisiae. Gentics 174(4):1709-1727.
Budd 2006	Budd ME, Reis CC, Smith S, Myung K, & Campbell JL (2006) Evidence suggesting that Pif1 helicase functions in DNA replication with the Dna2 helicase/nuclease and DNA polymerase delta. Mol Cell Biol 26(7):2490-2500.
Chen 1999	Chen C & Kolodner RD (1999) Gross chromosomal rearrangements in Saccharomyces cerevisiae replication and recombination defective mutants. Nat Genet 23(1):81-85.
De Piccoli 2006	De Piccoli G, et al. (2006) Smc5-Smc6 mediate DNA double-strandbreak repair by promoting sister-chromatid recombination. Nat Cell Biol 8(9):1032-1034.
Huang 2003	Huang ME, Rio AG, Nicolas A, & Kolodner RD (2003) A genomewide screen in Saccharomyces cerevisiae for genes that suppress the accumulation of mutations. Proc Natl Acad Sci U S A 100(20):11529-11534.
Huang 2005	Huang ME & Kolodner RD (2005) A biological network in Saccharomyces cerevisiae prevents the deleterious effects of endogenous oxidative DNA damage. Mol Cell 17(5):709-720.
Hwang 2008	Hwang JY, Smith S, Ceschia A, Torres-Rossell J, Aragon L, Myung K (2008) Smc5-Smc6 complex suppresses gross chromosomal rearrangements mediated by break-induced replications. DNA Repair (Amst) 7(9):1426-36.
Lengronne 2002	Lengronne A & Schwob E (2002) The yeast CDK inhibitor Sic1 prevents genome instability by promoting replication origin licensing in late G(1). Mol Cell 9(5):1067-1078.
Motegi 2006	Motegi A, Kuntz K, Majeed A, Smith S, & Myung K (2006) Regulation of gross chromosomal rearrangements by ubiquitin and SUMO ligases in Saccharomyces cerevisiae. Mol Cell Biol 26(4):1424-1433.
Myung 2001a	Myung K, Datta A, & Kolodner RD (2001) Suppression of spontaneous chromosomal rearrangements by S phase checkpoint functions in Saccharomyces cerevisiae. Cell 104(3):397-408.
Myung 2001b	Myung K, Datta A, Chen C, & Kolodner RD (2001) SGS1, the Saccharomyces cerevisiae homologue of BLM and WRN, suppresses genome instability and homeologous recombination. Nat Genet 27(1):113-116.
Myung 2001c	Myung K, Chen C, & Kolodner RD (2001) Multiple pathways cooperate in the suppression of genome instability in Saccharomyces cerevisiae. Nature 411(6841):1073-1076.
Myung 2003	Myung K, Pennaneach V, Kats ES, & Kolodner RD (2003) Saccharomyces cerevisiae chromatin-assembly factors that act during DNA replication function in the maintenance of genome stability. Proc Natl Acad Sci U S A 100(11):6640-6645.
Putnam 2012	Putnam CD, Allen-Soltero SR, Martinez SL, Chan JE, Hayes TK, & Kolodner RD (2012) Bioinformatic identification of genes suppressing genome instability. Proc Natl Acad Sci U S A 109(47):E3251-9.
Schmidt 2006	Schmidt KH & Kolodner RD (2006) Suppression of spontaneous genome rearrangements in yeast DNA helicase mutants. Proc Natl Acad Sci U S A 103(48):18196-18201.
Smith 2004	Smith S, Hwang JY, Banerjee S, Majeed A, Gupta A, & Myung K (2004) Mutator screen for suppression of gross chromosomal rearrangements identified by a genome-wide screening in Saccharomyces cerevisiae. Proc Natl Acad Sci U S A 101(24):9039-9044.
Smith 2005	Smith S, Gupta A, Kolodner RD, & Myung K (2005) Suppression of gross chromosomal rearrangements by the multiple functions of the Mre11-Rad50-Xrs2 complex in Saccharomyces cerevisiae. DNA Repair (Amst) 4(5):606-617.
Allen-Soltero 2013	Allen-Soltero S, Martinez SL, Putnam CD, & Kolodner RD (2014) A Saccharomyces cerevisiae Rnase H2 interaction network functions to suppress genome instability. Mol Cell Biol 34(8):1521-1534.
Tanaka 2002	Tanaka S & Diffley JF (2002) Deregulated G1-cyclin expression induces genome instability by preventing efficient pre-RC formation. Genes Dev. 16(20):2639-2649.

## Sheet: 7
1,041 candidate GIS genes implicated in bioinformatic study (Putnam et al. 2012)
Gene Number	Systematic Name	Locus Name
1	YFL056C	AAD6
2	YNL141W	AAH1
3	YLR027C	AAT2
4	YMR072W	ABF2
5	YGR037C	ACB1
6	YJR083C	ACF4
7	YMR009W	ADI1
8	YDR226W	ADK1
9	YJR105W	ADO1
10	YGL071W	AFT1
11	YHL021C	AIM17
12	YIL087C	AIM19
13	YKL037W	AIM26
14	YKR074W	AIM29
15	YPL158C	AIM44
16	YBR059C	AKL1
17	YDR264C	AKR1
18	YNL148C	ALF1
19	YNR030W	ALG12
20	YBL082C	ALG3
21	YPL227C	ALG5
22	YML086C	ALO1
23	YEL036C	ANP1
24	YLR102C	APC9
25	YKL135C	APL2
26	YGR261C	APL6
27	YPL259C	APM1
28	YBR288C	APM3
29	YKL114C	APN1
30	YNL094W	APP1
31	YJL024C	APS3
32	YLR370C	ARC18
33	YHR013C	ARD1
34	YDL192W	ARF1
35	YBR164C	ARL1
36	YPL051W	ARL3
37	YDR127W	ARO1
38	YGL148W	ARO2
39	YHR129C	ARP1
40	YJL081C	ARP4
41	YNL059C	ARP5
42	YLR085C	ARP6
43	YOR141C	ARP8
44	YMR116C	ASC1
45	YJL115W	ASF1
46	YGR124W	ASN2
47	YCR068W	ATG15
48	YMR159C	ATG16
49	YNR007C	ATG3
50	YOL083W	ATG34
51	YNL315C	ATP11
52	YJL180C	ATP12
53	YBL089W	AVT5
54	YIL124W	AYR1
55	YIL015W	BAR1
56	YMR237W	BCH1
57	YJL095W	BCK1
58	YDL070W	BDF2
59	YER155C	BEM2
60	YPL115C	BEM3
61	YLR412W	BER1
62	YOR304C-A	BIL1
63	YER016W	BIM1
64	YGR286C	BIO2
65	YNR057C	BIO4
66	YBL098W	BNA4
67	YLR231C	BNA5
68	YNL233W	BNI4
69	YNL166C	BNI5
70	YDL074C	BRE1
71	YLR015W	BRE2
72	YNR051C	BRE5
73	YPL084W	BRO1
74	YGL007W	BRP1
75	YBR290W	BSD2
76	YPR171W	BSP1
77	YGR188C	BUB1
78	YMR055C	BUB2
79	YOR026W	BUB3
80	YAR014C	BUD14
81	YFL023W	BUD27
82	YCR063W	BUD31
83	YLR319C	BUD6
84	YLR226W	BUR2
85	YHR114W	BZZ1
86	YML102W	CAC2
87	YGR134W	CAF130
88	YOR276W	CAF20
89	YNL288W	CAF40
90	YOR125C	CAT5
91	YLR220W	CCC1
92	YDR270W	CCC2
93	YAL021C	CCR4
94	YMR038C	CCS1
95	YLR110C	CCW12
96	YBR131W	CCZ1
97	YCR002C	CDC10
98	YDL220C	CDC13
99	YGL116W	CDC20
100	YHR166C	CDC23
101	YLR103C	CDC45
102	YCR094W	CDC50
103	YJL194W	CDC6
104	YLR418C	CDC73
105	YGL003C	CDH1
106	YER164W	CHD1
107	YBR274W	CHK1
108	YPL008W	CHL1
109	YDR254W	CHL4
110	YLR330W	CHS5
111	YHR142W	CHS7
112	YER030W	CHZ1
113	YMR198W	CIK1
114	YEL061C	CIN8
115	YJL158C	CIS3
116	YNR001C	CIT1
117	YIL035C	CKA1
118	YGL019W	CKB1
119	YOR039W	CKB2
120	YNL298W	CLA4
121	YPR119W	CLB2
122	YPR120C	CLB5
123	YGR167W	CLC1
124	YPL256C	CLN2
125	YAL040C	CLN3
126	YML057W	CMP2
127	YAL058W	CNE1
128	YNL225C	CNM67
129	YNL041C	COG6
130	YGL005C	COG7
131	YML071C	COG8
132	YNR041C	COQ2
133	YGR295C	COS6
134	YPL172C	COX10
135	YPL132W	COX11
136	YLR038C	COX12
137	YML129C	COX14
138	YDR231C	COX20
139	YIL111W	COX5B
140	YDL067C	COX9
141	YDR155C	CPR1
142	YML078W	CPR3
143	YLR216C	CPR6
144	YNR028W	CPR8
145	YDL142C	CRD1
146	YHR146W	CRP1
147	YLR087C	CSF1
148	YBR036C	CSG2
149	YCR086W	CSM1
150	YIL132C	CSM2
151	YMR048W	CSM3
152	YMR078C	CTF18
153	YPL018W	CTF19
154	YPR135W	CTF4
155	YHR191C	CTF8
156	YPL181W	CTI6
157	YKL139W	CTK1
158	YJL006C	CTK2
159	YML112W	CTK3
160	YBR291C	CTP1
161	YPR124W	CTR1
162	YMR264W	CUE1
163	YOR042W	CUE5
164	YNL155W	CUZ1
165	YDR482C	CWC21
166	YGL027C	CWH41
167	YCR017C	CWH43
168	YNL111C	CYB5
169	YOR037W	CYC2
170	YIR028W	DAL4
171	YIR023W	DAL81
172	YNL314W	DAL82
173	YPL170W	DAP1
174	YGR092W	DBF2
175	YCL016C	DCC1
176	YPL194W	DDC1
177	YER143W	DDI1
178	YKL054C	DEF1
179	YAL013W	DEP1
180	YOR030W	DFG16
181	YKL121W	DGR2
182	YDL160C	DHH1
183	YOR080W	DIA2
184	YHR011W	DIA4
185	YKR035W-A	DID2
186	YKL002W	DID4
187	YPL049C	DIG1
188	YIR004W	DJP1
189	YHR164C	DNA2
190	YOR005C	DNL4
191	YKL213C	DOA1
192	YNL001W	DOM34
193	YDR440W	DOT1
194	YER088C	DOT6
195	YJL090C	DPB11
196	YBR278W	DPB3
197	YDR121W	DPB4
198	YAL026C	DRS2
199	YMR276W	DSK2
200	YGL043W	DST1
201	YDL101C	DUN1
202	YBR208C	DUR1,2
203	YDR359C	EAF1
204	YPR023C	EAF3
205	YNL136W	EAF7
206	YKL204W	EAP1
207	YGR146C	ECL1
208	YBR078W	ECM33
209	YEL015W	EDC3
210	YBR033W	EDS1
211	YPL095C	EEB1
212	YPL037C	EGD1
213	YMR031C	EIS1
214	YNL230C	ELA1
215	YPL046C	ELC1
216	YOR144C	ELG1
217	YKL048C	ELM1
218	YGR200C	ELP2
219	YPL101W	ELP4
220	YMR312W	ELP6
221	YCL045C	EMC1
222	YNL084C	END3
223	YFL024C	EPL1
224	YIL005W	EPS1
225	YDR414C	ERD1
226	YMR202W	ERG2
227	YNL280C	ERG24
228	YER044C	ERG28
229	YLR056W	ERG3
230	YGL012W	ERG4
231	YMR015C	ERG5
232	YML008C	ERG6
233	YPR037C	ERV2
234	YML012W	ERV25
235	YGR284C	ERV29
236	YOR244W	ESA1
237	YMR219W	ESC1
238	YDR363W	ESC2
239	YJR017C	ESS1
240	YLR233C	EST1
241	YLR318W	EST2
242	YIL009C-A	EST3
243	YBR026C	ETR1
244	YOR051C	ETT1
245	YOR033C	EXO1
246	YFR019W	FAB1
247	YNL023C	FAP1
248	YJL155C	FBP26
249	YBR101C	FES1
250	YMR058W	FET3
251	YMR319C	FET4
252	YIL065C	FIS1
253	YNL068C	FKH2
254	YER109C	FLO8
255	YER182W	FMP10
256	YER004W	FMP52
257	YNL135C	FPR1
258	YLL043W	FPS1
259	YLL029W	FRA1
260	YAL028W	FRT2
261	YER145C	FTR1
262	YBL042C	FUI1
263	YPL262W	FUM1
264	YAL019W	FUN30
265	YNL133C	FYV6
266	YOL051W	GAL11
267	YDR009W	GAL3
268	YML051W	GAL80
269	YMR307W	GAS1
270	YCL011C	GBP2
271	YDR283C	GCN2
272	YEL009C	GCN4
273	YGR252W	GCN5
274	YNL199C	GCR2
275	YDL226C	GCS1
276	YEL042W	GDA1
277	YOR355W	GDS1
278	YJR040W	GEF1
279	YGL020C	GET1
280	YER083C	GET2
281	YOR164C	GET4
282	YNL153C	GIM3
283	YEL003W	GIM4
284	YML094W	GIM5
285	YPL137C	GIP3
286	YLR094C	GIS3
287	YML006C	GIS4
288	YPL091W	GLR1
289	YEL046C	GLY1
290	YHL031C	GOS1
291	YOR371C	GPB1
292	YAL056W	GPB2
293	YDL022W	GPD1
294	YDL021W	GPM2
295	YIL053W	GPP1
296	YBR244W	GPX2
297	YHR104W	GRE3
298	YJR090C	GRR1
299	YJL101C	GSH1
300	YGR154C	GTO1
301	YML121W	GTR1
302	YGR163W	GTR2
303	YGL084C	GUP1
304	YHL032C	GUT1
305	YIL041W	GVP36
306	YOR070C	GYP1
307	YJL165C	HAL5
308	YOL089C	HAL9
309	YNL021W	HDA1
310	YBL032W	HEK2
311	YKR017C	HEL1
312	YDR266C	HEL2
313	YMR293C	HER2
314	YBR010W	HHT1
315	YBL008W	HIR1
316	YOR038C	HIR2
317	YJR140C	HIR3
318	YIL116W	HIS5
319	YML075C	HMG1
320	YDR305C	HNT2
321	YJR075W	HOC1
322	YLR113W	HOG1
323	YJR139C	HOM6
324	YGL194C	HOS2
325	YBR215W	HPC2
326	YDR138W	HPR1
327	YDR291W	HRQ1
328	YKL101W	HSL1
329	YBR133C	HSL7
330	YOR025W	HST3
331	YDR191W	HST4
332	YGR223C	HSV2
333	YDR225W	HTA1
334	YCR020W-B	HTL1
335	YOL012C	HTZ1
336	YGL168W	HUR1
337	YNL318C	HXT14
338	YIL090W	ICE2
339	YOR136W	IDH2
340	YDL066W	IDP1
341	YNL215W	IES2
342	YEL044W	IES6
343	YLR384C	IKI3
344	YER086W	ILV1
345	YMR150C	IMP1
346	YIL154C	IMP2'
347	YMR204C	INP1
348	YIL002C	INP51
349	YOR109W	INP53
350	YFR013W	IOC3
351	YDR315C	IPK1
352	YOL081W	IRA2
353	YPL017C	IRC15
354	YMR073C	IRC21
355	YDR332W	IRC3
356	YDR540C	IRC4
357	YFR055W	IRC7
358	YKR019C	IRS4
359	YER019W	ISC1
360	YPL135W	ISU1
361	YDL115C	IWR1
362	YKL032C	IXR1
363	YJL073W	JEM1
364	YPR061C	JID1
365	YMR294W	JNM1
366	YPR141C	KAR3
367	YPL269W	KAR9
368	YJR054W	KCH1
369	YHR158C	KEL1
370	YJL094C	KHA1
371	YAR018C	KIN3
372	YGL216W	KIP3
373	YNL322C	KRE1
374	YHR082C	KSP1
375	YBR205W	KTR3
376	YJL062W	LAS21
377	YNL071W	LAT1
378	YJL134W	LCB3
379	YDR499W	LCD1
380	YCL005W	LDB16
381	YBL006C	LDB7
382	YOR123C	LEO1
383	YPL055C	LGE1
384	YDR439W	LRS4
385	YJL124C	LSM1
386	YDR378C	LSM6
387	YNL147W	LSM7
388	YKL176C	LST4
389	YGR057C	LST7
390	YAL024C	LTE1
391	YGL086W	MAD1
392	YDR005C	MAF1
393	YER142C	MAG1
394	YGR288W	MAL13
395	YOL060C	MAM3
396	YNL307C	MCK1
397	YPR046W	MCM16
398	YDR318W	MCM21
399	YJR135C	MCM22
400	YOR221C	MCT1
401	YBR227C	MCX1
402	YOL076W	MDM20
403	YBR136W	MEC1
404	YLR288C	MEC3
405	YPR070W	MED1
406	YKR007W	MEH1
407	YER044C-A	MEI4
408	YPL023C	MET12
409	YDR253C	MET32
410	YER091C	MET6
411	YIR033W	MGA2
412	YPL098C	MGR2
413	YNL291C	MID1
414	YLR332W	MID2
415	YGL035C	MIG1
416	YER028C	MIG3
417	YOR330C	MIP1
418	YEL007W	MIT1
419	YDR144C	MKC7
420	YOR231W	MKK1
421	YMR167W	MLH1
422	YKR095W	MLP1
423	YLL061W	MMP1
424	YLR190W	MMR1
425	YPR164W	MMS1
426	YGL087C	MMS2
427	YEL019C	MMS21
428	YLR320W	MMS22
429	YBR098W	MMS4
430	YDR245W	MNN10
431	YBR015C	MNN2
432	YJL186W	MNN5
433	YGL124C	MON1
434	YNL297C	MON2
435	YOR288C	MPD1
436	YIR002C	MPH1
437	YCL061C	MRC1
438	YMR224C	MRE11
439	YOR201C	MRM1
440	YPL184C	MRN1
441	YKR006C	MRPL13
442	YML009C	MRPL39
443	YPL013C	MRPS16
444	YOR334W	MRS2
445	YKR052C	MRS4
446	YOL090W	MSH2
447	YBR195C	MSI1
448	YMR037C	MSN2
449	YDR335W	MSN5
450	YJL123C	MTC1
451	YGR257C	MTM1
452	YBR057C	MUM2
453	YDR386W	MUS81
454	YMR109W	MYO5
455	YML117W	NAB6
456	YMR080C	NAM7
457	YKR048C	NAP1
458	YGR232W	NAS6
459	YDL040C	NAT1
460	YPR131C	NAT3
461	YDR162C	NBP2
462	YBL024W	NCL1
463	YOR156C	NFI1
464	YKR103W	NFT1
465	YBR212W	NGR1
466	YDR456W	NHX1
467	YNL123W	NMA111
468	YGR089W	NNF2
469	YDL213C	NOP6
470	YDR432W	NPL3
471	YMR091C	NPL6
472	YEL062W	NPR2
473	YHL023C	NPR3
474	YOR209C	NPT1
475	YNL129W	NRK1
476	YDL167C	NRP1
477	YDR288W	NSE3
478	YNL091W	NST1
479	YML059C	NTE1
480	YAL015C	NTG1
481	YDR001C	NTH1
482	YBR001C	NTH2
483	YPR031W	NTO1
484	YDR150W	NUM1
485	YKL057C	NUP120
486	YKR082W	NUP133
487	YML103C	NUP188
488	YAR002W	NUP60
489	YDL116W	NUP84
490	YGL151W	NUT1
491	YNL056W	OCA2
492	YML060W	OGG1
493	YKR087C	OMA1
494	YHL020C	OPI1
495	YBR060C	ORC2
496	YLL004W	ORC3
497	YOR085W	OST3
498	YML019W	OST6
499	YHL013C	OTU2
500	YDR538W	PAD1
501	YDR348C	PAL1
502	YIL145C	PAN6
503	YOL115W	PAP2
504	YCR077C	PAT1
505	YLL025W	PAU17
506	YJL128C	PBS2
507	YBR094W	PBY1
508	YKR097W	PCK1
509	YIL050W	PCL7
510	YER178W	PDA1
511	YOR360C	PDE2
512	YGL013C	PDR1
513	YDR113C	PDS1
514	YOR036W	PEP12
515	YLR148W	PEP3
516	YPL154C	PEP4
517	YDR323C	PEP7
518	YJL053W	PEP8
519	YCR044C	PER1
520	YMR257C	PET111
521	YER153C	PET122
522	YOR158W	PET123
523	YDR265W	PEX10
524	YLR191W	PEX13
525	YNL214W	PEX17
526	YJL210W	PEX2
527	YLR324W	PEX30
528	YJL179W	PFD1
529	YBR074W	PFF1
530	YIL107C	PFK26
531	YGL025C	PGD1
532	YNL097C	PHO23
533	YOL001W	PHO80
534	YJL117W	PHO86
535	YML061C	PIF1
536	YBL022C	PIM1
537	YOR104W	PIN2
538	YBL051C	PIN4
539	YPL268W	PLC1
540	YDR276C	PMP3
541	YGL167C	PMR1
542	YNL082W	PMS1
543	YBR022W	POA1
544	YPL144W	POC4
545	YBL035C	POL12
546	YDL102W	POL3
547	YBR088C	POL30
548	YJR043C	POL32
549	YNR052C	POP2
550	YIL160C	POT1
551	YDR075W	PPH3
552	YDR435C	PPM1
553	YLR014C	PPR1
554	YML016C	PPZ1
555	YEL060C	PRB1
556	YGR135W	PRE9
557	YIR008C	PRI1
558	YIL095W	PRK1
559	YIL037C	PRM2
560	YAR031W	PRM9
561	YOR323C	PRO2
562	YKL116C	PRR1
563	YMR137C	PSO2
564	YDR505C	PSP1
565	YNL201C	PSY2
566	YLR376C	PSY3
567	YBL046W	PSY4
568	YDL006W	PTC1
569	YER089C	PTC2
570	YNL016W	PUB1
571	YLR414C	PUN1
572	YFR033C	QCR6
573	YPL022W	RAD1
574	YML095C	RAD10
575	YMR201C	RAD14
576	YBR114W	RAD16
577	YOR368W	RAD17
578	YCR066W	RAD18
579	YGR258C	RAD2
580	YEL037C	RAD23
581	YER173W	RAD24
582	YJR035W	RAD26
583	YKL113C	RAD27
584	YDR419W	RAD30
585	YDR314C	RAD34
586	YER162C	RAD4
587	YLR032W	RAD5
588	YNL250W	RAD50
589	YER095W	RAD51
590	YML032C	RAD52
591	YPL153C	RAD53
592	YGL163C	RAD54
593	YDR076W	RAD55
594	YDR004W	RAD57
595	YDL059C	RAD59
596	YGL058W	RAD6
597	YDR014W	RAD61
598	YJR052W	RAD7
599	YDR217C	RAD9
600	YJR033C	RAV1
601	YOR265W	RBL2
602	YML030W	RCF1
603	YNL022C	RCM1
604	YMR075W	RCO1
605	YJL204C	RCY1
606	YBR073W	RDH54
607	YOR286W	RDL2
608	YJL217W	REE1
609	YDR028C	REG1
610	YOR346W	REV1
611	YPL167C	REV3
612	YIL139C	REV7
613	YAR007C	RFA1
614	YNL312W	RFA2
615	YJL173C	RFA3
616	YOL094C	RFC4
617	YBR087W	RFC5
618	YDR379W	RGA2
619	YBR260C	RGD1
620	YIL057C	RGI2
621	YPL066W	RGL1
622	YDR137W	RGP1
623	YLR039C	RIC1
624	YLR453C	RIF2
625	YHL027W	RIM101
626	YMR154C	RIM13
627	YOR275C	RIM20
628	YNL294C	RIM21
629	YGL045W	RIM8
630	YMR063W	RIM9
631	YEL024W	RIP1
632	YPL208W	RKM1
633	YBR030W	RKM3
634	YDR257C	RKM4
635	YPR018W	RLF2
636	YDL001W	RMD1
637	YDR255C	RMD5
638	YPL024W	RMI1
639	YEL050C	RML2
640	YNL072W	RNH201
641	YDR279W	RNH202
642	YLR154C	RNH203
643	YIL066C	RNR3
644	YGR180C	RNR4
645	YBR229C	ROT2
646	YPR065W	ROX1
647	YBL093C	ROX3
648	YDR156W	RPA14
649	YJL148W	RPA34
650	YGL070C	RPB9
651	YJL121C	RPE1
652	YBL027W	RPL19B
653	YMR242C	RPL20A
654	YIL018W	RPL2B
655	YIL052C	RPL34B
656	YHR200W	RPN10
657	YFR004W	RPN11
658	YFR052W	RPN12
659	YDL020C	RPN4
660	YDL097C	RPN6
661	YJL190C	RPS22A
662	YIL153W	RRD1
663	YDL216C	RRI1
664	YHR031C	RRM3
665	YGR056W	RSC1
666	YLR357W	RSC2
667	YKL155C	RSM22
668	YGR152C	RSR1
669	YOL138C	RTC1
670	YGL244W	RTF1
671	YGL252C	RTG2
672	YBL103C	RTG3
673	YDR233C	RTN1
674	YOR014W	RTS1
675	YJL047C	RTT101
676	YDR289C	RTT103
677	YER104W	RTT105
678	YNL206C	RTT106
679	YHR154W	RTT107
680	YLL002W	RTT109
681	YDR139C	RUB1
682	YOR216C	RUD3
683	YCR009C	RVS161
684	YDR388W	RVS167
685	YBR095C	RXT2
686	YKL212W	SAC1
687	YDR159W	SAC3
688	YDR129C	SAC6
689	YDR389W	SAC7
690	YGL175C	SAE2
691	YNL083W	SAL1
692	YMR060C	SAM37
693	YPL273W	SAM4
694	YFR040W	SAP155
695	YMR263W	SAP30
696	YBL052C	SAS3
697	YCR008W	SAT4
698	YAL027W	SAW1
699	YHR103W	SBE22
700	YMR214W	SCJ1
701	YBR037C	SCO1
702	YJL080C	SCP160
703	YBL011W	SCT1
704	YMR305C	SCW10
705	YDR469W	SDC1
706	YIL084C	SDS3
707	YLR268W	SEC22
708	YIL076W	SEC28
709	YBR171W	SEC66
710	YLR292C	SEC72
711	YIL064W	SEE1
712	YBL066C	SEF1
713	YDR363W-A	SEM1
714	YJL168C	SET2
715	YHR207C	SET5
716	YLR321C	SFH1
717	YOR140W	SFL1
718	YPR198W	SGE1
719	YPL047W	SGF11
720	YCL010C	SGF29
721	YGL066W	SGF73
722	YOR073W	SGO1
723	YMR190C	SGS1
724	YBL031W	SHE1
725	YOR035C	SHE4
726	YBL058W	SHP1
727	YHL006C	SHU1
728	YDR078C	SHU2
729	YLR079W	SIC1
730	YBR103W	SIF2
731	YOL004W	SIN3
732	YNL236W	SIN4
733	YMR175W	SIP18
734	YJL089W	SIP4
735	YDL042C	SIR2
736	YKR072C	SIS2
737	YNL032W	SIW14
738	YDR409W	SIZ1
739	YPR189W	SKI3
740	YHR206W	SKN7
741	YBL007C	SLA1
742	YDL052C	SLC1
743	YDR515W	SLF1
744	YOR008C	SLG1
745	YGR271W	SLH1
746	YBR156C	SLI15
747	YOR195W	SLK19
748	YIL105C	SLM1
749	YDL033C	SLM3
750	YBR077C	SLM4
751	YHR030C	SLT2
752	YLR135W	SLX4
753	YDL013W	SLX5
754	YER116C	SLX8
755	YLR383W	SMC6
756	YGR229C	SMI1
757	YNR015W	SMM1
758	YOR290C	SNF2
759	YDL194W	SNF3
760	YGL115W	SNF4
761	YLR025W	SNF7
762	YPL002C	SNF8
763	YGR197C	SNG1
764	YIL016W	SNL1
765	YDR011W	SNQ2
766	YCR033W	SNT1
767	YJL036W	SNX4
768	YJR104C	SOD1
769	YGL127C	SOH1
770	YMR016C	SOK2
771	YNR034W	SOL1
772	YHR163W	SOL3
773	YJL192C	SOP4
774	YAL047C	SPC72
775	YEL031W	SPF1
776	YHR136C	SPL2
777	YHR152W	SPO12
778	YKR031C	SPO14
779	YIL073C	SPO22
780	YAL009W	SPO7
781	YPL138C	SPP1
782	YJL127C	SPT10
783	YER161C	SPT2
784	YMR179W	SPT21
785	YDR392W	SPT3
786	YGR063C	SPT4
787	YLR055C	SPT8
788	YHR041C	SRB2
789	YGR104C	SRB5
790	YML034W	SRC1
791	YDL133W	SRF1
792	YLR119W	SRN2
793	YCL037C	SRO9
794	YJL092W	SRS2
795	YER103W	SSA4
796	YLR006C	SSK1
797	YNR031C	SSK2
798	YHR064C	SSZ1
799	YHR178W	STB5
800	YCL032W	STE50
801	YOR027W	STI1
802	YLR150W	STM1
803	YDR082W	STN1
804	YDR463W	STP1
805	YCL008C	STP22
806	YLR375W	STP3
807	YMR039C	SUB1
808	YIL162W	SUC2
809	YDR310C	SUM1
810	YAL011W	SWC3
811	YBR231C	SWC5
812	YAR003W	SWD1
813	YBR175W	SWD3
814	YDR126W	SWF1
815	YAR042W	SWH1
816	YER111C	SWI4
817	YLR182W	SWI6
818	YDR260C	SWM1
819	YDR334W	SWR1
820	YJL004C	SYS1
821	YPL009C	TAE2
822	YPL129W	TAF14
823	YBR069C	TAT1
824	YBR044C	TCM62
825	YPL180W	TCO89
826	YHR159W	TDA11
827	YHR009C	TDA3
828	YLR426W	TDA5
829	YBR223C	TDP1
830	YIL039W	TED1
831	YBL088C	TEL1
832	YNL139C	THO2
833	YOL072W	THP1
834	YHR167W	THP2
835	YHR025W	THR1
836	YCR053W	THR4
837	YGR181W	TIM13
838	YOR297C	TIM18
839	YBR067C	TIP1
840	YPR040W	TIP41
841	YPR074C	TKL1
842	TLC1	TLC1
843	YOL018C	TLG2
844	YGR260W	TNA1
845	YBL054W	TOD6
846	YNL273W	TOF1
847	YPR133W-A	TOM5
848	YOR045W	TOM6
849	YNL070W	TOM7
850	YOL006C	TOP1
851	YLR234W	TOP3
852	YBR162C	TOS1
853	YPL203W	TPK2
854	YMR156C	TPP1
855	YJL129C	TRK1
856	YDR120C	TRM1
857	YML014W	TRM9
858	YDR007W	TRP1
859	YGR166W	TRS65
860	YDR108W	TRS85
861	YML028W	TSA1
862	YPR066W	UBA3
863	YLR306W	UBC12
864	YBR082C	UBC4
865	YLL039C	UBI4
866	YBR058C	UBP14
867	YOR124C	UBP2
868	YER151C	UBP3
869	YFR010W	UBP6
870	YIL156W	UBP7
871	YMR223W	UBP8
872	YER098W	UBP9
873	YGR184C	UBR1
874	YML013W	UBX2
875	YMR067C	UBX4
876	YML088W	UFO1
877	YPL003W	ULA1
878	YPL020C	ULP1
879	YPL139C	UME1
880	YDR207C	UME6
881	YBR173C	UMP1
882	YLR168C	UPS2
883	YJL130C	URA2
884	YIL008W	URM1
885	YCL063W	VAC17
886	YNL054W	VAC7
887	YOR106W	VAM3
888	YDL077C	VAM6
889	YGL212W	VAM7
890	YLR373C	VID22
891	YBR105C	VID24
892	YNL212W	VID27
893	YIL017C	VID28
894	YPL253C	VIK1
895	YLR410W	VIP1
896	YHR060W	VMA22
897	YOR332W	VMA4
898	YGR020C	VMA7
899	YEL051W	VMA8
900	YCL005W-A	VMA9
901	YHL035C	VMR1
902	YDR049W	VMS1
903	YGR106C	VOA1
904	YKL119C	VPH2
905	YKR001C	VPS1
906	YLL040C	VPS13
907	YBR097W	VPS15
908	YPL045W	VPS16
909	YOR132W	VPS17
910	YMR077C	VPS20
911	YOR089C	VPS21
912	YKL041W	VPS24
913	YJR102C	VPS25
914	YNR006W	VPS27
915	YPL065W	VPS28
916	YHR012W	VPS29
917	YDR495C	VPS3
918	YPL120W	VPS30
919	YLR396C	VPS33
920	YJL154C	VPS35
921	YLR417W	VPS36
922	YPR173C	VPS4
923	YDR080W	VPS41
924	YGL095C	VPS45
925	YOR069W	VPS5
926	YDR484W	VPS52
927	YJL029C	VPS53
928	YDR200C	VPS64
929	YML041C	VPS71
930	YDR485C	VPS72
931	YDR372C	VPS74
932	YAL002W	VPS8
933	YML097C	VPS9
934	YLR337C	VRP1
935	YER072W	VTC1
936	YOR043W	WHI2
937	YNL197C	WHI3
938	YNL283C	WSC2
939	YHR134W	WSS1
940	YGL173C	XRN1
941	YDR369C	XRS2
942	YNL107W	YAF9
943	YJL141C	YAK1
944	YML007W	YAP1
945	YHL009C	YAP3
946	YDR259C	YAP6
947	YOL028C	YAP7
948	YBL055C	YBL055C
949	YBL095W	YBL095W
950	YBR138C	YBR138C
951	YLL048C	YBT1
952	YER123W	YCK3
953	YCL026C	YCL026C
954	YCR061W	YCR061W
955	YNL064C	YDJ1
956	YDL118W	YDL118W
957	YDL119C	YDL119C
958	YDL162C	YDL162C
959	YDR249C	YDR249C
960	YDR250C	YDR250C
961	YDR262W	YDR262W
962	YDR282C	YDR282C
963	YDR444W	YDR444W
964	YEL043W	YEL043W
965	YER041W	YEN1
966	YDL072C	YET3
967	YFR007W	YFH7
968	YGR122W	YGR122W
969	YGR164W	YGR164W
970	YGR237C	YGR237C
971	YHL026C	YHL026C
972	YHL042W	YHL042W
973	YHL044W	YHL044W
974	YDR451C	YHP1
975	YHR045W	YHR045W
976	YIL006W	YIA6
977	YIL001W	YIL001W
978	YIL029C	YIL029C
979	YIL055C	YIL055C
980	YIL077C	YIL077C
981	YIL092W	YIL092W
982	YIL108W	YIL108W
983	YIL152W	YIL152W
984	YIL161W	YIL161W
985	YIL166C	YIL166C
986	YMR152W	YIM1
987	YNL044W	YIP3
988	YJL027C	YJL027C
989	YJL193W	YJL193W
990	YJL218W	YJL218W
991	YJR111C	YJR111C
992	YJR142W	YJR142W
993	YLR200W	YKE2
994	YKL033W-A	YKL033W-A
995	YKL075C	YKL075C
996	YKR023W	YKR023W
997	YMR284W	YKU70
998	YMR106C	YKU80
999	YLR031W	YLR031W
1000	YLR108C	YLR108C
1001	YLR124W	YLR124W
1002	YLR407W	YLR407W
1003	YML002W	YML002W
1004	YML082W	YML082W
1005	YML119W	YML119W
1006	YMR087W	YMR087W
1007	YMR144W	YMR144W
1008	YMR155W	YMR155W
1009	YMR166C	YMR166C
1010	YMR196W	YMR196W
1011	YMR310C	YMR310C
1012	YMR315W	YMR315W
1013	YMR317W	YMR317W
1014	YER005W	YND1
1015	YHR090C	YNG2
1016	YNL122C	YNL122C
1017	YNR040W	YNR040W
1018	YNR062C	YNR062C
1019	YNR068C	YNR068C
1020	YOL159C	YOL159C
1021	YOR008C-A	YOR008C-A
1022	YOR365C	YOR365C
1023	YDR057W	YOS9
1024	YKL126W	YPK1
1025	YBR028C	YPK3
1026	YPL014W	YPL014W
1027	YPL041C	YPL041C
1028	YPL260W	YPL260W
1029	YPR022C	YPR022C
1030	YPR078C	YPR078C
1031	YPR089W	YPR089W
1032	YER031C	YPT31
1033	YHR105W	YPT35
1034	YNL093W	YPT53
1035	YLR262C	YPT6
1036	YML001W	YPT7
1037	YOR162C	YRR1
1038	YGR270W	YTA7
1039	YMR273C	ZDS1
1040	YGR285C	ZUO1
1041	YNL241C	ZWF1

## Sheet: 8
46 mutations in 1,041 candidate GIS genes not in the first-generation mutation set
Number	Systematic Name	Locus Name	Reason
1	YBR057C	MUM2	Essential for sporulation
2	YJL081C	ARP4	Essential; missing from S. cerevisiae ORF deletion collection
3	YFL023W	BUD27	Essential; missing from S. cerevisiae ORF deletion collection
4	YDL220C	CDC13	Essential; missing from S. cerevisiae ORF deletion collection
5	YGL116W	CDC20	Essential; missing from S. cerevisiae ORF deletion collection
6	YHR166C	CDC23	Essential; missing from S. cerevisiae ORF deletion collection
7	YLR103C	CDC45	Essential; missing from S. cerevisiae ORF deletion collection
8	YJL194W	CDC6	Essential; missing from S. cerevisiae ORF deletion collection
9	YHR164C	DNA2	Essential; missing from S. cerevisiae ORF deletion collection
10	YJL090C	DPB11	Essential; missing from S. cerevisiae ORF deletion collection
11	YFL024C	EPL1	Essential; missing from S. cerevisiae ORF deletion collection
12	YOR244W	ESA1	Essential; missing from S. cerevisiae ORF deletion collection
13	YJR017C	ESS1	Essential; missing from S. cerevisiae ORF deletion collection
14	YEL019C	MMS21	Essential; missing from S. cerevisiae ORF deletion collection
15	YDR288W	NSE3	Essential; missing from S. cerevisiae ORF deletion collection
16	YBR060C	ORC2	Essential; missing from S. cerevisiae ORF deletion collection
17	YLL004W	ORC3	Essential; missing from S. cerevisiae ORF deletion collection
18	YBL035C	POL12	Essential; missing from S. cerevisiae ORF deletion collection
19	YDL102W	POL3	Essential; missing from S. cerevisiae ORF deletion collection
20	YBR088C	POL30	Essential; missing from S. cerevisiae ORF deletion collection
21	YIR008C	PRI1	Essential; missing from S. cerevisiae ORF deletion collection
22	YAR007C	RFA1	Essential; missing from S. cerevisiae ORF deletion collection
23	YNL312W	RFA2	Essential; missing from S. cerevisiae ORF deletion collection
24	YJL173C	RFA3	Essential; missing from S. cerevisiae ORF deletion collection
25	YOL094C	RFC4	Essential; missing from S. cerevisiae ORF deletion collection
26	YBR087W	RFC5	Essential; missing from S. cerevisiae ORF deletion collection
27	YFR004W	RPN11	Essential; missing from S. cerevisiae ORF deletion collection
28	YFR052W	RPN12	Essential; missing from S. cerevisiae ORF deletion collection
29	YDL097C	RPN6	Essential; missing from S. cerevisiae ORF deletion collection
30	YLR321C	SFH1	Essential; missing from S. cerevisiae ORF deletion collection
31	YLR383W	SMC6	Essential; missing from S. cerevisiae ORF deletion collection
32	YDR082W	STN1	Essential; missing from S. cerevisiae ORF deletion collection
33	YPL020C	ULP1	Essential; missing from S. cerevisiae ORF deletion collection
34	TLC1	TLC1	RNA-encoding gene; mission from S. cerevisiae ORF deletion collection
35	YIL087C	AIM19	Identified in the final version of the 1,041 list in Putnam et al. 2012 after first generation set was defined
36	YPL018W	CTF19	Identified in the final version of the 1,041 list in Putnam et al. 2012 after first generation set was defined
37	YFR019W	FAB1	Identified in the final version of the 1,041 list in Putnam et al. 2012 after first generation set was defined
38	YBR010W	HHT1	Identified in the final version of the 1,041 list in Putnam et al. 2012 after first generation set was defined
39	YDL115C	IWR1	Identified in the final version of the 1,041 list in Putnam et al. 2012 after first generation set was defined
40	YGR232W	NAS6	Identified in the final version of the 1,041 list in Putnam et al. 2012 after first generation set was defined
41	YCL010C	SGF29	Identified in the final version of the 1,041 list in Putnam et al. 2012 after first generation set was defined
42	YER161C	SPT2	Identified in the final version of the 1,041 list in Putnam et al. 2012 after first generation set was defined
43	YHR167W	THP2	Identified in the final version of the 1,041 list in Putnam et al. 2012 after first generation set was defined
44	YNL054W	VAC7	Identified in the final version of the 1,041 list in Putnam et al. 2012 after first generation set was defined
45	YIL092W	YIL092W	Identified in the final version of the 1,041 list in Putnam et al. 2012 after first generation set was defined
46	YPL041C	YPL041C	Identified in the final version of the 1,041 list in Putnam et al. 2012 after first generation set was defined

## Sheet: 9
63 mutations added to the first-generation mutation set
Number	Systematic Name	Locus/Mutation Name	Reason
1	YCL018W	LEU2	Allows for control strain to be selected
2	YCL061C	MRC1-AQ	Additional point mutation-containing allele
3	YPL153C	RAD53-21	Additional point mutation-containing allele
4	YDR448W	ADA2	Gene in related pathway to genes in the 1,041 gene list
5	YBR158W	AMN1	Gene in related pathway to genes in the 1,041 gene list
6	YBL019W	APN2	Gene in related pathway to genes in the 1,041 gene list
7	YJR053W	BFA1	Gene in related pathway to genes in the 1,041 gene list
8	YFR036W	CDC26	Gene in related pathway to genes in the 1,041 gene list
9	YPR111W	DBF20	Gene in related pathway to genes in the 1,041 gene list
10	YEL018W	EAF5	Gene in related pathway to genes in the 1,041 gene list
11	YJR082C	EAF6	Gene in related pathway to genes in the 1,041 gene list
12	YPL086C	ELP3	Gene in related pathway to genes in the 1,041 gene list
13	YDR110W	FOB1	Gene in related pathway to genes in the 1,041 gene list
14	YCL036W	GFD2	Gene in related pathway to genes in the 1,041 gene list
15	YKL017C	HCS1	Gene in related pathway to genes in the 1,041 gene list
16	YDR317W	HIM1	Gene in related pathway to genes in the 1,041 gene list
17	YDR174W	HMO1	Gene in related pathway to genes in the 1,041 gene list
18	YFL013C	IES1	Gene in related pathway to genes in the 1,041 gene list
19	YLR052W	IES3	Gene in related pathway to genes in the 1,041 gene list
20	YER092W	IES5	Gene in related pathway to genes in the 1,041 gene list
21	YLL033W	IRC19	Gene in related pathway to genes in the 1,041 gene list
22	YFR038W	IRC5	Gene in related pathway to genes in the 1,041 gene list
23	YBR245C	ISW1	Gene in related pathway to genes in the 1,041 gene list
24	YGR238C	KEL2	Gene in related pathway to genes in the 1,041 gene list
25	YGL090W	LIF1	Gene in related pathway to genes in the 1,041 gene list
26	YJL030W	MAD2	Gene in related pathway to genes in the 1,041 gene list
27	YJL013C	MAD3	Gene in related pathway to genes in the 1,041 gene list
28	YDL056W	MBP1	Gene in related pathway to genes in the 1,041 gene list
29	YIL128W	MET18	Gene in related pathway to genes in the 1,041 gene list
30	YNL218W	MGS1	Gene in related pathway to genes in the 1,041 gene list
31	YLR035C	MLH2	Gene in related pathway to genes in the 1,041 gene list
32	YPL164C	MLH3	Gene in related pathway to genes in the 1,041 gene list
33	YHR120W	MSH1	Gene in related pathway to genes in the 1,041 gene list
34	YCR092C	MSH3	Gene in related pathway to genes in the 1,041 gene list
35	YFL003C	MSH4	Gene in related pathway to genes in the 1,041 gene list
36	YDL154W	MSH5	Gene in related pathway to genes in the 1,041 gene list
37	YDR097C	MSH6	Gene in related pathway to genes in the 1,041 gene list
38	YLR265C	NEJ1	Gene in related pathway to genes in the 1,041 gene list
39	YDR176W	NGG1	Gene in related pathway to genes in the 1,041 gene list
40	YDL002C	NHP10	Gene in related pathway to genes in the 1,041 gene list
41	YOL043C	NTG2	Gene in related pathway to genes in the 1,041 gene list
42	YGR078C	PAC10	Gene in related pathway to genes in the 1,041 gene list
43	YOR386W	PHR1	Gene in related pathway to genes in the 1,041 gene list
44	YCR014C	POL4	Gene in related pathway to genes in the 1,041 gene list
45	YDR030C	RAD28	Gene in related pathway to genes in the 1,041 gene list
46	YML011C	RAD33	Gene in related pathway to genes in the 1,041 gene list
47	YMR234W	RNH1	Gene in related pathway to genes in the 1,041 gene list
48	YER070W	RNR1	Gene in related pathway to genes in the 1,041 gene list
49	YNL330C	RPD3	Gene in related pathway to genes in the 1,041 gene list
50	YHR056C	RSC30	Gene in related pathway to genes in the 1,041 gene list
51	YGR275W	RTT102	Gene in related pathway to genes in the 1,041 gene list
52	YKR101W	SIR1	Gene in related pathway to genes in the 1,041 gene list
53	YLR442C	SIR3	Gene in related pathway to genes in the 1,041 gene list
54	YDR227W	SIR4	Gene in related pathway to genes in the 1,041 gene list
55	YBR228W	SLX1	Gene in related pathway to genes in the 1,041 gene list
56	YML058W	SML1	Gene in related pathway to genes in the 1,041 gene list
57	YKR010C	TOF2	Gene in related pathway to genes in the 1,041 gene list
58	YNL079C	TPM1	Gene in related pathway to genes in the 1,041 gene list
59	YDR092W	UBC13	Gene in related pathway to genes in the 1,041 gene list
60	YML021C	UNG1	Gene in related pathway to genes in the 1,041 gene list
61	YOR083W	WHI5	Gene in related pathway to genes in the 1,041 gene list
62	YDR514C	YDR514C	Gene in related pathway to genes in the 1,041 gene list
63	YML020W	YML020W	Gene in related pathway to genes in the 1,041 gene list

[truncated: 7 more sheets: 10, 11, 12, 13, 14, 15, 16]
