# Supplementary material for: A genetic network that suppresses genome rearrangements in Saccharomyces cerevisiae and contains defects in cancers
Source: Nat Commun. 2016 Apr 13;7:11256. doi: 10.1038/ncomms11256 (PMC4833866; doi:10.1038/ncomms11256)
Supplement: Supplementary Data 2 — Modules implicated in the dGCR enhancer screen. [file ncomms11256-s3.xlsx]

## Sheet: Sheet1
Supplementary Data 2.	Modules implicated in the dGCR enhancer screen.
*Type of complex includes:
multihit, in which multiple genes have shared interactions with query mutations causing increased GCR strain scores,
wt-only, in which increased GCR strain scores are only observed in the single mutant strains, and
singlehit, in which only a single gene has interactions (e.g. a sole non-essential subunit of a complex) or multiple genes have interactions that are not shared.
Processes	Module Name	Type*	Component-Encoding Genes
DNA repair	core mitotic homologous recombination	multihit	RAD52 (YML032C)
			RAD51 (YER095W)
			RAD59 (YDL059C)
			RAD55 (YDR076W)
			RAD57 (YDR004W)
			RAD54 (YGL163C)
	Sae2 oligomer	singlehit	SAE2 (YGL175C)
	Slx1-Slx4 complex	multihit	SLX1 (YBR228W)
			SLX4 (YLR135W)
	Slx5-Slx8 complex	singlehit	SLX5 (YDL013W)
			SLX8 (YER116C)
	Mms4-Mus81 complex	multihit	MMS4 (YBR098W)
			MUS81 (YDR386W)
	base excision repair	multihit	APN1 (YKL114C)
			APN2 (YBL019W)
			MAG1 (YER142C)
			NTG1 (YAL015C)
			NTG2 (YOL043C)
			OGG1 (YML060W)
			UNG1 (YML021C)
	DNA ligase IV complex	multihit	DNL4 (YOR005C)
			LIF1 (YGL090W)
			NEJ1 (YLR265C)
	Ku complex	multihit	YKU70 (YMR284W)
			YKU80 (YMR106C)
	ribonuclease H2 (RNaseH2) complex	multihit	RNH201 (YNL072W)
			RNH202 (YDR279W)
			RNH203 (YLR154C)
	Shu complex	multihit	SHU2 (YDR078C)
			SHU1 (YHL006C)
			CSM2 (YIL132C)
			PSY3 (YLR376C)
	Msh2-Msh6 complex	multihit	MSH2 (YOL090W)
			MSH6 (YDR097C)
	Msh2-Msh3 complex	singlehit	MSH2 (YOL090W)
			MSH3 (YCR092C)
	Mlh1-Pms1 complex	multihit	MLH1 (YMR167W)
			PMS1 (YNL082W)
	Mlh1-Mlh3 complex	multihit	MLH1 (YMR167W)
			MLH3 (YPL164C)
	Mlh1-Mlh2 complex	multihit	MLH1 (YMR167W)
			MLH2 (YLR035C)
	Msh1 dimer	singlehit	MSH1 (YHR120W)
	Cul8-RING ubiquitin ligase complex	multihit	RTT107 (YHR154W)
			RTT101 (YJL047C)
			MMS22 (YLR320W)
			HRT1 (YOL133W)
			MMS1 (YPR164W)
	nucleotide-excision repair factor 1 (NEF1) complex	multihit	RAD1 (YPL022W)
			RAD10 (YML095C)
			RAD14 (YMR201C)
	Rad1-Rad10-Saw1 complex	multihit	RAD1 (YPL022W)
			RAD10 (YML095C)
			SAW1 (YAL027W)
	nucleotide-excision repair factor 2 (NEF2) complex	singlehit	RAD23 (YEL037C)
			RAD4 (YER162C)
	nucleotide-excision repair factor 3 (NEF3) complex	singlehit	RAD2 (YGR258C)
			RAD3 (YER171W)
			SSL1 (YLR005W)
			SSL2 (YIL143C)
			TFB1 (YDR311W)
			TFB2 (YPL122C)
			TFB4 (YPR056W)
	nucleotide-excision repair factor 4 (NEF4) complex	multihit	RAD16 (YBR114W)
			RAD7 (YJR052W)
	DNA polymerase zeta - Rev1 complex	multihit	REV7 (YIL139C)
			REV3 (YPL167C)
			REV1 (YOR346W)
			POL32 (YJR043C)
	Rad6-Rad18 complex	singlehit	RAD18 (YCR066W)
			RAD6 (YGL058W)
	Mms2-Ubc13 complex	multihit	MMS2 (YGL087C)
			UBC13 (YDR092W)
	Shu complex	multihit	SHU2 (YDR078C)
			SHU1 (YHL006C)
			CSM2 (YIL132C)
			PSY3 (YLR376C)
	MRX complex	wt-only	MRE11 (YMR224C)
			RAD50 (YNL250W)
			XRS2 (YDR369C)
	RST complex	wt-only	RMI1 (YPL024W)
			SGS1 (YMR190C)
			TOP3 (YLR234W)
DNA replication and chromosome homeostasis	DNA polymerase epsilon complex	multihit	POL2 (YNL262W)
			DPB2 (YPR175W)
			DPB3 (YBR278W)
			DPB4 (YDR121W)
	telomerase	multihit	EST1 (YLR233C)
			EST2 (YLR318W)
			EST3 (YIL009C-A)
			TLC1 (TLC1)
	telosome	singlehit	RIF1 (YBR275C)
			RIF2 (YLR453C)
			RAP1 (YNL216W)
	ribonucleoside-diphosphate reductase complex	multihit	RNR1 (YER070W)
			RNR2 (YJL026W)
			RNR3 (YIL066C)
			RNR4 (YGR180C)
	DNA helicase A complex	singlehit	HCS1 (YKL017C)
	nuclear nucleosome	singlehit	HHF1 (YBR009C)
			HHF2 (YNL030W)
			HHO1 (YPL127C)
			HHT1 (YBR010W)
			HHT2 (YNL031C)
			HTA1 (YDR225W)
			HTA2 (YBL003C)
			HTB1 (YDR224C)
			HTB2 (YBL002W)
Chromosome cohesion and segregation	Ctf18 RFC-like complex	multihit	CTF18 (YMR078C)
			CTF8 (YHR191C)
			DCC1 (YCL016C)
			RFC2 (YJR068W)
			RFC3 (YNL290W)
			RFC4 (YOL094C)
			RFC5 (YBR087W)
	Ctf19 complex (includes COMA complex)	multihit	CTF19 (YPL018W)
			OKP1 (YGR179C)
			MCM21 (YDR318W)
			AME1 (YBR211C)
			CHL4 (YDR254W)
			IML3 (YBR107C)
			MCM16 (YPR046W)
			MCM22 (YJR135C)
			CTF3 (YLR381W)
			NKP1 (YDR383C)
			NKP2 (YLR315W)
	monopolin	multihit	LRS4 (YDR439W)
			MAM1 (YER106W)
			CSM1 (YCR086W)
			HRR25 (YPL204W)
	prefoldin complex	multihit	GIM3 (YNL153C)
			GIM4 (YEL003W)
			GIM5 (YML094W)
			PAC10 (YGR078C)
			PFD1 (YJL179W)
			YKE2 (YLR200W)
	dynactin complex	multihit	ARP1 (YHR129C)
			ARP10 (YDR106W)
			JNM1 (YMR294W)
			NIP100 (YPL174C)
	Msh4-Msh5 complex	multihit	MSH4 (YFL003C)
			MSH5 (YDL154W)
	Ctf3 protein complex	singlehit	CTF3 (YLR381W)
			MCM16 (YPR046W)
			MCM22 (YJR135C)
	COMA complex	singlehit	AME1 (YBR211C)
			CTF19 (YPL018W)
			MCM21 (YDR318W)
			OKP1 (YGR179C)
	Esp1-Pds1 complex	singlehit	ESP1 (YGR098C)
			PDS1 (YDR113C)
	nuclear cohesin complex	singlehit	MCD1 (YDL003W)
			RAD61 (YDR014W)
			SMC1 (YFL008W)
			IRR1 (YIL026C)
			SMC3 (YJL074C)
			PDS5 (YMR076C)
Cell cycle checkpoints	Mec1-Ddc2 complex	multihit	MEC1 (YBR136W)
			DDC2 (YDR499W)
	Tof1-Csm3 complex	multihit	CSM3 (YMR048W)
			TOF1 (YNL273W)
	Rad17-Ddc1-Mec3 complex + Rad24-Rfc2-5 clamploader	multihit	DDC1 (YPL194W)
			MEC3 (YLR288C)
			RAD17 (YOR368W)
			RAD24 (YER173W)
			RFC2 (YJR068W)
			RFC3 (YNL290W)
			RFC4 (YOL094C)
			RFC5 (YBR087W)
	Elg1 RFC-like complex	singlehit	ELG1 (YOR144C)
			RFC2 (YJR068W)
			RFC3 (YNL290W)
			RFC4 (YOL094C)
			RFC5 (YBR087W)
	Rad53-Mrc1 complex	singlehit	RAD53 (YPL153C)
			MRC1 (YCL061C)
	Rad53-Rad9 complex	singlehit	RAD53 (YPL153C)
			RAD9 (YDR217C)
	Rad53-Asf1 complex	singlehit	RAD53 (YPL153C)
			ASF1 (YJL115W)
	protein phosphatase 4 (PP4) complex	multihit	PPH3 (YDR075W)
			PSY2 (YNL201C)
			PSY4 (YBL046W)
	spindle checkpoint	multihit	BUB1 (YGR188C)
			BUB3 (YOR026W)
			MAD1 (YGL086W)
			MAD2 (YJL030W)
			MAD3 (YJL013C)
	Bfa1-Bub2 complex	singlehit	BFA1 (YJR053W)
			BUB2 (YMR055C)
	Cdc28 cyclin-dependent kinase complexes	multihit	CDC28 (YBR160W)
			CLB1 (YGR108W)
			CLB2 (YPR119W)
			CLB3 (YDL155W)
			CLB4 (YLR210W)
			CLB5 (YPR120C)
			CLB6 (YGR109C)
			CLN1 (YMR199W)
			CLN2 (YPL256C)
			CLN3 (YAL040C)
	anaphase-promoting (APC/C) complex	multihit	APC1 (YNL172W)
			APC11 (YDL008W)
			APC2 (YLR127C)
			APC4 (YDR118W)
			APC5 (YOR249C)
			APC9 (YLR102C)
			CDC16 (YKL022C)
			CDC20 (YGL116W)
			CDC23 (YHR166C)
			CDC26 (YFR036W)
			CDC27 (YBL084C)
			CDH1 (YGL003C)
			DOC1 (YGL240W)
			MND2 (YIR025W)
			SWM1 (YDR260C)
	Pho85/Pho80 complex	singlehit	PHO80 (YOL001W)
			PHO85 (YPL031C)
Chromatin/	Swr1 complex	multihit	ACT1 (YFL039C)
Transcription/			ARP4 (YJL081C)
mRNA processing			ARP6 (YLR085C)
			BDF1 (YLR399C)
			HTZ1 (YOL012C)
			RVB1 (YDR190C)
			RVB2 (YPL235W)
			SWC3 (YAL011W)
			SWC4 (YGR002C)
			SWC5 (YBR231C)
			SWC7 (YLR385C)
			SWR1 (YDR334W)
			VPS71 (YML041C)
			VPS72 (YDR485C)
			YAF9 (YNL107W)
	SAGA complex	multihit	ADA2 (YDR448W)
			CHD1 (YER164W)
			GCN5 (YGR252W)
			HFI1 (YPL254W)
			NGG1 (YDR176W)
			SGF11 (YPL047W)
			SGF29 (YCL010C)
			SGF73 (YGL066W)
			SPT20 (YOL148C)
			SPT3 (YDR392W)
			SPT7 (YBR081C)
			SPT8 (YLR055C)
			SUS1 (YBR111W-A)
			TAF10 (YDR167W)
			TAF12 (YDR145W)
			TAF5 (YBR198C)
			TAF6 (YGL112C)
			TAF9 (YMR236W)
			TRA1 (YHR099W)
			UBP8 (YMR223W)
	Rpd3L complex	multihit	ASH1 (YKL185W)
			CTI6 (YPL181W)
			DEP1 (YAL013W)
			DOT6 (YER088C)
			PHO23 (YNL097C)
			RPD3 (YNL330C)
			RXT2 (YBR095C)
			RXT3 (YDL076C)
			SAP30 (YMR263W)
			SDS3 (YIL084C)
			SIN3 (YOL004W)
			TOD6 (YBL054W)
			UME1 (YPL139C)
			UME6 (YDR207C)
	SLIK (SAGA-like) complex	multihit	ADA2 (YDR448W)
			CHD1 (YER164W)
			GCN5 (YGR252W)
			HFI1 (YPL254W)
			NGG1 (YDR176W)
			RTG2 (YGL252C)
			SGF73 (YGL066W)
			SPT20 (YOL148C)
			SPT3 (YDR392W)
			SPT7 (YBR081C)
			TAF10 (YDR167W)
			TAF12 (YDR145W)
			TAF5 (YBR198C)
			TAF6 (YGL112C)
			TAF9 (YMR236W)
			TRA1 (YHR099W)
			UBP8 (YMR223W)
	SWI/SNF complex	singlehit	ARP7 (YPR034W)
			APR9 (YMR033W)
			RTT102 (YGR275W)
			SNF11 (YDR073W)
			SNF12 (YNR023W)
			SNF2 (YOR290C)
			SNF5 (YBR289W)
			SNF6 (YHL025W)
			SWI1 (YPL016W)
			SWI3 (YJL176C)
			TAF14 (YPL129W)
			SWP82 (YFL049W)
	cytoplasmic mRNA processing body	multihit	CCR4 (YAL021C)
			LSM2 (YBL026W)
			HEK2 (YBL032W)
			PBY1 (YBR094W)
			SMY2 (YBR172C)
			NGR1 (YBR212W)
			YBR238C (YBR238C)
			PAT1 (YCR077C)
			DHH1 (YDL160C)
			EBS1 (YDR206W)
			SSD1 (YDR293C)
			LSM6 (YDR378C)
			RPB7 (YDR404C)
			PSP1 (YDR505C)
			HSP31 (YDR533C)
			EDC3 (YEL015W)
			LSM4 (YER112W)
			TIF4632 (YGL049C)
			XRN1 (YGL173C)
			YGR109W-A (YGR109W-A)
			TIF4631 (YGR162W)
			SBP1 (YHL034C)
			YIL082W (YIL082W)
			LSM1 (YJL124C)
			RPB4 (YJL140W)
			DCS1 (YLR270W)
			PSP2 (YML017W)
			RPM2 (YML091C)
			PUB1 (YNL016W)
			DCP2 (YNL118C)
			IGO1 (YNL157W)
			WHI3 (YNL197C)
			GIS2 (YNL255C)
			BRE5 (YNR051C)
			POP2 (YNR052C)
			DCP1 (YOL149W)
			DCS2 (YOR173W)
			VTS1 (YOR359W)
			SYH1 (YPL105C)
			MRN1 (YPL184C)
			HSP32 (YPL280W)
			SCD6 (YPR129W)
	NuA4 histone acetyltransferase complex	multihit	ACT1 (YFL039C)
			ARP4 (YJL081C)
			BDF1 (YLR399C)
			EAF3 (YPR023C)
			EAF5 (YEL018W)
			EAF6 (YJR082C)
			EAF7 (YNL136W)
			EPL1 (YFL024C)
			ESA1 (YOR244W)
			SWC4 (YGR002C)
			TRA1 (YHR099W)
			EAF1 (YDR359C)
			YAF9 (YNL107W)
			YNG2 (YHR090C)
	mediator complex	multihit	SSN3 (YPL042C)
			SSN8 (YNL025C)
			SRB8 (YCR081W)
			SSN2 (YDR443C)
			CSE2 (YNR010W)
			GAL11 (YOL051W)
			MED1 (YPR070W)
			MED11 (YMR112C)
			MED2 (YDL005C)
			MED4 (YOR174W)
			MED6 (YHR058C)
			MED7 (YOL135C)
			MED8 (YBR193C)
			NUT1 (YGL151W)
			NUT2 (YPR168W)
			PGD1 (YGL025C)
			RGR1 (YLR071C)
			ROX3 (YBL093C)
			SIN4 (YNL236W)
			SRB2 (YHR041C)
			SRB4 (YER022W)
			SRB5 (YGR104C)
			SRB6 (YBR253W)
			SRB7 (YDR308C)
			SOH1 (YGL127C)
	HIR complex	multihit	HIR1 (YBL008W)
			HIR2 (YOR038C)
			HIR3 (YJR140C)
			HPC2 (YBR215W)
	Rpd3S complex	multihit	EAF3 (YPR023C)
			RCO1 (YMR075W)
			RPD3 (YNL330C)
			SIN3 (YOL004W)
			UME1 (YPL139C)
	Set3C complex	multihit	CPR1 (YDR155C)
			HOS2 (YGL194C)
			HOS4 (YIL112W)
			HST1 (YOL068C)
			SET3 (YKR029C)
			SIF2 (YBR103W)
			SNT1 (YCR033W)
	COMPASS complex	multihit	BRE2 (YLR015W)
			SDC1 (YDR469W)
			SET1 (YHR119W)
			SHG1 (YBR258C)
			SPP1 (YPL138C)
			SWD1 (YAR003W)
			SWD2 (YKL018W)
			SWD3 (YBR175W)
	carboxy-terminal domain protein kinase complex	multihit	CTK1 (YKL139W)
			CTK2 (YJL006C)
			CTK3 (YML112W)
	MBF transcription complex	singlehit	MBP1 (YDL056W)
			NRM1 (YNR009W)
			STB1 (YNL309W)
			SWI6 (YLR182W)
	SBF transcription complex	singlehit	STB1 (YNL309W)
			SWI4 (YER111C)
			SWI6 (YLR182W)
			WHI5 (YOR083W)
	Cytoplasmic Sm-like complex	multihit	LSM1 (YJL124C)
			LSM2 (YBL026W)
			LSM3 (YLR438C-A)
			LSM4 (YER112W)
			LSM5 (YER146W)
			LSM6 (YDR378C)
			LSM7 (YNL147W)
			PAT1 (YCR077C)
			XRN1 (YGL173C)
	Elogin-Cullin-Socs (ECS) ligase complex	multihit	RAD16 (YBR114W)
			RAD7 (YJR052W)
			CUL3 (YGR003W)
			ELA1 (YNL230C)
			HRT1 (YOL133W)
			ELC1 (YPL046C)
	NuA3 histone acetyltransferase complex	multihit	EAF6 (YJR082C)
			SAS3 (YBL052C)
			TAF14 (YPL129W)
			YNG1 (YOR064C)
			NTO1 (YPR031W)
	chromatin assembly complex	multihit	CAC2 (YML102W)
			MSI1 (YBR195C)
			RLF2 (YPR018W)
	Chz1-Htz1-Htb1 complex	multihit	CHZ1 (YER030W)
			HTB1 (YDR224C)
			HTZ1 (YOL012C)
	Cdc73/Paf1 complex	multihit	CDC73 (YLR418C)
			CTR9 (YOL145C)
			LEO1 (YOR123C)
			PAF1 (YBR279W)
			RTF1 (YGL244W)
	RSC complex	multihit	ARP7 (YPR034W)
			ARP9 (YMR033W)
			HTL1 (YCR020W-B)
			LDB7 (YBL006C)
			NPL6 (YMR091C)
			RSC1 (YGR056W)
			RSC2 (YLR357W)
			RSC3 (YDR303C)
			RSC30 (YHR056C)
			RSC4 (YKR008W)
			RSC58 (YLR033W)
			RSC6 (YCR052W)
			RSC8 (YFR037C)
			RSC9 (YML127W)
			RTT102 (YGR275W)
			SFH1 (YLR321C)
			STH1 (YIL126W)
	Ino80 complex	multihit	ACT1 (YFL039C)
			ARP4 (YJL081C)
			ARP5 (YNL059C)
			ARP8 (YOR141C)
			IES1 (YFL013C)
			IES2 (YNL215W)
			IES3 (YLR052W)
			IES4 (YOR189W)
			IES5 (YER092W)
			IES6 (YEL044W)
			INO80 (YGL150C)
			NHP10 (YDL002C)
			RVB1 (YDR190C)
			RVB2 (YPL235W)
			TAF14 (YPL129W)
	RNA polymerase I	multihit	RPA12 (YJR063W)
			RPA135 (YPR010C)
			RPA14 (YDR156W)
			RPA190 (YOR341W)
			RPA34 (YJL148W)
			RPA43 (YOR340C)
			RPA49 (YNL248C)
			RPB10 (YOR210W)
			RPB5 (YBR154C)
			RPB8 (YOR224C)
			RPC19 (YNL113W)
			RPC40 (YPR110C)
			RPO26 (YPR187W)
			RPC10 (YHR143W-A)
	RNA polymerase II	singlehit	RPB10 (YOR210W)
			RPB11 (YOL005C)
			RPB2 (YOR151C)
			RPB3 (YIL021W)
			RPB4 (YJL140W)
			RPB5 (YBR154C)
			RPB7 (YDR404C)
			RPB8 (YOR224C)
			RPB9 (YGL070C)
			RPC10 (YHR143W-A)
			RPO21 (YDL140C)
			RPO26 (YPR187W)
	Elongator complex	singlehit	ELP2 (YGR200C)
			ELP3 (YPL086C)
			ELP4 (YPL101W)
			ELP6 (YMR312W)
			IKI1 (YHR187W)
			IKI3 (YLR384C)
	Spt3-Spt8 SAGA subunit of SAGA complex	multihit	SPT3 (YDR392W)
			SPT8 (YLR055C)
	ISW1a chromatin remodeling complex	multihit	IOC3 (YFR013W)
			ISW1 (YBR245C)
	Ada2/Gcn5/Ada3 transcription activator complex	singlehit	ADA2 (YDR448W)
			AHC1 (YOR023C)
			GCN5 (YGR252W)
			HFI1 (YPL254W)
			NGG1 (YDR176W)
	Mks1/Rtg2 complex	singlehit	MKS1 (YNL076W)
			RTG2 (YGL252C)
	Ela1-Elc1 complex	singlehit	ELA1 (YNL230C)
			ELC1 (YPL046C)
	CCR4-NOT core complex	multihit	CAF130 (YGR134W)
			CAF40 (YNL288W)
			CCR4 (YAL021C)
			CDC36 (YDL165W)
			CDC39 (YCR093W)
			MOT2 (YER068W)
			NOT3 (YIL038C)
			NOT5 (YPR072W)
			POP2 (YNR052C)
	U6 snRNP	multihit	LSM3 (YLR438C-A)
			LSM4 (YER112W)
			LSM5 (YER146W)
			LSM6 (YDR378C)
			LSM7 (YNL147W)
			LSM8 (YJR022W)
			PRP24 (YMR268C)
			snR6 (snR6)
	Nonsense-mediated mRNA decay pathway complex	singlehit	NAM7 (YMR080C)
			NMD2 (YHR077C)
			UPF3 (YGR072W)
	RNA degradation complex	singlehit	RAI1 (YGL246C)
			RAT1 (YOR048C)
			RTT103 (YDR289C)
	Def1-Rad26 complex	singlehit	DEF1 (YKL054C)
			RAD26 (YJR035W)
	DSIF complex	singlehit	SPT4 (YGR063C)
			SPT5 (YML010W)
	HDA1 complex	singlehit	HDA1 (YNL021W)
			HDA2 (YDR295C)
			HDA3 (YPR179C)
	Rtt109-Vps75 histone acetyltransferase complex	singlehit	RTT109 (YLL002W)
			VPS75 (YNL246W)
	Psr1-Psr2-Whi2 complex	singlehit	PSR1 (YLL010C)
			PSR2 (YLR019W)
			WHI2 (YOR043W)
	Met4-Met28-Met32 complex	singlehit	MET28 (YIR017C)
			MET32 (YDR253C)
			MET4 (YNL103W)
Nuclear pore	nuclear pore outer ring	multihit	NUP84 (YDL116W)
			NUP85 (YJR042W)
			NUP120 (YKL057C)
			NUP133 (YKR082W)
			NUP145 (YGL092W)
			SEC13 (YLR208W)
			SEH1 (YGL100W)
	nuclear pore nuclear basket	multihit	NUP60 (YAR002W)
			NIC96 (YFR002W)
			MLP2 (YIL149C)
			NUP192 (YJL039C)
			NSP1 (YJL041W)
			MLP1 (YKR095W)
			NUP2 (YLR335W)
			NUP53 (YMR153W)
			NUP1 (YOR098C)
	Nup60-Nup2 nuclear pore complex	singlehit	NUP60 (YAR002W)
			NUP2 (YLR335W)
			KAP95 (YLR347C)
	Sac3-Thp1 complex	singlehit	SAC3 (YDR159W)
			THP1 (YOL072W)
	THO complex part of transcription export complex	singlehit	HPR1 (YDR138W)
			THP2 (YHR167W)
			MFT1 (YML062C)
			THO2 (YNL139C)
Proteasome/ Protein degradation	proteasome 19/22S regulator	multihit	SEM1 (YDR363W-A)
			ECM29 (YHL030W)
			UBP6 (YFR010W)
			NAS6 (YGR232W)
			RPN1 (YHR027C)
			RPN10 (YHR200W)
			RPN11 (YFR004W)
			RPN12 (YFR052W)
			RPN13 (YLR421C)
			RPN2 (YIL075C)
			RPN3 (YER021W)
			RPN5 (YDL147W)
			RPN6 (YDL097C)
			RPN7 (YPR108W)
			RPN8 (YOR261C)
			RPN9 (YDR427W)
			RPT1 (YKL145W)
			RPT2 (YDL007W)
			RPT3 (YDR394W)
			RPT4 (YOR259C)
			RPT5 (YOR117W)
			RPT6 (YGL048C)
	20S proteasome + Ump1 chaperone	multihit	PRE1 (YER012W)
			PRE10 (YOR362C)
			PRE2 (YPR103W)
			PRE3 (YJL001W)
			PRE4 (YFR050C)
			PRE5 (YMR314W)
			PRE6 (YOL038W)
			PRE7 (YBL041W)
			PRE8 (YML092C)
			PRE9 (YGR135W)
			PUP1 (YOR157C)
			PUP2 (YGR253C)
			PUP3 (YER094C)
			SCL1 (YGL011C)
			UMP1 (YBR173C)
	Doa10 ubiquitin ligase complex	multihit	NPL4 (YBR170C)
			CDC48 (YDL126C)
			DFM1 (YDR411C)
			UFD1 (YGR048W)
			SSM4 (YIL030C)
			UBX2 (YML013W)
			UBC7 (YMR022W)
			CUE1 (YMR264W)
	Hrd1p ubiquitin ligase ERAD-L complex	multihit	NPL4 (YBR170C)
			DER1 (YBR201W)
			CDC48 (YDL126C)
			YOS9 (YDR057W)
			DFM1 (YDR411C)
			UFD1 (YGR048W)
			HRD3 (YLR207W)
			UBX2 (YML013W)
			USA1 (YML029W)
			UBC7 (YMR022W)
			CUE1 (YMR264W)
			HRD1 (YOL013C)
	Ula1-Uba3 complex	multihit	UBA3 (YPR066W)
			ULA1 (YPL003W)
	Rad6-Ubr1 complex	multihit	RAD6 (YGL058W)
			UBR1 (YGR184C)
	Bre1-Lge1 complex	singlehit	BRE1 (YDL074C)
			LGE1 (YPL055C)
	Ubp3-Bre5 complex	singlehit	BRE5 (YNR051C)
			UBP3 (YER151C)
	Skp1-Cdc53-Dia2 complex	singlehit	DIA2 (YOR080W)
			SKP1 (YDR328C)
			CDC53 (YDL132W)
Other	Kel1-Kel2 complex	multihit	KEL1 (YHR158C)
			KEL2 (YGR238C)
	Cytosolic iron-sulfur protein assembly (CIA) complex	singlehit	CIA2 (YHR122W)
			CIA1 (YDR267C)
			MET18 (YIL128W)
			NAR1 (YNL240C)
	Sod1-Ccs1 complex	multihit	CCS1 (YMR038C)
			SOD1 (YJR104C)
	Golgi transport complex	multihit	COG1 (YGL223C)
			COG2 (YGR120C)
			COG3 (YER157W)
			COG4 (YPR105C)
			COG5 (YNL051W)
			COG6 (YNL041C)
			COG7 (YGL005C)
			COG8 (YML071C)
	HMC complex	multihit	HSC82 (YMR186W)
			SRO9 (YCL037C)
			SSA3 (YBL075C)
			YDJ1 (YNL064C)
	NatA complex	multihit	ARD1 (YHR013C)
			NAT1 (YDL040C)
			NAT5 (YOR253W)
	Chs5p/Arf-1 binding proteins (ChAPs)	multihit	ARF1 (YDL192W)
			BCH1 (YMR237W)
			BCH2 (YKR027W)
			BUD7 (YOR299W)
			CHS5 (YLR330W)
			CHS6 (YJL099W)
	Ssk1-Ssk2 complex	multihit	SSK1 (YLR006C)
			SSK2 (YNR031C)
	AP-3 adaptor complex	multihit	APL5 (YPL195W)
			APL6 (YGR261C)
			APM3 (YBR288C)
			APS3 (YJL024C)
	ESCRT III complex	multihit	DID4 (YKL002W)
			SNF7 (YLR025W)
			VPS20 (YMR077C)
			VPS24 (YKL041W)
	casein kinase II complex	multihit	CKA1 (YIL035C)
			CKA2 (YOR061W)
			CKB1 (YGL019W)
			CKB2 (YOR039W)
	mitochondrial sorting and assembly machinery complex	singlehit	MDM10 (YAL010C)
			SAM35 (YHR083W)
			SAM37 (YMR060C)
			SAM50 (YNL026W)
	H+-transporting ATPase, vacuolar	singlehit	CUP5 (YEL027W)
			PPA1 (YHR026W)
			TFP1 (YDL185W)
			TFP3 (YPL234C)
			VMA10 (YHR039C-A)
			VMA13 (YPR036W)
			VMA2 (YBR127C)
			VMA4 (YOR332W)
			VMA5 (YKL080W)
			VMA6 (YLR447C)
			VMA7 (YGR020C)
			VMA8 (YEL051W)
			VPH1 (YOR270C)
	vacuolar transport chaperone complex	singlehit	VTC1 (YER072W)
			VTC2 (YFL004W)
			VTC3 (YPL019C)
			VTC4 (YJL012C)
	GARP complex	singlehit	VPS51 (YKR020W)
			VPS52 (YDR484W)
			VPS53 (YJL029C)
			VPS54 (YDR027C)
	Sgv1-Bur2 complex	singlehit	BUR2 (YLR226W)
			SGV1 (YPR161C)
	TORC1 complex	singlehit	KOG1 (YHR186C)
			LST8 (YNL006W)
			TCO89 (YPL180W)
			TOR1 (YJR066W)
			TOR2 (YKL203C)
	Cpr6-Hsc82-Sti1-Hsp82 complex	singlehit	CPR6 (YLR216C)
			HSC82 (YMR186W)
			STI1 (YOR027W)
			HSP82 (YPL240C)
	GET complex	singlehit	GET1 (YGL020C)
			GET2 (YER083C)
			GET3 (YDL100C)
	Cytochrome bc1 complex (Ubiquinol-cytochrome c reductase complex, complex III)	singlehit	COB (Q0105)
			COR1 (YBL045C)
			CYT1 (YOR065W)
			QCR10 (YHR001W-A)
			QCR2 (YPR191W)
			QCR6 (YFR033C)
			QCR7 (YDR529C)
			QCR8 (YJL166W)
			QCR9 (YGR183C)
			RIP1 (YEL024W)
	mitochondrial respiratory chain complex IV	singlehits	COX1 (Q0045)
			COX12 (YLR038C)
			COX13 (YGL191W)
			COX2 (Q0250)
			COX3 (Q0275)
			COX4 (YGL187C)
			COX5A (YNL052W)
			COX6 (YHR051W)
			COX7 (YMR256C)
			COX8 (YLR395C)
			COX9 (YDL067C)
	GCR complex	singlehit	GCR1 (YPL075W)
			GCR2 (YNL199C)
	high affinity iron permease complex	singlehit	FET3 (YMR058W)
			FTR1 (YER145C)
	mitochondrial isocitrate dehydrogenase complex	singlehit	IDH1 (YNL037C)
			IDH2 (YOR136W)
	Pan1-Sla1-End3 actin cytoskeleton-regulatory complex	singlehit	END3 (YNL084C)
			PAN1 (YIR006C)
			SLA1 (YBL007C)
	phosphopanthothenoylcysteine decarboxylase	singlehit	SIS2 (YKR072C)
			CAB3 (YKL088W)
			VHS3 (YOR054C)
	Bud14-Glc7 complex	singlehit	BUD14 (YAR014C)
			GLC7 (YER133W)
	EGO complex	singlehit	GTR1 (YML121W)
			GTR2 (YGR163W)
			LTV1 (YKL143W)
			MEH1 (YKR007W)
			SLM4 (YBR077C)
	CORVET complex	singlehit	PEP3 (YLR148W)
			PEP5 (YMR231W)
			VPS3 (YDR495C)
			VPS16 (YPL045W)
			VPS33 (YLR396C)
			VPS8 (YAL002W)
	Ste11-Ste50 complex	singlehit	STE11 (YLR362W)
			STE50 (YCL032W)
	Sap155-Sit4 complex	singlehit	SAP155 (YFR040W)
			SIT4 (YDL047W)
	NatB complex	singlehit	MDM20 (YOL076W)
			NAT3 (YPR131C)
	Protein phosphatase type 2A complex	singlehit	PPH21 (YDL134C)
			RTS1 (YOR014W)
			TPD3 (YAL016W)
	mitochondrial ribosomal large subunit	singlehit	IMG1 (YCR046C)
			IMG2 (YCR071C)
			MNP1 (YGL068W)
			MRP20 (YDR405W)
			MRP49 (YKL167C)
			MRP7 (YNL005C)
			MRPL1 (YDR116C)
			MRPL10 (YNL284C)
			MRPL11 (YDL202W)
			MRPL13 (YKR006C)
			MRPL15 (YLR312W-A)
			MRPL16 (YBL038W)
			MRPL17 (YNL252C)
			MRPL19 (YNL185C)
			MRPL20 (YKR085C)
			MRPL22 (YNL177C)
			MRPL23 (YOR150W)
			MRPL24 (YMR193W)
			MRPL25 (YGR076C)
			MRPL27 (YBR282W)
			MRPL28 (YDR462W)
			MRPL3 (YMR024W)
			MRPL31 (YKL138C)
			MRPL32 (YCR003W)
			MRPL33 (YMR286W )
			MRPL35 (YDR322W)
			MRPL36 (YBR122C)
			MRPL37 (YBR268W)
			MRPL38 (YKL170W)
			MRPL39 (YML009C)
			MRPL4 (YLR439W)
			MRPL40 (YPL173W)
			MRPL44 (YMR225C)
			MRPL49 (YJL096W)
			MRPL50 (YNR022C)
			MRPL51 (YPR100W)
			MRPL6 (YHR147C)
			MRPL7 (YDR237W)
			MRPL8 (YJL063C)
			MRPL9 (YGR220C)
			RML2 (YEL050C)
			YDR115W (YDR115W)
			YML6 (YML025C)
			YPL183W-A (YPL183W-A)
	mitochondrial ribosomal small subunit	singlehit	MRP1 (YDR347W)
			MRP10 (YDL045W-A)
			MRP13 (YGR084C)
			MRP17 (YKL003C)
			MRP2 (YPR166C)
			MRP21 (YBL090W)
			MRP4 (YHL004W)
			MRP51 (YPL118W)
			MRPS16 (YPL013C)
			MRPS17 (YMR188C)
			MRPS18 (YNL306W)
			MRPS28 (YDR337W)
			MRPS35 (YGR165W)
			MRPS5 (YBR251W)
			MRPS8 (YMR158W)
			MRPS9 (YBR146W)
			NAM9 (YNL137C)
			PET123 (YOR158W)
			PPE1 (YHR075C)
			RSM10 (YDR041W)
			RSM18 (YER050C)
			RSM19 (YNR037C)
			RSM22 (YKL155C)
			RSM23 (YGL129C)
			RSM24 (YDR175C)
			RSM25 (YIL093C)
			RSM26 (YJR101W)
			RSM27 (YGR215W)
			RSM7 (YJR113C)
			SWS2 (YNL081C)
			VAR1 (Q0140)
			YMR31 (YFR049W)
	H+-transporting ATPase, Golgi	singlehit	CUP5 (YEL027W)
			PPA1 (YHR026W)
			STV1 (YMR054W)
			TFP1 (YDL185W)
			TFP3 (YPL234C)
			VMA10(YHR039C-A)
			VMA13 (YPR036W)
			VMA2 (YBR127C)
			VMA4 (YOR332W)
			VMA5 (YKL080W)
			VMA6 (YLR447C)
			VMA7 (YGR020C)
			VMA8 (YEL051W)
	mitochondrial pyruvate dehydrogenase complex	singlehit	LAT1 (YNL071W)
			LPD1 (YFL018C)
			PDA1 (YER178W)
			PDB1 (YBR221C)
			PDX1 (YGR193C)
			PKP1 (YIL042C)
			PTC5 (YOR090C)
	mitochondrial outer member translocase complex	singlehit	TOM20 (YGR082W)
			TOM22 (YNL131W)
			TOM40 (YMR203W)
			TOM5 (YPR133W-A)
			TOM6 (YOR045W)
			TOM7 (YNL070W)
			TOM70 (YNL121C)
	mitochondrial intermembrane space protein transporter complex	singlehit	TIM9 (YEL020W-A)
			TIM13 (YGR181W)
			TIM10 (YHR005C-A)
			TIM8 (YJR135W-A)
	peroxin docking complex	singlehit	PEX13 (YLR191W)
			PEX14 (YGL153W)
			PEX17 (YNL214W)
	Rtg1-Rtg3 complex	singlehit	RTG1 (YOL067C)
			RTG3 (YBL103C)
	HOPS complex	singlehit	PEP3 (YLR148W)
			PEP5 (YMR231W)
			VAM6 (YDL077C)
			VPS16 (YPL045W)
			VPS33 (YLR396C)
			VPS41 (YDR080W)
	Polarisome complex	singlehit	BNI1 (YNL271C)
			BUD6 (YLR319C)
			MSB3 (YNL293W)
			MSB4 (YOL112W)
			PEA2 (YER149C)
			SPA2 (YLL021W)
	putative Tkl1-Tkl2 isozyme complex	singlehit	TKL1 (YPR074C)
			TKL2 (YBR117C)
	Septin complex	singlehit	BUD4 (YJR092W)
			CDC11 (YJR076C)
			CDC10 (YCR002C)
			CDC12 (YHR107C)
			SHS1 (YDL225W)
			CDC3 (YLR314C)
	AMP-activated protein kinase complex	singlehit	SIP1 (YDR422C)
			SNF1 (YDR477W)
			GAL83 (YER027C)
			SNF4 (YGL115W)
			SIP2 (YGL208W)
	AP-1 adaptor complex	singlehit	APM2 (YHL019C)
			LAA1 (YJL207C)
			APL2 (YKL135C)
			APS1 (YLR170C)
			APM1 (YPL259C)
			APL4 (YPR029C)
	Iml1 complex	singlehit	NPR2 (YEL062W)
			NPR3 (YHL023C)
			IML1 (YJR138W)
	RQC complex	singlehit	NPL4 (YBR170C)
			CDC48 (YDL126C)
			RQC1 (YDR333C)
			UFD1 (YGR048W)
			RKR1 (YMR247C)
			TAE2 (YPL009C)
	SNARE complex	singlehit	SNC1 (YAL030W)
			SEC17 (YBL050W)
			SLY1 (YDR189W)
			TLG1 (YDR468C)
			SEC20 (YDR498C)
			VPS45 (YGL095C)
			USE1 (YGL098W)
			VAM7 (YGL212W)
			SEC9 (YGR009C)
			GOS1 (YHL031C)
			BET1 (YIL004C)
			SFT1 (YKL006C-A)
			YKT6 (YKL196C)
			SED5 (YLR026C)
			BOS1 (YLR078C)
			NYV1 (YLR093C)
			SEC22 (YLR268W)
			SPO20 (YMR017W)
			VTI1 (YMR197C)
			MSO1 (YNR049C)
			TLG2 (YOL018C)
			UFE1 (YOR075W)
			VAM3 (YOR106W)
			SNC2 (YOR327C)
			SSO1 (YPL232W)
	SPOTS complex	singlehit	TSC3 (YBR058C-A)
			LCB2 (YDR062W)
			ORM1 (YGR038W)
			SAC1 (YKL212W)
			ORM2 (YLR350W)
			LCB1 (YMR296C)
	Seh1-associated complex	singlehit	SEA4 (YBL104C)
			MTC5 (YDR128W)
			NPR2 (YEL062W)
			SEH1 (YGL100W)
			NPR3 (YHL023C)
			IML1 (YJR138W)
			SEC13 (YLR208W)
			RTC1 (YOL138C)
	Dop1-Mon2 complex	singlehit	DOP1 (YDR141C)
			MON2 (YNL297C)
	cytosolic large ribosomal subunit	singlehit	RDN25-1 (RDN25-1)
			RDN25-2 (RDN25-2)
			RDN5-1 (RDN5-1)
			RDN58-1 (RDN58-1)
			RDN58-2 (RDN58-2)
			RPL19B (YBL027W)
			RPL23A (YBL087C)
			RPL32 (YBL092W)
			RPL4A (YBR031W)
			RPL19A (YBR084C-A)
			RPL21A (YBR191W)
			REI1 (YBR267W)
			RPL31A (YDL075W)
			RPP1A (YDL081C)
			RPL13A (YDL082W)
			CDC48 (YDL126C)
			RPP1B (YDL130W)
			RPL41B (YDL133C-A)
			RPL35B (YDL136W)
			RPL41A (YDL184C)
			RPL35A (YDL191W)
			RPL4B (YDR012W)
			ARX1 (YDR101C)
			RQC1 (YDR333C)
			RPP2B (YDR382W)
			RPL12B (YDR418W)
			RPL37B (YDR500C)
			RPL12A (YEL054C)
			RPL23B (YER117W)
			RPL22B (YFL034C-A)
			RPL2A (YFR031C-A)
			RPL29 (YFR032C-A)
			RPL30 (YGL030W)
			RPL24A (YGL031C)
			RPL7A (YGL076C)
			LSG1 (YGL099W)
			RPL28 (YGL103W)
			RPL1B (YGL135W)
			RPL9A (YGL147C)
			RPL26B (YGR034W)
			RPL11B (YGR085C)
			RPL24B (YGR148C)
			RPL14B (YHL001W)
			RPL8A (YHL033C)
			RPL27A (YHR010W)
			RPL42B (YHR141C)
			NMD3 (YHR170W)
			RPL2B (YIL018W)
			RPL34B (YIL052C)
			RPL16A (YIL133C)
			RPL40A (YIL148W)
			RPL17B (YJL177W)
			RPL39 (YJL189W)
			RPL43B (YJR094W-A)
			RPL14A (YKL006W)
			RRP14 (YKL082C)
			RPL17A (YKL180W)
			RPL40B (YKR094C)
			RPL8B (YLL045C)
			RPL15A (YLR029C)
			RPL22A (YLR061W)
			RPL10 (YLR075W)
			RPL37A (YLR185W)
			RPL38 (YLR325C)
			RPP0 (YLR340W)
			RPL26A (YLR344W)
			REH1 (YLR387C)
			RPL31B (YLR406C)
			RPL6B (YLR448W)
			RPL6A (YML073C)
			RPL15B (YMR121C)
			RPL13B (YMR142C)
			RPL36A (YMR194W)
			RPL20A (YMR242C)
			RKR1 (YMR247C)
			RPL9B (YNL067W)
			RPL16B (YNL069C)
			RPL42A (YNL162W)
			JJJ1 (YNL227C)
			RPL18B (YNL301C)
			RPP2A (YOL039W)
			RPL18A (YOL120C)
			RPL25 (YOL127W)
			RPL3 (YOR063W)
			RPL33B (YOR234C)
			RPL20B (YOR312C)
			TAE2 (YPL009C)
			RPL21B (YPL079W)
			RPL5 (YPL131W)
			RPL33A (YPL143W)
			RPL7B (YPL198W)
			RPL1A (YPL220W)
			RPL36B (YPL249C-A)
			RPL43A (YPR043W)
			RPL11A (YPR102C)
	cytosolic small ribosomal subunit	singlehit	RDN18-1 (RDN18-1)
			RDN18-2 (RDN18-2)
			FUN12 (YAL035W)
			RPS8A (YBL072C)
			RPS11B (YBR048W)
			RPS6B (YBR181C)
			RPS9B (YBR189W)
			RPS14A (YCR031C)
			PAT1 (YCR077C)
			RPS29B (YDL061C)
			RPS16B (YDL083C)
			RPS11A (YDR025W)
			RPS13 (YDR064W)
			RPS17B (YDR447C)
			RPS18A (YDR450W)
			RPS24A (YER074W)
			RPS8B (YER102W)
			RPS26B (YER131W)
			RPS2 (YGL123W)
			RPS26A (YGL189C)
			RPS25A (YGR027C)
			YGR054W (YGR054W)
			RPS23A (YGR118W)
			RPS0A (YGR214W)
			RPS20 (YHL015W)
			RPS27B (YHR021C)
			RPS4B (YHR203C)
			RPS24B (YIL069C)
			RPS21B (YJL136C)
			RPS22A (YJL190C)
			RPS14B (YJL191W)
			RPS5 (YJR123W)
			RPS4A (YJR145C)
			RPS27A (YKL156W)
			RPS21A (YKR057W)
			RPS0B (YLR048W)
			RPS31 (YLR167W)
			RPS28B (YLR264W)
			RPS30A (YLR287C-A)
			RPS25B (YLR333C)
			RPS22B (YLR367W)
			RPS29A (YLR388W)
			RPS1A (YLR441C)
			RPS17A (YML024W)
			RPS18B (YML026C)
			RPS1B (YML063W)
			ASC1 (YMR116C)
			RPS16A (YMR143W)
			RPS10B (YMR230W)
			SIS1 (YNL007C)
			RPS7B (YNL096C)
			RPS3 (YNL178W)
			RPS19B (YNL302C)
			RPS15 (YOL040C)
			RPS19A (YOL121C)
			RPS7A (YOR096W)
			RPS28A (YOR167C)
			RPS30B (YOR182C)
			RPS10A (YOR293W)
			RPS12 (YOR369C)
			RPS9A (YPL081W)
			RPS6A (YPL090C)
			TIF5 (YPR041W)
			RPS23B (YPR132W)
			TIF3 (YPR163C)
	Cdc48-Doa1 complex	singlehit	DOA1 (YKL213C)
			CDC48 (YDL126C)
	Tsa1 multimer	singlehit	TSA1 (YML028W)
	Ribosome-associated complex (RAC)	singlehit	SSZ1 (YHR064C)
			ZUO1 (YGR285C)
	Ski complex	singlehit	SKI2 (YLR398C)
			SKI3 (YPR189W)
			SKI7 (YOR076C)
			SKI8 (YGL213C)
