# Supplementary material for: A genetic network that suppresses genome rearrangements in Saccharomyces cerevisiae and contains defects in cancers
Source: Nat Commun. 2016 Apr 13;7:11256. doi: 10.1038/ncomms11256 (PMC4833866; doi:10.1038/ncomms11256)
Supplement: Supplementary Data 3 — List of S. cerevisiae and human GIS genes with S-scores and number of mutations (by type) found in each gene. [file ncomms11256-s4.xlsx]

## Sheet: Gene list-NEW
Supplementary Data 3. List of S. cerevisiae and human GIS genes with S-scores and number of mutations (by type) found in each gene.
Yeast ORF	Yeast Gene	Human Gene	Human	Human	Human			S-Score		Ovarian Mutations																Colorectal Mutations
Yeast Single Mutant Gene List (hGIS1)								Ovarian	Colorectal	All SNV	All DEL	All INS	Missense	Nonsense	Silent	Frame_Shift_Del	Frame_Shift_Ins	Mononucleotide Repeat Frame_Shift	In_Frame_Del	In_Frame_Ins	Nonstop	Stop_Codon_Del	Start_Codon_Del	Start_Codon_Ins	Splice_Site	All SNV	All DEL	All INS	Missense	Nonsense	Silent	Frame_Shift_Del	Frame_Shift_Ins	Mononucleotide Repeat Frame_Shift	In_Frame_Del	In_Frame_Ins	Nonstop	Stop_Codon_Del	Start_Codon_Del	Start_Codon_Ins	Splice_Site
										--	--	--	--	--	--	--	--	--	--	--	--	--	--	--	--	--	--	--	--	--	--	--	--	--	--	--	--	--	--	--	--
YML086C	ALO1	-	-	-	-					--	--	--	--	--	--	--	--	--	--	--	--	--	--	--	--	--	--	--	--	--	--	--	--	--	--	--	--	--	--	--	--
YOR141C	ARP8	ACTR8	HGNC:14672	Ensembl:ENSG00000113812	Entrez:93973			-1.6078	-1.498	2	0	0	1	0	1	0	0	0	0	0	0	0	0	0	0	7	2	1	4	2	1	0	0	0	0	0	0	0	0	0	3
YJL115W	ASF1	ASF1B	HGNC:20996	Ensembl:ENSG00000105011	Entrez:55723			3.2654	-0.1747	1	0	0	1	0	0	0	0	0	0	0	0	0	0	0	0	2	0	0	2	0	0	0	0	0	0	0	0	0	0	0	0
YJL115W	ASF1	ASF1A	HGNC:20995	Ensembl:ENSG00000111875	Entrez:25842			0	0	--	--	--	--	--	--	--	--	--	--	--	--	--	--	--	--	3	0	0	3	0	0	0	0	0	0	0	0	0	0	0	0
YPL115C	BEM3	ABR	HGNC:81	Ensembl:ENSG00000159842	Entrez:29			1.5708	-1.6496	1	0	1	1	0	0	0	1	0	0	0	0	0	0	0	0	16	1	2	9	0	7	1	2	0	0	0	0	0	0	0	0
YPL115C	BEM3	BCR	HGNC:1014	Ensembl:ENSG00000186716	Entrez:613			-1.5647	-0.353	4	0	0	3	1	0	0	0	0	0	0	0	0	0	0	0	20	0	0	13	0	7	0	0	0	0	0	0	0	0	0	0
YBR290W	BSD2	-	-	-	-					--	--	--	--	--	--	--	--	--	--	--	--	--	--	--	--	--	--	--	--	--	--	--	--	--	--	--	--	--	--	--	--
YML102W	CAC2	CHAF1B	HGNC:1911	Ensembl:ENSG00000159259	Entrez:8208			1.2392	-0.151	1	0	0	1	0	0	0	0	0	0	0	0	0	0	0	0	8	0	0	5	0	3	0	0	0	0	0	0	0	0	0	0
YMR038C	CCS1	CCS	HGNC:1613	Ensembl:ENSG00000173992	Entrez:9973			1.0278	-0.2067	1	0	0	0	0	0	0	0	0	0	0	0	0	0	0	0	6	0	1	2	0	4	0	1	0	0	0	0	0	0	0	0
YCR094W	CDC50	TMEM30A	HGNC:16667	Ensembl:ENSG00000112697	Entrez:55754			-1.0669	-0.1041	1	0	0	1	0	0	0	0	0	0	0	0	0	0	0	0	7	0	0	5	2	0	0	0	0	0	0	0	0	0	0	0
YCR094W	CDC50	TMEM30B	HGNC:27254	Ensembl:ENSG00000182107	Entrez:161291			-1.2099	-1.1714	--	--	--	--	--	--	--	--	--	--	--	--	--	--	--	--	8	1	1	1	0	7	0	0	0	0	0	0	0	0	0	0
YLR418C	CDC73	CDC73	HGNC:16783	Ensembl:ENSG00000134371	Entrez:79577			2.1638	-0.3892	4	0	0	2	0	0	0	0	0	0	0	0	0	0	0	0	17	0	1	14	2	1	0	1	0	0	0	0	0	0	0	0
YDL164C	CDC9	LIG1	HGNC:6598	Ensembl:ENSG00000105486	Entrez:3978			-0.4563	-0.415	2	0	0	1	0	1	0	0	0	0	0	0	0	0	0	0	17	0	0	8	2	7	0	0	0	0	0	0	0	0	0	0
YFR036W	CDC26	-	-	-	-					--	--	--	--	--	--	--	--	--	--	--	--	--	--	--	--	--	--	--	--	--	--	--	--	--	--	--	--	--	--	--	--
YGL003C	CDH1	FZR1	HGNC:24824	Ensembl:ENSG00000105325	Entrez:51343			-2.4498	-0.9763	--	--	--	--	--	--	--	--	--	--	--	--	--	--	--	--	4	0	0	3	0	1	0	0	0	0	0	0	0	0	0	0
YGL003C	CDH1	CDC20	HGNC:1723	Ensembl:ENSG00000117399	Entrez:991			1.4362	-1.6568	3	1	0	3	0	0	1	0	0	0	0	0	0	0	0	0	3	0	0	3	0	0	0	0	0	0	0	0	0	0	0	0
YGL003C	CDH1	CDC20B	HGNC:24222	Ensembl:ENSG00000164287	Entrez:166979			-0.3654	-0.0999	1	0	0	1	0	0	0	0	0	0	0	0	0	0	0	0	12	0	1	9	2	1	0	0	0	0	0	0	0	0	0	0
YBR274W	CHK1	CHEK1	HGNC:1925	Ensembl:ENSG00000149554	Entrez:1111			1.9541	-1.6568	3	0	0	3	0	0	0	0	0	0	0	0	0	0	0	0	5	2	1	3	1	0	1	1	1	0	0	0	0	0	0	0
YPL008W	CHL1	DDX11	HGNC:2736	Ensembl:ENSG00000013573	Entrez:1663			3.188	1.3498	2	0	0	2	0	0	0	0	0	0	0	0	0	0	0	0	18	0	0	12	0	6	0	0	0	0	0	0	0	0	0	0
YOR039W	CKB2	CSNK2B	HGNC:2460	Ensembl:ENSG00000204435	Entrez:1460			1.2484	0.3268	2	0	0	1	0	1	0	0	0	0	0	0	0	0	0	0	2	0	0	1	1	0	0	0	0	0	0	0	0	0	0	0
YPR119W	CLB2	CCNB2	HGNC:1580	Ensembl:ENSG00000157456	Entrez:9133			-1.3656	-1.6091	--	--	--	--	--	--	--	--	--	--	--	--	--	--	--	--	4	0	0	4	0	0	0	0	0	0	0	0	0	0	0	0
YPR120C	CLB5	CCNB1	HGNC:1579	Ensembl:ENSG00000134057	Entrez:891			-2.3176	-1.9824	--	--	--	--	--	--	--	--	--	--	--	--	--	--	--	--	8	0	0	8	0	0	0	0	0	0	0	0	0	0	0	0
YPL256C	CLN2	-	-	-	-					--	--	--	--	--	--	--	--	--	--	--	--	--	--	--	--	--	--	--	--	--	--	--	--	--	--	--	--	--	--	--	--
YIL132C	CSM2	SWSAP1 (C19orf39)	HGNC:26638	Ensembl:ENSG00000173928	Entrez:126074			2.3985	0	--	--	--	--	--	--	--	--	--	--	--	--	--	--	--	--	--	--	--	--	--	--	--	--	--	--	--	--	--	--	--	--
YMR048W	CSM3	TIPIN	HGNC:30750	Ensembl:ENSG00000075131	Entrez:54962			0.1945	-1.9369	1	0	0	1	0	0	0	0	0	0	0	0	0	0	0	0	3	0	0	2	0	0	0	0	0	0	0	0	0	0	0	0
YHR191C	CTF8	-	-	-	-					--	--	--	--	--	--	--	--	--	--	--	--	--	--	--	--	--	--	--	--	--	--	--	--	--	--	--	--	--	--	--	--
YMR078C	CTF18	CHTF18	HGNC:18435	Ensembl:ENSG00000127586	Entrez:63922			0.7829	-0.0335	--	--	--	--	--	--	--	--	--	--	--	--	--	--	--	--	8	1	0	7	0	1	0	0	0	0	0	0	0	0	0	0
YPR135W	CTF4	WDHD1	HGNC:23170	Ensembl:ENSG00000198554	Entrez:11169			0.1442	-2.373	1	0	0	1	0	0	0	0	0	0	0	0	0	0	0	0	21	2	0	15	5	1	1	0	0	0	0	0	0	0	0	1
YJL006C	CTK2	CCNT1	HGNC:1599	Ensembl:ENSG00000129315	Entrez:904			1.2687	0.263	2	1	0	1	0	1	1	0	0	0	0	0	0	0	0	0	11	0	0	5	1	5	0	0	0	0	0	0	0	0	0	0
YJL006C	CTK2	CCNT2	HGNC:1600	Ensembl:ENSG00000082258	Entrez:905			-0.9265	-0.353	2	0	0	2	0	0	0	0	0	0	0	0	0	0	0	0	14	0	0	6	1	7	0	0	0	0	0	0	0	0	0	0
YJL006C	CTK2	CCNK	HGNC:1596	Ensembl:ENSG00000090061	Entrez:8812			-1.0288	-1.3333	--	--	--	--	--	--	--	--	--	--	--	--	--	--	--	--	1	1	1	1	0	0	1	1	0	0	0	0	0	0	0	0
YCL016C	DCC1	DSCC1	HGNC:24453	Ensembl:ENSG00000136982	Entrez:79075			4.0073	1.2313	--	--	--	--	--	--	--	--	--	--	--	--	--	--	--	--	5	0	0	4	0	1	0	0	0	0	0	0	0	0	0	0
YPL194W	DDC1	RAD9A	HGNC:9827	Ensembl:ENSG00000172613	Entrez:5883			2.0163	0	1	0	0	0	0	1	0	0	0	0	0	0	0	0	0	0	2	0	0	1	0	1	0	0	0	0	0	0	0	0	0	0
YPL194W	DDC1	RAD9B	HGNC:21700	Ensembl:ENSG00000151164	Entrez:144715			1.3919	1.3089	--	--	--	--	--	--	--	--	--	--	--	--	--	--	--	--	5	0	1	4	1	0	0	1	0	0	0	0	0	0	0	0
YOR080W	DIA2	-	-	-	-					--	--	--	--	--	--	--	--	--	--	--	--	--	--	--	--	--	--	--	--	--	--	--	--	--	--	--	--	--	--	--	--
YHR164C	DNA2	DNA2	HGNC:2939	Ensembl:ENSG00000138346	Entrez:1763			0	0	5	0	0	4	0	1	0	0	0	0	0	0	0	0	0	0	13	1	1	9	0	4	1	1	0	0	0	0	0	0	0	0
YHR164C, YKL017C	DNA2	IGHMBP2	HGNC:5542	Ensembl:ENSG00000132740	Entrez:3508			2.6851	-0.8013	6	1	0	6	0	1	1	0	0	0	0	0	0	0	0	0	11	1	0	9	0	2	1	0	0	0	0	0	0	0	0	0
YOR005C	DNL4	LIG4	HGNC:6601	Ensembl:ENSG00000174405	Entrez:3981			-1.2854	2.3755	3	0	0	3	0	0	0	0	0	0	0	0	0	0	0	0	21	0	0	15	1	5	0	0	0	0	0	0	0	0	0	0
YDR440W	DOT1	DOT1L	HGNC:24948	Ensembl:ENSG00000104885	Entrez:84444			0.2589	-0.6727	0	0	0	1	0	0	0	0	0	0	0	0	0	0	0	0	25	1	0	19	1	4	0	0	0	0	0	0	0	0	0	0
YJL090C	DPB11	TOPBP1	HGNC:17008	Ensembl:ENSG00000163781	Entrez:11073			2.3525	1.0194	2	1	0	2	0	0	1	0	0	0	0	0	0	0	0	0	17	3	0	12	2	3	3	0	0	0	0	0	0	0	0	0
YGL043W	DST1	TCEA2	HGNC:11614	Ensembl:ENSG00000171703	Entrez:6919			3.1258	1.9172	--	--	--	--	--	--	--	--	--	--	--	--	--	--	--	--	7	1	0	6	0	1	0	0	0	1	0	0	0	0	0	0
YDL101C	DUN1	PRKD1	HGNC:9407	Ensembl:ENSG00000184304	Entrez:5587			-0.3039	-0.6568	6	0	0	3	0	3	0	0	0	0	0	0	0	0	0	0	35	1	1	25	3	7	0	1	0	1	0	0	0	0	0	0
YDL101C	DUN1	PRKD2	HGNC:17293	Ensembl:ENSG00000105287	Entrez:25865			-2.0708	0	5	0	0	1	0	3	0	0	0	0	0	0	0	0	0	1	13	1	1	7	0	6	1	1	0	0	0	0	0	0	0	0
YDL101C	DUN1	PRKD3	HGNC:9408	Ensembl:ENSG00000115825	Entrez:23683			1.062	-1.3089	3	0	0	3	0	0	0	0	0	0	0	0	0	0	0	0	15	0	0	15	0	0	0	0	0	0	0	0	0	0	0	0
YDR359C	EAF1	-	-	-	-					--	--	--	--	--	--	--	--	--	--	--	--	--	--	--	--	--	--	--	--	--	--	--	--	--	--	--	--	--	--	--	--
YOR144C	ELG1	ATAD5	HGNC:25752	Ensembl:ENSG00000176208	Entrez:79915			-3.3858	-0.9303	4	0	0	3	1	0	0	0	0	0	0	0	0	0	0	0	27	6	1	19	3	5	6	1	0	0	0	0	0	0	0	0
YKL048C	ELM1	CAMKK1	HGNC:1469	Ensembl:ENSG00000004660	Entrez:84254			0.2085	-1.7865	2	0	0	1	0	1	0	0	0	0	0	0	0	0	0	0	6	0	0	4	0	2	0	0	0	0	0	0	0	0	0	0
YKL048C	ELM1	CAMKK2	HGNC:1470	Ensembl:ENSG00000110931	Entrez:10645			-0.7045	-0.6568	--	--	--	--	--	--	--	--	--	--	--	--	--	--	--	--	8	2	1	7	0	1	2	1	0	0	0	0	0	0	0	0
YJR054W	ERM6									--	--	--	--	--	--	--	--	--	--	--	--	--	--	--	--	--	--	--	--	--	--	--	--	--	--	--	--	--	--	--	--
YMR219W	ESC1	-	-	-	-					--	--	--	--	--	--	--	--	--	--	--	--	--	--	--	--	--	--	--	--	--	--	--	--	--	--	--	--	--	--	--	--
YDR363W	ESC2	NFATC2IP	HGNC:25906	Ensembl:ENSG00000176953	Entrez:84901			-1.4767	0.599	1	0	0	1	1	0	0	0	0	0	0	0	0	0	0	0	3	1	0	3	0	0	1	0	0	0	0	0	0	0	0	0
YLR233C	EST1	SMG6	HGNC:17809	Ensembl:ENSG00000070366	Entrez:23293			-3.0797	-1.7928	4	0	0	2	2	0	0	0	0	0	0	0	0	0	0	0	20	0	0	14	1	5	0	0	0	0	0	0	0	0	0	0
YLR233C	EST1	SMG5	HGNC:24644	Ensembl:ENSG00000198952	Entrez:23381			3.0208	0.6727	2	0	0	0	0	2	0	0	0	0	0	0	0	0	0	0	19	0	2	11	3	5	0	2	0	0	0	0	0	0	0	0
YLR233C	EST1	SMG7	HGNC:16792	Ensembl:ENSG00000116698	Entrez:9887			2.6602	1.2478	2	0	0	1	0	1	0	0	0	0	0	0	0	0	0	0	20	1	0	12	0	6	1	0	0	0	0	0	0	0	0	1
YLR318W	EST2	TERT	HGNC:11730	Ensembl:ENSG00000164362	Entrez:7015			3.1511	0.3778	1	0	0	1	0	0	0	0	0	0	0	0	0	0	0	0	15	0	0	7	0	8	0	0	0	0	0	0	0	0	0	0
YIL009C-A	EST3	-	-	-	-					--	--	--	--	--	--	--	--	--	--	--	--	--	--	--	--	--	--	--	--	--	--	--	--	--	--	--	--	--	--	--	--
YOR033C	EXO1	EXO1	HGNC:3511	Ensembl:ENSG00000174371	Entrez:9156			2.8443	-0.5244	4	0	0	4	0	0	0	0	0	0	0	0	0	0	0	0	12	1	0	8	1	3	1	0	0	0	0	0	0	0	0	0
YNL153C	GIM3	PFDN4	HGNC:8868	Ensembl:ENSG00000101132	Entrez:5203			3.1158	3.9577	--	--	--	--	--	--	--	--	--	--	--	--	--	--	--	--	4	0	0	3	1	0	0	0	0	0	0	0	0	0	0	0
YPL137C	GIP3	-	-	-	-					--	--	--	--	--	--	--	--	--	--	--	--	--	--	--	--	--	--	--	--	--	--	--	--	--	--	--	--	--	--	--	--
YKL017C	HCS1	IGHMBP2	HGNC:5542	Ensembl:ENSG00000132740	Entrez:3508			Duplicate	Duplicate	0	0	0	0	0	0	0	0	0	0	0	0	0	0	0	0	0	0	0	0	0	0	0	0	0	0	0	0	0	0	0	0
YGL194C	HOS2	HDAC1	HGNC:4852	Ensembl:ENSG00000116478	Entrez:3065			1.0152	-2.3586	1	0	0	1	0	0	0	0	0	0	0	0	0	0	0	0	5	1	0	4	0	1	0	0	0	1	0	0	0	0	0	0
YGL194C	HOS2	HDAC2	HGNC:4853	Ensembl:ENSG00000196591	Entrez:3066			-0.7716	-1.5666	--	--	--	--	--	--	--	--	--	--	--	--	--	--	--	--	7	2	0	3	2	1	2	0	0	0	0	0	0	0	0	1
YGL194C	HOS2	HDAC3	HGNC:4854	Ensembl:ENSG00000171720	Entrez:8841			-1.0768	-0.1926	2	0	0	1	0	0	0	0	0	0	0	0	0	0	0	1	4	0	0	3	0	0	0	0	0	0	0	0	0	0	0	1
YGL194C	HOS2	HDAC8	HGNC:13315	Ensembl:ENSG00000147099	Entrez:55869			0.2235	0.6408	--	--	--	--	--	--	--	--	--	--	--	--	--	--	--	--	2	0	0	2	0	0	0	0	0	0	0	0	0	0	0	0
YKL101W	HSL1	BRSK1	HGNC:18994	Ensembl:ENSG00000160469	Entrez:84446			1.9635	0.2787	4	0	0	2	0	2	0	0	0	0	0	0	0	0	0	0	17	5	5	8	3	6	5	5	0	0	0	0	0	0	0	0
YKL101W	HSL1	BRSK2	HGNC:11405	Ensembl:ENSG00000174672	Entrez:9024			0.251	1.1714	--	--	--	--	--	--	--	--	--	--	--	--	--	--	--	--	7	2	0	7	0	0	2	0	0	0	0	0	0	0	0	0
YOR025W,YDR191W	HST3	SIRT1	HGNC:14929	Ensembl:ENSG00000096717	Entrez:23411			-0.9301	-0.0673	1	0	0	0	0	1	0	0	0	0	0	0	0	0	0	0	11	0	0	8	1	2	0	0	0	0	0	0	0	0	0	0
YOR025W,YDR191W	HST3	SIRT5	HGNC:14933	Ensembl:ENSG00000124523	Entrez:23408			0.5232	-1.0227	1	0	0	1	0	0	0	0	0	0	0	0	0	0	0	0	8	0	0	6	0	2	0	0	0	0	0	0	0	0	0	0
YOR025W,YDR191W	HST4	SIRT1	HGNC:14929	Ensembl:ENSG00000096717	Entrez:23411			Duplicate	Duplicate	0	0	0	0	0	0	0	0	0	0	0	0	0	0	0	0	0	0	0	0	0	0	0	0	0	0	0	0	0	0	0	0
YOR025W,YDR191W	HST4	SIRT5	HGNC:14933	Ensembl:ENSG00000124523	Entrez:23408			Duplicate	Duplicate	0	0	0	0	0	0	0	0	0	0	0	0	0	0	0	0	0	0	0	0	0	0	0	0	0	0	0	0	0	0	0	0
YDR225W	HTA1	H2AFJ	HGNC:14456	Ensembl:ENSG00000111332	Entrez:55766			1.7564	-1.6331	1	0	0	1	0	0	0	0	0	0	0	0	0	0	0	0	0	1	1	0	0	0	0	0	0	0	0	0	0	0	0	0
YDR225W	HTA1	H2AFX	HGNC:4739	Ensembl:ENSG00000188486	Entrez:3014			1.623	-1.0194	--	--	--	--	--	--	--	--	--	--	--	--	--	--	--	--	--	--	--	--	--	--	--	--	--	--	--	--	--	--	--	--
YDR225W	HTA1	HIST1H2AE	HGNC:4724	Ensembl:ENSG00000168274	Entrez:3012			2.3719	0.6091	2	0	0	1	0	0	0	0	0	0	0	0	0	0	0	0	2	0	1	1	0	1	0	0	0	0	0	0	0	0	0	0
YDR225W	HTA1	HIST3H2A	HGNC:20507	Ensembl:ENSG00000181218	Entrez:92815			2.7489	1.2478	1	0	0	0	0	1	0	0	0	0	0	0	0	0	0	0	0	2	0	0	0	0	0	0	0	1	0	0	0	0	0	0
YDR225W	HTA1	HIST1H2AH	HGNC:13671	Ensembl:ENSG00000184825	Entrez:85235			2.4379	-0.689	1	0	0	0	0	0	0	0	0	0	0	0	0	0	0	0	1	1	0	0	0	1	0	0	0	1	0	0	0	0	0	0
YDR225W	HTA1	HIST1H2AI	HGNC:4725	Ensembl:ENSG00000196747	Entrez:8329			2.2008	0.2745	--	--	--	--	--	--	--	--	--	--	--	--	--	--	--	--	1	0	0	1	0	0	0	0	0	0	0	0	0	0	0	0
YDR225W	HTA1	HIST1H2AC	HGNC:4733	Ensembl:ENSG00000180573	Entrez:8334			2.3695	-0.6038	1	0	0	0	0	0	0	0	0	0	0	0	0	0	0	0	3	1	0	3	0	0	0	0	0	0	0	0	0	0	0	0
YDR225W	HTA1	HIST2H2AA3	HGNC:4736	Ensembl:ENSG00000183558	Entrez:8337			1.6737	1.4801	--	--	--	--	--	--	--	--	--	--	--	--	--	--	--	--	--	--	--	--	--	--	--	--	--	--	--	--	--	--	--	--
YDR225W	HTA1	HIST1H2AG	HGNC:4737	Ensembl:ENSG00000196787	Entrez:8969			2.4937	-0.8777	3	0	0	2	0	0	0	0	0	0	0	0	0	0	0	0	3	0	0	0	0	3	0	0	0	0	0	0	0	0	0	0
YDR225W	HTA1	HIST1H2AB	HGNC:4734	Ensembl:ENSG00000137259	Entrez:8335			2.538	0.7037	--	--	--	--	--	--	--	--	--	--	--	--	--	--	--	--	4	0	0	3	0	1	0	0	0	0	0	0	0	0	0	0
YPL017C	IRC15	DLD	HGNC:2898	Ensembl:ENSG00000091140	Entrez:1738			0.7596	0.8594	--	--	--	--	--	--	--	--	--	--	--	--	--	--	--	--	3	2	0	2	1	1	1	0	0	0	0	0	0	0	0	0
YDR332W	IRC3	-	-	-	-					--	--	--	--	--	--	--	--	--	--	--	--	--	--	--	--	--	--	--	--	--	--	--	--	--	--	--	--	--	--	--	--
YBR245C	ISW1	SMARCA1	HGNC:11097	Ensembl:ENSG00000102038	Entrez:6594			-0.0356	1.08	6	0	0	3	1	2	0	0	0	0	0	0	0	0	0	0	23	5	1	19	2	2	3	1	0	2	0	0	0	0	0	0
YBR245C	ISW1	SMARCA5	HGNC:11101	Ensembl:ENSG00000153147	Entrez:8467			-1.1516	-1.3586	--	--	--	--	--	--	--	--	--	--	--	--	--	--	--	--	23	0	0	16	1	5	0	0	0	0	0	0	0	0	0	1
YDR499W	LCD1	ATRIP	HGNC:33499	Ensembl:ENSG00000164053	Entrez:84126			-0.6761	-0.412	4	0	0	2	0	2	0	0	0	0	0	0	0	0	0	0	9	3	0	3	0	6	2	0	0	0	0	0	0	0	0	1
YGL090W	LIF1	XRCC4	HGNC:12831	Ensembl:ENSG00000152422	Entrez:7518			-2.4745	-0.4377	--	--	--	--	--	--	--	--	--	--	--	--	--	--	--	--	8	1	0	5	1	1	1	0	0	0	0	0	0	0	0	1
YDR439W	LRS4	-	-	-	-					--	--	--	--	--	--	--	--	--	--	--	--	--	--	--	--	--	--	--	--	--	--	--	--	--	--	--	--	--	--	--	--
YBR136W	MEC1	ATR	HGNC:882	Ensembl:ENSG00000175054	Entrez:545			3.1831	0	3	0	0	3	0	0	0	0	0	0	0	0	0	0	0	0	36	6	2	23	6	7	0	2	5	1	0	0	0	0	0	0
YLR288C	MEC3	HUS1	HGNC:5309	Ensembl:ENSG00000136273	Entrez:3364			0.4396	1.7483	2	0	0	1	0	1	0	0	0	0	0	0	0	0	0	0	6	0	0	3	0	3	0	0	0	0	0	0	0	0	0	0
YLR288C	MEC3	HUS1B	HGNC:16485	Ensembl:ENSG00000188996	Entrez:135458			2.8326	1.237	--	--	--	--	--	--	--	--	--	--	--	--	--	--	--	--	8	0	0	4	1	3	0	0	0	0	0	0	0	0	0	0
YIL128W	MET18	MMS19	HGNC:13824	Ensembl:ENSG00000155229	Entrez:64210			-2.6271	-1.9503	--	--	--	--	--	--	--	--	--	--	--	--	--	--	--	--	7	1	0	6	0	1	0	0	0	0	0	0	0	0	0	1
YMR167W	MLH1	MLH1	HGNC:7127	Ensembl:ENSG00000076242	Entrez:4292			-1.9498	-2.0974	5	0	0	1	1	2	0	0	0	0	0	0	0	0	0	0	15	5	1	11	1	1	4	1	0	1	0	0	0	0	0	1
YLL061W	MMP1	-								--	--	--	--	--	--	--	--	--	--	--	--	--	--	--	--	--	--	--	--	--	--	--	--	--	--	--	--	--	--	--	--
YPR164W	MMS1	-	-	-	-					--	--	--	--	--	--	--	--	--	--	--	--	--	--	--	--	--	--	--	--	--	--	--	--	--	--	--	--	--	--	--	--
YGL087C	MMS2	UBE2V1	HGNC:12494	Ensembl:ENSG00000124208	Entrez:7335			3.0871	1.9359	--	--	--	--	--	--	--	--	--	--	--	--	--	--	--	--	--	--	--	--	--	--	--	--	--	--	--	--	--	--	--	--
YGL087C	MMS2	UBE2V2	HGNC:12495	Ensembl:ENSG00000169139	Entrez:7336			2.4462	2.5857	--	--	--	--	--	--	--	--	--	--	--	--	--	--	--	--	2	0	0	1	0	1	0	0	0	0	0	0	0	0	0	0
YEL019C	MMS21	NSMCE2	HGNC:26513	Ensembl:ENSG00000156831	Entrez:286053			4.164	1.3833	1	0	0	1	0	0	0	0	0	0	0	0	0	0	0	0	2	0	0	0	0	2	0	0	0	0	0	0	0	0	0	0
YBR098W	MMS4	EME1	HGNC:24965	Ensembl:ENSG00000154920	Entrez:146956			1.4202	0	1	0	0	0	0	1	0	0	0	0	0	0	0	0	0	0	10	1	0	7	0	2	1	0	0	0	0	0	0	0	0	1
YBR098W	MMS4	EME2	HGNC:27289	Ensembl:ENSG00000197774	Entrez:197342			1.3667	0	--	--	--	--	--	--	--	--	--	--	--	--	--	--	--	--	4	1	0	1	0	3	1	0	0	0	0	0	0	0	0	0
YIR002C	MPH1	FANCM	HGNC:23168	Ensembl:ENSG00000187790	Entrez:57697			-1.9756	-2.2939	5	1	0	3	1	1	1	0	0	0	0	0	0	0	0	0	37	1	3	30	3	4	0	3	0	1	0	0	0	0	0	0
YIR002C	MPH1	DHX58	HGNC:29517	Ensembl:ENSG00000108771	Entrez:79132			-0.2484	-0.8867	--	--	--	--	--	--	--	--	--	--	--	--	--	--	--	--	9	0	0	7	1	1	0	0	0	0	0	0	0	0	0	0
YIR002C	MPH1	IFIH1	HGNC:18873	Ensembl:ENSG00000115267	Entrez:64135			0.5577	0.1714	3	0	0	3	0	0	0	0	0	0	0	0	0	0	0	0	19	0	0	13	2	3	0	0	0	0	0	0	0	0	0	1
YIR002C	MPH1	DDX58	HGNC:19102	Ensembl:ENSG00000107201	Entrez:23586			-0.3504	0.4344	3	0	0	3	0	0	0	0	0	0	0	0	0	0	0	0	15	1	1	12	2	1	1	0	0	0	0	0	0	0	0	0
YCL061C	MRC1	CLSPN	HGNC:19715	Ensembl:ENSG00000092853	Entrez:63967			2.4418	-0.4556	2	0	0	2	0	0	0	0	0	0	0	0	0	0	0	0	20	0	1	15	3	2	0	1	0	0	0	0	0	0	0	0
YMR224C	MRE11	MRE11A	HGNC:7230	Ensembl:ENSG00000020922	Entrez:4361			1.3852	-0.7343	2	0	0	0	0	1	0	0	0	0	0	0	0	0	0	1	15	1	0	11	0	3	0	0	0	0	0	0	0	0	0	1
YOL090W	MSH2	MSH2	HGNC:7325	Ensembl:ENSG00000095002	Entrez:4436			-0.5609	-0.1329	2	1	0	1	0	1	1	0	0	0	0	0	0	0	0	0	17	5	1	11	3	3	3	1	0	1	0	0	0	0	0	1
YCR092C	MSH3	MSH3	HGNC:7326	Ensembl:ENSG00000113318	Entrez:4437			-4.2363	-1.08	2	0	0	2	0	0	0	0	0	0	0	0	0	0	0	0	14	14	0	13	0	1	3	0	11	0	0	0	0	0	0	0
YDR097C	MSH6	MSH6	HGNC:7329	Ensembl:ENSG00000116062	Entrez:2956			-0.1027	0	5	0	0	2	1	2	0	0	0	0	0	0	0	0	0	0	35	4	5	19	6	10	1	3	5	0	0	0	0	0	0	0
YBR195C	MSI1	RBBP4	HGNC:9887	Ensembl:ENSG00000162521	Entrez:5928			0.9487	-0.8824	1	0	0	1	0	0	0	0	0	0	0	0	0	0	0	0	3	0	0	3	0	0	0	0	0	0	0	0	0	0	0	0
YBR195C	MSI1	RBBP7	HGNC:9890	Ensembl:ENSG00000102054	Entrez:5931			-0.4051	0.8078	2	0	0	1	0	1	0	0	0	0	0	0	0	0	0	0	15	2	0	15	0	0	1	0	0	1	0	0	0	0	0	0
YBR195C	MSI1	WDR73	HGNC:25928	Ensembl:ENSG00000177082	Entrez:84942			-0.1522	-1.5499	--	--	--	--	--	--	--	--	--	--	--	--	--	--	--	--	4	2	0	3	0	1	2	0	0	0	0	0	0	0	0	0
YGR257C	MTM1	SLC25A39	HGNC:24279	Ensembl:ENSG00000013306	Entrez:51629			-0.5476	-0.3086	1	0	0	1	0	0	0	0	0	0	0	0	0	0	0	0	6	0	0	5	0	0	0	0	0	0	0	0	0	0	0	1
YGR257C	MTM1	SLC25A40	HGNC:29680	Ensembl:ENSG00000075303	Entrez:55972			2.2376	0.4433	--	--	--	--	--	--	--	--	--	--	--	--	--	--	--	--	6	0	0	4	2	0	0	0	0	0	0	0	0	0	0	0
YDR386W	MUS81	MUS81	HGNC:29814	Ensembl:ENSG00000172732	Entrez:80198			-0.9869	-0.4377	1	0	0	0	1	0	0	0	0	0	0	0	0	0	0	0	9	0	0	6	1	2	0	0	0	0	0	0	0	0	0	0
YDR288W	NSE3	-	-	-	-					--	--	--	--	--	--	--	--	--	--	--	--	--	--	--	--	--	--	--	--	--	--	--	--	--	--	--	--	--	--	--	--
YKR082W	NUP133	NUP133	HGNC:18016	Ensembl:ENSG00000069248	Entrez:55746			1.7588	0.7944	3	0	0	2	0	1	0	0	0	0	0	0	0	0	0	0	18	1	0	11	2	4	1	0	0	0	0	0	0	0	0	1
YAR002W	NUP60	NUP153	HGNC:8062	Ensembl:ENSG00000124789	Entrez:9972			2.613	-1.6456	2	0	0	2	0	0	0	0	0	0	0	0	0	0	0	0	14	2	2	9	0	5	1	1	0	0	0	0	0	0	0	2
YDL116W	NUP84	NUP107	HGNC:29914	Ensembl:ENSG00000111581	Entrez:57122			0.5191	0.0775	1	0	0	1	0	0	0	0	0	0	0	0	0	0	0	0	17	1	0	13	2	1	1	0	0	0	0	0	0	0	0	0
YML060W	OGG1	OGG1	HGNC:8125	Ensembl:ENSG00000114026	Entrez:4968			0.4979	0.6568	2	0	0	1	0	0	0	0	0	0	0	0	0	0	0	0	3	0	0	2	0	1	0	0	0	0	0	0	0	0	0	0
YDR113C	PDS1	PTTG1	HGNC:9690	Ensembl:ENSG00000164611	Entrez:9232			-1.1527	-1.263	--	--	--	--	--	--	--	--	--	--	--	--	--	--	--	--	2	1	0	1	0	0	1	0	0	0	0	0	0	0	0	0
YOR386W	PHR1	CRY1	HGNC:2384	Ensembl:ENSG00000008405	Entrez:1407			-0.3365	0.8494	3	0	0	2	0	1	0	0	0	0	0	0	0	0	0	0	12	0	0	8	1	3	0	0	0	0	0	0	0	0	0	0
YOR386W	PHR1	CRY2	HGNC:2385	Ensembl:ENSG00000121671	Entrez:1408			-0.5172	0.737	--	--	--	--	--	--	--	--	--	--	--	--	--	--	--	--	6	0	0	4	1	1	0	0	0	0	0	0	0	0	0	0
YML061C,YHR031C	PIF1	PIF1	HGNC:26220	Ensembl:ENSG00000140451	Entrez:80119			0.7868	-1.226	--	--	--	--	--	--	--	--	--	--	--	--	--	--	--	--	4	2	0	3	1	0	2	0	0	0	0	0	0	0	0	0
YBL051C	PIN4	CSTF2	HGNC:2484	Ensembl:ENSG00000101811	Entrez:1478			1.4233	0.8494	--	--	--	--	--	--	--	--	--	--	--	--	--	--	--	--	6	0	0	3	1	2	0	0	0	0	0	0	0	0	0	0
YBL051C	PIN4	CSTF2T	HGNC:17086	Ensembl:ENSG00000177613	Entrez:23283			-1.0085	-1.0692	2	0	0	2	0	0	0	0	0	0	0	0	0	0	0	0	13	1	0	8	1	4	1	0	0	0	0	0	0	0	0	0
YBR088C	POL30	PCNA	HGNC:8729	Ensembl:ENSG00000132646	Entrez:5111			1.2772	-0.3622	--	--	--	--	--	--	--	--	--	--	--	--	--	--	--	--	5	0	0	4	0	1	0	0	0	0	0	0	0	0	0	0
YNL082W	PMS1	PMS1	HGNC:9121	Ensembl:ENSG00000064933	Entrez:5378			1.8957	0.4344	3	0	0	2	0	1	0	0	0	0	0	0	0	0	0	0	11	1	0	6	3	2	1	0	0	0	0	0	0	0	0	0
YNL082W	PMS1	PMS2	HGNC:9122	Ensembl:ENSG00000122512	Entrez:5395			-0.0037	2.334	1	0	0	1	0	0	0	0	0	0	0	0	0	0	0	0	18	0	0	7	3	8	0	0	0	0	0	0	0	0	0	1
YNL082W	PMS1	PMS2L3	HGNC:9128	Ensembl:ENSG00000127957	Entrez:5387			0.8839	0	1	0	0	0	0	0	0	0	0	0	0	0	0	0	0	0	--	--	--	--	--	--	--	--	--	--	--	--	--	--	--	--
YJR043C	POL32	POLD3	HGNC:20932	Ensembl:ENSG00000077514	Entrez:10714			3.1599	0.6568	2	0	0	1	0	1	0	0	0	0	0	0	0	0	0	0	8	2	1	4	2	2	2	1	0	0	0	0	0	0	0	0
YKL116C	PRR1	-	-	-	-					--	--	--	--	--	--	--	--	--	--	--	--	--	--	--	--	--	--	--	--	--	--	--	--	--	--	--	--	--	--	--	--
YLR376C, YER095W	PSY3	RAD51D (RAD51L3)	HGNC:9823	Ensembl:ENSG00000185379	Entrez:5892			0	0	--	--	--	--	--	--	--	--	--	--	--	--	--	--	--	--	2	0	0	2	0	0	0	0	0	0	0	0	0	0	0	0
YPL022W	RAD1	ERCC4	HGNC:3436	Ensembl:ENSG00000175595	Entrez:2072			-0.5217	1.0194	3	0	0	1	0	2	0	0	0	0	0	0	0	0	0	0	17	0	0	8	3	6	0	0	0	0	0	0	0	0	0	0
YER162C	RAD4	XPC	HGNC:12816	Ensembl:ENSG00000154767	Entrez:7508			-0.6306	-0.7407	4	0	0	4	0	0	0	0	0	0	0	0	0	0	0	0	11	0	0	8	0	3	0	0	0	0	0	0	0	0	0	0
YML095C	RAD10	ERCC1	HGNC:3433	Ensembl:ENSG00000012061	Entrez:2067			-2.0229	0.3781	2	0	0	0	0	0	0	0	0	0	0	0	0	0	0	0	5	0	0	3	0	2	0	0	0	0	0	0	0	0	0	0
YOR368W	RAD17	RAD1	HGNC:9806	Ensembl:ENSG00000113456	Entrez:5810			2.71	1.3708	1	0	0	1	0	0	0	0	0	0	0	0	0	0	0	0	5	0	1	2	2	1	0	1	0	0	0	0	0	0	0	0
YCR066W	RAD18	RAD18	HGNC:18278	Ensembl:ENSG00000070950	Entrez:56852			0.0086	-1.4344	2	0	0	1	0	1	0	0	0	0	0	0	0	0	0	0	10	1	0	7	1	2	0	0	0	1	0	0	0	0	0	0
YER173W	RAD24	RAD17	HGNC:9807	Ensembl:ENSG00000152942	Entrez:5884			-3.7586	-1.673	2	0	0	1	0	0	0	0	0	0	0	0	0	0	0	0	9	2	2	6	1	1	0	2	0	0	0	0	0	0	0	2
YKL113C	RAD27	FEN1	HGNC:3650	Ensembl:ENSG00000168496	Entrez:2237			-0.0252	-0.6364	2	0	0	2	0	0	0	0	0	0	0	0	0	0	0	0	7	0	0	6	0	1	0	0	0	0	0	0	0	0	0	0
YDR419W	RAD30	POLH	HGNC:9181	Ensembl:ENSG00000170734	Entrez:5429			2.4944	1.3498	--	--	--	--	--	--	--	--	--	--	--	--	--	--	--	--	13	0	0	10	1	2	0	0	0	0	0	0	0	0	0	0
YDR419W	RAD30	POLI	HGNC:9182	Ensembl:ENSG00000101751	Entrez:11201			-2.3296	-3.011	3	0	0	2	0	1	0	0	0	0	0	0	0	0	0	0	15	3	0	12	2	0	0	0	0	3	0	0	0	0	0	1
YLR032W	RAD5	SHPRH	HGNC:19336	Ensembl:ENSG00000146414	Entrez:257218			-2.8713	-1.3089	2	0	0	3	0	0	0	0	0	0	0	0	0	0	0	0	26	4	4	17	4	3	3	3	0	0	0	0	0	0	0	3
YLR032W	RAD5	HLTF	HGNC:11099	Ensembl:ENSG00000071794	Entrez:6596			3.6244	-1.1375	1	0	0	1	0	0	0	0	0	0	0	0	0	0	0	0	18	1	0	14	1	3	0	0	0	0	0	0	0	0	0	1
YNL250W	RAD50	RAD50	HGNC:9816	Ensembl:ENSG00000113522	Entrez:10111			-1.6815	-0.8731	2	0	0	2	0	0	0	0	0	0	0	0	0	0	0	0	22	10	1	20	1	1	3	1	7	0	0	0	0	0	0	0
YER095W	RAD51	RAD51	HGNC:9817	Ensembl:ENSG00000051180	Entrez:5888			-2.8015	-2.3397	1	0	0	0	1	0	0	0	0	0	0	0	0	0	0	0	2	0	0	0	0	2	0	0	0	0	0	0	0	0	0	0
YER095W	RAD51	RAD51C	HGNC:9820	Ensembl:ENSG00000108384	Entrez:5889			-0.9932	-0.037	--	--	--	--	--	--	--	--	--	--	--	--	--	--	--	--	3	0	0	3	0	0	0	0	0	0	0	0	0	0	0	0
YER095W	RAD51	RAD51D (RAD51L3)	HGNC:9823	Ensembl:ENSG00000185379	Entrez:5892			Duplicate	Duplicate	--	--	--	--	--	--	--	--	--	--	--	--	--	--	--	--	0	0	0	0	0	0	0	0	0	0	0	0	0	0	0	0
YER095W,YHL006C	RAD51	XRCC2	HGNC:12829	Ensembl:ENSG00000196584	Entrez:7516			3.193	0.4344	--	--	--	--	--	--	--	--	--	--	--	--	--	--	--	--	6	2	0	6	0	0	2	0	0	0	0	0	0	0	0	0
YML032C, YDL059C	RAD52	RAD52	HGNC:9824	Ensembl:ENSG00000002016	Entrez:5893			2.3565	1.3125	--	--	--	--	--	--	--	--	--	--	--	--	--	--	--	--	7	0	1	4	1	2	0	0	0	0	0	0	0	0	0	0
YPL153C	RAD53	CHEK2	HGNC:16627	Ensembl:ENSG00000183765	Entrez:11200			-0.7682	-0.689	38	0	0	26	0	11	0	0	0	0	0	0	0	0	0	1	5	1	1	5	0	0	0	1	0	0	0	0	0	0	0	0
YGL163C	RAD54	RAD54L	HGNC:9826	Ensembl:ENSG00000085999	Entrez:8438			3.0544	-0.7407	4	0	0	4	0	0	0	0	0	0	0	0	0	0	0	0	8	0	0	5	0	3	0	0	0	0	0	0	0	0	0	0
YGL163C	RAD54	RAD54L2	HGNC:29123	Ensembl:ENSG00000164080	Entrez:23132			-0.3806	-1.3295	4	0	0	4	0	0	0	0	0	0	0	0	0	0	0	0	12	1	0	9	0	3	1	0	0	0	0	0	0	0	0	0
YGL163C,YBR073W	RAD54	RAD54B	HGNC:17228	Ensembl:ENSG00000197275	Entrez:25788			3.3196	1.7219	1	0	0	0	0	1	0	0	0	0	0	0	0	0	0	0	14	0	0	9	2	3	0	0	0	0	0	0	0	0	0	0
YGL163C	RAD54	ATRX	HGNC:886	Ensembl:ENSG00000085224	Entrez:546			0.2206	0.4344	1	1	0	1	0	0	1	0	0	0	0	0	0	0	0	0	35	2	1	29	1	5	1	1	0	1	0	0	0	0	0	0
YDR076W	RAD55	-	-	-	-					--	--	--	--	--	--	--	--	--	--	--	--	--	--	--	--	--	--	--	--	--	--	--	--	--	--	--	--	--	--	--	--
YDR004W	RAD57	RAD51L1	HGNC:9822	Ensembl:ENSG00000182185	Entrez:5890			0.192	0	--	--	--	--	--	--	--	--	--	--	--	--	--	--	--	--	1	0	0	1	0	0	0	0	0	0	0	0	0	0	0	0
YDR004W	RAD57	XRCC3	HGNC:12830	Ensembl:ENSG00000126215	Entrez:7517			1.175	-1.2386	1	0	0	1	0	0	0	0	0	0	0	0	0	0	0	0	1	1	2	0	0	0	1	2	0	0	0	0	0	0	0	1
YDL059C	RAD59	RAD52	HGNC:9824	Ensembl:ENSG00000002016	Entrez:5893			Duplicate	Duplicate	--	--	--	--	--	--	--	--	--	--	--	--	--	--	--	--	0	0	0	0	0	0	0	0	0	0	0	0	0	0	0	0
YGL058W	RAD6	UBE2A	HGNC:12472	Ensembl:ENSG00000077721	Entrez:7319			1.6745	0.4918	--	--	--	--	--	--	--	--	--	--	--	--	--	--	--	--	5	0	0	4	1	0	0	0	0	0	0	0	0	0	0	0
YGL058W	RAD6	UBE2B	HGNC:12473	Ensembl:ENSG00000119048	Entrez:7320			-0.912	-0.3786	--	--	--	--	--	--	--	--	--	--	--	--	--	--	--	--	2	1	0	1	1	0	1	0	0	0	0	0	0	0	0	0
YDR014W	RAD61	WAPAL	HGNC:23293	Ensembl:ENSG00000062650	Entrez:23063			-1.7746	-2.1381	3	0	0	3	0	0	0	0	0	0	0	0	0	0	0	0	16	1	0	13	0	3	1	0	0	0	0	0	0	0	0	0
YDR217C	RAD9	TP53BP1	HGNC:11999	Ensembl:ENSG00000067369	Entrez:7158			-2.8258	-2.7111	3	1	0	3	0	0	0	0	0	1	0	0	0	0	0	0	30	2	1	18	6	5	2	1	0	0	0	0	0	0	0	1
YBR073W	RDH54	RAD54B	HGNC:17228	Ensembl:ENSG00000197275	Entrez:25788			Duplicate	Duplicate	0	0	0	0	0	0	0	0	0	0	0	0	0	0	0	0	0	0	0	0	0	0	0	0	0	0	0	0	0	0	0	0
YOR346W	REV1	REV1	HGNC:14060	Ensembl:ENSG00000135945	Entrez:51455			-0.8319	0.263	2	0	0	0	0	2	0	0	0	0	0	0	0	0	0	0	26	2	0	15	1	10	2	0	0	0	0	0	0	0	0	0
YPL167C	REV3	REV3L	HGNC:9968	Ensembl:ENSG00000009413	Entrez:5980			-2.1264	-0.9763	1	0	0	1	0	0	0	0	0	0	0	0	0	0	0	0	50	11	0	36	7	6	8	0	0	0	0	0	0	0	0	4
YIL139C	REV7	MAD2L2	HGNC:6764	Ensembl:ENSG00000116670	Entrez:10459			1.0153	-1.6923	0	1	0	0	0	0	1	0	0	0	0	0	0	0	0	0	4	1	0	3	0	1	1	0	0	0	0	0	0	0	0	0
YAR007C	RFA1	RPA1	HGNC:10289	Ensembl:ENSG00000132383	Entrez:6117			-2.4484	-2.5999	0	1	1	0	0	0	1	1	0	0	0	0	0	0	0	0	11	0	0	9	0	1	0	0	0	0	0	0	0	0	0	1
YNL312W	RFA2	RPA2	HGNC:10290	Ensembl:ENSG00000117748	Entrez:6118			-1.3303	-2.4574	1	0	0	0	0	0	0	0	0	0	0	0	0	0	0	1	3	0	0	2	0	1	0	0	0	0	0	0	0	0	0	0
YJL173C	RFA3	RPA3	HGNC:10291	Ensembl:ENSG00000106399	Entrez:6119			0.737	-0.1403	--	--	--	--	--	--	--	--	--	--	--	--	--	--	--	--	2	0	0	1	0	1	0	0	0	0	0	0	0	0	0	0
YBR087W	RFC5	RFC5	HGNC:9973	Ensembl:ENSG00000111445	Entrez:5985			-0.4362	0.5146	2	0	0	1	0	1	0	0	0	0	0	0	0	0	0	0	8	0	0	3	3	1	0	0	0	0	0	0	0	0	0	1
YLR453C	RIF2	-	-	-	-					--	--	--	--	--	--	--	--	--	--	--	--	--	--	--	--	--	--	--	--	--	--	--	--	--	--	--	--	--	--	--	--
YPR018W	RLF2	CHAF1A	HGNC:1910	Ensembl:ENSG00000167670	Entrez:10036			-1.337	0.2404	1	0	0	1	0	0	0	0	0	0	0	0	0	0	0	0	16	0	0	13	0	3	0	0	0	0	0	0	0	0	0	0
YDR255C	RMD5	RMND5A	HGNC:25850	Ensembl:ENSG00000153561	Entrez:64795			0.6852	1.3089	2	0	0	2	0	0	0	0	0	0	0	0	0	0	0	0	3	0	0	2	1	0	0	0	0	0	0	0	0	0	0	0
YDR255C	RMD5	RMND5B	HGNC:26181	Ensembl:ENSG00000145916	Entrez:64777			-1.3831	-0.3219	2	0	0	1	1	0	0	0	0	0	0	0	0	0	0	0	6	1	0	3	2	1	1	0	0	0	0	0	0	0	0	0
YHL023C	RMD11	NPRL3	HGNC:14124	Ensembl:ENSG00000103148	Entrez:8131			0.0765	0	4	0	0	2	0	2	0	0	0	0	0	0	0	0	0	0	3	0	0	3	0	0	0	0	0	0	0	0	0	0	0	0
YPL024W	RMI1	RMI1	HGNC:25764	Ensembl:ENSG00000178966	Entrez:80010			-1.0571	0.2998	0	0	0	0	1	0	0	0	0	0	0	0	0	0	0	0	20	1	0	14	1	5	0	0	0	0	0	0	0	0	0	0
YEL050C	RML2	MRPL2	HGNC:14056	Ensembl:ENSG00000112651	Entrez:51069			0.9858	1.5846	--	--	--	--	--	--	--	--	--	--	--	--	--	--	--	--	4	1	0	4	1	0	0	0	0	0	0	0	0	0	0	0
YNL072W	RNH201	RNASEH2A	HGNC:18518	Ensembl:ENSG00000104889	Entrez:10535			1.8297	0.2404	--	--	--	--	--	--	--	--	--	--	--	--	--	--	--	--	6	0	0	4	0	1	0	0	0	0	0	0	0	0	0	1
YDR279W	RNH202	RNASEH2B	HGNC:25671	Ensembl:ENSG00000136104	Entrez:79621			-2.4637	3.5779	0	1	0	0	0	0	1	0	0	0	0	0	0	0	0	0	2	0	0	0	0	2	0	0	0	0	0	0	0	0	0	0
YLR154C	RNH203	RNASEH2C	HGNC:24116	Ensembl:ENSG00000172922	Entrez:84153			1.0825	-1.353	--	--	--	--	--	--	--	--	--	--	--	--	--	--	--	--	--	--	--	--	--	--	--	--	--	--	--	--	--	--	--	--
YER070W,YIL066C	RNR1	RRM1	HGNC:10451	Ensembl:ENSG00000167325	Entrez:6240			-2.4277	-0.1324	1	0	0	1	0	0	0	0	0	0	0	0	0	0	0	0	3	0	0	3	0	0	0	0	0	0	0	0	0	0	0	0
YIL066C	RNR3	RRM1	HGNC:10451	Ensembl:ENSG00000167325	Entrez:6240			Duplicate	Duplicate	--	0	0	--	0	0	0	0	0	0	0	0	0	0	0	0	--	0	0	--	0	0	0	0	0	0	0	0	0	0	0	0
YHR200W	RPN10	PSMD4	HGNC:9561	Ensembl:ENSG00000159352	Entrez:5710			3.4721	2.0623	--	--	--	--	--	--	--	--	--	--	--	--	--	--	--	--	3	0	0	2	0	1	0	0	0	0	0	0	0	0	0	0
YHR031C	RRM3	PIF1	HGNC:26220	Ensembl:ENSG00000140451	Entrez:80119			Duplicate	Duplicate	--	--	--	--	--	--	--	--	--	--	--	--	--	--	--	--	0	0	0	0	0	0	0	0	0	0	0	0	0	0	0	0
YLR357W	RSC2	PBRM1	HGNC:30064	Ensembl:ENSG00000163939	Entrez:55193			-2.0878	-1.5016	3	0	0	1	1	1	0	0	0	0	0	0	0	0	0	0	20	9	0	10	6	4	2	0	0	0	0	0	0	0	0	4
YHR056C	RSC30	-	-	-	-					--	--	--	--	--	--	--	--	--	--	--	--	--	--	--	--	--	--	--	--	--	--	--	--	--	--	--	--	--	--	--	--
YOR014W	RTS1	PPP2R5D	HGNC:9312	Ensembl:ENSG00000112640	Entrez:5528			1.6527	2.2633	1	0	0	1	0	0	0	0	0	0	0	0	0	0	0	0	4	2	0	2	0	2	2	0	0	0	0	0	0	0	0	0
YOR014W	RTS1	PPP2R5B	HGNC:9310	Ensembl:ENSG00000068971	Entrez:5526			1.6699	-0.8078	3	0	0	1	0	1	0	0	0	0	0	0	0	0	0	1	4	1	0	3	0	1	1	0	0	0	0	0	0	0	0	0
YOR014W	RTS1	PPP2R5E	HGNC:9313	Ensembl:ENSG00000154001	Entrez:5529			-2.1819	-2.6043	1	0	0	1	0	0	0	0	0	0	0	0	0	0	0	0	6	1	0	5	1	0	1	0	0	0	0	0	0	0	0	0
YOR014W	RTS1	PPP2R5A	HGNC:9309	Ensembl:ENSG00000066027	Entrez:5525			0.6565	1.3152	1	0	0	1	0	0	0	0	0	0	0	0	0	0	0	0	7	0	1	5	0	2	0	1	0	0	0	0	0	0	0	0
YOR014W	RTS1	PPP2R5C	HGNC:9311	Ensembl:ENSG00000078304	Entrez:5527			-0.5319	-1.9018	1	0	0	1	0	0	0	0	0	0	0	0	0	0	0	0	10	0	0	5	1	4	0	0	0	0	0	0	0	0	0	0
YJL047C	RTT101	CUL3	HGNC:2553	Ensembl:ENSG00000036257	Entrez:8452			0.2904	1.3089	1	0	0	1	0	0	0	0	0	0	0	0	0	0	0	0	10	0	0	7	1	2	0	0	0	0	0	0	0	0	0	0
YER104W	RTT105	-	-	-	-					--	--	--	--	--	--	--	--	--	--	--	--	--	--	--	--	--	--	--	--	--	--	--	--	--	--	--	--	--	--	--	--
YHR154W	RTT107	MDC1	HGNC:21163	Ensembl:ENSG00000137337	Entrez:9656			2.9787	-0.1252	4	0	0	2	0	1	0	0	0	0	0	0	0	0	0	1	16	0	1	10	2	4	0	1	0	0	0	0	0	0	0	0
YLL002W	RTT109	-	-	-	-					--	--	--	--	--	--	--	--	--	--	--	--	--	--	--	--	--	--	--	--	--	--	--	--	--	--	--	--	--	--	--	--
YDR159W	SAC3	SAC3D1	HGNC:30179	Ensembl:ENSG00000168061	Entrez:29901			-0.1557	0.7928	1	0	0	0	0	0	0	0	0	0	0	0	0	0	0	0	4	0	0	2	0	2	0	0	0	0	0	0	0	0	0	0
YDR159W	SAC3	MCM3AP	HGNC:6946	Ensembl:ENSG00000160294	Entrez:8888			0.699	-1.3786	4	0	1	4	0	0	0	1	0	0	0	0	0	0	0	0	29	1	1	19	3	6	1	1	0	0	0	0	0	0	0	1
YGL175C	SAE2	RBBP8	HGNC:9891	Ensembl:ENSG00000101773	Entrez:5932			0.473	-3.9369	2	0	0	1	0	1	0	0	0	0	0	0	0	0	0	0	9	0	1	9	0	0	0	1	0	0	0	0	0	0	0	0
YBR171W	SEC66	-	-	-	-					--	--	--	--	--	--	--	--	--	--	--	--	--	--	--	--	--	--	--	--	--	--	--	--	--	--	--	--	--	--	--	--
YDR363W-A	SEM1	SHFM1	HGNC:10845	Ensembl:ENSG00000127922	Entrez:7979			0.8994	1.5405	--	--	--	--	--	--	--	--	--	--	--	--	--	--	--	--	1	0	0	1	0	0	0	0	0	0	0	0	0	0	0	0
YOR140W	SFL1	-	-	-	-					--	--	--	--	--	--	--	--	--	--	--	--	--	--	--	--	--	--	--	--	--	--	--	--	--	--	--	--	--	--	--	--
YMR190C	SGS1	BLM	HGNC:1058	Ensembl:ENSG00000197299	Entrez:641			1.9076	-1.4119	4	0	0	4	0	0	0	0	0	0	0	0	0	0	0	0	19	6	0	12	2	4	4	0	2	0	0	0	0	0	0	1
YMR190C	SGS1	WRN	HGNC:12791	Ensembl:ENSG00000165392	Entrez:7486			-3.0268	-1.8853	4	0	0	4	0	0	0	0	0	0	0	0	0	0	0	0	15	2	1	13	2	0	1	0	0	0	1	0	0	0	0	1
YMR190C	SGS1	RECQL	HGNC:9948	Ensembl:ENSG00000004700	Entrez:5965			2.1552	2.3441	3	0	0	1	0	2	0	0	0	0	0	0	0	0	0	0	5	1	0	4	0	1	1	0	0	0	0	0	0	0	0	0
YMR190C	SGS1	RECQL4	HGNC:9949	Ensembl:ENSG00000160957	Entrez:9401			4.5458	2.9643	1	0	0	1	0	0	0	0	0	0	0	0	0	0	0	0	26	2	1	9	1	15	1	1	0	0	0	0	0	0	0	2
YMR190C	SGS1	RECQL5	HGNC:9950	Ensembl:ENSG00000108469	Entrez:9400			1.4254	-0.0477	--	--	--	--	--	--	--	--	--	--	--	--	--	--	--	--	16	1	0	11	0	5	1	0	0	0	0	0	0	0	0	0
YHL006C	SHU1	XRCC2	HGNC:12829	Ensembl:ENSG00000196584	Entrez:7516			Duplicate	Duplicate	--	--	--	--	--	--	--	--	--	--	--	--	--	--	--	--	0	0	0	0	0	0	0	0	0	0	0	0	0	0	0	0
YDR078C	SHU2	ZSWIM7	HGNC:26993	Ensembl:ENSG00000214941	Entrez:125150			-3.0054	-3.1965	--	--	--	--	--	--	--	--	--	--	--	--	--	--	--	--	1	0	0	0	0	0	0	0	0	0	0	0	0	0	0	1
YLR079W	SIC1	-	-	-	-					--	--	--	--	--	--	--	--	--	--	--	--	--	--	--	--	--	--	--	--	--	--	--	--	--	--	--	--	--	--	--	--
YDR227W	SIR4									--	--	--	--	--	--	--	--	--	--	--	--	--	--	--	--	--	--	--	--	--	--	--	--	--	--	--	--	--	--	--	--
YDR409W	SIZ1	PIAS1	HGNC:2752	Ensembl:ENSG00000033800	Entrez:8554			-1.3667	-1.8074	1	0	0	0	0	1	0	0	0	0	0	0	0	0	0	0	8	0	0	5	2	1	0	0	0	0	0	0	0	0	0	0
YDR409W	SIZ1	PIAS2	HGNC:17311	Ensembl:ENSG00000078043	Entrez:9063			-0.7311	-1.6424	3	0	0	3	0	0	0	0	0	0	0	0	0	0	0	0	7	0	0	5	1	1	0	0	0	0	0	0	0	0	0	0
YDR409W	SIZ1	PIAS3	HGNC:16861	Ensembl:ENSG00000131788	Entrez:10401			2.6487	0.2787	--	--	--	--	--	--	--	--	--	--	--	--	--	--	--	--	10	1	0	9	0	2	1	0	0	0	0	0	0	0	0	0
YDR409W	SIZ1	PIAS4	HGNC:17002	Ensembl:ENSG00000105229	Entrez:51588			-0.5365	1.3089	--	--	--	--	--	--	--	--	--	--	--	--	--	--	--	--	4	0	0	3	0	1	0	0	0	0	0	0	0	0	0	0
YDR409W	SIZ1	ZMIZ1	HGNC:16493	Ensembl:ENSG00000108175	Entrez:57178			-0.3354	-0.9288	4	0	0	2	1	1	0	0	0	0	0	0	0	0	0	0	14	2	0	8	0	6	2	0	0	0	0	0	0	0	0	0
YHR206W	SKN7	-	-	-	-					--	--	--	--	--	--	--	--	--	--	--	--	--	--	--	--	--	--	--	--	--	--	--	--	--	--	--	--	--	--	--	--
YIL105C	SLM1	-	-	-	-					--	--	--	--	--	--	--	--	--	--	--	--	--	--	--	--	--	--	--	--	--	--	--	--	--	--	--	--	--	--	--	--
YBR228W	SLX1	SLX1A	HGNC:20922	Ensembl:ENSG00000181625	Entrez:548593			0	0	--	--	--	--	--	--	--	--	--	--	--	--	--	--	--	--	--	--	--	--	--	--	--	--	--	--	--	--	--	--	--	--
YBR228W	SLX1	SLX1B	HGNC:28748	Ensembl:ENSG00000181625	Entrez:79008			0	0	--	--	--	--	--	--	--	--	--	--	--	--	--	--	--	--	--	--	--	--	--	--	--	--	--	--	--	--	--	--	--	--
YLR135W	SLX4	BTBD12 (SLX4)	HGNC:23845	Ensembl:ENSG00000188827	Entrez:84464			-2.5117	0	9	0	0	4	1	4	0	0	0	0	0	0	0	0	0	0	35	2	0	23	0	12	2	0	0	0	0	0	0	0	0	0
YDL013W	SLX5	RNF4	HGNC:10067	Ensembl:ENSG00000063978	Entrez:6047			0.3457	-1.9174	--	--	--	--	--	--	--	--	--	--	--	--	--	--	--	--	2	0	0	1	0	0	0	0	0	0	0	0	0	0	0	1
YER116C	SLX8	RNF10	HGNC:10055	Ensembl:ENSG00000022840	Entrez:9921			-0.5199	0.6781	2	0	0	2	0	0	0	0	0	0	0	0	0	0	0	0	12	0	0	11	0	1	0	0	0	0	0	0	0	0	0	0
YLR383W	SMC6	SMC6	HGNC:20466	Ensembl:ENSG00000163029	Entrez:79677			0.878	-0.09	2	0	0	1	0	1	0	0	0	0	0	0	0	0	0	0	8	0	0	3	2	3	0	0	0	0	0	0	0	0	0	0
YDR011W	SNQ2									--	--	--	--	--	--	--	--	--	--	--	--	--	--	--	--	--	--	--	--	--	--	--	--	--	--	--	--	--	--	--	--
YCR033W	SNT1	PRRC2C	HGNC:24903	Ensembl:ENSG00000117523	Entrez:23215			1.4916	0	4	0	0	3	0	1	0	0	0	0	0	0	0	0	0	0	20	2	0	11	1	7	1	0	0	1	0	0	0	0	0	1
YCR033W	SNT1	PRRC2A	HGNC:13918	Ensembl:ENSG00000204469	Entrez:7916			-0.7429	0	9	0	0	4	1	4	0	0	0	0	0	0	0	0	0	0	14	2	0	8	0	6	2	0	0	0	0	0	0	0	0	0
YAL009W	SPO7	-	-	-	-					--	--	--	--	--	--	--	--	--	--	--	--	--	--	--	--	--	--	--	--	--	--	--	--	--	--	--	--	--	--	--	--
YMR179W	SPT21	-	-	-	-					--	--	--	--	--	--	--	--	--	--	--	--	--	--	--	--	--	--	--	--	--	--	--	--	--	--	--	--	--	--	--	--
YDR392W	SPT3	SUPT3H	HGNC:11466	Ensembl:ENSG00000196284	Entrez:8464			1.633	1.1581	2	0	0	1	0	1	0	0	0	0	0	0	0	0	0	0	7	1	0	4	2	1	1	0	0	0	0	0	0	0	0	0
YLR055C	SPT8	-	-	-	-					--	--	--	--	--	--	--	--	--	--	--	--	--	--	--	--	--	--	--	--	--	--	--	--	--	--	--	--	--	--	--	--
YML034W	SRC1	-	-	-	-					--	--	--	--	--	--	--	--	--	--	--	--	--	--	--	--	--	--	--	--	--	--	--	--	--	--	--	--	--	--	--	--
YJL092W	SRS2	FBXO18	HGNC:13620	Ensembl:ENSG00000134452	Entrez:84893			0.1179	0.9174	5	0	0	4	1	0	0	0	0	0	0	0	0	0	0	0	26	2	0	16	1	8	2	0	0	0	0	0	0	0	0	0
YHR064C	SSZ1	HSPA14	HGNC:29526	Ensembl:ENSG00000187522	Entrez:51182			1.9775	-0.6568	1	0	0	1	0	0	0	0	0	0	0	0	0	0	0	0	4	1	0	2	0	2	1	0	0	0	0	0	0	0	0	0
YCL032W	STE50									--	--	--	--	--	--	--	--	--	--	--	--	--	--	--	--	--	--	--	--	--	--	--	--	--	--	--	--	--	--	--	--
YDR082W	STN1	-	-	-	-					--	--	--	--	--	--	--	--	--	--	--	--	--	--	--	--	--	--	--	--	--	--	--	--	--	--	--	--	--	--	--	--
YBL088C	TEL1	ATM	HGNC:795	Ensembl:ENSG00000149311	Entrez:472			-0.7543	-0.2163	8	1	0	7	1	0	1	0	0	0	0	0	0	0	0	0	81	9	3	55	18	6	8	3	0	1	0	0	0	0	0	2
YNL273W	TOF1	TIMELESS	HGNC:11813	Ensembl:ENSG00000111602	Entrez:8914			1.6207	1.4067	8	0	0	4	0	4	0	0	0	0	0	0	0	0	0	0	17	0	0	7	3	6	0	0	0	0	0	0	0	0	0	1
YKR010C	TOF2	-	-	-	-					--	--	--	--	--	--	--	--	--	--	--	--	--	--	--	--	--	--	--	--	--	--	--	--	--	--	--	--	--	--	--	--
YLR234W	TOP3	TOP3A	HGNC:11992	Ensembl:ENSG00000177302	Entrez:7156			-1.9497	-3.1179	2	0	0	2	0	0	0	0	0	0	0	0	0	0	0	0	15	5	0	11	0	4	5	0	0	0	0	0	0	0	0	0
YLR234W	TOP3	TOP3B	HGNC:11993	Ensembl:ENSG00000100038	Entrez:8940			-0.671	0.1324	2	0	0	2	0	0	0	0	0	0	0	0	0	0	0	0	8	1	0	5	0	3	0	0	0	0	0	0	0	0	0	0
YML028W	TSA1	PRDX1	HGNC:9352	Ensembl:ENSG00000117450	Entrez:5052			0.9944	-0.1324	--	--	--	--	--	--	--	--	--	--	--	--	--	--	--	--	2	0	0	1	1	0	0	0	0	0	0	0	0	0	0	0
YML028W	TSA1	PRDX2	HGNC:9353	Ensembl:ENSG00000167815	Entrez:7001			0.7899	0.4709	--	--	--	--	--	--	--	--	--	--	--	--	--	--	--	--	3	0	0	2	0	1	0	0	0	0	0	0	0	0	0	0
YML028W	TSA1	PRDX3	HGNC:9354	Ensembl:ENSG00000165672	Entrez:10935			-0.5749	0.483	--	--	--	--	--	--	--	--	--	--	--	--	--	--	--	--	--	--	--	--	--	--	--	--	--	--	--	--	--	--	--	--
YML028W	TSA1	PRDX4	HGNC:17169	Ensembl:ENSG00000123131	Entrez:10549			-0.3234	0.3786	--	--	--	--	--	--	--	--	--	--	--	--	--	--	--	--	1	0	0	1	0	0	0	0	0	0	0	0	0	0	0	0
YML028W	TSA1	PRDX5	HGNC:9355	Ensembl:ENSG00000126432	Entrez:25824			0.489	0	1	0	0	1	0	0	0	0	0	0	0	0	0	0	0	0	4	0	0	4	0	0	0	0	0	0	0	0	0	0	0	0
YML028W	TSA1	PRDX6	HGNC:16753	Ensembl:ENSG00000117592	Entrez:9588			1.5653	1.2546	--	--	--	--	--	--	--	--	--	--	--	--	--	--	--	--	4	1	0	2	1	1	1	0	0	0	0	0	0	0	0	0
YDR092W	UBC13	UBE2N	HGNC:12492	Ensembl:ENSG00000177889	Entrez:7334			-1.2117	-0.2585	--	--	--	--	--	--	--	--	--	--	--	--	--	--	--	--	1	0	0	1	0	0	0	0	0	0	0	0	0	0	0	0
YDR092W	UBC13	UBE2NL	HGNC:31710	Ensembl:ENSG00000102069	Entrez:389898			0.1216	0.4991	--	--	--	--	--	--	--	--	--	--	--	--	--	--	--	--	11	3	1	9	1	1	0	0	0	0	0	0	0	0	0	0
YGR184C	UBR1	UBR2	HGNC:21289	Ensembl:ENSG00000024048	Entrez:23304			0.8269	0.5004	4	0	0	3	0	1	0	0	0	0	0	0	0	0	0	0	22	2	1	18	0	4	0	0	0	0	0	0	0	0	0	3
YGR184C	UBR1	UBR1	HGNC:16808	Ensembl:ENSG00000159459	Entrez:197131			-3.4579	-2.3491	--	--	--	--	--	--	--	--	--	--	--	--	--	--	--	--	21	0	0	17	0	4	0	0	0	0	0	0	0	0	0	0
YML088W	UFO1	-	-	-	-					--	--	--	--	--	--	--	--	--	--	--	--	--	--	--	--	--	--	--	--	--	--	--	--	--	--	--	--	--	--	--	--
YBR173C	UMP1	POMP	HGNC:20330	Ensembl:ENSG00000132963	Entrez:51371			-1.9855	3.6156	--	--	--	--	--	--	--	--	--	--	--	--	--	--	--	--	3	0	0	2	0	1	0	0	0	0	0	0	0	0	0	0
YLR373C	VID22	-	-	-	-					--	--	--	--	--	--	--	--	--	--	--	--	--	--	--	--	--	--	--	--	--	--	--	--	--	--	--	--	--	--	--	--
YMR077C	VPS20	CHMP6	HGNC:25675	Ensembl:ENSG00000176108	Entrez:79643			0.5715	0.0813	1	0	0	1	0	0	0	0	0	0	0	0	0	0	0	0	4	0	0	3	0	1	0	0	0	0	0	0	0	0	0	0
YJL029C	VPS53	VPS53	HGNC:25608	Ensembl:ENSG00000141252	Entrez:55275			0.3364	-2.3686	1	0	0	0	0	1	0	0	0	0	0	0	0	0	0	0	14	0	1	7	3	4	0	1	0	0	0	0	0	0	0	0
YHR134W	WSS1	-	-	-	-					--	--	--	--	--	--	--	--	--	--	--	--	--	--	--	--	--	--	--	--	--	--	--	--	--	--	--	--	--	--	--	--
YDR369C	XRS2	NBN	HGNC:7652	Ensembl:ENSG00000104320	Entrez:4683			1.6846	2.2753	2	0	0	1	0	1	0	0	0	0	0	0	0	0	0	0	10	1	1	6	2	2	1	1	0	0	0	0	0	0	0	0
YML007W	YAP1	-	-	-	-					--	--	--	--	--	--	--	--	--	--	--	--	--	--	--	--	--	--	--	--	--	--	--	--	--	--	--	--	--	--	--	--
YNL064C	YDJ1	DNAJA2	HGNC:14884	Ensembl:ENSG00000069345	Entrez:10294			-2.7	1.2072	--	--	--	--	--	--	--	--	--	--	--	--	--	--	--	--	2	0	0	1	0	1	0	0	0	0	0	0	0	0	0	0
YNL064C	YDJ1	DNAJA4	HGNC:14885	Ensembl:ENSG00000140403	Entrez:55466			-0.6512	-2.0302	1	0	0	1	0	0	0	0	0	0	0	0	0	0	0	0	5	2	0	5	0	0	0	0	0	2	0	0	0	0	0	0
YCL026C	YCL026C									--	--	--	--	--	--	--	--	--	--	--	--	--	--	--	--	--	--	--	--	--	--	--	--	--	--	--	--	--	--	--	--
YDL162C	YDL162C	-	-	-	-					--	--	--	--	--	--	--	--	--	--	--	--	--	--	--	--	--	--	--	--	--	--	--	--	--	--	--	--	--	--	--	--
YHL026C	YHL026C									--	--	--	--	--	--	--	--	--	--	--	--	--	--	--	--	--	--	--	--	--	--	--	--	--	--	--	--	--	--	--	--
YJL218W	YJL218W									--	--	--	--	--	--	--	--	--	--	--	--	--	--	--	--	--	--	--	--	--	--	--	--	--	--	--	--	--	--	--	--
YKR023W	YKR023W	-	-	-	-					--	--	--	--	--	--	--	--	--	--	--	--	--	--	--	--	--	--	--	--	--	--	--	--	--	--	--	--	--	--	--	--
YMR284W	YKU70	XRCC6	HGNC:4055	Ensembl:ENSG00000196419	Entrez:2547			-2.7744	-2.0943	4	0	0	4	0	0	0	0	0	0	0	0	0	0	0	0	7	0	0	6	0	1	0	0	0	0	0	0	0	0	0	0
YMR106C	YKU80	XRCC5	HGNC:12833	Ensembl:ENSG00000079246	Entrez:7520			-0.1747	-0.2895	--	--	--	--	--	--	--	--	--	--	--	--	--	--	--	--	15	0	0	12	0	3	0	0	0	0	0	0	0	0	0	0
YML002W	YML002W									--	--	--	--	--	--	--	--	--	--	--	--	--	--	--	--	--	--	--	--	--	--	--	--	--	--	--	--	--	--	--	--
YML020W	YML020W	-	-	-	-					--	--	--	--	--	--	--	--	--	--	--	--	--	--	--	--	--	--	--	--	--	--	--	--	--	--	--	--	--	--	--	--
YGR270W	YTA7	ATAD2	HGNC:30123	Ensembl:ENSG00000156802	Entrez:29028			4.4567	2.647	5	0	0	5	0	0	0	0	0	0	0	0	0	0	0	0	22	8	3	10	6	7	5	1	0	2	1	0	0	0	0	1
YMR273C	ZDS1	-	-	-	-					--	--	--	--	--	--	--	--	--	--	--	--	--	--	--	--	--	--	--	--	--	--	--	--	--	--	--	--	--	--	--	--
										--	--	--	--	--	--	--	--	--	--	--	--	--	--	--	--	--	--	--	--	--	--	--	--	--	--	--	--	--	--	--	--
										--	--	--	--	--	--	--	--	--	--	--	--	--	--	--	--	--	--	--	--	--	--	--	--	--	--	--	--	--	--	--	--
Human DNA Repair Pathway Addition Genes (additional genes added to obtain hGIS2)										--	--	--	--	--	--	--	--	--	--	--	--	--	--	--	--	--	--	--	--	--	--	--	--	--	--	--	--	--	--	--	--
										--	--	--	--	--	--	--	--	--	--	--	--	--	--	--	--	--	--	--	--	--	--	--	--	--	--	--	--	--	--	--	--
(weak YMR219W)	(weak ESC1)	APLF (C2ORF13)	HGNC:28724	Ensembl:ENSG00000169621	Entrez:200558			0	0	3	0	0	2	0	1	0	0	0	0	0	0	0	0	0	0	10	1	0	7	2	1	0	0	0	1	0	0	0	0	0	0
YOR258W	HNT3	APTX (aprataxin)	HGNC:15984	Ensembl:ENSG00000137074	Entrez:54840			-0.8718	0.848	1	1	0	1	0	0	1	0	0	0	0	0	0	0	0	0	4	3	0	4	0	0	0	0	0	1	0	0	0	0	0	2
-	-	BRCA1	HGNC:1100	Ensembl:ENSG00000012048	Entrez:672			-5.8636	0.8579	242	31	12	139	9	91	30	12	0	0	0	0	0	0	0	4	18	0	1	13	2	3	0	1	0	0	0	0	0	0	0	0
-	-	BRCA2 (FANCD1)	HGNC:1101	Ensembl:ENSG00000139618	Entrez:675			-2.8403	2.2225	438	27	2	153	10	272	26	2	0	1	0	0	0	0	0	3	64	3	3	49	7	7	2	3	0	1	0	0	0	0	0	1
(weak YPL008W)	(weak CHL1)	BRIP1 (FANCJ)	HGNC:20473	Ensembl:ENSG00000136492	Entrez:83990			2.1877	-1.0194	2	0	0	2	0	0	0	0	0	0	0	0	0	0	0	0	24	1	0	17	3	3	1	0	0	0	0	0	0	0	0	0
YPR025C	CCL1	CCNH	HGNC:1594	Ensembl:ENSG00000134480	Entrez:902			-3.1552	-1.7496	2	0	0	1	0	1	0	0	0	0	0	0	0	0	0	0	4	0	0	2	1	1	0	0	0	0	0	0	0	0	0	0
YDL108W	KIN28	CDK7	HGNC:1778	Ensembl:ENSG00000134058	Entrez:1022			-3.5907	-0.8624	--	--	--	--	--	--	--	--	--	--	--	--	--	--	--	--	3	0	0	2	0	1	0	0	0	0	0	0	0	0	0	0
YOR257W	CDC31	CETN2	HGNC:1867	Ensembl:ENSG00000147400	Entrez:1069			2.7988	0.0335	--	--	--	--	--	--	--	--	--	--	--	--	--	--	--	--	1	0	0	0	1	0	0	0	0	0	0	0	0	0	0	0
YMR137C	PSO2	DCLRE1C (Artemis)	HGNC:17642	Ensembl:ENSG00000152457	Entrez:64421			1.8084	-0.6568	3	0	0	1	0	2	0	0	0	0	0	0	0	0	0	0	8	3	0	4	1	1	1	0	0	2	0	0	0	0	0	2
-	-	DDB1	HGNC:2717	Ensembl:ENSG00000167986	Entrez:1642			-0.1025	-1.353	3	0	0	2	0	1	0	0	0	0	0	0	0	0	0	1	13	2	1	7	0	6	1	1	0	0	0	0	0	0	0	1
-	-	DDB2 (XPE)	HGNC:2718	Ensembl:ENSG00000134574	Entrez:1643			1.3008	0	1	0	0	1	0	0	0	0	0	0	0	0	0	0	0	0	4	0	0	2	0	2	0	0	0	0	0	0	0	0	0	0
YER171W	RAD3	ERCC2 (XPD)	HGNC:3434	Ensembl:ENSG00000104884	Entrez:2068			-1.5358	0.1557	1	0	0	1	0	0	0	0	0	0	0	0	0	0	0	0	14	1	1	12	0	2	0	1	0	1	0	0	0	0	0	0
YIL143C	SSL2	ERCC3 (XPB)	HGNC:3435	Ensembl:ENSG00000163161	Entrez:2071			-0.934	0.2224	2	0	0	1	0	1	0	0	0	0	0	0	0	0	0	0	13	0	0	11	0	3	0	0	0	0	0	0	0	0	0	0
YGR258C	RAD2	ERCC5 (XPG)	HGNC:3437	Ensembl:ENSG00000134899	Entrez:2073			-0.9198	3.6514	--	--	--	--	--	--	--	--	--	--	--	--	--	--	--	--	15	0	0	10	1	4	0	0	0	0	0	0	0	0	0	0
YJR035W	RAD26	ERCC6 (CSB)	HGNC:3438	Ensembl:ENSG00000225830	Entrez:2074			-2.4488	0.2782	5	0	0	1	2	0	0	0	0	0	0	0	0	0	0	1	26	2	0	21	1	4	1	0	0	0	0	0	0	0	0	1
YDR030C	RAD28	ERCC8 (CSA)	HGNC:3439	Ensembl:ENSG00000049167	Entrez:1161			-2.8964	-1.6364	1	0	0	0	0	0	0	0	0	0	0	0	0	0	0	0	3	0	0	1	0	2	0	0	0	0	0	0	0	0	0	0
-	-	FAAP20 (C1orf86)	HGNC:26428	Ensembl:ENSG00000162585	Entrez:199990			2.0357	0	--	--	--	--	--	--	--	--	--	--	--	--	--	--	--	--	4	0	0	3	0	1	0	0	0	0	0	0	0	0	0	0
-	-	FAAP24 (C19orf40)	HGNC:28467	Ensembl:ENSG00000131944	Entrez:91442			2.84	1.1613	--	--	--	--	--	--	--	--	--	--	--	--	--	--	--	--	3	1	0	3	0	0	1	0	0	0	0	0	0	0	0	0
-	-	FAN1 (MTMR15)	HGNC:29170	Ensembl:ENSG00000198690	Entrez:22909			-0.3985	0	--	--	--	--	--	--	--	--	--	--	--	--	--	--	--	--	14	0	0	12	0	2	0	0	0	0	0	0	0	0	0	0
-	-	FANCA	HGNC:3582	Ensembl:ENSG00000187741	Entrez:2175			0.3241	-0.2072	4	0	1	4	0	0	0	1	0	0	0	0	0	0	0	0	13	1	0	11	0	2	1	0	0	0	0	0	0	0	0	0
-	-	FANCB	HGNC:3583	Ensembl:ENSG00000181544	Entrez:2187			0.6362	-0.4001	--	--	--	--	--	--	--	--	--	--	--	--	--	--	--	--	11	1	0	6	1	4	0	0	0	0	0	0	0	0	0	1
-	-	FANCC	HGNC:3584	Ensembl:ENSG00000158169	Entrez:2176			-1.6768	0.6101	2	0	0	2	0	0	0	0	0	0	0	0	0	0	0	0	8	0	0	6	1	1	0	0	0	0	0	0	0	0	0	0
-	-	FANCD2	HGNC:3585	Ensembl:ENSG00000144554	Entrez:2177			-1.3632	0.5629	1	0	0	0	1	0	0	0	0	0	0	0	0	0	0	0	16	1	1	10	3	2	1	1	0	0	0	0	0	0	0	0
-	-	FANCE	HGNC:3586	Ensembl:ENSG00000112039	Entrez:2178			2.9472	0	1	0	0	1	0	0	0	0	0	0	0	0	0	0	0	0	1	0	2	0	0	1	0	2	0	0	0	0	0	0	0	0
-	-	FANCF	HGNC:3587	Ensembl:ENSG00000183161	Entrez:2188			-1.0545	-0.2787	2	0	0	2	0	0	0	0	0	0	0	0	0	0	0	0	3	0	0	2	0	1	0	0	0	0	0	0	0	0	0	0
-	-	FANCG (XRCC9)	HGNC:3588	Ensembl:ENSG00000221829	Entrez:2189			-0.1441	0.5627	2	0	0	1	0	1	0	0	0	0	0	0	0	0	0	0	8	0	0	5	1	2	0	0	0	0	0	0	0	0	0	0
-	-	FANCI (KIAA1794)	HGNC:25568	Ensembl:ENSG00000140525	Entrez:55215			0.8083	-1.2748	2	0	0	2	0	0	0	0	0	0	0	0	0	0	0	0	13	0	0	12	1	0	0	0	0	0	0	0	0	0	0	0
-	-	FANCL	HGNC:20748	Ensembl:ENSG00000115392	Entrez:55120			2.1909	1	2	0	0	2	0	0	0	0	0	0	0	0	0	0	0	0	10	0	0	6	0	4	0	0	0	0	0	0	0	0	0	0
YER041W	YEN1	GEN1	HGNC:26881	Ensembl:ENSG00000178295	Entrez:348654			0.951	0	2	0	0	2	0	0	0	0	0	0	0	0	0	0	0	0	11	1	0	9	1	1	1	0	0	0	0	0	0	0	0	0
YDR311W	TFB1	GTF2H1	HGNC:4655	Ensembl:ENSG00000110768	Entrez:2965			-2.5789	-0.4371	--	--	--	--	--	--	--	--	--	--	--	--	--	--	--	--	7	0	0	6	0	1	0	0	0	0	0	0	0	0	0	0
YLR005W	SSL1	GTF2H2	HGNC:4656	Ensembl:ENSG00000145736	Entrez:2966			-2.3961	0	--	--	--	--	--	--	--	--	--	--	--	--	--	--	--	--	--	--	--	--	--	--	--	--	--	--	--	--	--	--	--	--
YPR056W	TFB4	GTF2H3	HGNC:4657	Ensembl:ENSG00000111358	Entrez:2967			-0.5862	0.1714	--	--	--	--	--	--	--	--	--	--	--	--	--	--	--	--	4	0	1	3	0	1	0	1	0	0	0	0	0	0	0	0
YPL122C	TFB2	GTF2H4	HGNC:4658	Ensembl:ENSG00000213780	Entrez:2968			2.6616	-0.3763	2	0	0	1	0	1	0	0	0	0	0	0	0	0	0	0	4	0	0	3	0	1	0	0	0	0	0	0	0	0	0	0
YDR079C-A	TFB5	GTF2H5 (TTDA)	HGNC:21157	Ensembl:ENSG00000185068	Entrez:404672			-2.3082	0.2766	--	--	--	--	--	--	--	--	--	--	--	--	--	--	--	--	--	--	--	--	--	--	--	--	--	--	--	--	--	--	--	--
YBL003C	HTA2	H2AFX (H2AX)	HGNC:4739	Ensembl:ENSG00000188486	Entrez:3014			Duplicate	Duplicate	--	--	--	--	--	--	--	--	--	--	--	--	--	--	--	--	--	--	--	--	--	--	--	--	--	--	--	--	--	--	--	--
-	-	HELQ (HEL308)	HGNC:18536	Ensembl:ENSG00000163312	Entrez:113510			0	0	2	0	0	1	0	1	0	0	0	0	0	0	0	0	0	0	22	1	0	14	2	6	1	0	0	0	0	0	0	0	0	0
-	-	LIG3	HGNC:6600	Ensembl:ENSG00000005156	Entrez:3980			-2.9045	0.0527	4	0	0	3	0	1	0	0	0	0	0	0	0	0	0	0	13	1	1	8	0	5	1	1	0	0	0	0	0	0	0	0
YPL164C	MLH3	MLH3	HGNC:7128	Ensembl:ENSG00000119684	Entrez:27030			-0.3439	-1.226	2	0	0	1	0	1	0	0	0	0	0	0	0	0	0	0	22	6	0	16	3	2	4	0	2	0	0	0	0	0	0	1
-	-	MNAT1	HGNC:7181	Ensembl:ENSG00000020426	Entrez:4331			-1.3098	-1.6568	3	0	0	2	0	1	0	0	0	0	0	0	0	0	0	0	3	0	0	2	0	0	0	0	0	0	0	0	0	0	0	1
YLR265C	NEJ1	NHEJ1 (XLF, Cernunnos)	HGNC:25737	Ensembl:ENSG00000187736	Entrez:79840			0.0757	-0.6781	--	--	--	--	--	--	--	--	--	--	--	--	--	--	--	--	6	0	0	5	1	0	0	0	0	0	0	0	0	0	0	0
-	-	OBFC2B (SSB1)	HGNC:28412	Ensembl:ENSG00000139579	Entrez:79035			1.8386	1.7343	--	--	--	--	--	--	--	--	--	--	--	--	--	--	--	--	2	0	0	1	0	0	0	0	0	0	0	0	0	0	0	0
-	-	PALB2 (FANCN)	HGNC:26144	Ensembl:ENSG00000083093	Entrez:79728			-2.7818	0.9031	5	0	0	3	2	0	0	0	0	0	0	0	0	0	0	0	17	0	2	9	1	6	0	2	0	0	0	0	0	0	0	0
YDL102W	POL3	POLD1	HGNC:9175	Ensembl:ENSG00000062822	Entrez:5424			-0.6926	0.415	3	0	0	1	0	2	0	0	0	0	0	0	0	0	0	0	24	5	1	14	0	8	1	1	0	1	0	0	0	0	0	5
YNL262W	POL2	POLE	HGNC:9177	Ensembl:ENSG00000177084	Entrez:5426			1.0423	1.4801	3	0	0	2	0	1	0	0	0	0	0	0	0	0	0	0	50	2	0	40	2	8	1	0	0	1	0	0	0	0	0	0
YDR121W	DPB4	POLE3	HGNC:13546	Ensembl:ENSG00000148229	Entrez:54107			-1.3014	-0.241	--	--	--	--	--	--	--	--	--	--	--	--	--	--	--	--	3	0	0	1	0	2	0	0	0	0	0	0	0	0	0	0
YOR330C	MIP1	POLG	HGNC:9179	Ensembl:ENSG00000140521	Entrez:5428			0.1687	-1.592	1	0	1	1	0	0	0	0	0	0	1	0	0	0	0	0	18	3	2	11	0	7	1	0	0	2	2	0	0	0	0	0
-	-	POLK (DINB1)	HGNC:9183	Ensembl:ENSG00000122008	Entrez:51426			-3.2961	-0.6091	2	0	0	1	0	1	0	0	0	0	0	0	0	0	0	0	10	0	0	6	1	3	0	0	0	0	0	0	0	0	0	0
-	-	POLL	HGNC:9184	Ensembl:ENSG00000166169	Entrez:27343			-2.3707	-0.9523	--	--	--	--	--	--	--	--	--	--	--	--	--	--	--	--	2	0	0	1	0	2	0	0	0	0	0	0	0	0	0	0
-	-	POLM	HGNC:9185	Ensembl:ENSG00000122678	Entrez:27434			1.8601	0.7648	3	0	0	2	0	1	0	0	0	0	0	0	0	0	0	0	9	2	1	4	0	5	2	1	0	0	0	0	0	0	0	0
-	-	POLN (POL4P)	HGNC:18870	Ensembl:ENSG00000130997	Entrez:353497			1.6485	-0.9824	4	0	0	2	0	1	0	0	0	0	0	0	0	0	0	1	20	0	0	14	0	6	0	0	0	0	0	0	0	0	0	0
-	-	POLQ	HGNC:9186	Ensembl:ENSG00000051341	Entrez:10721			2.4984	0.4344	4	0	0	3	0	1	0	0	0	0	0	0	0	0	0	0	49	6	1	36	3	9	3	1	0	0	0	0	0	0	0	3
-	-	PRKDC	HGNC:9413	Ensembl:ENSG00000121031	Entrez:5591			1.902	3.092	7	2	0	5	1	1	1	0	0	1	0	0	0	0	0	0	29	10	2	14	4	9	0	0	0	0	0	0	0	0	0	3
YEL037C	RAD23	RAD23A	HGNC:9812	Ensembl:ENSG00000179262	Entrez:5886			2.9296	0.4709	2	0	0	2	0	0	0	0	0	0	0	0	0	0	0	0	8	0	0	5	0	3	0	0	0	0	0	0	0	0	0	0
YEL037C	RAD23	RAD23B	HGNC:9813	Ensembl:ENSG00000119318	Entrez:5887			-2.6293	-0.2895	1	0	0	1	0	0	0	0	0	0	0	0	0	0	0	0	6	0	0	5	0	1	0	0	0	0	0	0	0	0	0	0
-	-	RDM1 (RAD52B)	HGNC:19950	Ensembl:ENSG00000187456	Entrez:201299			-1.0684	-0.7343	1	0	0	1	0	0	0	0	0	0	0	0	0	0	0	0	2	0	0	0	0	2	0	0	0	0	0	0	0	0	0	0
YBR275C	RIF1	RIF1	HGNC:23207	Ensembl:ENSG00000080345	Entrez:55183			1.9087	-0.2072	9	0	0	6	0	1	0	0	0	0	0	0	0	0	0	2	33	1	1	23	4	6	1	1	0	0	0	0	0	0	0	0
-	-	RNF168	HGNC:26661	Ensembl:ENSG00000163961	Entrez:165918			4.4644	0.9174	1	0	0	1	0	0	0	0	0	0	0	0	0	0	0	0	13	0	0	10	1	2	0	0	0	0	0	0	0	0	0	0
YHR115C, YNL116W	DMA1	RNF8	HGNC:10071	Ensembl:ENSG00000112130	Entrez:9025			1.5786	-0.3086	2	0	0	1	0	1	0	0	0	0	0	0	0	0	0	0	7	0	0	6	0	0	0	0	0	0	0	0	0	0	0	1
YNL116W	DMA2	RNF8	HGNC:10071	Ensembl:ENSG00000112130	Entrez:9025			Duplicate	Duplicate	0	0	0	0	0	0	0	0	0	0	0	0	0	0	0	0	0	0	0	0	0	0	0	0	0	0	0	0	0	0	0	0
-	-	RPA4	HGNC:30305	Ensembl:ENSG00000204086	Entrez:29935			-0.3249	0	2	0	0	2	0	0	0	0	0	0	0	0	0	0	0	0	5	1	0	5	0	0	0	0	0	0	0	0	0	0	0	0
YGR180C	RNR4	RRM2B (p53R2)	HGNC:17296	Ensembl:ENSG00000048392	Entrez:50484			3.2862	2.1576	2	0	0	2	0	0	0	0	0	0	0	0	0	0	0	0	4	0	0	2	1	1	0	0	0	0	0	0	0	0	0	0
-	-	TTDN1 (C7orf11)	HGNC:16002	Ensembl:ENSG00000168303	Entrez:136647			0	0	--	--	--	--	--	--	--	--	--	--	--	--	--	--	--	--	2	0	0	2	0	0	0	0	0	0	0	0	0	0	0	0
-	-	UVSSA (KIAA1530)	HGNC:29304	Ensembl:ENSG00000163945	Entrez:57654			0.8516	-0.9824	--	--	--	--	--	--	--	--	--	--	--	--	--	--	--	--	1	0	1	1	0	0	0	1	0	0	0	0	0	0	0	0
YDR416W	SYF1	XAB2 (HCNP)	HGNC:14089	Ensembl:ENSG00000076924	Entrez:56949			-0.2362	1.5527	1	0	0	1	0	0	0	0	0	0	0	0	0	0	0	0	14	0	0	12	0	2	0	0	0	0	0	0	0	0	0	0
YMR201C	RAD14	XPA	HGNC:12814	Ensembl:ENSG00000136936	Entrez:7507			-2.2713	-0.2116	--	--	--	--	--	--	--	--	--	--	--	--	--	--	--	--	4	0	0	1	1	2	0	0	0	0	0	0	0	0	0	0
-	-	XRCC1	HGNC:12828	Ensembl:ENSG00000073050	Entrez:7515			-0.2574	-0.2782	4	0	0	1	0	3	0	0	0	0	0	0	0	0	0	0	11	0	0	7	0	4	0	0	0	0	0	0	0	0	0	0
										S. cerevisiae Single Mutant Gene List (hGIS1):
								26, p=0.0008	18, p=0.0001	385	12	3	264	19	86	11	3	0	1	0	0	0	0	0	7	2242	231	72	1519	202	487	138	56	31	23	2	0	0	0	0	56
								43, p=0.3180	12, p=0.1076	p=1.0	p=0.8755	p=0.8368	p=0.9986	p-0.5542	p=0.9909	p=0.5052	p=0.6429	p=1.0	p=0.9791	p=1.0	p=1.0	p=1.0	p=1.0	p=1.0	p=0.8886	p=1.0	p=0.0004	p=0.8117	p=1.0	p=0.0108	p=1.0	p=0.1847	p=0.4628	p<0.0001	p=0.4055	p=0.9986	p=1.0	p=1.0	p=1.0	p=1.0	p=0.0003
										Human Gene Pathway Additions List:																(p=0.9999)	(p=0.0010)	(p=0.4602)	(p=0.9987)	(p=0.0010)	(p=1.0)	(p=0.0324)	(p=0.1243)	(p=0.0016)	(p=0.1790)	(p=0.9856)	(p=1.0)	(p=1.0)	p=(1.0)	(p=1.0)	(p=0.0004)
								15	0	792	61	16	367	25	388	58	15	0	2	1	0	0	0	0	12	763	59	22	534	51	165	25	18	2	10	2	0	0	0	0	22
								11	4
										Sum of S. cerevisiae Single Mutant Gene and Human Pathway Additions Gene List (hGIS2):
								41, p<0.0001	18, p=0.0015	1177	73	19	631	44	474	69	18	0	3	1	0	0	0	0	19	3005	290	94	2053	253	652	163	74	33	33	4	0	0	0	0	78
								54, p=0.4079	16, p=0.0585	p<0.0001	p<0.0001	p<0.0001	p<0.0001	p=0.0015	p<0.0001	p<0.0001	p<0.0001	p=1.0	p=0.8798	p=0.7038	p=1.0	p=1.0	p=1.0	p=1.0	p=0.1120	p=1.0	p<0.0038	p=0.8993	p=1.0	p=0.0613	p=1.0	p=0.7332	p=0.4968	p<0.0001	p=0.2422	p=0.9969	p=1.0	p=1.0	p=1.0	p=1.0	p=0.0002
																										(p=1.0)	(p<0.0001)	(p=0.1388)	(p=0.9999)	(p=0.0046)	(p=1.0)	(p=0.0293)	(p=0.0225)	(p=0.0042)	(p=0.0991)	(p=0.9311)	(p=1.0)	(p=1.0)	(p=1.0)	(p=1.0)	(p<0.0001)
	S-scores <= -2
	S-score >= 2
	S-score >-2 & <= -1.9
Duplicate: Cases where more than 1 S. cerevisiae gene has the same human homolog and mutation data has been removed to prevent counting the same mutations more than once
p values in ( ) were those obtained what the sample set lacking mismatch repair defects was analyzed.
