# Supplementary material for: A genetic network that suppresses genome rearrangements in Saccharomyces cerevisiae and contains defects in cancers
Source: Nat Commun. 2016 Apr 13;7:11256. doi: 10.1038/ncomms11256 (PMC4833866; doi:10.1038/ncomms11256)
Supplement: Supplementary Data 4 — Analysis of expression, copy number and methylation for human GIS genes in ovarian cancer. [file ncomms11256-s5.xlsx]

## Sheet: Contents
Supplementary Data 4. Analysis of expression, copy number and methylation for human GIS genes in ovarian cancer.
Sheet 1 - All gene expression data for GIS genes with S scores of <= -2 and GISTIC scores of -1 or -2, listed by gene.
Sheet 2 - All gene expression data for GIS genes with S scores of <= -2, Zscores for expression < -2 and GISTIC scores of -1 or -2, listed by gene.
Sheet 3 - All gene expression data for GIS genes with S scores of <= -2, Zscores for expression < -2 and GISTIC scores of -1 or -2, listed by sample number.
Sheet 4 - Charts summarizing the number of GIS genes per sample showing expression and copy number reductions and the number of expression and copy number reductions per gene using the data from sheet 3.
Sheet 5 - All gene expression data for GIS genes with S scores of <= -2, Zscores for expression < -2 and GISTIC scores of -2, listed by sample number.
Sheet 6 - Charts summarizing the number of GIS genes per sample showing expression and copy number reductions and the number of expression and copy number reductions per gene using the data from sheet 5.
Sheet 7 - All gene expression data for GIS genes with S scores of <= -2, Zscores for expression < - 1 and increased methylation of > 0.5.
Sheet 8 - Charts summarizing the number of GIS genes per sample showing potential silencing and the number of cases of potential silencing per gene using the data from sheet 7.
Key: expr_array, expression data generated using microarrays; expr-rnaseq, expression data generated using RNA-Seq; Zscore, Zscore for expression relative to the mean expression value for samples with a GISTIC score = 0; MetGL1, fraction of DNA with cytosine methylation; Sample number, minimum unique TCGA identification number.

## Sheet: 1
Human Gene	Yeast Homolog	expr_array	zscore_array	expr_rnaseq	zscore_rnaseq	GISTIC Score	Sample Number
ATAD5	ELG1	-0.13903	2.0617	227.767	1.7581	-1	TCGA-24-1469
ATAD5	ELG1	0.18981	2.7956	NA	NA	-1	TCGA-31-1950
ATAD5	ELG1	-0.233296	1.8513	222.584	1.6722	-1	TCGA-25-1871
ATAD5	ELG1	-0.358355	1.5721	NA	NA	-1	TCGA-13-1492
ATAD5	ELG1	-0.377103	1.5303	213.526	1.522	-1	TCGA-24-1548
ATAD5	ELG1	-0.413844	1.4483	NA	NA	-1	TCGA-04-1638
ATAD5	ELG1	-0.554441	1.1345	204.22	1.3677	-1	TCGA-20-1684
ATAD5	ELG1	-0.560009	1.122	134.607	0.2136	-1	TCGA-09-0364
ATAD5	ELG1	-0.567146	1.1061	150.3	0.4738	-1	TCGA-24-1924
ATAD5	ELG1	-0.591005	1.0529	189.399	1.122	-1	TCGA-24-2019
ATAD5	ELG1	-0.603908	1.0241	109.159	-0.2083	-1	TCGA-24-1428
ATAD5	ELG1	-0.604254	1.0233	180.659	0.9771	-1	TCGA-61-2113
ATAD5	ELG1	-0.606625	1.018	NA	NA	-1	TCGA-30-1867
ATAD5	ELG1	-0.614204	1.0011	153.487	0.5266	-1	TCGA-24-1846
ATAD5	ELG1	-0.618343	0.9918	164.8	0.7142	-1	TCGA-24-1843
ATAD5	ELG1	-0.625583	0.9757	172.848	0.8476	-1	TCGA-24-2020
ATAD5	ELG1	-0.647631	0.9265	111.883	-0.1632	-1	TCGA-09-1667
ATAD5	ELG1	-0.677097	0.8607	NA	NA	-1	TCGA-04-1525
ATAD5	ELG1	-0.681556	0.8508	NA	NA	-1	TCGA-09-1659
ATAD5	ELG1	-0.699619	0.8104	105.683	-0.2659	-1	TCGA-25-1635
ATAD5	ELG1	-0.700544	0.8084	NA	NA	-1	TCGA-61-1899
ATAD5	ELG1	-0.702388	0.8043	106.453	-0.2532	-1	TCGA-61-1743
ATAD5	ELG1	-0.712461	0.7818	129.016	0.1209	-1	TCGA-61-1919
ATAD5	ELG1	-0.713077	0.7804	105.731	-0.2652	-1	TCGA-25-1870
ATAD5	ELG1	-0.720474	0.7639	122.554	0.0138	-1	TCGA-23-1114
ATAD5	ELG1	-0.721196	0.7623	NA	NA	-1	TCGA-23-2645
ATAD5	ELG1	-0.756023	0.6846	NA	NA	-1	TCGA-13-0757
ATAD5	ELG1	-0.758949	0.678	144.278	0.3739	-1	TCGA-09-2051
ATAD5	ELG1	-0.760084	0.6755	NA	NA	-1	TCGA-13-1407
ATAD5	ELG1	-0.76927	0.655	153.097	0.5201	-1	TCGA-36-1571
ATAD5	ELG1	-0.7731	0.6464	NA	NA	-1	TCGA-24-1614
ATAD5	ELG1	-0.77497	0.6423	NA	NA	-1	TCGA-04-1536
ATAD5	ELG1	-0.775514	0.641	86.4605	-0.5846	-1	TCGA-61-2111
ATAD5	ELG1	-0.777289	0.6371	NA	NA	-1	TCGA-04-1530
ATAD5	ELG1	-0.788491	0.6121	171.186	0.82	-1	TCGA-61-1741
ATAD5	ELG1	-0.788754	0.6115	NA	NA	-1	TCGA-13-0724
ATAD5	ELG1	-0.791221	0.606	125.935	0.0698	-1	TCGA-04-1364
ATAD5	ELG1	-0.804042	0.5774	144.436	0.3765	-1	TCGA-36-1577
ATAD5	ELG1	-0.808688	0.567	143.351	0.3586	-1	TCGA-13-1410
ATAD5	ELG1	-0.812784	0.5579	NA	NA	-1	TCGA-13-0793
ATAD5	ELG1	-0.818874	0.5443	NA	NA	-1	TCGA-13-0891
ATAD5	ELG1	-0.819401	0.5431	NA	NA	-1	TCGA-23-1110
ATAD5	ELG1	-0.821404	0.5386	68.456	-0.8831	-1	TCGA-36-1574
ATAD5	ELG1	-0.824439	0.5319	NA	NA	-1	TCGA-04-1347
ATAD5	ELG1	-0.824629	0.5314	NA	NA	-1	TCGA-04-1655
ATAD5	ELG1	-0.82611	0.5281	NA	NA	-1	TCGA-24-1845
ATAD5	ELG1	-0.831993	0.515	140.883	0.3176	-1	TCGA-59-2363
ATAD5	ELG1	-0.83452	0.5094	125.408	0.0611	-1	TCGA-13-0893
ATAD5	ELG1	-0.836324	0.5053	NA	NA	-1	TCGA-04-1353
ATAD5	ELG1	-0.842807	0.4909	NA	NA	-1	TCGA-30-1866
ATAD5	ELG1	-0.850728	0.4732	106.746	-0.2483	-1	TCGA-24-1558
ATAD5	ELG1	-0.851247	0.472	NA	NA	-1	TCGA-10-0938
ATAD5	ELG1	-0.852201	0.4699	102.548	-0.3179	-1	TCGA-61-1900
ATAD5	ELG1	-0.852589	0.469	NA	NA	-1	TCGA-20-1686
ATAD5	ELG1	-0.852709	0.4688	NA	NA	-1	TCGA-29-1764
ATAD5	ELG1	-0.854138	0.4656	NA	NA	-1	TCGA-13-0723
ATAD5	ELG1	-0.85679	0.4596	82.4819	-0.6506	-1	TCGA-24-1544
ATAD5	ELG1	-0.856803	0.4596	NA	NA	-1	TCGA-04-1651
ATAD5	ELG1	-0.861899	0.4482	NA	NA	-1	TCGA-24-0982
ATAD5	ELG1	-0.86509	0.4411	NA	NA	-1	TCGA-13-1404
ATAD5	ELG1	-0.865946	0.4392	NA	NA	-1	TCGA-24-1928
ATAD5	ELG1	-0.866573	0.4378	91.0316	-0.5089	-1	TCGA-24-1557
ATAD5	ELG1	-0.870807	0.4284	60.602	-1.0134	-1	TCGA-25-1631
ATAD5	ELG1	-0.873042	0.4234	NA	NA	-1	TCGA-24-2030
ATAD5	ELG1	-0.876347	0.416	NA	NA	-1	TCGA-30-1856
ATAD5	ELG1	-0.878065	0.4122	75.4647	-0.7669	-1	TCGA-29-1770
ATAD5	ELG1	-0.879626	0.4087	NA	NA	-1	TCGA-13-2061
ATAD5	ELG1	-0.885475	0.3956	126.665	0.0819	-1	TCGA-29-1695
ATAD5	ELG1	-0.885521	0.3955	183.665	1.0269	-1	TCGA-36-1575
ATAD5	ELG1	-0.885697	0.3951	115.392	-0.105	-1	TCGA-09-0369
ATAD5	ELG1	-0.896194	0.3717	108.929	-0.2121	-1	TCGA-09-1669
ATAD5	ELG1	-0.898695	0.3661	NA	NA	-1	TCGA-20-0990
ATAD5	ELG1	-0.900967	0.361	121.781	0.0009	-1	TCGA-61-1917
ATAD5	ELG1	-0.902494	0.3576	NA	NA	-1	TCGA-36-2547
ATAD5	ELG1	-0.907367	0.3468	96.2622	-0.4221	-1	TCGA-24-2281
ATAD5	ELG1	-0.912261	0.3358	135.889	0.2348	-1	TCGA-61-2109
ATAD5	ELG1	-0.918634	0.3216	NA	NA	-1	TCGA-24-1463
ATAD5	ELG1	-0.919811	0.319	111.111	-0.176	-1	TCGA-13-0730
ATAD5	ELG1	-0.923865	0.3099	NA	NA	-1	TCGA-04-1517
ATAD5	ELG1	-0.934515	0.2862	123.565	0.0305	-1	TCGA-59-2350
ATAD5	ELG1	-0.93663	0.2814	96.8602	-0.4122	-1	TCGA-29-1763
ATAD5	ELG1	-0.936826	0.281	NA	NA	-1	TCGA-24-1920
ATAD5	ELG1	-0.93803	0.2783	99.4589	-0.3691	-1	TCGA-61-1740
ATAD5	ELG1	-0.946986	0.2583	102.685	-0.3157	-1	TCGA-25-1627
ATAD5	ELG1	-0.951004	0.2494	NA	NA	-1	TCGA-04-1331
ATAD5	ELG1	-0.960018	0.2292	NA	NA	-1	TCGA-13-1487
ATAD5	ELG1	-0.961068	0.2269	NA	NA	-1	TCGA-23-1032
ATAD5	ELG1	-0.962139	0.2245	NA	NA	-1	TCGA-25-1628
ATAD5	ELG1	-0.964962	0.2182	116.121	-0.0929	-1	TCGA-29-1781
ATAD5	ELG1	-0.969136	0.2089	94.0246	-0.4592	-1	TCGA-25-2400
ATAD5	ELG1	-0.971504	0.2036	NA	NA	-1	TCGA-23-1022
ATAD5	ELG1	-0.975739	0.1942	NA	NA	-1	TCGA-57-1585
ATAD5	ELG1	-0.978903	0.1871	139.29	0.2912	-1	TCGA-24-2288
ATAD5	ELG1	-0.981278	0.1818	108.421	-0.2206	-1	TCGA-29-1688
ATAD5	ELG1	-0.990738	0.1607	NA	NA	-1	TCGA-61-1737
ATAD5	ELG1	-0.99286	0.1559	NA	NA	-1	TCGA-13-0725
ATAD5	ELG1	-0.996265	0.1483	145.554	0.3951	-1	TCGA-23-1122
ATAD5	ELG1	-1.00152	0.1366	142.75	0.3486	-1	TCGA-20-1685
ATAD5	ELG1	-1.00163	0.1364	NA	NA	-1	TCGA-04-1338
ATAD5	ELG1	-1.00514	0.1285	154.91	0.5502	-1	TCGA-13-1506
ATAD5	ELG1	-1.01381	0.1092	117.57	-0.0689	-1	TCGA-09-1668
ATAD5	ELG1	-1.01974	0.096	NA	NA	-1	TCGA-25-2398
ATAD5	ELG1	-1.02137	0.0923	111.426	-0.1707	-1	TCGA-23-1109
ATAD5	ELG1	-1.02834	0.0767	NA	NA	-1	TCGA-24-1470
ATAD5	ELG1	-1.02872	0.0759	NA	NA	-1	TCGA-29-1698
ATAD5	ELG1	-1.03282	0.0668	145.131	0.3881	-1	TCGA-29-1762
ATAD5	ELG1	-1.03342	0.0654	NA	NA	-1	TCGA-13-1488
ATAD5	ELG1	-1.03487	0.0622	NA	NA	-1	TCGA-13-1484
ATAD5	ELG1	-1.03719	0.057	115.271	-0.107	-1	TCGA-09-1662
ATAD5	ELG1	-1.03906	0.0528	86.3145	-0.5871	-1	TCGA-29-1699
ATAD5	ELG1	-1.04473	0.0402	NA	NA	-1	TCGA-30-1861
ATAD5	ELG1	-1.0457	0.038	203.732	1.3596	-1	TCGA-20-1683
ATAD5	ELG1	-1.04877	0.0312	89.4737	-0.5347	-1	TCGA-24-2267
ATAD5	ELG1	-1.05114	0.0259	154.062	0.5361	-1	TCGA-09-2054
ATAD5	ELG1	-1.0537	0.0201	123.862	0.0355	-1	TCGA-23-2084
ATAD5	ELG1	-1.05737	0.012	NA	NA	-1	TCGA-04-1336
ATAD5	ELG1	-1.05884	0.0087	81.4674	-0.6674	-1	TCGA-61-2110
ATAD5	ELG1	-1.05902	0.0083	75.9972	-0.7581	-1	TCGA-24-2298
ATAD5	ELG1	-1.07301	-0.023	165.063	0.7185	-1	TCGA-24-1424
ATAD5	ELG1	-1.07987	-0.0383	NA	NA	-1	TCGA-29-1769
ATAD5	ELG1	-1.08062	-0.0399	NA	NA	-1	TCGA-13-2065
ATAD5	ELG1	-1.0864	-0.0528	74.3711	-0.7851	-1	TCGA-61-2102
ATAD5	ELG1	-1.08791	-0.0562	127.991	0.1039	-1	TCGA-04-1348
ATAD5	ELG1	-1.09617	-0.0746	69.9185	-0.8589	-1	TCGA-36-1570
ATAD5	ELG1	-1.09619	-0.0747	NA	NA	-1	TCGA-23-1024
ATAD5	ELG1	-1.09828	-0.0793	NA	NA	-1	TCGA-10-0931
ATAD5	ELG1	-1.09906	-0.0811	NA	NA	-1	TCGA-04-1367
ATAD5	ELG1	-1.09958	-0.0823	82.1429	-0.6562	-1	TCGA-24-1552
ATAD5	ELG1	-1.10067	-0.0847	100	-0.3602	-1	TCGA-25-1630
ATAD5	ELG1	-1.10193	-0.0875	101.643	-0.3329	-1	TCGA-31-1944
ATAD5	ELG1	-1.10325	-0.0905	89.1834	-0.5395	-1	TCGA-24-1567
ATAD5	ELG1	-1.10484	-0.094	NA	NA	-1	TCGA-36-1576
ATAD5	ELG1	-1.10609	-0.0968	123.868	0.0355	-1	TCGA-25-1314
ATAD5	ELG1	-1.10849	-0.1021	87.1824	-0.5727	-1	TCGA-24-1603
ATAD5	ELG1	-1.11186	-0.1097	104.885	-0.2792	-1	TCGA-23-1120
ATAD5	ELG1	-1.11526	-0.1172	NA	NA	-1	TCGA-23-1118
ATAD5	ELG1	-1.11537	-0.1175	126.769	0.0836	-1	TCGA-61-2094
ATAD5	ELG1	-1.12188	-0.132	84.8164	-0.6119	-1	TCGA-57-1583
ATAD5	ELG1	-1.12344	-0.1355	118.165	-0.059	-1	TCGA-23-1123
ATAD5	ELG1	-1.12604	-0.1413	87.2529	-0.5715	-1	TCGA-24-1550
ATAD5	ELG1	-1.12699	-0.1434	NA	NA	-1	TCGA-23-1113
ATAD5	ELG1	-1.12749	-0.1445	NA	NA	-1	TCGA-23-2078
ATAD5	ELG1	-1.13072	-0.1518	NA	NA	-1	TCGA-24-1426
ATAD5	ELG1	-1.13108	-0.1526	NA	NA	-1	TCGA-04-1652
ATAD5	ELG1	-1.13261	-0.156	NA	NA	-1	TCGA-13-1489
ATAD5	ELG1	-1.13532	-0.162	98.0019	-0.3933	-1	TCGA-13-1405
ATAD5	ELG1	-1.13888	-0.17	NA	NA	-1	TCGA-13-0760
ATAD5	ELG1	-1.14014	-0.1728	NA	NA	-1	TCGA-13-0900
ATAD5	ELG1	-1.14047	-0.1735	114.436	-0.1208	-1	TCGA-24-2290
ATAD5	ELG1	-1.14309	-0.1794	NA	NA	-1	TCGA-23-1031
ATAD5	ELG1	-1.14857	-0.1916	50.8475	-1.1751	-1	TCGA-29-2428
ATAD5	ELG1	-1.16135	-0.2201	96.8117	-0.413	-1	TCGA-13-1481
ATAD5	ELG1	-1.16175	-0.221	NA	NA	-1	TCGA-13-1494
ATAD5	ELG1	-1.1755	-0.2517	NA	NA	-1	TCGA-13-0884
ATAD5	ELG1	-1.1787	-0.2589	NA	NA	-1	TCGA-09-2053
ATAD5	ELG1	-1.17883	-0.2591	139.437	0.2937	-1	TCGA-24-2033
ATAD5	ELG1	-1.17967	-0.261	85.5231	-0.6002	-1	TCGA-25-2399
ATAD5	ELG1	-1.18056	-0.263	NA	NA	-1	TCGA-13-0804
ATAD5	ELG1	-1.18064	-0.2632	NA	NA	-1	TCGA-13-0751
ATAD5	ELG1	-1.18691	-0.2772	78.7329	-0.7128	-1	TCGA-10-0928
ATAD5	ELG1	-1.19103	-0.2864	92.0225	-0.4924	-1	TCGA-23-1029
ATAD5	ELG1	-1.19332	-0.2915	NA	NA	-1	TCGA-42-2591
ATAD5	ELG1	-1.19522	-0.2957	NA	NA	-1	TCGA-24-1422
ATAD5	ELG1	-1.19644	-0.2984	NA	NA	-1	TCGA-24-0970
ATAD5	ELG1	-1.19864	-0.3033	113.992	-0.1282	-1	TCGA-29-1697
ATAD5	ELG1	-1.19972	-0.3058	NA	NA	-1	TCGA-36-2543
ATAD5	ELG1	-1.20059	-0.3077	117.62	-0.068	-1	TCGA-13-1512
ATAD5	ELG1	-1.20207	-0.311	NA	NA	-1	TCGA-04-1332
ATAD5	ELG1	-1.20445	-0.3163	96.2591	-0.4222	-1	TCGA-13-0916
ATAD5	ELG1	-1.20466	-0.3168	NA	NA	-1	TCGA-04-1356
ATAD5	ELG1	-1.20487	-0.3173	NA	NA	-1	TCGA-24-0979
ATAD5	ELG1	-1.20568	-0.3191	71.2036	-0.8376	-1	TCGA-29-1705
ATAD5	ELG1	-1.20661	-0.3211	NA	NA	-1	TCGA-24-1471
ATAD5	ELG1	-1.21717	-0.3447	61.7816	-0.9938	-1	TCGA-61-1733
ATAD5	ELG1	-1.22157	-0.3545	108.225	-0.2238	-1	TCGA-13-1505
ATAD5	ELG1	-1.22443	-0.3609	123.398	0.0278	-1	TCGA-25-1322
ATAD5	ELG1	-1.24083	-0.3975	NA	NA	-1	TCGA-04-1542
ATAD5	ELG1	-1.2428	-0.4019	110.479	-0.1864	-1	TCGA-24-1842
ATAD5	ELG1	-1.24479	-0.4064	137.519	0.2619	-1	TCGA-61-2088
ATAD5	ELG1	-1.24531	-0.4075	NA	NA	-1	TCGA-13-0919
ATAD5	ELG1	-1.24662	-0.4105	137.917	0.2685	-1	TCGA-25-1316
ATAD5	ELG1	-1.25125	-0.4208	95.4102	-0.4363	-1	TCGA-24-2036
ATAD5	ELG1	-1.25161	-0.4216	126.404	0.0776	-1	TCGA-61-1995
ATAD5	ELG1	-1.25372	-0.4263	130.57	0.1467	-1	TCGA-13-0799
ATAD5	ELG1	-1.25411	-0.4272	133.665	0.198	-1	TCGA-25-2393
ATAD5	ELG1	-1.25502	-0.4292	76.9507	-0.7423	-1	TCGA-25-2391
ATAD5	ELG1	-1.25511	-0.4294	98.8924	-0.3785	-1	TCGA-30-1855
ATAD5	ELG1	-1.26584	-0.4533	131.743	0.1661	-1	TCGA-25-1323
ATAD5	ELG1	-1.27132	-0.4656	NA	NA	-1	TCGA-23-1116
ATAD5	ELG1	-1.27151	-0.466	NA	NA	-1	TCGA-13-0795
ATAD5	ELG1	-1.27229	-0.4677	NA	NA	-1	TCGA-42-2589
ATAD5	ELG1	-1.27308	-0.4695	NA	NA	-1	TCGA-23-1028
ATAD5	ELG1	-1.27634	-0.4768	NA	NA	-1	TCGA-30-1892
ATAD5	ELG1	-1.2764	-0.4769	NA	NA	-1	TCGA-13-0906
ATAD5	ELG1	-1.27645	-0.477	NA	NA	-1	TCGA-13-1499
ATAD5	ELG1	-1.27716	-0.4786	103.228	-0.3066	-1	TCGA-61-1736
ATAD5	ELG1	-1.2825	-0.4905	136.641	0.2473	-1	TCGA-09-1673
ATAD5	ELG1	-1.28311	-0.4919	67.8415	-0.8933	-1	TCGA-24-1562
ATAD5	ELG1	-1.28695	-0.5004	NA	NA	-1	TCGA-36-2530
ATAD5	ELG1	-1.28937	-0.5059	NA	NA	-1	TCGA-24-1923
ATAD5	ELG1	-1.29148	-0.5106	NA	NA	-1	TCGA-42-2587
ATAD5	ELG1	-1.29194	-0.5116	NA	NA	-1	TCGA-29-1707
ATAD5	ELG1	-1.29241	-0.5126	38.1448	-1.3857	-1	TCGA-23-1027
ATAD5	ELG1	-1.29311	-0.5142	68.0771	-0.8894	-1	TCGA-29-1778
ATAD5	ELG1	-1.29448	-0.5173	NA	NA	-1	TCGA-36-2532
ATAD5	ELG1	-1.29479	-0.5179	160.509	0.643	-1	TCGA-25-1317
ATAD5	ELG1	-1.2961	-0.5209	110.733	-0.1822	-1	TCGA-31-1953
ATAD5	ELG1	-1.29716	-0.5232	NA	NA	-1	TCGA-25-1320
ATAD5	ELG1	-1.30097	-0.5318	NA	NA	-1	TCGA-31-1946
ATAD5	ELG1	-1.30174	-0.5335	NA	NA	-1	TCGA-13-0794
ATAD5	ELG1	-1.30395	-0.5384	NA	NA	-1	TCGA-30-1853
ATAD5	ELG1	-1.31438	-0.5617	96.9856	-0.4101	-1	TCGA-09-1670
ATAD5	ELG1	-1.31471	-0.5624	NA	NA	-1	TCGA-24-1435
ATAD5	ELG1	-1.31603	-0.5654	149.683	0.4635	-1	TCGA-04-1514
ATAD5	ELG1	-1.31661	-0.5667	78.3928	-0.7184	-1	TCGA-59-2348
ATAD5	ELG1	-1.31782	-0.5694	NA	NA	-1	TCGA-13-1500
ATAD5	ELG1	-1.31834	-0.5705	50.719	-1.1772	-1	TCGA-13-0801
ATAD5	ELG1	-1.34881	-0.6385	NA	NA	-1	TCGA-13-1409
ATAD5	ELG1	-1.35445	-0.6511	77.7761	-0.7286	-1	TCGA-09-2044
ATAD5	ELG1	-1.36155	-0.667	NA	NA	-1	TCGA-61-1913
ATAD5	ELG1	-1.36293	-0.67	NA	NA	-1	TCGA-13-0885
ATAD5	ELG1	-1.3648	-0.6742	87.9725	-0.5596	-1	TCGA-30-1860
ATAD5	ELG1	-1.36889	-0.6834	120.417	-0.0217	-1	TCGA-25-1315
ATAD5	ELG1	-1.37425	-0.6953	59.7282	-1.0278	-1	TCGA-24-1427
ATAD5	ELG1	-1.37572	-0.6986	NA	NA	-1	TCGA-13-1495
ATAD5	ELG1	-1.37699	-0.7014	82.7103	-0.6468	-1	TCGA-25-1318
ATAD5	ELG1	-1.38346	-0.7159	NA	NA	-1	TCGA-13-0887
ATAD5	ELG1	-1.38721	-0.7242	NA	NA	-1	TCGA-04-1350
ATAD5	ELG1	-1.38777	-0.7255	84.1213	-0.6234	-1	TCGA-61-1724
ATAD5	ELG1	-1.38986	-0.7301	NA	NA	-1	TCGA-13-0766
ATAD5	ELG1	-1.39461	-0.7407	NA	NA	-1	TCGA-13-0727
ATAD5	ELG1	-1.39985	-0.7524	NA	NA	-1	TCGA-13-0797
ATAD5	ELG1	-1.40017	-0.7531	NA	NA	-1	TCGA-20-0991
ATAD5	ELG1	-1.4035	-0.7606	73.9872	-0.7914	-1	TCGA-24-1564
ATAD5	ELG1	-1.40531	-0.7646	76.4061	-0.7513	-1	TCGA-24-1560
ATAD5	ELG1	-1.40843	-0.7716	NA	NA	-1	TCGA-04-1654
ATAD5	ELG1	-1.40882	-0.7725	NA	NA	-1	TCGA-13-1509
ATAD5	ELG1	-1.41097	-0.7773	NA	NA	-1	TCGA-13-0912
ATAD5	ELG1	-1.41269	-0.7811	NA	NA	-1	TCGA-04-1361
ATAD5	ELG1	-1.41276	-0.7813	NA	NA	-1	TCGA-24-1105
ATAD5	ELG1	-1.41337	-0.7826	NA	NA	-1	TCGA-36-2537
ATAD5	ELG1	-1.416	-0.7885	51.0062	-1.1725	-1	TCGA-61-1998
ATAD5	ELG1	-1.41662	-0.7899	NA	NA	-1	TCGA-13-1411
ATAD5	ELG1	-1.42145	-0.8007	NA	NA	-1	TCGA-61-2002
ATAD5	ELG1	-1.42209	-0.8021	NA	NA	-1	TCGA-30-1859
ATAD5	ELG1	-1.42331	-0.8048	65.0087	-0.9403	-1	TCGA-24-1604
ATAD5	ELG1	-1.42529	-0.8092	NA	NA	-1	TCGA-23-2643
ATAD5	ELG1	-1.42531	-0.8093	NA	NA	-1	TCGA-13-1483
ATAD5	ELG1	-1.42659	-0.8121	NA	NA	-1	TCGA-13-0903
ATAD5	ELG1	-1.42746	-0.8141	98.885	-0.3787	-1	TCGA-24-1616
ATAD5	ELG1	-1.42972	-0.8191	NA	NA	-1	TCGA-09-2050
ATAD5	ELG1	-1.43266	-0.8257	NA	NA	-1	TCGA-24-1466
ATAD5	ELG1	-1.43468	-0.8302	NA	NA	-1	TCGA-09-2049
ATAD5	ELG1	-1.43503	-0.831	129.737	0.1329	-1	TCGA-59-2351
ATAD5	ELG1	-1.43577	-0.8326	59.9419	-1.0243	-1	TCGA-36-1578
ATAD5	ELG1	-1.43707	-0.8355	NA	NA	-1	TCGA-24-1464
ATAD5	ELG1	-1.44319	-0.8492	129.778	0.1335	-1	TCGA-25-1321
ATAD5	ELG1	-1.44354	-0.85	NA	NA	-1	TCGA-13-0901
ATAD5	ELG1	-1.44376	-0.8504	59.1521	-1.0374	-1	TCGA-25-2404
ATAD5	ELG1	-1.45053	-0.8656	NA	NA	-1	TCGA-25-2401
ATAD5	ELG1	-1.45054	-0.8656	NA	NA	-1	TCGA-24-2280
ATAD5	ELG1	-1.45204	-0.8689	NA	NA	-1	TCGA-24-2293
ATAD5	ELG1	-1.46131	-0.8896	83.6253	-0.6316	-1	TCGA-61-2012
ATAD5	ELG1	-1.46418	-0.896	123.117	0.0231	-1	TCGA-04-1362
ATAD5	ELG1	-1.4655	-0.899	49.1245	-1.2036	-1	TCGA-59-2352
ATAD5	ELG1	-1.4666	-0.9014	NA	NA	-1	TCGA-20-0987
ATAD5	ELG1	-1.46661	-0.9014	71.3208	-0.8356	-1	TCGA-09-1666
ATAD5	ELG1	-1.46747	-0.9034	77.2002	-0.7382	-1	TCGA-24-1551
ATAD5	ELG1	-1.47526	-0.9207	NA	NA	-1	TCGA-30-1880
ATAD5	ELG1	-1.48164	-0.935	NA	NA	-1	TCGA-61-2003
ATAD5	ELG1	-1.48578	-0.9442	62.5738	-0.9807	-1	TCGA-20-1682
ATAD5	ELG1	-1.48907	-0.9516	66.776	-0.911	-1	TCGA-24-1930
ATAD5	ELG1	-1.49865	-0.973	31.6944	-1.4926	-1	TCGA-25-1633
ATAD5	ELG1	-1.49889	-0.9735	77.9981	-0.7249	-1	TCGA-24-2023
ATAD5	ELG1	-1.50155	-0.9794	NA	NA	-1	TCGA-24-1434
ATAD5	ELG1	-1.50475	-0.9866	56.0526	-1.0888	-1	TCGA-13-1497
ATAD5	ELG1	-1.50712	-0.9919	38.2733	-1.3836	-1	TCGA-04-1519
ATAD5	ELG1	-1.51838	-1.017	NA	NA	-1	TCGA-10-0927
ATAD5	ELG1	-1.52693	-1.0361	NA	NA	-1	TCGA-04-1337
ATAD5	ELG1	-1.53076	-1.0446	101.724	-0.3316	-1	TCGA-24-2027
ATAD5	ELG1	-1.53557	-1.0554	NA	NA	-1	TCGA-13-1501
ATAD5	ELG1	-1.53705	-1.0587	49.8762	-1.1912	-1	TCGA-29-1693
ATAD5	ELG1	-1.53759	-1.0599	58.9446	-1.0408	-1	TCGA-61-1918
ATAD5	ELG1	-1.5384	-1.0617	55.5796	-1.0966	-1	TCGA-61-2016
ATAD5	ELG1	-1.5469	-1.0806	NA	NA	-1	TCGA-13-1491
ATAD5	ELG1	-1.54874	-1.0848	NA	NA	-1	TCGA-29-1777
ATAD5	ELG1	-1.552	-1.092	80.8528	-0.6776	-1	TCGA-24-1418
ATAD5	ELG1	-1.55395	-1.0964	NA	NA	-1	TCGA-36-2538
ATAD5	ELG1	-1.55576	-1.1004	NA	NA	-1	TCGA-42-2582
ATAD5	ELG1	-1.5582	-1.1059	NA	NA	-1	TCGA-24-2029
ATAD5	ELG1	-1.56521	-1.1215	53.4872	-1.1313	-1	TCGA-31-1956
ATAD5	ELG1	-1.57309	-1.1391	NA	NA	-1	TCGA-04-1343
ATAD5	ELG1	-1.5754	-1.1443	NA	NA	-1	TCGA-13-1482
ATAD5	ELG1	-1.5836	-1.1626	NA	NA	-1	TCGA-13-1504
ATAD5	ELG1	-1.58445	-1.1645	44.5128	-1.2801	-1	TCGA-36-1568
ATAD5	ELG1	-1.58461	-1.1648	NA	NA	-1	TCGA-13-0883
ATAD5	ELG1	-1.58607	-1.1681	38.796	-1.3749	-1	TCGA-24-0975
ATAD5	ELG1	-1.58691	-1.17	NA	NA	-1	TCGA-13-2071
ATAD5	ELG1	-1.58806	-1.1725	NA	NA	-1	TCGA-13-1510
ATAD5	ELG1	-1.5923	-1.182	55.1257	-1.1042	-1	TCGA-61-1910
ATAD5	ELG1	-1.5967	-1.1918	67.8873	-0.8926	-1	TCGA-24-1419
ATAD5	ELG1	-1.59756	-1.1937	NA	NA	-1	TCGA-13-1496
ATAD5	ELG1	-1.60088	-1.2011	NA	NA	-1	TCGA-23-1119
ATAD5	ELG1	-1.60466	-1.2096	29.8238	-1.5236	-1	TCGA-29-1761
ATAD5	ELG1	-1.61393	-1.2303	NA	NA	-1	TCGA-36-2534
ATAD5	ELG1	-1.61543	-1.2336	NA	NA	-1	TCGA-04-1649
ATAD5	ELG1	-1.62842	-1.2626	NA	NA	-1	TCGA-31-1959
ATAD5	ELG1	-1.62862	-1.263	NA	NA	-1	TCGA-13-0802
ATAD5	ELG1	-1.63319	-1.2732	62.5824	-0.9805	-1	TCGA-24-1555
ATAD5	ELG1	-1.63794	-1.2839	28.7979	-1.5406	-1	TCGA-29-1696
ATAD5	ELG1	-1.64422	-1.2979	58.9238	-1.0412	-1	TCGA-23-2077
ATAD5	ELG1	-1.65108	-1.3132	69.9334	-0.8587	-1	TCGA-13-1403
ATAD5	ELG1	-1.65245	-1.3162	75.297	-0.7697	-1	TCGA-29-1784
ATAD5	ELG1	-1.65423	-1.3202	57.7807	-1.0601	-1	TCGA-24-1549
ATAD5	ELG1	-1.65621	-1.3246	NA	NA	-1	TCGA-13-0803
ATAD5	ELG1	-1.65895	-1.3307	NA	NA	-1	TCGA-36-2545
ATAD5	ELG1	-1.65963	-1.3323	NA	NA	-1	TCGA-23-1021
ATAD5	ELG1	-1.66014	-1.3334	49.6338	-1.1952	-1	TCGA-24-2271
ATAD5	ELG1	-1.66263	-1.339	59.144	-1.0375	-1	TCGA-61-2008
ATAD5	ELG1	-1.66699	-1.3487	NA	NA	-1	TCGA-61-1895
ATAD5	ELG1	-1.67723	-1.3715	95.1198	-0.4411	-1	TCGA-24-2297
ATAD5	ELG1	-1.67807	-1.3734	NA	NA	-1	TCGA-10-0930
ATAD5	ELG1	-1.67932	-1.3762	NA	NA	-1	TCGA-04-1648
ATAD5	ELG1	-1.68144	-1.381	NA	NA	-1	TCGA-13-0904
ATAD5	ELG1	-1.68444	-1.3876	53.9035	-1.1244	-1	TCGA-09-0366
ATAD5	ELG1	-1.6903	-1.4007	46.1923	-1.2523	-1	TCGA-24-1416
ATAD5	ELG1	-1.69599	-1.4134	NA	NA	-1	TCGA-36-2539
ATAD5	ELG1	-1.69661	-1.4148	68.0233	-0.8903	-1	TCGA-24-1467
ATAD5	ELG1	-1.70385	-1.431	NA	NA	-1	TCGA-29-2432
ATAD5	ELG1	-1.71257	-1.4504	NA	NA	-1	TCGA-59-2372
ATAD5	ELG1	-1.71598	-1.458	NA	NA	-1	TCGA-24-1849
ATAD5	ELG1	-1.71822	-1.463	36.6818	-1.4099	-1	TCGA-29-2427
ATAD5	ELG1	-1.71839	-1.4634	NA	NA	-1	TCGA-29-1775
ATAD5	ELG1	-1.72701	-1.4827	NA	NA	-1	TCGA-24-1425
ATAD5	ELG1	-1.72912	-1.4874	NA	NA	-1	TCGA-24-1104
ATAD5	ELG1	-1.73063	-1.4907	97.0318	-0.4094	-1	TCGA-04-1365
ATAD5	ELG1	-1.73226	-1.4944	NA	NA	-1	TCGA-23-2641
ATAD5	ELG1	-1.73509	-1.5007	82.4222	-0.6516	-1	TCGA-24-1430
ATAD5	ELG1	-1.73637	-1.5035	62.22	-0.9865	-1	TCGA-24-1103
ATAD5	ELG1	-1.73825	-1.5077	84.4421	-0.6181	-1	TCGA-61-2104
ATAD5	ELG1	-1.74204	-1.5162	NA	NA	-1	TCGA-24-1546
ATAD5	ELG1	-1.75059	-1.5353	NA	NA	-1	TCGA-61-1906
ATAD5	ELG1	-1.75312	-1.5409	64.2845	-0.9523	-1	TCGA-61-1907
ATAD5	ELG1	-1.75412	-1.5432	70.7365	-0.8453	-1	TCGA-24-1413
ATAD5	ELG1	-1.76277	-1.5625	NA	NA	-1	TCGA-61-2101
ATAD5	ELG1	-1.76554	-1.5686	27.5176	-1.5619	-1	TCGA-23-1026
ATAD5	ELG1	-1.76945	-1.5774	NA	NA	-1	TCGA-13-0910
ATAD5	ELG1	-1.77436	-1.5883	49.6747	-1.1945	-1	TCGA-24-1563
ATAD5	ELG1	-1.77488	-1.5895	44.5197	-1.28	-1	TCGA-29-1783
ATAD5	ELG1	-1.77606	-1.5921	24.7317	-1.6081	-1	TCGA-13-0897
ATAD5	ELG1	-1.78092	-1.603	36.1221	-1.4192	-1	TCGA-59-2355
ATAD5	ELG1	-1.79816	-1.6415	NA	NA	-1	TCGA-61-2613
ATAD5	ELG1	-1.79988	-1.6453	NA	NA	-1	TCGA-13-0805
ATAD5	ELG1	-1.80069	-1.6471	86.2129	-0.5887	-1	TCGA-25-1329
ATAD5	ELG1	-1.80083	-1.6474	NA	NA	-1	TCGA-36-2542
ATAD5	ELG1	-1.804	-1.6545	NA	NA	-1	TCGA-13-0889
ATAD5	ELG1	-1.81128	-1.6707	57.7622	-1.0604	-1	TCGA-23-2081
ATAD5	ELG1	-1.81193	-1.6722	37.9085	-1.3896	-1	TCGA-13-0924
ATAD5	ELG1	-1.81755	-1.6847	NA	NA	-1	TCGA-25-2042
ATAD5	ELG1	-1.81783	-1.6854	NA	NA	-1	TCGA-24-1431
ATAD5	ELG1	-1.82129	-1.6931	88.5147	-0.5506	-1	TCGA-25-1312
ATAD5	ELG1	-1.82543	-1.7023	NA	NA	-1	TCGA-30-1857
ATAD5	ELG1	-1.82626	-1.7042	NA	NA	-1	TCGA-13-2059
ATAD5	ELG1	-1.83056	-1.7138	49.5395	-1.1968	-1	TCGA-13-1511
ATAD5	ELG1	-1.83199	-1.717	54.3255	-1.1174	-1	TCGA-29-1785
ATAD5	ELG1	-1.83365	-1.7207	65.9763	-0.9243	-1	TCGA-24-1423
ATAD5	ELG1	-1.83645	-1.7269	NA	NA	-1	TCGA-13-0923
ATAD5	ELG1	-1.83818	-1.7308	NA	NA	-1	TCGA-42-2590
ATAD5	ELG1	-1.84493	-1.7458	43.3794	-1.2989	-1	TCGA-29-1776
ATAD5	ELG1	-1.86015	-1.7798	NA	NA	-1	TCGA-24-2289
ATAD5	ELG1	-1.86726	-1.7957	34.5572	-1.4452	-1	TCGA-61-1725
ATAD5	ELG1	-1.89226	-1.8515	NA	NA	-1	TCGA-13-1412
ATAD5	ELG1	-1.8927	-1.8525	NA	NA	-1	TCGA-13-0911
ATAD5	ELG1	-1.89532	-1.8583	NA	NA	-1	TCGA-30-1887
ATAD5	ELG1	-1.89657	-1.8611	66.5851	-0.9142	-1	TCGA-24-2262
ATAD5	ELG1	-1.89751	-1.8632	NA	NA	-1	TCGA-29-2431
ATAD5	ELG1	-1.89863	-1.8657	NA	NA	-1	TCGA-13-0768
ATAD5	ELG1	-1.91017	-1.8915	51.6786	-1.1613	-1	TCGA-36-1580
ATAD5	ELG1	-1.91963	-1.9126	29.6792	-1.526	-1	TCGA-30-1891
ATAD5	ELG1	-1.92017	-1.9138	NA	NA	-1	TCGA-29-1771
ATAD5	ELG1	-1.92136	-1.9164	44.359	-1.2827	-1	TCGA-30-1862
ATAD5	ELG1	-1.93629	-1.9498	63.9216	-0.9583	-1	TCGA-25-1313
ATAD5	ELG1	-1.95338	-1.9879	43.4071	-1.2984	-1	TCGA-13-0913
ATAD5	ELG1	-1.96841	-2.0214	NA	NA	-1	TCGA-13-0921
ATAD5	ELG1	-1.96878	-2.0223	NA	NA	-1	TCGA-10-0926
ATAD5	ELG1	-1.97162	-2.0286	NA	NA	-1	TCGA-36-2544
ATAD5	ELG1	-1.97186	-2.0291	NA	NA	-1	TCGA-24-1545
ATAD5	ELG1	-1.97366	-2.0332	28.5988	-1.544	-1	TCGA-61-1914
ATAD5	ELG1	-1.97635	-2.0392	NA	NA	-1	TCGA-13-0886
ATAD5	ELG1	-1.97819	-2.0433	68.6016	-0.8807	-1	TCGA-13-1507
ATAD5	ELG1	-1.98003	-2.0474	NA	NA	-1	TCGA-36-2548
ATAD5	ELG1	-1.98202	-2.0518	46.875	-1.2409	-1	TCGA-04-1357
ATAD5	ELG1	-1.98955	-2.0686	NA	NA	-1	TCGA-13-0755
ATAD5	ELG1	-2.00128	-2.0948	18.9664	-1.7036	-1	TCGA-25-1625
ATAD5	ELG1	-2.00889	-2.1118	21.3662	-1.6639	-1	TCGA-23-1023
ATAD5	ELG1	-2.01526	-2.126	32.5203	-1.4789	-1	TCGA-13-0890
ATAD5	ELG1	-2.04216	-2.1861	49.7808	-1.1928	-1	TCGA-24-2024
ATAD5	ELG1	-2.047	-2.1969	NA	NA	-1	TCGA-61-1901
ATAD5	ELG1	-2.04715	-2.1972	50.4977	-1.1809	-1	TCGA-61-1728
ATAD5	ELG1	-2.0501	-2.2038	NA	NA	-1	TCGA-13-0905
ATAD5	ELG1	-2.05411	-2.2127	NA	NA	-1	TCGA-30-1714
ATAD5	ELG1	-2.05807	-2.2216	NA	NA	-1	TCGA-13-0792
ATAD5	ELG1	-2.06036	-2.2267	NA	NA	-1	TCGA-29-1768
ATAD5	ELG1	-2.06625	-2.2398	NA	NA	-1	TCGA-59-2354
ATAD5	ELG1	-2.07114	-2.2507	NA	NA	-1	TCGA-42-2588
ATAD5	ELG1	-2.08005	-2.2706	69.3098	-0.869	-1	TCGA-13-1498
ATAD5	ELG1	-2.08541	-2.2826	NA	NA	-1	TCGA-13-0761
ATAD5	ELG1	-2.08548	-2.2828	NA	NA	-1	TCGA-13-0762
ATAD5	ELG1	-2.08803	-2.2884	NA	NA	-1	TCGA-13-0908
ATAD5	ELG1	-2.08907	-2.2908	33.0323	-1.4704	-1	TCGA-57-1584
ATAD5	ELG1	-2.09499	-2.304	NA	NA	-1	TCGA-36-2533
ATAD5	ELG1	-2.12218	-2.3647	NA	NA	-1	TCGA-13-0791
ATAD5	ELG1	-2.13221	-2.387	NA	NA	-1	TCGA-04-1349
ATAD5	ELG1	-2.14157	-2.4079	NA	NA	-1	TCGA-10-0937
ATAD5	ELG1	-2.14918	-2.4249	NA	NA	-1	TCGA-61-1915
ATAD5	ELG1	-2.15844	-2.4456	NA	NA	-1	TCGA-36-2549
ATAD5	ELG1	-2.18648	-2.5082	28.5488	-1.5448	-1	TCGA-09-2045
ATAD5	ELG1	-2.20897	-2.5584	NA	NA	-1	TCGA-29-2434
ATAD5	ELG1	-2.23041	-2.6062	21.1182	-1.668	-1	TCGA-25-1632
ATAD5	ELG1	-2.24002	-2.6277	NA	NA	-1	TCGA-23-2072
ATAD5	ELG1	-2.26765	-2.6893	56.1252	-1.0876	-1	TCGA-61-2097
ATAD5	ELG1	-2.29774	-2.7565	NA	NA	-1	TCGA-13-0720
ATAD5	ELG1	-2.30905	-2.7817	35.6531	-1.427	-1	TCGA-25-2409
ATAD5	ELG1	-2.316	-2.7973	34.8629	-1.4401	-1	TCGA-29-1694
ATAD5	ELG1	-2.32964	-2.8277	12.2842	-1.8144	-1	TCGA-09-0367
ATAD5	ELG1	-2.34929	-2.8716	15.7039	-1.7577	-1	TCGA-20-1687
ATAD5	ELG1	-2.40881	-3.0044	NA	NA	-1	TCGA-04-1646
ATAD5	ELG1	-2.41289	-3.0135	NA	NA	-1	TCGA-13-0726
ATAD5	ELG1	-2.41529	-3.0189	34.5432	-1.4454	-1	TCGA-25-2397
ATAD5	ELG1	-2.43937	-3.0726	30.6905	-1.5093	-1	TCGA-29-1703
ATAD5	ELG1	-2.45145	-3.0996	NA	NA	-1	TCGA-24-0966
ATAD5	ELG1	-2.62724	-3.4919	NA	NA	-1	TCGA-24-0980
ATAD5	ELG1	-0.949815	0.252	NA	NA	-2	TCGA-24-0968
ATAD5	ELG1	-1.23185	-0.3775	95.0766	-0.4418	-2	TCGA-23-1111
ATAD5	ELG1	-1.3079	-0.5472	40.223	-1.3512	-2	TCGA-24-1847
ATAD5	ELG1	-1.36065	-0.665	65.119	-0.9385	-2	TCGA-24-1436
ATAD5	ELG1	-1.51636	-1.0125	NA	NA	-2	TCGA-13-0717
ATAD5	ELG1	-1.86955	-1.8008	NA	NA	-2	TCGA-29-2429
BRCA1	-	-0.196103	1.763	672.795	1.484	-1	TCGA-24-1469
BRCA1	-	-0.307727	1.5646	692.439	1.5654	-1	TCGA-24-2019
BRCA1	-	-0.362982	1.4664	NA	NA	-1	TCGA-31-1950
BRCA1	-	-0.414636	1.3745	537.79	0.9244	-1	TCGA-23-1809
BRCA1	-	-0.474098	1.2688	NA	NA	-1	TCGA-04-1536
BRCA1	-	-0.477684	1.2625	NA	NA	-1	TCGA-10-0938
BRCA1	-	-0.579923	1.0807	550.583	0.9774	-1	TCGA-61-1741
BRCA1	-	-0.608919	1.0292	NA	NA	-1	TCGA-13-0804
BRCA1	-	-0.64465	0.9656	NA	NA	-1	TCGA-04-1331
BRCA1	-	-0.66839	0.9234	427.232	0.4661	-1	TCGA-13-1506
BRCA1	-	-0.680447	0.902	437.111	0.507	-1	TCGA-25-1635
BRCA1	-	-0.687021	0.8903	NA	NA	-1	TCGA-13-1492
BRCA1	-	-0.695324	0.8755	NA	NA	-1	TCGA-13-2065
BRCA1	-	-0.69574	0.8748	519.612	0.849	-1	TCGA-61-2113
BRCA1	-	-0.706065	0.8565	NA	NA	-1	TCGA-13-0717
BRCA1	-	-0.709246	0.8508	NA	NA	-1	TCGA-61-1899
BRCA1	-	-0.710436	0.8487	376.109	0.2542	-1	TCGA-04-1364
BRCA1	-	-0.718393	0.8345	557.275	1.0051	-1	TCGA-25-1871
BRCA1	-	-0.729964	0.814	NA	NA	-1	TCGA-13-0887
BRCA1	-	-0.730829	0.8124	NA	NA	-1	TCGA-23-1110
BRCA1	-	-0.739781	0.7965	NA	NA	-1	TCGA-13-0885
BRCA1	-	-0.751261	0.7761	323.87	0.0376	-1	TCGA-09-0364
BRCA1	-	-0.76718	0.7478	420.668	0.4389	-1	TCGA-24-2026
BRCA1	-	-0.77129	0.7405	311.38	-0.0142	-1	TCGA-25-1316
BRCA1	-	-0.775053	0.7338	NA	NA	-1	TCGA-23-2645
BRCA1	-	-0.789731	0.7077	492.021	0.7346	-1	TCGA-29-1697
BRCA1	-	-0.799492	0.6904	NA	NA	-1	TCGA-13-0919
BRCA1	-	-0.813707	0.6651	NA	NA	-1	TCGA-10-0931
BRCA1	-	-0.821305	0.6516	464.938	0.6224	-1	TCGA-24-1552
BRCA1	-	-0.830008	0.6361	NA	NA	-1	TCGA-13-1408
BRCA1	-	-0.832513	0.6317	482.445	0.695	-1	TCGA-09-2051
BRCA1	-	-0.842612	0.6137	NA	NA	-1	TCGA-10-0926
BRCA1	-	-0.850151	0.6003	NA	NA	-1	TCGA-13-0724
BRCA1	-	-0.852602	0.5959	277.778	-0.1535	-1	TCGA-13-0924
BRCA1	-	-0.867567	0.5693	NA	NA	-1	TCGA-29-1698
BRCA1	-	-0.874282	0.5574	298.026	-0.0695	-1	TCGA-04-1365
BRCA1	-	-0.881063	0.5453	453.236	0.5739	-1	TCGA-23-2084
BRCA1	-	-0.889536	0.5303	270.779	-0.1825	-1	TCGA-23-1109
BRCA1	-	-0.905752	0.5015	380.464	0.2722	-1	TCGA-24-2020
BRCA1	-	-0.918783	0.4783	NA	NA	-1	TCGA-13-0723
BRCA1	-	-0.927536	0.4627	310.28	-0.0187	-1	TCGA-25-1318
BRCA1	-	-0.941317	0.4382	332.258	0.0724	-1	TCGA-13-1405
BRCA1	-	-0.941984	0.437	NA	NA	-1	TCGA-23-1113
BRCA1	-	-0.943857	0.4337	401.935	0.3612	-1	TCGA-24-1418
BRCA1	-	-0.94585	0.4302	NA	NA	-1	TCGA-25-1628
BRCA1	-	-0.945937	0.43	NA	NA	-1	TCGA-23-2643
BRCA1	-	-0.949725	0.4233	NA	NA	-1	TCGA-25-1320
BRCA1	-	-0.956218	0.4117	NA	NA	-1	TCGA-24-1105
BRCA1	-	-0.965028	0.3961	333.05	0.0757	-1	TCGA-61-1736
BRCA1	-	-0.96681	0.3929	NA	NA	-1	TCGA-04-1644
BRCA1	-	-0.977389	0.3741	522.265	0.86	-1	TCGA-24-1548
BRCA1	-	-0.97742	0.374	NA	NA	-1	TCGA-36-2551
BRCA1	-	-0.977472	0.374	299.539	-0.0633	-1	TCGA-20-1684
BRCA1	-	-0.977886	0.3732	342.626	0.1154	-1	TCGA-13-1410
BRCA1	-	-0.982093	0.3657	234.453	-0.3331	-1	TCGA-13-0799
BRCA1	-	-0.982196	0.3656	305.727	-0.0376	-1	TCGA-04-1348
BRCA1	-	-0.994441	0.3438	324.148	0.0388	-1	TCGA-25-1321
BRCA1	-	-0.9945	0.3437	NA	NA	-1	TCGA-13-2061
BRCA1	-	-0.995774	0.3414	396.41	0.3383	-1	TCGA-61-1995
BRCA1	-	-1.00303	0.3285	NA	NA	-1	TCGA-09-1659
BRCA1	-	-1.00465	0.3256	NA	NA	-1	TCGA-13-0764
BRCA1	-	-1.00509	0.3249	250.254	-0.2676	-1	TCGA-13-2060
BRCA1	-	-1.00569	0.3238	307.233	-0.0314	-1	TCGA-59-2350
BRCA1	-	-1.00597	0.3233	451.935	0.5685	-1	TCGA-24-1416
BRCA1	-	-1.00816	0.3194	NA	NA	-1	TCGA-23-1031
BRCA1	-	-1.0088	0.3183	404.745	0.3729	-1	TCGA-36-1571
BRCA1	-	-1.01465	0.3079	NA	NA	-1	TCGA-13-0883
BRCA1	-	-1.01632	0.3049	340.166	0.1052	-1	TCGA-24-1843
BRCA1	-	-1.01958	0.2991	366.676	0.2151	-1	TCGA-29-1695
BRCA1	-	-1.02433	0.2907	297.215	-0.0729	-1	TCGA-09-1673
BRCA1	-	-1.02454	0.2903	NA	NA	-1	TCGA-13-1484
BRCA1	-	-1.02543	0.2887	289.433	-0.1051	-1	TCGA-20-1685
BRCA1	-	-1.02559	0.2884	NA	NA	-1	TCGA-04-1347
BRCA1	-	-1.02848	0.2833	388.313	0.3047	-1	TCGA-04-1514
BRCA1	-	-1.03538	0.271	NA	NA	-1	TCGA-13-0766
BRCA1	-	-1.03671	0.2686	NA	NA	-1	TCGA-13-0794
BRCA1	-	-1.0456	0.2528	261.698	-0.2201	-1	TCGA-24-2281
BRCA1	-	-1.05073	0.2437	NA	NA	-1	TCGA-13-0793
BRCA1	-	-1.0539	0.2381	NA	NA	-1	TCGA-13-0795
BRCA1	-	-1.07191	0.2061	NA	NA	-1	TCGA-24-1923
BRCA1	-	-1.07209	0.2058	NA	NA	-1	TCGA-24-0970
BRCA1	-	-1.07243	0.2051	NA	NA	-1	TCGA-23-1024
BRCA1	-	-1.0764	0.1981	NA	NA	-1	TCGA-36-2532
BRCA1	-	-1.07751	0.1961	268.356	-0.1925	-1	TCGA-25-2393
BRCA1	-	-1.08023	0.1913	NA	NA	-1	TCGA-24-2260
BRCA1	-	-1.08308	0.1862	NA	NA	-1	TCGA-13-1407
BRCA1	-	-1.09604	0.1632	259.345	-0.2299	-1	TCGA-29-1761
BRCA1	-	-1.09788	0.1599	NA	NA	-1	TCGA-13-0910
BRCA1	-	-1.0999	0.1563	370.958	0.2328	-1	TCGA-24-1603
BRCA1	-	-1.10272	0.1513	328.062	0.055	-1	TCGA-24-1558
BRCA1	-	-1.10376	0.1494	NA	NA	-1	TCGA-13-0727
BRCA1	-	-1.10896	0.1402	NA	NA	-1	TCGA-24-1463
BRCA1	-	-1.11386	0.1315	NA	NA	-1	TCGA-24-0979
BRCA1	-	-1.12202	0.117	NA	NA	-1	TCGA-04-1367
BRCA1	-	-1.12469	0.1122	NA	NA	-1	TCGA-42-2587
BRCA1	-	-1.1249	0.1119	NA	NA	-1	TCGA-13-0891
BRCA1	-	-1.13769	0.0891	NA	NA	-1	TCGA-04-1638
BRCA1	-	-1.13815	0.0883	NA	NA	-1	TCGA-04-1652
BRCA1	-	-1.13893	0.0869	NA	NA	-1	TCGA-20-1686
BRCA1	-	-1.14454	0.0769	296.234	-0.077	-1	TCGA-24-2033
BRCA1	-	-1.15018	0.0669	273.147	-0.1727	-1	TCGA-24-1842
BRCA1	-	-1.16024	0.049	NA	NA	-1	TCGA-30-1867
BRCA1	-	-1.17045	0.0309	NA	NA	-1	TCGA-24-0982
BRCA1	-	-1.17277	0.0268	NA	NA	-1	TCGA-13-1495
BRCA1	-	-1.17419	0.0242	NA	NA	-1	TCGA-13-1500
BRCA1	-	-1.17558	0.0218	235.599	-0.3283	-1	TCGA-61-2088
BRCA1	-	-1.17588	0.0212	311.767	-0.0126	-1	TCGA-29-1699
BRCA1	-	-1.17866	0.0163	275.396	-0.1633	-1	TCGA-29-1703
BRCA1	-	-1.18293	0.0087	NA	NA	-1	TCGA-24-1471
BRCA1	-	-1.18481	0.0054	NA	NA	-1	TCGA-04-1336
BRCA1	-	-1.18681	0.0018	NA	NA	-1	TCGA-23-2078
BRCA1	-	-1.1911	-0.0058	NA	NA	-1	TCGA-20-0987
BRCA1	-	-1.1926	-0.0085	NA	NA	-1	TCGA-20-0990
BRCA1	-	-1.19467	-0.0122	260.801	-0.2238	-1	TCGA-23-1114
BRCA1	-	-1.19834	-0.0187	NA	NA	-1	TCGA-13-0900
BRCA1	-	-1.20085	-0.0232	261.759	-0.2199	-1	TCGA-25-1314
BRCA1	-	-1.20129	-0.0239	232.391	-0.3416	-1	TCGA-23-1111
BRCA1	-	-1.20672	-0.0336	262.737	-0.2158	-1	TCGA-23-1123
BRCA1	-	-1.20747	-0.0349	NA	NA	-1	TCGA-36-2548
BRCA1	-	-1.20855	-0.0369	293.853	-0.0868	-1	TCGA-24-1924
BRCA1	-	-1.20862	-0.037	191.545	-0.5109	-1	TCGA-09-0369
BRCA1	-	-1.21373	-0.0461	228.678	-0.357	-1	TCGA-23-2081
BRCA1	-	-1.21608	-0.0502	242.408	-0.3001	-1	TCGA-25-1631
BRCA1	-	-1.21798	-0.0536	294.42	-0.0845	-1	TCGA-61-2012
BRCA1	-	-1.219	-0.0554	NA	NA	-1	TCGA-24-1434
BRCA1	-	-1.223	-0.0625	NA	NA	-1	TCGA-23-1116
BRCA1	-	-1.22379	-0.0639	NA	NA	-1	TCGA-04-1517
BRCA1	-	-1.22851	-0.0723	NA	NA	-1	TCGA-13-1411
BRCA1	-	-1.22896	-0.0731	227.124	-0.3634	-1	TCGA-13-0730
BRCA1	-	-1.233	-0.0803	NA	NA	-1	TCGA-13-0889
BRCA1	-	-1.23602	-0.0857	NA	NA	-1	TCGA-23-1118
BRCA1	-	-1.24019	-0.0931	240.758	-0.3069	-1	TCGA-24-1544
BRCA1	-	-1.24216	-0.0966	NA	NA	-1	TCGA-13-1496
BRCA1	-	-1.24485	-0.1014	NA	NA	-1	TCGA-13-0886
BRCA1	-	-1.24705	-0.1053	265.705	-0.2035	-1	TCGA-29-1762
BRCA1	-	-1.2564	-0.1219	284.6	-0.1252	-1	TCGA-09-1667
BRCA1	-	-1.26166	-0.1313	NA	NA	-1	TCGA-09-2050
BRCA1	-	-1.26233	-0.1325	325.724	0.0453	-1	TCGA-31-1953
BRCA1	-	-1.26438	-0.1361	317.741	0.0122	-1	TCGA-61-1919
BRCA1	-	-1.26555	-0.1382	276.728	-0.1578	-1	TCGA-36-1575
BRCA1	-	-1.26894	-0.1442	NA	NA	-1	TCGA-04-1655
BRCA1	-	-1.27088	-0.1477	NA	NA	-1	TCGA-36-1576
BRCA1	-	-1.27103	-0.1479	220.806	-0.3896	-1	TCGA-25-1312
BRCA1	-	-1.27148	-0.1487	198.653	-0.4815	-1	TCGA-13-1505
BRCA1	-	-1.27388	-0.153	279.594	-0.1459	-1	TCGA-30-1855
BRCA1	-	-1.27533	-0.1556	NA	NA	-1	TCGA-04-1338
BRCA1	-	-1.27589	-0.1566	NA	NA	-1	TCGA-30-1856
BRCA1	-	-1.27782	-0.16	NA	NA	-1	TCGA-25-2401
BRCA1	-	-1.2795	-0.163	310.067	-0.0196	-1	TCGA-25-1627
BRCA1	-	-1.28194	-0.1673	NA	NA	-1	TCGA-13-0911
BRCA1	-	-1.28329	-0.1697	173.71	-0.5849	-1	TCGA-61-1740
BRCA1	-	-1.28687	-0.1761	NA	NA	-1	TCGA-20-0991
BRCA1	-	-1.2885	-0.179	306.732	-0.0334	-1	TCGA-59-2351
BRCA1	-	-1.29589	-0.1921	191.704	-0.5103	-1	TCGA-23-2077
BRCA1	-	-1.29606	-0.1924	NA	NA	-1	TCGA-09-2053
BRCA1	-	-1.29658	-0.1933	247.015	-0.281	-1	TCGA-13-1481
BRCA1	-	-1.29839	-0.1966	NA	NA	-1	TCGA-42-2588
BRCA1	-	-1.30745	-0.2127	NA	NA	-1	TCGA-23-1032
BRCA1	-	-1.31055	-0.2182	247.506	-0.2789	-1	TCGA-25-2391
BRCA1	-	-1.3112	-0.2193	189.652	-0.5188	-1	TCGA-29-1784
BRCA1	-	-1.32024	-0.2354	NA	NA	-1	TCGA-59-2372
BRCA1	-	-1.32078	-0.2364	250.736	-0.2656	-1	TCGA-24-1551
BRCA1	-	-1.32195	-0.2385	280.756	-0.1411	-1	TCGA-25-2400
BRCA1	-	-1.32323	-0.2407	NA	NA	-1	TCGA-13-1404
BRCA1	-	-1.32462	-0.2432	169.629	-0.6018	-1	TCGA-29-1778
BRCA1	-	-1.3289	-0.2508	314.107	-0.0029	-1	TCGA-24-1424
BRCA1	-	-1.32905	-0.2511	NA	NA	-1	TCGA-10-0927
BRCA1	-	-1.3292	-0.2513	NA	NA	-1	TCGA-13-0805
BRCA1	-	-1.33577	-0.263	242.039	-0.3016	-1	TCGA-24-1555
BRCA1	-	-1.35071	-0.2896	NA	NA	-1	TCGA-29-1764
BRCA1	-	-1.35115	-0.2903	261.265	-0.2219	-1	TCGA-57-1583
BRCA1	-	-1.35212	-0.2921	NA	NA	-1	TCGA-13-1499
BRCA1	-	-1.35352	-0.2946	NA	NA	-1	TCGA-24-1928
BRCA1	-	-1.35865	-0.3037	NA	NA	-1	TCGA-13-0884
BRCA1	-	-1.35954	-0.3053	NA	NA	-1	TCGA-24-2293
BRCA1	-	-1.36142	-0.3086	250.113	-0.2681	-1	TCGA-24-1564
BRCA1	-	-1.36939	-0.3228	NA	NA	-1	TCGA-25-2398
BRCA1	-	-1.37263	-0.3286	NA	NA	-1	TCGA-24-1466
BRCA1	-	-1.37401	-0.331	310.162	-0.0192	-1	TCGA-23-1029
BRCA1	-	-1.37634	-0.3351	NA	NA	-1	TCGA-13-0802
BRCA1	-	-1.37811	-0.3383	218.641	-0.3986	-1	TCGA-61-1743
BRCA1	-	-1.3802	-0.342	NA	NA	-1	TCGA-29-2432
BRCA1	-	-1.38985	-0.3592	NA	NA	-1	TCGA-04-1353
BRCA1	-	-1.39082	-0.3609	237.221	-0.3216	-1	TCGA-09-1670
BRCA1	-	-1.39114	-0.3614	218.801	-0.3979	-1	TCGA-25-1317
BRCA1	-	-1.40264	-0.3819	237.766	-0.3193	-1	TCGA-61-2111
BRCA1	-	-1.40416	-0.3846	NA	NA	-1	TCGA-24-1426
BRCA1	-	-1.40476	-0.3857	288.904	-0.1073	-1	TCGA-24-1549
BRCA1	-	-1.40614	-0.3881	NA	NA	-1	TCGA-36-2533
BRCA1	-	-1.40791	-0.3913	192.204	-0.5082	-1	TCGA-24-2262
BRCA1	-	-1.41782	-0.4089	NA	NA	-1	TCGA-30-1866
BRCA1	-	-1.41872	-0.4105	223.973	-0.3765	-1	TCGA-24-1616
BRCA1	-	-1.421	-0.4145	NA	NA	-1	TCGA-10-0930
BRCA1	-	-1.42181	-0.416	NA	NA	-1	TCGA-13-0912
BRCA1	-	-1.4255	-0.4225	146.542	-0.6975	-1	TCGA-29-1785
BRCA1	-	-1.43185	-0.4338	NA	NA	-1	TCGA-36-2530
BRCA1	-	-1.43545	-0.4402	177.183	-0.5705	-1	TCGA-24-1419
BRCA1	-	-1.43963	-0.4477	174.074	-0.5833	-1	TCGA-29-2428
BRCA1	-	-1.44014	-0.4486	NA	NA	-1	TCGA-13-0901
BRCA1	-	-1.44187	-0.4516	NA	NA	-1	TCGA-04-1542
BRCA1	-	-1.44525	-0.4576	NA	NA	-1	TCGA-30-1892
BRCA1	-	-1.44586	-0.4587	127.368	-0.777	-1	TCGA-29-1688
BRCA1	-	-1.4465	-0.4599	211.529	-0.4281	-1	TCGA-61-2110
BRCA1	-	-1.44771	-0.462	NA	NA	-1	TCGA-24-2280
BRCA1	-	-1.44907	-0.4644	256.825	-0.2403	-1	TCGA-25-1322
BRCA1	-	-1.44912	-0.4645	150	-0.6831	-1	TCGA-24-1467
BRCA1	-	-1.44915	-0.4646	NA	NA	-1	TCGA-04-1350
BRCA1	-	-1.45041	-0.4668	176.873	-0.5717	-1	TCGA-13-1498
BRCA1	-	-1.45065	-0.4673	189.4	-0.5198	-1	TCGA-61-1725
BRCA1	-	-1.45078	-0.4675	266.57	-0.1999	-1	TCGA-25-2399
BRCA1	-	-1.45173	-0.4692	160.959	-0.6377	-1	TCGA-24-1604
BRCA1	-	-1.45481	-0.4746	NA	NA	-1	TCGA-61-1906
BRCA1	-	-1.46266	-0.4886	NA	NA	-1	TCGA-24-0966
BRCA1	-	-1.46609	-0.4947	NA	NA	-1	TCGA-24-2030
BRCA1	-	-1.46813	-0.4983	NA	NA	-1	TCGA-13-0797
BRCA1	-	-1.47144	-0.5042	NA	NA	-1	TCGA-24-1849
BRCA1	-	-1.47638	-0.513	195.1	-0.4962	-1	TCGA-36-1570
BRCA1	-	-1.48935	-0.536	NA	NA	-1	TCGA-13-1504
BRCA1	-	-1.49188	-0.5405	161.48	-0.6356	-1	TCGA-13-1403
BRCA1	-	-1.4923	-0.5413	NA	NA	-1	TCGA-23-1021
BRCA1	-	-1.49255	-0.5417	167.18	-0.6119	-1	TCGA-25-1323
BRCA1	-	-1.49848	-0.5523	NA	NA	-1	TCGA-24-1422
BRCA1	-	-1.49906	-0.5533	NA	NA	-1	TCGA-13-0720
BRCA1	-	-1.50143	-0.5575	159.772	-0.6426	-1	TCGA-61-1728
BRCA1	-	-1.50181	-0.5582	158.39	-0.6484	-1	TCGA-13-0893
BRCA1	-	-1.50201	-0.5585	NA	NA	-1	TCGA-13-1494
BRCA1	-	-1.50266	-0.5597	109.633	-0.8505	-1	TCGA-24-1846
BRCA1	-	-1.51172	-0.5758	NA	NA	-1	TCGA-13-0921
BRCA1	-	-1.5121	-0.5765	146.794	-0.6964	-1	TCGA-29-1781
BRCA1	-	-1.51218	-0.5766	185.345	-0.5366	-1	TCGA-61-1733
BRCA1	-	-1.51336	-0.5787	109.294	-0.8519	-1	TCGA-29-1770
BRCA1	-	-1.51572	-0.5829	183.941	-0.5424	-1	TCGA-24-1560
BRCA1	-	-1.51776	-0.5865	207.769	-0.4437	-1	TCGA-61-1917
BRCA1	-	-1.51794	-0.5869	154.935	-0.6627	-1	TCGA-29-1693
BRCA1	-	-1.52656	-0.6022	124.638	-0.7883	-1	TCGA-09-0366
BRCA1	-	-1.52903	-0.6066	NA	NA	-1	TCGA-04-1337
BRCA1	-	-1.53705	-0.6208	NA	NA	-1	TCGA-04-1349
BRCA1	-	-1.53726	-0.6212	NA	NA	-1	TCGA-29-2429
BRCA1	-	-1.53953	-0.6252	107.404	-0.8597	-1	TCGA-24-2271
BRCA1	-	-1.5396	-0.6254	NA	NA	-1	TCGA-04-1649
BRCA1	-	-1.53975	-0.6256	NA	NA	-1	TCGA-30-1714
BRCA1	-	-1.54211	-0.6298	NA	NA	-1	TCGA-61-1904
BRCA1	-	-1.5454	-0.6357	190.773	-0.5141	-1	TCGA-61-2008
BRCA1	-	-1.54688	-0.6383	NA	NA	-1	TCGA-23-1124
BRCA1	-	-1.54963	-0.6432	NA	NA	-1	TCGA-23-1119
BRCA1	-	-1.55185	-0.6471	NA	NA	-1	TCGA-13-0904
BRCA1	-	-1.55311	-0.6494	193.237	-0.5039	-1	TCGA-36-1578
BRCA1	-	-1.55788	-0.6579	121.787	-0.8001	-1	TCGA-25-1870
BRCA1	-	-1.55866	-0.6593	NA	NA	-1	TCGA-24-1470
BRCA1	-	-1.55978	-0.6613	170.538	-0.598	-1	TCGA-24-2023
BRCA1	-	-1.56474	-0.6701	184.328	-0.5408	-1	TCGA-24-1413
BRCA1	-	-1.56526	-0.671	232.94	-0.3393	-1	TCGA-31-1951
BRCA1	-	-1.56633	-0.6729	225.952	-0.3683	-1	TCGA-24-1550
BRCA1	-	-1.56778	-0.6755	NA	NA	-1	TCGA-04-1356
BRCA1	-	-1.56792	-0.6757	NA	NA	-1	TCGA-13-1409
BRCA1	-	-1.57349	-0.6856	72.6336	-1.0038	-1	TCGA-13-1512
BRCA1	-	-1.57553	-0.6893	NA	NA	-1	TCGA-23-2641
BRCA1	-	-1.57663	-0.6912	NA	NA	-1	TCGA-13-0923
BRCA1	-	-1.57834	-0.6942	NA	NA	-1	TCGA-13-0803
BRCA1	-	-1.58091	-0.6988	NA	NA	-1	TCGA-24-1431
BRCA1	-	-1.58181	-0.7004	105.263	-0.8686	-1	TCGA-25-1630
BRCA1	-	-1.58515	-0.7063	NA	NA	-1	TCGA-13-0714
BRCA1	-	-1.58623	-0.7083	NA	NA	-1	TCGA-24-2029
BRCA1	-	-1.58986	-0.7147	151.425	-0.6772	-1	TCGA-61-1998
BRCA1	-	-1.59634	-0.7263	113.152	-0.8359	-1	TCGA-29-1763
BRCA1	-	-1.59747	-0.7283	NA	NA	-1	TCGA-29-2431
BRCA1	-	-1.60345	-0.7389	166.342	-0.6154	-1	TCGA-59-2352
BRCA1	-	-1.60762	-0.7463	83.5717	-0.9585	-1	TCGA-30-1718
BRCA1	-	-1.60765	-0.7464	261.905	-0.2193	-1	TCGA-09-2054
BRCA1	-	-1.60884	-0.7485	NA	NA	-1	TCGA-13-0768
BRCA1	-	-1.61121	-0.7527	125.171	-0.7861	-1	TCGA-25-2409
BRCA1	-	-1.61196	-0.754	171.679	-0.5933	-1	TCGA-61-2016
BRCA1	-	-1.61432	-0.7582	123.36	-0.7936	-1	TCGA-24-2024
BRCA1	-	-1.6191	-0.7667	NA	NA	-1	TCGA-13-1487
BRCA1	-	-1.61941	-0.7673	126.649	-0.7799	-1	TCGA-13-1507
BRCA1	-	-1.61966	-0.7677	210.658	-0.4317	-1	TCGA-24-1427
BRCA1	-	-1.62432	-0.776	NA	NA	-1	TCGA-13-0903
BRCA1	-	-1.6311	-0.788	150.364	-0.6816	-1	TCGA-24-2254
BRCA1	-	-1.6391	-0.8023	NA	NA	-1	TCGA-04-1343
BRCA1	-	-1.64196	-0.8074	NA	NA	-1	TCGA-42-2589
BRCA1	-	-1.64845	-0.8189	95.9254	-0.9073	-1	TCGA-25-1315
BRCA1	-	-1.64906	-0.82	NA	NA	-1	TCGA-24-1920
BRCA1	-	-1.65572	-0.8318	144.949	-0.7041	-1	TCGA-24-1562
BRCA1	-	-1.6574	-0.8348	124.74	-0.7878	-1	TCGA-57-1584
BRCA1	-	-1.66642	-0.8508	NA	NA	-1	TCGA-13-0726
BRCA1	-	-1.66723	-0.8523	NA	NA	-1	TCGA-04-1648
BRCA1	-	-1.67255	-0.8617	102.449	-0.8803	-1	TCGA-61-1738
BRCA1	-	-1.67444	-0.8651	NA	NA	-1	TCGA-09-2049
BRCA1	-	-1.67741	-0.8704	NA	NA	-1	TCGA-24-0980
BRCA1	-	-1.6786	-0.8725	NA	NA	-1	TCGA-30-1880
BRCA1	-	-1.69416	-0.9001	116.964	-0.8201	-1	TCGA-09-1669
BRCA1	-	-1.69652	-0.9043	NA	NA	-1	TCGA-13-0762
BRCA1	-	-1.69772	-0.9065	114.523	-0.8302	-1	TCGA-36-1580
BRCA1	-	-1.70093	-0.9122	NA	NA	-1	TCGA-29-1775
BRCA1	-	-1.70108	-0.9124	NA	NA	-1	TCGA-23-1028
BRCA1	-	-1.70619	-0.9215	135.942	-0.7414	-1	TCGA-24-1847
BRCA1	-	-1.71737	-0.9414	NA	NA	-1	TCGA-30-1859
BRCA1	-	-1.72506	-0.9551	102.485	-0.8801	-1	TCGA-36-1577
BRCA1	-	-1.72733	-0.9591	NA	NA	-1	TCGA-61-2003
BRCA1	-	-1.73146	-0.9665	92.4794	-0.9216	-1	TCGA-61-1907
BRCA1	-	-1.73421	-0.9714	145.638	-0.7012	-1	TCGA-61-2094
BRCA1	-	-1.74212	-0.9854	NA	NA	-1	TCGA-30-1853
BRCA1	-	-1.7528	-1.0044	NA	NA	-1	TCGA-61-2101
BRCA1	-	-1.76183	-1.0204	NA	NA	-1	TCGA-13-1489
BRCA1	-	-1.76598	-1.0278	NA	NA	-1	TCGA-29-1769
BRCA1	-	-1.77022	-1.0354	NA	NA	-1	TCGA-61-1915
BRCA1	-	-1.77171	-1.038	NA	NA	-1	TCGA-13-1491
BRCA1	-	-1.77764	-1.0485	NA	NA	-1	TCGA-24-1546
BRCA1	-	-1.78221	-1.0567	91.9429	-0.9238	-1	TCGA-29-1783
BRCA1	-	-1.78236	-1.0569	82.3635	-0.9635	-1	TCGA-29-2425
BRCA1	-	-1.78511	-1.0618	108.903	-0.8535	-1	TCGA-09-1668
BRCA1	-	-1.78817	-1.0673	NA	NA	-1	TCGA-36-2542
BRCA1	-	-1.79276	-1.0754	68.8064	-1.0197	-1	TCGA-24-1553
BRCA1	-	-1.79536	-1.0801	109.813	-0.8497	-1	TCGA-04-1519
BRCA1	-	-1.79644	-1.082	55.0943	-1.0766	-1	TCGA-09-1666
BRCA1	-	-1.80649	-1.0998	NA	NA	-1	TCGA-30-1887
BRCA1	-	-1.80828	-1.103	NA	NA	-1	TCGA-59-2354
BRCA1	-	-1.80843	-1.1033	NA	NA	-1	TCGA-24-1545
BRCA1	-	-1.80967	-1.1055	NA	NA	-1	TCGA-30-1857
BRCA1	-	-1.82278	-1.1288	NA	NA	-1	TCGA-24-1104
BRCA1	-	-1.83388	-1.1485	70.1927	-1.014	-1	TCGA-59-2348
BRCA1	-	-1.83595	-1.1522	NA	NA	-1	TCGA-13-2059
BRCA1	-	-1.84222	-1.1634	37.6288	-1.149	-1	TCGA-25-1632
BRCA1	-	-1.84264	-1.1641	99.1467	-0.8939	-1	TCGA-25-1633
BRCA1	-	-1.84696	-1.1718	97.7618	-0.8997	-1	TCGA-61-1918
BRCA1	-	-1.84767	-1.173	38.2739	-1.1463	-1	TCGA-24-1428
BRCA1	-	-1.85868	-1.1926	176.693	-0.5725	-1	TCGA-09-1662
BRCA1	-	-1.86297	-1.2002	106.494	-0.8635	-1	TCGA-61-2097
BRCA1	-	-1.87535	-1.2223	NA	NA	-1	TCGA-36-2544
BRCA1	-	-1.87682	-1.2249	NA	NA	-1	TCGA-13-1510
BRCA1	-	-1.87709	-1.2254	109.665	-0.8503	-1	TCGA-61-2109
BRCA1	-	-1.87805	-1.2271	130.749	-0.7629	-1	TCGA-24-2297
BRCA1	-	-1.87897	-1.2287	98.3474	-0.8973	-1	TCGA-31-1956
BRCA1	-	-1.88793	-1.2446	117.18	-0.8192	-1	TCGA-13-1511
BRCA1	-	-1.89697	-1.2607	64.9351	-1.0358	-1	TCGA-20-1682
BRCA1	-	-1.90306	-1.2715	59.1366	-1.0598	-1	TCGA-24-1563
BRCA1	-	-1.90501	-1.275	112.819	-0.8373	-1	TCGA-13-0920
BRCA1	-	-1.90616	-1.277	NA	NA	-1	TCGA-13-0761
BRCA1	-	-1.91639	-1.2952	NA	NA	-1	TCGA-04-1654
BRCA1	-	-1.93093	-1.3211	NA	NA	-1	TCGA-29-1771
BRCA1	-	-1.93208	-1.3231	58.3582	-1.063	-1	TCGA-25-1625
BRCA1	-	-1.9365	-1.331	NA	NA	-1	TCGA-24-1425
BRCA1	-	-1.93988	-1.337	63.8173	-1.0404	-1	TCGA-23-1026
BRCA1	-	-1.9401	-1.3374	NA	NA	-1	TCGA-23-2072
BRCA1	-	-1.94042	-1.3379	129.856	-0.7666	-1	TCGA-61-2104
BRCA1	-	-1.9488	-1.3528	87.0213	-0.9442	-1	TCGA-59-2355
BRCA1	-	-1.94917	-1.3535	NA	NA	-1	TCGA-13-2071
BRCA1	-	-1.95491	-1.3637	86.1214	-0.9479	-1	TCGA-24-2035
BRCA1	-	-1.97038	-1.3912	43.8392	-1.1232	-1	TCGA-29-2427
BRCA1	-	-1.98941	-1.425	NA	NA	-1	TCGA-42-2590
BRCA1	-	-2.00862	-1.4592	30.8469	-1.1771	-1	TCGA-20-1687
BRCA1	-	-2.00973	-1.4612	44.5124	-1.1204	-1	TCGA-13-1497
BRCA1	-	-2.0153	-1.4711	NA	NA	-1	TCGA-61-2613
BRCA1	-	-2.03656	-1.5089	29.9168	-1.1809	-1	TCGA-29-1776
BRCA1	-	-2.05121	-1.5349	41.3072	-1.1337	-1	TCGA-13-0801
BRCA1	-	-2.05605	-1.5435	NA	NA	-1	TCGA-29-1777
BRCA1	-	-2.0662	-1.5615	80.6752	-0.9705	-1	TCGA-24-2290
BRCA1	-	-2.08126	-1.5883	NA	NA	-1	TCGA-36-2538
BRCA1	-	-2.0979	-1.6179	NA	NA	-1	TCGA-13-1483
BRCA1	-	-2.11163	-1.6423	22.6804	-1.2109	-1	TCGA-30-1860
BRCA1	-	-2.11859	-1.6547	NA	NA	-1	TCGA-29-1707
BRCA1	-	-2.13199	-1.6785	NA	NA	-1	TCGA-04-1646
BRCA1	-	-2.13594	-1.6855	NA	NA	-1	TCGA-36-2549
BRCA1	-	-2.1412	-1.6949	24.0888	-1.2051	-1	TCGA-29-1705
BRCA1	-	-2.14873	-1.7083	23.9982	-1.2055	-1	TCGA-36-1568
BRCA1	-	-2.16035	-1.7289	NA	NA	-1	TCGA-30-1861
BRCA1	-	-2.1675	-1.7416	NA	NA	-1	TCGA-61-1895
BRCA1	-	-2.17201	-1.7497	NA	NA	-1	TCGA-13-1501
BRCA1	-	-2.18072	-1.7651	NA	NA	-1	TCGA-13-0908
BRCA1	-	-2.19697	-1.794	19.0325	-1.226	-1	TCGA-09-2045
BRCA1	-	-2.21932	-1.8338	NA	NA	-1	TCGA-36-2545
BRCA1	-	-2.22258	-1.8396	NA	NA	-1	TCGA-31-1946
BRCA1	-	-2.23775	-1.8665	NA	NA	-1	TCGA-25-2042
BRCA1	-	-2.26457	-1.9142	NA	NA	-1	TCGA-36-2537
BRCA1	-	-2.2662	-1.9171	7.0166	-1.2759	-1	TCGA-25-2397
BRCA1	-	-2.31939	-2.0117	5.9303	-1.2804	-1	TCGA-09-0367
BRCA1	-	-2.32001	-2.0128	NA	NA	-1	TCGA-04-1651
BRCA1	-	-2.32615	-2.0237	12.5725	-1.2528	-1	TCGA-61-1910
BRCA1	-	-2.33285	-2.0356	21.5849	-1.2155	-1	TCGA-30-1891
BRCA1	-	-2.33689	-2.0428	NA	NA	-1	TCGA-29-2434
BRCA1	-	-2.34772	-2.062	NA	NA	-1	TCGA-24-1435
BRCA1	-	-2.35317	-2.0717	20.2292	-1.2211	-1	TCGA-24-1557
BRCA1	-	-2.35785	-2.08	10.4336	-1.2617	-1	TCGA-61-1724
BRCA1	-	-2.36784	-2.0978	9.2265	-1.2667	-1	TCGA-10-0928
BRCA1	-	-2.37537	-2.1112	17.5856	-1.232	-1	TCGA-29-1711
BRCA1	-	-2.38222	-2.1234	NA	NA	-1	TCGA-04-1361
BRCA1	-	-2.38866	-2.1348	NA	NA	-1	TCGA-13-0725
BRCA1	-	-2.39912	-2.1534	NA	NA	-1	TCGA-61-1913
BRCA1	-	-2.41606	-2.1835	6.5329	-1.2779	-1	TCGA-13-0897
BRCA1	-	-2.43833	-2.2231	NA	NA	-1	TCGA-13-1482
BRCA1	-	-2.44357	-2.2324	24.9509	-1.2015	-1	TCGA-29-1694
BRCA1	-	-2.46744	-2.2749	7.1633	-1.2752	-1	TCGA-24-1567
BRCA1	-	-2.47657	-2.2911	NA	NA	-1	TCGA-24-1614
BRCA1	-	-2.48746	-2.3105	NA	NA	-1	TCGA-61-1901
BRCA1	-	-2.5235	-2.3745	NA	NA	-1	TCGA-10-0937
BRCA1	-	-2.55111	-2.4236	21.5686	-1.2155	-1	TCGA-25-1313
BRCA1	-	-2.56106	-2.4413	11.58	-1.2569	-1	TCGA-13-0916
BRCA1	-	-2.57466	-2.4655	5.9172	-1.2804	-1	TCGA-24-1423
BRCA1	-	-2.61275	-2.5332	6.3078	-1.2788	-1	TCGA-24-1430
BRCA1	-	-2.66767	-2.6308	NA	NA	-1	TCGA-13-0905
BRCA1	-	-1.52021	-0.5909	NA	NA	-2	TCGA-13-0751
BRCA1	-	-1.61137	-0.753	NA	NA	-2	TCGA-57-1586
BRCA1	-	-1.62045	-0.7691	NA	NA	-2	TCGA-04-1332
BRCA1	-	-1.73999	-0.9816	NA	NA	-2	TCGA-23-1030
BRCA1	-	-2.29474	-1.9678	NA	NA	-2	TCGA-31-1959
BRCA2	-	0.0231348	2.2268	342.22	2.447	-1	TCGA-36-1581
BRCA2	-	-0.0310114	2.1237	176.919	0.2618	-1	TCGA-24-1428
BRCA2	-	-0.114672	1.9644	188.611	0.4163	-1	TCGA-29-1691
BRCA2	-	-0.257008	1.6934	218.75	0.8148	-1	TCGA-24-1552
BRCA2	-	0.286457	2.7282	397.772	3.1814	-1	TCGA-23-1809
BRCA2	-	-0.303884	1.6041	220.638	0.8397	-1	TCGA-24-1469
BRCA2	-	-0.308208	1.5959	245.305	1.1658	-1	TCGA-61-2102
BRCA2	-	-0.357056	1.5029	257.879	1.332	-1	TCGA-09-2051
BRCA2	-	-0.393235	1.434	NA	NA	-1	TCGA-24-0968
BRCA2	-	-0.410469	1.4012	NA	NA	-1	TCGA-25-1628
BRCA2	-	-0.423283	1.3768	NA	NA	-1	TCGA-13-1488
BRCA2	-	-0.435011	1.3544	156.398	-0.0095	-1	TCGA-29-1763
BRCA2	-	-0.441045	1.343	181.923	0.3279	-1	TCGA-04-1514
BRCA2	-	-0.451522	1.323	221.745	0.8544	-1	TCGA-59-2350
BRCA2	-	-0.455663	1.3151	244.681	1.1576	-1	TCGA-09-1674
BRCA2	-	-0.46245	1.3022	256.561	1.3146	-1	TCGA-61-1741
BRCA2	-	-0.482674	1.2637	202.342	0.5979	-1	TCGA-61-2111
BRCA2	-	-0.499147	1.2323	200.223	0.5698	-1	TCGA-25-1635
BRCA2	-	-0.505075	1.221	NA	NA	-1	TCGA-31-1950
BRCA2	-	-0.531049	1.1716	NA	NA	-1	TCGA-24-1614
BRCA2	-	-0.540328	1.1539	272.034	1.5192	-1	TCGA-61-2110
BRCA2	-	-0.575741	1.0865	NA	NA	-1	TCGA-09-1665
BRCA2	-	-0.593754	1.0522	NA	NA	-1	TCGA-04-1536
BRCA2	-	-0.615699	1.0104	NA	NA	-1	TCGA-23-1028
BRCA2	-	-0.651667	0.9419	247.511	1.195	-1	TCGA-23-1122
BRCA2	-	-0.702996	0.8442	NA	NA	-1	TCGA-04-1342
BRCA2	-	-0.776434	0.7043	NA	NA	-1	TCGA-13-0766
BRCA2	-	-0.777346	0.7026	148.272	-0.1169	-1	TCGA-29-1699
BRCA2	-	-0.791579	0.6755	NA	NA	-1	TCGA-09-1659
BRCA2	-	-0.793972	0.6709	NA	NA	-1	TCGA-23-2645
BRCA2	-	-0.849199	0.5658	252.857	1.2657	-1	TCGA-24-2019
BRCA2	-	-0.852438	0.5596	NA	NA	-1	TCGA-23-1032
BRCA2	-	-0.86188	0.5416	274.315	1.5493	-1	TCGA-20-1684
BRCA2	-	-0.865687	0.5344	NA	NA	-1	TCGA-24-2030
BRCA2	-	-0.867188	0.5315	165.341	0.1087	-1	TCGA-24-2026
BRCA2	-	-0.871151	0.524	NA	NA	-1	TCGA-13-0884
BRCA2	-	-0.881029	0.5052	NA	NA	-1	TCGA-13-0717
BRCA2	-	-0.881877	0.5036	154.599	-0.0333	-1	TCGA-29-1697
BRCA2	-	-0.883465	0.5005	NA	NA	-1	TCGA-10-0938
BRCA2	-	-0.892949	0.4825	NA	NA	-1	TCGA-36-2551
BRCA2	-	-0.903664	0.4621	171.453	0.1895	-1	TCGA-09-1673
BRCA2	-	-0.904703	0.4601	193.385	0.4795	-1	TCGA-36-1571
BRCA2	-	-0.907015	0.4557	NA	NA	-1	TCGA-61-1899
BRCA2	-	-0.918974	0.4329	NA	NA	-1	TCGA-13-0891
BRCA2	-	-0.920543	0.4299	136.32	-0.2749	-1	TCGA-24-1843
BRCA2	-	-0.925663	0.4202	152.441	-0.0618	-1	TCGA-13-2060
BRCA2	-	-0.929787	0.4123	203.247	0.6098	-1	TCGA-24-1424
BRCA2	-	-0.939985	0.3929	NA	NA	-1	TCGA-13-1492
BRCA2	-	-0.945287	0.3828	127.228	-0.3951	-1	TCGA-36-1574
BRCA2	-	-0.954404	0.3655	NA	NA	-1	TCGA-23-1024
BRCA2	-	-0.96018	0.3545	127.416	-0.3926	-1	TCGA-61-1919
BRCA2	-	-0.967351	0.3408	NA	NA	-1	TCGA-24-1845
BRCA2	-	-0.96925	0.3372	NA	NA	-1	TCGA-13-0760
BRCA2	-	-0.969773	0.3362	196.93	0.5263	-1	TCGA-61-2094
BRCA2	-	-0.973848	0.3284	NA	NA	-1	TCGA-04-1525
BRCA2	-	-0.981298	0.3143	222.81	0.8684	-1	TCGA-24-1548
BRCA2	-	-0.988876	0.2998	NA	NA	-1	TCGA-13-1483
BRCA2	-	-1.01085	0.258	109.331	-0.6317	-1	TCGA-09-1667
BRCA2	-	-1.0151	0.2499	146.75	-0.137	-1	TCGA-24-1549
BRCA2	-	-1.02186	0.237	137.417	-0.2604	-1	TCGA-24-2020
BRCA2	-	-1.02582	0.2295	NA	NA	-1	TCGA-36-2547
BRCA2	-	-1.03185	0.218	247.923	1.2004	-1	TCGA-36-1575
BRCA2	-	-1.03508	0.2119	129.536	-0.3646	-1	TCGA-29-1701
BRCA2	-	-1.04655	0.19	157.155	0.0005	-1	TCGA-61-1743
BRCA2	-	-1.04785	0.1875	132.25	-0.3287	-1	TCGA-25-2400
BRCA2	-	-1.04908	0.1852	146.566	-0.1395	-1	TCGA-23-1120
BRCA2	-	-1.05381	0.1762	NA	NA	-1	TCGA-13-1489
BRCA2	-	-1.06547	0.154	138.672	-0.2438	-1	TCGA-09-1668
BRCA2	-	-1.08406	0.1186	132.164	-0.3299	-1	TCGA-24-2267
BRCA2	-	-1.08707	0.1129	140.693	-0.2171	-1	TCGA-25-2391
BRCA2	-	-1.09526	0.0973	169.725	0.1667	-1	TCGA-61-2012
BRCA2	-	-1.0996	0.089	57.0004	-1.3235	-1	TCGA-23-1027
BRCA2	-	-1.10437	0.0799	NA	NA	-1	TCGA-23-1124
BRCA2	-	-1.11101	0.0673	91.5127	-0.8673	-1	TCGA-24-1603
BRCA2	-	-1.11512	0.0594	198.88	0.5521	-1	TCGA-09-2054
BRCA2	-	-1.12201	0.0463	NA	NA	-1	TCGA-10-0931
BRCA2	-	-1.1261	0.0386	205.738	0.6428	-1	TCGA-24-2261
BRCA2	-	-1.14172	0.0088	118.768	-0.5069	-1	TCGA-24-1850
BRCA2	-	-1.15737	-0.021	NA	NA	-1	TCGA-13-2065
BRCA2	-	-1.16105	-0.028	NA	NA	-1	TCGA-24-1470
BRCA2	-	-1.17331	-0.0513	NA	NA	-1	TCGA-23-1116
BRCA2	-	-1.18179	-0.0675	NA	NA	-1	TCGA-42-2591
BRCA2	-	-1.1906	-0.0843	NA	NA	-1	TCGA-13-1404
BRCA2	-	-1.19584	-0.0942	126.705	-0.402	-1	TCGA-25-2396
BRCA2	-	-1.19644	-0.0954	NA	NA	-1	TCGA-13-0888
BRCA2	-	-1.20507	-0.1118	110.294	-0.619	-1	TCGA-13-0730
BRCA2	-	-1.22967	-0.1587	NA	NA	-1	TCGA-04-1353
BRCA2	-	-1.23007	-0.1594	NA	NA	-1	TCGA-13-0804
BRCA2	-	-1.2336	-0.1661	NA	NA	-1	TCGA-24-2260
BRCA2	-	-1.26699	-0.2297	99.6594	-0.7596	-1	TCGA-24-2288
BRCA2	-	-1.28453	-0.2631	186.291	0.3857	-1	TCGA-24-1430
BRCA2	-	-1.28469	-0.2634	NA	NA	-1	TCGA-61-1913
BRCA2	-	-1.29084	-0.2751	NA	NA	-1	TCGA-24-1426
BRCA2	-	-1.29358	-0.2804	126.887	-0.3996	-1	TCGA-24-1846
BRCA2	-	-1.29516	-0.2834	148.161	-0.1184	-1	TCGA-61-2113
BRCA2	-	-1.29838	-0.2895	NA	NA	-1	TCGA-61-2614
BRCA2	-	-1.30173	-0.2959	NA	NA	-1	TCGA-04-1655
BRCA2	-	-1.30769	-0.3072	NA	NA	-1	TCGA-04-1341
BRCA2	-	-1.31334	-0.318	154.254	-0.0378	-1	TCGA-23-1029
BRCA2	-	-1.31421	-0.3196	NA	NA	-1	TCGA-13-0807
BRCA2	-	-1.31901	-0.3288	112.08	-0.5954	-1	TCGA-25-2393
BRCA2	-	-1.31965	-0.33	NA	NA	-1	TCGA-29-1698
BRCA2	-	-1.32138	-0.3333	NA	NA	-1	TCGA-13-1487
BRCA2	-	-1.33791	-0.3648	NA	NA	-1	TCGA-13-1500
BRCA2	-	-1.33799	-0.3649	NA	NA	-1	TCGA-24-1928
BRCA2	-	-1.35785	-0.4027	NA	NA	-1	TCGA-29-1707
BRCA2	-	-1.36379	-0.414	NA	NA	-1	TCGA-04-1651
BRCA2	-	-1.36856	-0.4231	NA	NA	-1	TCGA-29-2432
BRCA2	-	-1.37096	-0.4277	113.118	-0.5817	-1	TCGA-31-1953
BRCA2	-	-1.3798	-0.4445	NA	NA	-1	TCGA-30-1866
BRCA2	-	-1.38768	-0.4595	NA	NA	-1	TCGA-29-1766
BRCA2	-	-1.39069	-0.4653	NA	NA	-1	TCGA-13-0903
BRCA2	-	-1.39588	-0.4751	NA	NA	-1	TCGA-30-1861
BRCA2	-	-1.39678	-0.4768	109.674	-0.6272	-1	TCGA-61-1733
BRCA2	-	-1.42757	-0.5355	NA	NA	-1	TCGA-13-1510
BRCA2	-	-1.42789	-0.5361	143.327	-0.1823	-1	TCGA-23-2084
BRCA2	-	-1.43697	-0.5534	104.219	-0.6993	-1	TCGA-24-1550
BRCA2	-	-1.45053	-0.5792	NA	NA	-1	TCGA-04-1361
BRCA2	-	-1.4519	-0.5818	NA	NA	-1	TCGA-13-1494
BRCA2	-	-1.45277	-0.5835	NA	NA	-1	TCGA-13-1495
BRCA2	-	-1.45511	-0.5879	NA	NA	-1	TCGA-13-1408
BRCA2	-	-1.4555	-0.5887	NA	NA	-1	TCGA-13-0883
BRCA2	-	-1.45677	-0.5911	NA	NA	-1	TCGA-04-1652
BRCA2	-	-1.45863	-0.5946	89.3471	-0.8959	-1	TCGA-30-1860
BRCA2	-	-1.45871	-0.5948	130.81	-0.3478	-1	TCGA-24-1924
BRCA2	-	-1.46347	-0.6038	NA	NA	-1	TCGA-13-0906
BRCA2	-	-1.46729	-0.6111	87.2521	-0.9236	-1	TCGA-24-2023
BRCA2	-	-1.47303	-0.622	NA	NA	-1	TCGA-36-2538
BRCA2	-	-1.47466	-0.6252	NA	NA	-1	TCGA-04-1332
BRCA2	-	-1.47889	-0.6332	NA	NA	-1	TCGA-13-0885
BRCA2	-	-1.49786	-0.6693	NA	NA	-1	TCGA-24-1435
BRCA2	-	-1.4993	-0.6721	NA	NA	-1	TCGA-04-1530
BRCA2	-	-1.50494	-0.6828	83.7318	-0.9701	-1	TCGA-24-1564
BRCA2	-	-1.50546	-0.6838	NA	NA	-1	TCGA-13-1499
BRCA2	-	-1.51695	-0.7057	NA	NA	-1	TCGA-29-1775
BRCA2	-	-1.51841	-0.7084	113.63	-0.5749	-1	TCGA-23-1123
BRCA2	-	-1.51906	-0.7097	90.2016	-0.8846	-1	TCGA-24-1560
BRCA2	-	-1.53274	-0.7357	NA	NA	-1	TCGA-36-2534
BRCA2	-	-1.53386	-0.7379	NA	NA	-1	TCGA-10-0937
BRCA2	-	-1.53824	-0.7462	111.341	-0.6051	-1	TCGA-24-1103
BRCA2	-	-1.54166	-0.7527	120.061	-0.4899	-1	TCGA-24-1474
BRCA2	-	-1.54241	-0.7541	NA	NA	-1	TCGA-36-2539
BRCA2	-	-1.54718	-0.7632	NA	NA	-1	TCGA-25-1878
BRCA2	-	-1.54961	-0.7679	136.432	-0.2734	-1	TCGA-61-1738
BRCA2	-	-1.55663	-0.7812	NA	NA	-1	TCGA-13-2071
BRCA2	-	-1.55724	-0.7824	146.667	-0.1381	-1	TCGA-25-1321
BRCA2	-	-1.55914	-0.786	54.2448	-1.3599	-1	TCGA-24-1544
BRCA2	-	-1.56079	-0.7891	NA	NA	-1	TCGA-13-0724
BRCA2	-	-1.56576	-0.7986	67.656	-1.1826	-1	TCGA-61-1917
BRCA2	-	-1.57201	-0.8105	NA	NA	-1	TCGA-23-1031
BRCA2	-	-1.57315	-0.8127	93.3564	-0.8429	-1	TCGA-24-2262
BRCA2	-	-1.57827	-0.8224	NA	NA	-1	TCGA-13-0795
BRCA2	-	-1.58144	-0.8285	NA	NA	-1	TCGA-61-2002
BRCA2	-	-1.58687	-0.8388	NA	NA	-1	TCGA-13-0910
BRCA2	-	-1.58805	-0.8411	NA	NA	-1	TCGA-13-0751
BRCA2	-	-1.59046	-0.8456	NA	NA	-1	TCGA-13-2061
BRCA2	-	-1.59372	-0.8519	144.749	-0.1635	-1	TCGA-61-1995
BRCA2	-	-1.60074	-0.8652	118.273	-0.5135	-1	TCGA-24-1842
BRCA2	-	-1.60174	-0.8671	122.76	-0.4542	-1	TCGA-61-2104
BRCA2	-	-1.60648	-0.8761	NA	NA	-1	TCGA-36-2529
BRCA2	-	-1.60747	-0.878	97.6409	-0.7862	-1	TCGA-09-1670
BRCA2	-	-1.60946	-0.8818	NA	NA	-1	TCGA-20-0991
BRCA2	-	-1.60975	-0.8824	NA	NA	-1	TCGA-13-0794
BRCA2	-	-1.61067	-0.8841	NA	NA	-1	TCGA-23-1110
BRCA2	-	-1.61603	-0.8943	77.8665	-1.0477	-1	TCGA-25-1631
BRCA2	-	-1.62303	-0.9077	NA	NA	-1	TCGA-29-1764
BRCA2	-	-1.62876	-0.9186	NA	NA	-1	TCGA-20-0990
BRCA2	-	-1.63532	-0.9311	107.594	-0.6547	-1	TCGA-25-2399
BRCA2	-	-1.63799	-0.9361	151.906	-0.0689	-1	TCGA-25-1315
BRCA2	-	-1.63971	-0.9394	52.7379	-1.3798	-1	TCGA-25-1634
BRCA2	-	-1.64	-0.94	113.14	-0.5814	-1	TCGA-61-1724
BRCA2	-	-1.64437	-0.9483	113.63	-0.5749	-1	TCGA-09-0369
BRCA2	-	-1.65012	-0.9592	66.4263	-1.1989	-1	TCGA-25-1632
BRCA2	-	-1.65556	-0.9696	46.5688	-1.4614	-1	TCGA-24-1604
BRCA2	-	-1.65835	-0.9749	NA	NA	-1	TCGA-13-0793
BRCA2	-	-1.65892	-0.976	NA	NA	-1	TCGA-24-1105
BRCA2	-	-1.66903	-0.9952	NA	NA	-1	TCGA-36-2542
BRCA2	-	-1.67882	-1.0139	88.3224	-0.9094	-1	TCGA-25-2409
BRCA2	-	-1.67905	-1.0143	48.3749	-1.4375	-1	TCGA-10-0936
BRCA2	-	-1.68277	-1.0214	NA	NA	-1	TCGA-24-1546
BRCA2	-	-1.68683	-1.0291	NA	NA	-1	TCGA-13-0764
BRCA2	-	-1.68733	-1.0301	94.4875	-0.8279	-1	TCGA-24-1413
BRCA2	-	-1.69155	-1.0381	112.601	-0.5885	-1	TCGA-23-2077
BRCA2	-	-1.69317	-1.0412	NA	NA	-1	TCGA-24-0966
BRCA2	-	-1.69378	-1.0424	NA	NA	-1	TCGA-04-1331
BRCA2	-	-1.69558	-1.0458	98.4363	-0.7757	-1	TCGA-29-1694
BRCA2	-	-1.69577	-1.0462	85.1567	-0.9513	-1	TCGA-24-1563
BRCA2	-	-1.69642	-1.0474	NA	NA	-1	TCGA-04-1367
BRCA2	-	-1.70359	-1.061	98.0485	-0.7809	-1	TCGA-25-1319
BRCA2	-	-1.70909	-1.0715	NA	NA	-1	TCGA-04-1638
BRCA2	-	-1.71335	-1.0796	62.9921	-1.2443	-1	TCGA-25-2392
BRCA2	-	-1.72274	-1.0975	NA	NA	-1	TCGA-13-0797
BRCA2	-	-1.73131	-1.1138	87.6858	-0.9178	-1	TCGA-20-1685
BRCA2	-	-1.73517	-1.1212	NA	NA	-1	TCGA-13-0901
BRCA2	-	-1.73655	-1.1238	103.853	-0.7041	-1	TCGA-13-0800
BRCA2	-	-1.74106	-1.1324	79.1027	-1.0313	-1	TCGA-20-1682
BRCA2	-	-1.74376	-1.1375	NA	NA	-1	TCGA-13-0761
BRCA2	-	-1.74495	-1.1398	80.5337	-1.0124	-1	TCGA-13-0799
BRCA2	-	-1.7457	-1.1412	NA	NA	-1	TCGA-04-1336
BRCA2	-	-1.75223	-1.1537	NA	NA	-1	TCGA-04-1649
BRCA2	-	-1.75367	-1.1564	NA	NA	-1	TCGA-24-1545
BRCA2	-	-1.75847	-1.1655	106.105	-0.6743	-1	TCGA-24-2290
BRCA2	-	-1.76555	-1.179	NA	NA	-1	TCGA-09-1661
BRCA2	-	-1.76595	-1.1798	NA	NA	-1	TCGA-10-0927
BRCA2	-	-1.76774	-1.1832	69.142	-1.163	-1	TCGA-09-0366
BRCA2	-	-1.76937	-1.1863	NA	NA	-1	TCGA-23-2643
BRCA2	-	-1.77271	-1.1927	58.3658	-1.3054	-1	TCGA-59-2352
BRCA2	-	-1.778	-1.2027	NA	NA	-1	TCGA-23-2641
BRCA2	-	-1.78315	-1.2125	94.1727	-0.8321	-1	TCGA-24-2254
BRCA2	-	-1.78365	-1.2135	47.8069	-1.445	-1	TCGA-61-1914
BRCA2	-	-1.78927	-1.2242	NA	NA	-1	TCGA-13-2059
BRCA2	-	-1.7922	-1.2298	NA	NA	-1	TCGA-04-1343
BRCA2	-	-1.79282	-1.2309	146.284	-0.1432	-1	TCGA-25-1329
BRCA2	-	-1.79768	-1.2402	NA	NA	-1	TCGA-61-1737
BRCA2	-	-1.7992	-1.2431	NA	NA	-1	TCGA-29-2431
BRCA2	-	-1.80309	-1.2505	NA	NA	-1	TCGA-13-0904
BRCA2	-	-1.81189	-1.2673	NA	NA	-1	TCGA-36-2545
BRCA2	-	-1.81315	-1.2697	NA	NA	-1	TCGA-04-1347
BRCA2	-	-1.8138	-1.2709	51.1226	-1.4012	-1	TCGA-24-1844
BRCA2	-	-1.81456	-1.2723	NA	NA	-1	TCGA-31-1959
BRCA2	-	-1.8154	-1.2739	103.67	-0.7065	-1	TCGA-23-2081
BRCA2	-	-1.81889	-1.2806	NA	NA	-1	TCGA-24-1434
BRCA2	-	-1.81914	-1.2811	NA	NA	-1	TCGA-24-1464
BRCA2	-	-1.825	-1.2922	NA	NA	-1	TCGA-59-2372
BRCA2	-	-1.83107	-1.3038	143.112	-0.1851	-1	TCGA-59-2351
BRCA2	-	-1.84229	-1.3251	99.1969	-0.7657	-1	TCGA-24-1616
BRCA2	-	-1.8444	-1.3292	NA	NA	-1	TCGA-13-0805
BRCA2	-	-1.85137	-1.3424	65.9478	-1.2052	-1	TCGA-24-1558
BRCA2	-	-1.85354	-1.3466	72.6761	-1.1163	-1	TCGA-24-1419
BRCA2	-	-1.86705	-1.3723	58.3462	-1.3057	-1	TCGA-23-1023
BRCA2	-	-1.87174	-1.3812	121.961	-0.4647	-1	TCGA-25-1313
BRCA2	-	-1.87364	-1.3848	51.3572	-1.3981	-1	TCGA-29-1776
BRCA2	-	-1.87517	-1.3878	72.7951	-1.1147	-1	TCGA-13-0897
BRCA2	-	-1.87757	-1.3923	38.338	-1.5702	-1	TCGA-61-1918
BRCA2	-	-1.87898	-1.395	116.724	-0.534	-1	TCGA-24-1417
BRCA2	-	-1.88746	-1.4111	50.4282	-1.4104	-1	TCGA-13-1403
BRCA2	-	-1.88836	-1.4129	31.3725	-1.6623	-1	TCGA-13-0924
BRCA2	-	-1.90767	-1.4496	43.4493	-1.5026	-1	TCGA-13-0890
BRCA2	-	-1.92288	-1.4786	NA	NA	-1	TCGA-13-1482
BRCA2	-	-1.92509	-1.4828	93.6499	-0.839	-1	TCGA-24-2036
BRCA2	-	-1.93302	-1.4979	NA	NA	-1	TCGA-61-1906
BRCA2	-	-1.93311	-1.4981	76.8876	-1.0606	-1	TCGA-10-0928
BRCA2	-	-1.93326	-1.4984	55.0695	-1.349	-1	TCGA-24-1551
BRCA2	-	-1.93429	-1.5003	72.4373	-1.1194	-1	TCGA-61-1725
BRCA2	-	-1.94731	-1.5251	NA	NA	-1	TCGA-13-0886
BRCA2	-	-1.94874	-1.5278	76.5217	-1.0654	-1	TCGA-29-1703
BRCA2	-	-1.95674	-1.5431	NA	NA	-1	TCGA-04-1542
BRCA2	-	-1.96245	-1.554	54.0974	-1.3619	-1	TCGA-61-2016
BRCA2	-	-1.96646	-1.5616	NA	NA	-1	TCGA-04-1349
BRCA2	-	-1.96653	-1.5617	82.6823	-0.984	-1	TCGA-04-1357
BRCA2	-	-1.97011	-1.5685	65.4161	-1.2122	-1	TCGA-13-1505
BRCA2	-	-1.98177	-1.5907	NA	NA	-1	TCGA-13-0900
BRCA2	-	-1.99578	-1.6174	NA	NA	-1	TCGA-24-0980
BRCA2	-	-1.99696	-1.6197	82.3104	-0.9889	-1	TCGA-29-2427
BRCA2	-	-1.99976	-1.625	63.6199	-1.236	-1	TCGA-29-1784
BRCA2	-	-2.00279	-1.6307	NA	NA	-1	TCGA-24-2280
BRCA2	-	-2.00705	-1.6389	125.719	-0.4151	-1	TCGA-24-2027
BRCA2	-	-2.01402	-1.6521	NA	NA	-1	TCGA-13-0768
BRCA2	-	-2.02277	-1.6688	NA	NA	-1	TCGA-13-0908
BRCA2	-	-2.02325	-1.6697	NA	NA	-1	TCGA-24-1920
BRCA2	-	-2.03345	-1.6891	28.6	-1.6989	-1	TCGA-30-1891
BRCA2	-	-2.03783	-1.6975	53.2319	-1.3733	-1	TCGA-29-1711
BRCA2	-	-2.04508	-1.7113	NA	NA	-1	TCGA-36-2549
BRCA2	-	-2.05024	-1.7211	73.5762	-1.1044	-1	TCGA-29-1693
BRCA2	-	-2.0507	-1.722	30.0691	-1.6795	-1	TCGA-25-1633
BRCA2	-	-2.05251	-1.7254	NA	NA	-1	TCGA-61-1915
BRCA2	-	-2.05559	-1.7313	NA	NA	-1	TCGA-13-0720
BRCA2	-	-2.07115	-1.7609	NA	NA	-1	TCGA-23-1119
BRCA2	-	-2.07357	-1.7655	31.2912	-1.6634	-1	TCGA-24-1555
BRCA2	-	-2.07574	-1.7697	NA	NA	-1	TCGA-59-2354
BRCA2	-	-2.08017	-1.7781	45.672	-1.4733	-1	TCGA-13-1481
BRCA2	-	-2.09107	-1.7989	NA	NA	-1	TCGA-13-0919
BRCA2	-	-2.09964	-1.8152	53.451	-1.3704	-1	TCGA-61-2088
BRCA2	-	-2.10302	-1.8216	44.4586	-1.4893	-1	TCGA-13-1511
BRCA2	-	-2.12472	-1.8629	NA	NA	-1	TCGA-13-0755
BRCA2	-	-2.12822	-1.8696	NA	NA	-1	TCGA-13-1409
BRCA2	-	-2.17268	-1.9542	NA	NA	-1	TCGA-29-1771
BRCA2	-	-2.17612	-1.9608	NA	NA	-1	TCGA-04-1648
BRCA2	-	-2.19261	-1.9922	56.6574	-1.328	-1	TCGA-36-1578
BRCA2	-	-2.19301	-1.9929	NA	NA	-1	TCGA-04-1646
BRCA2	-	-2.19786	-2.0022	39.9406	-1.549	-1	TCGA-25-2397
BRCA2	-	-2.20827	-2.022	NA	NA	-1	TCGA-61-1901
BRCA2	-	-2.22071	-2.0457	34.4347	-1.6218	-1	TCGA-13-0913
BRCA2	-	-2.23621	-2.0752	40.665	-1.5394	-1	TCGA-09-0367
BRCA2	-	-2.23724	-2.0772	71.9554	-1.1258	-1	TCGA-61-2097
BRCA2	-	-2.33969	-2.2723	42.2378	-1.5187	-1	TCGA-29-1762
BRCA2	-	-2.3451	-2.2826	NA	NA	-1	TCGA-09-2050
BRCA2	-	-2.36383	-2.3182	27.1404	-1.7182	-1	TCGA-25-2404
BRCA2	-	-2.36434	-2.3192	42.794	-1.5113	-1	TCGA-24-2024
BRCA2	-	-2.37091	-2.3317	NA	NA	-1	TCGA-36-1569
BRCA2	-	-2.46632	-2.5134	NA	NA	-1	TCGA-13-0791
BRCA2	-	-2.47034	-2.521	NA	NA	-1	TCGA-23-1021
BRCA2	-	-2.49087	-2.5601	18.9362	-1.8267	-1	TCGA-24-0975
BRCA2	-	-2.50067	-2.5788	18.2547	-1.8357	-1	TCGA-57-1584
BRCA2	-	-2.53095	-2.6364	24.7664	-1.7496	-1	TCGA-25-1318
BRCA2	-	-2.62749	-2.8202	NA	NA	-1	TCGA-36-2533
BRCA2	-	-2.72017	-2.9967	NA	NA	-1	TCGA-13-0726
BRCA2	-	-1.43504	-0.5497	NA	NA	-2	TCGA-13-2057
BRCA2	-	-1.87824	-1.3936	NA	NA	-2	TCGA-13-0923
BRCA2	-	-1.92684	-1.4861	NA	NA	-2	TCGA-25-2401
BRCA2	-	-1.96069	-1.5506	63.0743	-1.2432	-2	TCGA-23-1114
BRCA2	-	-2.253	-2.1072	25.3194	-1.7423	-2	TCGA-29-2414
BRCA2	-	-2.36551	-2.3214	63.7206	-1.2347	-2	TCGA-61-1907
CCNB1	CLB5	0.0923753	-2.7986	245.992	-1.6119	-1	TCGA-24-1553
CCNB1	CLB5	0.138613	-2.74	NA	NA	-1	TCGA-36-2539
CCNB1	CLB5	-0.141677	-3.0955	NA	NA	-1	TCGA-09-1661
CCNB1	CLB5	0.288932	-2.5493	NA	NA	-1	TCGA-13-0803
CCNB1	CLB5	0.296059	-2.5403	NA	NA	-1	TCGA-13-2059
CCNB1	CLB5	0.306845	-2.5266	NA	NA	-1	TCGA-04-1367
CCNB1	CLB5	0.323523	-2.5055	NA	NA	-1	TCGA-04-1649
CCNB1	CLB5	0.339155	-2.4857	NA	NA	-1	TCGA-24-1466
CCNB1	CLB5	0.355658	-2.4647	NA	NA	-1	TCGA-36-2547
CCNB1	CLB5	-0.426383	-3.4566	NA	NA	-1	TCGA-24-0980
CCNB1	CLB5	0.461346	-2.3307	NA	NA	-1	TCGA-24-1546
CCNB1	CLB5	0.495801	-2.287	NA	NA	-1	TCGA-04-1646
CCNB1	CLB5	0.514301	-2.2635	586.091	-1.3356	-1	TCGA-20-1687
CCNB1	CLB5	0.554591	-2.2124	438.83	-1.4552	-1	TCGA-25-1870
CCNB1	CLB5	0.564055	-2.2004	253.767	-1.6056	-1	TCGA-09-2045
CCNB1	CLB5	0.659206	-2.0797	386.738	-1.4976	-1	TCGA-04-1519
CCNB1	CLB5	0.66584	-2.0713	NA	NA	-1	TCGA-04-1349
CCNB1	CLB5	0.719182	-2.0037	NA	NA	-1	TCGA-10-0935
CCNB1	CLB5	0.727373	-1.9933	NA	NA	-1	TCGA-13-1409
CCNB1	CLB5	0.744922	-1.971	627.179	-1.3022	-1	TCGA-57-1584
CCNB1	CLB5	0.7518	-1.9623	NA	NA	-1	TCGA-10-0927
CCNB1	CLB5	0.755703	-1.9574	390.187	-1.4948	-1	TCGA-25-1318
CCNB1	CLB5	0.760917	-1.9507	NA	NA	-1	TCGA-36-1569
CCNB1	CLB5	0.784179	-1.9212	519.707	-1.3895	-1	TCGA-25-1633
CCNB1	CLB5	-0.792755	-3.9212	NA	NA	-1	TCGA-13-0760
CCNB1	CLB5	0.795358	-1.9071	457.528	-1.4401	-1	TCGA-25-1625
CCNB1	CLB5	0.801027	-1.8999	NA	NA	-1	TCGA-30-1859
CCNB1	CLB5	0.826087	-1.8681	NA	NA	-1	TCGA-04-1648
CCNB1	CLB5	0.847206	-1.8413	444.558	-1.4506	-1	TCGA-29-1710
CCNB1	CLB5	0.859781	-1.8254	NA	NA	-1	TCGA-29-1768
CCNB1	CLB5	0.884442	-1.7941	NA	NA	-1	TCGA-13-1412
CCNB1	CLB5	0.890111	-1.7869	NA	NA	-1	TCGA-13-0904
CCNB1	CLB5	0.89747	-1.7776	531.266	-1.3802	-1	TCGA-36-1578
CCNB1	CLB5	0.930074	-1.7362	NA	NA	-1	TCGA-24-1104
CCNB1	CLB5	0.94231	-1.7207	NA	NA	-1	TCGA-04-1516
CCNB1	CLB5	0.946178	-1.7158	NA	NA	-1	TCGA-23-2072
CCNB1	CLB5	0.983811	-1.6681	1244.52	-0.8007	-1	TCGA-09-0367
CCNB1	CLB5	0.995108	-1.6537	NA	NA	-1	TCGA-24-1425
CCNB1	CLB5	1.00078	-1.6465	NA	NA	-1	TCGA-10-0937
CCNB1	CLB5	1.02508	-1.6157	NA	NA	-1	TCGA-13-0888
CCNB1	CLB5	1.02569	-1.6149	NA	NA	-1	TCGA-13-0797
CCNB1	CLB5	1.05253	-1.5809	NA	NA	-1	TCGA-13-0923
CCNB1	CLB5	1.06245	-1.5683	NA	NA	-1	TCGA-09-1665
CCNB1	CLB5	1.0718	-1.5565	NA	NA	-1	TCGA-13-1510
CCNB1	CLB5	1.07537	-1.5519	NA	NA	-1	TCGA-13-0720
CCNB1	CLB5	1.08746	-1.5366	NA	NA	-1	TCGA-57-1585
CCNB1	CLB5	1.09059	-1.5326	638.081	-1.2934	-1	TCGA-25-1634
CCNB1	CLB5	1.10833	-1.5101	NA	NA	-1	TCGA-36-2534
CCNB1	CLB5	1.14345	-1.4656	NA	NA	-1	TCGA-23-1021
CCNB1	CLB5	1.16233	-1.4416	711.718	-1.2336	-1	TCGA-24-1846
CCNB1	CLB5	1.17059	-1.4312	NA	NA	-1	TCGA-13-1482
CCNB1	CLB5	1.17538	-1.4251	588.775	-1.3334	-1	TCGA-04-1362
CCNB1	CLB5	1.17862	-1.421	525.103	-1.3852	-1	TCGA-24-2298
CCNB1	CLB5	1.18928	-1.4075	633.555	-1.2971	-1	TCGA-29-1711
CCNB1	CLB5	1.18932	-1.4074	528.885	-1.3821	-1	TCGA-24-2271
CCNB1	CLB5	1.19797	-1.3964	NA	NA	-1	TCGA-20-1686
CCNB1	CLB5	1.2215	-1.3666	1159.62	-0.8697	-1	TCGA-13-0913
CCNB1	CLB5	1.22793	-1.3584	603.356	-1.3216	-1	TCGA-29-2414
CCNB1	CLB5	1.2359	-1.3483	613.395	-1.3134	-1	TCGA-25-2409
CCNB1	CLB5	1.24977	-1.3308	NA	NA	-1	TCGA-13-1491
CCNB1	CLB5	1.25138	-1.3287	NA	NA	-1	TCGA-13-0764
CCNB1	CLB5	1.2682	-1.3074	468.935	-1.4308	-1	TCGA-24-1423
CCNB1	CLB5	1.27261	-1.3018	NA	NA	-1	TCGA-13-0908
CCNB1	CLB5	1.30172	-1.2649	NA	NA	-1	TCGA-30-1861
CCNB1	CLB5	1.3067	-1.2585	887.427	-1.0908	-1	TCGA-31-1956
CCNB1	CLB5	1.31053	-1.2537	1053.87	-0.9556	-1	TCGA-29-1696
CCNB1	CLB5	1.31779	-1.2445	NA	NA	-1	TCGA-24-2260
CCNB1	CLB5	1.32517	-1.2351	NA	NA	-1	TCGA-24-2289
CCNB1	CLB5	1.32661	-1.2333	NA	NA	-1	TCGA-13-0921
CCNB1	CLB5	1.32775	-1.2319	NA	NA	-1	TCGA-24-1923
CCNB1	CLB5	1.32941	-1.2297	615.211	-1.312	-1	TCGA-29-1783
CCNB1	CLB5	1.33891	-1.2177	NA	NA	-1	TCGA-04-1353
CCNB1	CLB5	1.33983	-1.2165	542.544	-1.371	-1	TCGA-61-2097
CCNB1	CLB5	1.34393	-1.2113	NA	NA	-1	TCGA-23-1117
CCNB1	CLB5	1.34792	-1.2063	877.736	-1.0987	-1	TCGA-13-1403
CCNB1	CLB5	1.34988	-1.2038	NA	NA	-1	TCGA-25-1626
CCNB1	CLB5	1.35788	-1.1936	NA	NA	-1	TCGA-04-1347
CCNB1	CLB5	1.39105	-1.1516	NA	NA	-1	TCGA-13-0724
CCNB1	CLB5	1.3915	-1.151	697.661	-1.245	-1	TCGA-24-2267
CCNB1	CLB5	1.39334	-1.1487	NA	NA	-1	TCGA-57-1586
CCNB1	CLB5	1.39383	-1.148	727.011	-1.2211	-1	TCGA-25-1317
CCNB1	CLB5	1.40493	-1.134	NA	NA	-1	TCGA-13-0804
CCNB1	CLB5	1.42433	-1.1094	NA	NA	-1	TCGA-13-0751
CCNB1	CLB5	1.43285	-1.0986	551.004	-1.3641	-1	TCGA-25-2392
CCNB1	CLB5	1.43841	-1.0915	NA	NA	-1	TCGA-30-1857
CCNB1	CLB5	1.44564	-1.0823	NA	NA	-1	TCGA-13-0761
CCNB1	CLB5	1.44823	-1.079	NA	NA	-1	TCGA-04-1542
CCNB1	CLB5	1.45037	-1.0763	965.486	-1.0274	-1	TCGA-09-0366
CCNB1	CLB5	1.45965	-1.0646	NA	NA	-1	TCGA-13-0762
CCNB1	CLB5	1.46642	-1.056	705.587	-1.2385	-1	TCGA-24-1930
CCNB1	CLB5	1.46746	-1.0547	670.135	-1.2673	-1	TCGA-24-2254
CCNB1	CLB5	1.46869	-1.0531	NA	NA	-1	TCGA-09-2049
CCNB1	CLB5	1.48917	-1.0271	615.787	-1.3115	-1	TCGA-29-1776
CCNB1	CLB5	1.49966	-1.0138	659.462	-1.276	-1	TCGA-23-2077
CCNB1	CLB5	1.50161	-1.0113	551.07	-1.3641	-1	TCGA-59-2352
CCNB1	CLB5	1.50391	-1.0084	NA	NA	-1	TCGA-31-1946
CCNB1	CLB5	1.50517	-1.0068	NA	NA	-1	TCGA-04-1361
CCNB1	CLB5	1.50651	-1.0051	NA	NA	-1	TCGA-10-0931
CCNB1	CLB5	1.51077	-0.9997	NA	NA	-1	TCGA-29-1764
CCNB1	CLB5	1.52543	-0.9811	NA	NA	-1	TCGA-13-2057
CCNB1	CLB5	1.53294	-0.9716	NA	NA	-1	TCGA-04-1517
CCNB1	CLB5	1.54665	-0.9542	980.746	-1.015	-1	TCGA-29-1763
CCNB1	CLB5	1.55028	-0.9496	749.592	-1.2028	-1	TCGA-61-1724
CCNB1	CLB5	1.55317	-0.946	NA	NA	-1	TCGA-20-0987
CCNB1	CLB5	1.56981	-0.9249	1298.65	-0.7568	-1	TCGA-13-0897
CCNB1	CLB5	1.5714	-0.9228	750.577	-1.202	-1	TCGA-29-1694
CCNB1	CLB5	1.57284	-0.921	1293.53	-0.7609	-1	TCGA-13-0916
CCNB1	CLB5	1.57504	-0.9182	668.699	-1.2685	-1	TCGA-24-1558
CCNB1	CLB5	1.57888	-0.9134	NA	NA	-1	TCGA-24-2280
CCNB1	CLB5	1.58335	-0.9077	NA	NA	-1	TCGA-04-1336
CCNB1	CLB5	1.58605	-0.9043	NA	NA	-1	TCGA-04-1331
CCNB1	CLB5	1.59467	-0.8933	NA	NA	-1	TCGA-23-1031
CCNB1	CLB5	1.59534	-0.8925	887.709	-1.0906	-1	TCGA-13-1481
CCNB1	CLB5	1.60072	-0.8857	NA	NA	-1	TCGA-36-2549
CCNB1	CLB5	1.60363	-0.882	638.992	-1.2926	-1	TCGA-61-2104
CCNB1	CLB5	1.61078	-0.8729	NA	NA	-1	TCGA-04-1342
CCNB1	CLB5	1.61886	-0.8626	1342.13	-0.7214	-1	TCGA-13-0890
CCNB1	CLB5	1.62576	-0.8539	679.499	-1.2597	-1	TCGA-29-2425
CCNB1	CLB5	1.63279	-0.845	2189.66	-0.0329	-1	TCGA-13-0799
CCNB1	CLB5	1.63525	-0.8419	NA	NA	-1	TCGA-13-0911
CCNB1	CLB5	1.63746	-0.8391	NA	NA	-1	TCGA-13-0903
CCNB1	CLB5	1.64208	-0.8332	NA	NA	-1	TCGA-20-0991
CCNB1	CLB5	1.64229	-0.8329	NA	NA	-1	TCGA-24-1434
CCNB1	CLB5	1.64761	-0.8262	1028.87	-0.9759	-1	TCGA-36-1575
CCNB1	CLB5	1.65302	-0.8193	1058.98	-0.9515	-1	TCGA-09-1670
CCNB1	CLB5	1.66181	-0.8082	NA	NA	-1	TCGA-10-0933
CCNB1	CLB5	1.66652	-0.8022	NA	NA	-1	TCGA-24-1920
CCNB1	CLB5	1.67319	-0.7937	NA	NA	-1	TCGA-13-1408
CCNB1	CLB5	1.68223	-0.7823	1174.97	-0.8572	-1	TCGA-24-0975
CCNB1	CLB5	1.68318	-0.7811	2192.87	-0.0303	-1	TCGA-29-1784
CCNB1	CLB5	1.68766	-0.7754	NA	NA	-1	TCGA-13-0717
CCNB1	CLB5	1.69352	-0.7679	910.85	-1.0718	-1	TCGA-59-2355
CCNB1	CLB5	1.69542	-0.7655	NA	NA	-1	TCGA-29-2432
CCNB1	CLB5	1.70965	-0.7475	700.744	-1.2425	-1	TCGA-24-2035
CCNB1	CLB5	1.71078	-0.7461	1120.47	-0.9015	-1	TCGA-25-1630
CCNB1	CLB5	1.71237	-0.744	NA	NA	-1	TCGA-24-1849
CCNB1	CLB5	1.72124	-0.7328	NA	NA	-1	TCGA-61-1901
CCNB1	CLB5	1.73511	-0.7152	NA	NA	-1	TCGA-61-2101
CCNB1	CLB5	1.73672	-0.7132	NA	NA	-1	TCGA-42-2590
CCNB1	CLB5	1.7368	-0.7131	NA	NA	-1	TCGA-04-1356
CCNB1	CLB5	1.74959	-0.6968	NA	NA	-1	TCGA-13-0757
CCNB1	CLB5	1.75385	-0.6914	731.61	-1.2174	-1	TCGA-59-2351
CCNB1	CLB5	1.76415	-0.6784	NA	NA	-1	TCGA-36-2544
CCNB1	CLB5	1.77639	-0.6628	NA	NA	-1	TCGA-25-2398
CCNB1	CLB5	1.77726	-0.6617	NA	NA	-1	TCGA-29-1707
CCNB1	CLB5	1.78235	-0.6553	NA	NA	-1	TCGA-24-1845
CCNB1	CLB5	1.78924	-0.6466	970.88	-1.023	-1	TCGA-61-2111
CCNB1	CLB5	1.79007	-0.6455	NA	NA	-1	TCGA-29-1766
CCNB1	CLB5	1.7916	-0.6436	NA	NA	-1	TCGA-13-0901
CCNB1	CLB5	1.79363	-0.641	888.752	-1.0897	-1	TCGA-23-1023
CCNB1	CLB5	1.80366	-0.6283	NA	NA	-1	TCGA-13-1496
CCNB1	CLB5	1.80833	-0.6223	NA	NA	-1	TCGA-24-1431
CCNB1	CLB5	1.80874	-0.6218	976.889	-1.0181	-1	TCGA-25-1321
CCNB1	CLB5	1.81107	-0.6189	NA	NA	-1	TCGA-13-0792
CCNB1	CLB5	1.81244	-0.6171	NA	NA	-1	TCGA-24-1435
CCNB1	CLB5	1.81574	-0.6129	660.093	-1.2755	-1	TCGA-61-2088
CCNB1	CLB5	1.81846	-0.6095	NA	NA	-1	TCGA-13-1484
CCNB1	CLB5	1.84014	-0.582	909.93	-1.0725	-1	TCGA-25-2400
CCNB1	CLB5	1.84772	-0.5724	809.068	-1.1545	-1	TCGA-25-2397
CCNB1	CLB5	1.85801	-0.5593	NA	NA	-1	TCGA-20-0990
CCNB1	CLB5	1.85861	-0.5586	NA	NA	-1	TCGA-61-2002
CCNB1	CLB5	1.8597	-0.5572	1271.55	-0.7788	-1	TCGA-31-1953
CCNB1	CLB5	1.86907	-0.5453	NA	NA	-1	TCGA-23-1119
CCNB1	CLB5	1.87131	-0.5425	1166.07	-0.8645	-1	TCGA-09-1669
CCNB1	CLB5	1.87156	-0.5422	2052.62	-0.1443	-1	TCGA-13-0899
CCNB1	CLB5	1.87472	-0.5381	912.67	-1.0703	-1	TCGA-24-2288
CCNB1	CLB5	1.87514	-0.5376	1229.26	-0.8131	-1	TCGA-30-1891
CCNB1	CLB5	1.87639	-0.536	NA	NA	-1	TCGA-13-1509
CCNB1	CLB5	1.88071	-0.5305	NA	NA	-1	TCGA-13-0802
CCNB1	CLB5	1.88082	-0.5304	1000.72	-0.9988	-1	TCGA-24-1427
CCNB1	CLB5	1.8935	-0.5143	1571.75	-0.5349	-1	TCGA-57-1583
CCNB1	CLB5	1.89605	-0.5111	1024.16	-0.9797	-1	TCGA-23-1029
CCNB1	CLB5	1.9059	-0.4986	1029.36	-0.9755	-1	TCGA-24-2026
CCNB1	CLB5	1.91696	-0.4846	NA	NA	-1	TCGA-36-2542
CCNB1	CLB5	1.92184	-0.4784	1037.52	-0.9689	-1	TCGA-61-2109
CCNB1	CLB5	1.92185	-0.4784	NA	NA	-1	TCGA-13-0794
CCNB1	CLB5	1.92444	-0.4751	1656.43	-0.4661	-1	TCGA-20-1682
CCNB1	CLB5	1.92467	-0.4748	NA	NA	-1	TCGA-24-1928
CCNB1	CLB5	1.92765	-0.471	NA	NA	-1	TCGA-13-1504
CCNB1	CLB5	1.93886	-0.4568	NA	NA	-1	TCGA-13-0905
CCNB1	CLB5	1.9573	-0.4334	NA	NA	-1	TCGA-13-2065
CCNB1	CLB5	1.95763	-0.433	1310.88	-0.7468	-1	TCGA-25-1312
CCNB1	CLB5	1.96187	-0.4276	NA	NA	-1	TCGA-23-2643
CCNB1	CLB5	1.97189	-0.4149	1257.07	-0.7905	-1	TCGA-61-1914
CCNB1	CLB5	1.97324	-0.4132	NA	NA	-1	TCGA-36-2538
CCNB1	CLB5	1.9782	-0.4069	NA	NA	-1	TCGA-13-1404
CCNB1	CLB5	1.97911	-0.4057	NA	NA	-1	TCGA-24-2293
CCNB1	CLB5	1.98418	-0.3993	NA	NA	-1	TCGA-04-1338
CCNB1	CLB5	1.98577	-0.3973	NA	NA	-1	TCGA-04-1332
CCNB1	CLB5	1.99187	-0.3896	770.292	-1.186	-1	TCGA-24-2024
CCNB1	CLB5	2.01368	-0.3619	NA	NA	-1	TCGA-13-0891
CCNB1	CLB5	2.01527	-0.3599	NA	NA	-1	TCGA-24-2029
CCNB1	CLB5	2.01698	-0.3577	NA	NA	-1	TCGA-24-1614
CCNB1	CLB5	2.02211	-0.3512	NA	NA	-1	TCGA-13-0889
CCNB1	CLB5	2.02573	-0.3466	1249.18	-0.7969	-1	TCGA-09-1668
CCNB1	CLB5	2.02829	-0.3434	NA	NA	-1	TCGA-04-1651
CCNB1	CLB5	2.03553	-0.3342	1171.51	-0.86	-1	TCGA-25-1323
CCNB1	CLB5	2.04252	-0.3253	NA	NA	-1	TCGA-30-1867
CCNB1	CLB5	2.0447	-0.3226	1264.05	-0.7849	-1	TCGA-24-1103
CCNB1	CLB5	2.04517	-0.322	976.359	-1.0186	-1	TCGA-61-1900
CCNB1	CLB5	2.04702	-0.3196	NA	NA	-1	TCGA-04-1350
CCNB1	CLB5	2.04763	-0.3189	NA	NA	-1	TCGA-24-0979
CCNB1	CLB5	2.05216	-0.3131	NA	NA	-1	TCGA-13-1499
CCNB1	CLB5	2.05251	-0.3127	NA	NA	-1	TCGA-23-1028
CCNB1	CLB5	2.05761	-0.3062	1391.89	-0.681	-1	TCGA-29-1702
CCNB1	CLB5	2.05878	-0.3047	1201.43	-0.8357	-1	TCGA-24-1430
CCNB1	CLB5	2.0597	-0.3035	NA	NA	-1	TCGA-61-1895
CCNB1	CLB5	2.06453	-0.2974	1861.44	-0.2996	-1	TCGA-13-0924
CCNB1	CLB5	2.06882	-0.292	NA	NA	-1	TCGA-13-0919
CCNB1	CLB5	2.06953	-0.2911	NA	NA	-1	TCGA-42-2587
CCNB1	CLB5	2.07619	-0.2826	1604.46	-0.5083	-1	TCGA-25-1322
CCNB1	CLB5	2.07809	-0.2802	NA	NA	-1	TCGA-36-2545
CCNB1	CLB5	2.0821	-0.2751	1680.09	-0.4469	-1	TCGA-09-0369
CCNB1	CLB5	2.08304	-0.2739	1087.03	-0.9287	-1	TCGA-29-2427
CCNB1	CLB5	2.08355	-0.2733	NA	NA	-1	TCGA-13-2071
CCNB1	CLB5	2.08425	-0.2724	NA	NA	-1	TCGA-13-0887
CCNB1	CLB5	2.08528	-0.2711	NA	NA	-1	TCGA-23-2641
CCNB1	CLB5	2.08665	-0.2694	1254.89	-0.7923	-1	TCGA-25-1871
CCNB1	CLB5	2.09522	-0.2585	1448.09	-0.6354	-1	TCGA-61-1907
CCNB1	CLB5	2.096	-0.2575	NA	NA	-1	TCGA-24-1470
CCNB1	CLB5	2.09624	-0.2572	NA	NA	-1	TCGA-36-1576
CCNB1	CLB5	2.09741	-0.2557	NA	NA	-1	TCGA-23-1118
CCNB1	CLB5	2.10546	-0.2455	1101.8	-0.9167	-1	TCGA-09-1662
CCNB1	CLB5	2.10896	-0.2411	1240.6	-0.8039	-1	TCGA-29-1695
CCNB1	CLB5	2.11069	-0.2389	1515.07	-0.5809	-1	TCGA-13-1497
CCNB1	CLB5	2.1109	-0.2386	NA	NA	-1	TCGA-13-0805
CCNB1	CLB5	2.11947	-0.2277	NA	NA	-1	TCGA-13-0793
CCNB1	CLB5	2.12255	-0.2238	NA	NA	-1	TCGA-25-1878
CCNB1	CLB5	2.12654	-0.2188	1434.74	-0.6462	-1	TCGA-29-1688
CCNB1	CLB5	2.1346	-0.2086	2156.86	-0.0596	-1	TCGA-13-0730
CCNB1	CLB5	2.13742	-0.205	986.483	-1.0103	-1	TCGA-23-2081
CCNB1	CLB5	2.14424	-0.1963	1052.49	-0.9567	-1	TCGA-24-1550
CCNB1	CLB5	2.14631	-0.1937	NA	NA	-1	TCGA-13-0900
CCNB1	CLB5	2.15146	-0.1872	1086.52	-0.9291	-1	TCGA-24-2297
CCNB1	CLB5	2.15921	-0.1773	1764.11	-0.3786	-1	TCGA-24-1557
CCNB1	CLB5	2.15944	-0.177	1505.77	-0.5885	-1	TCGA-10-0928
CCNB1	CLB5	2.16029	-0.176	1646.12	-0.4745	-1	TCGA-61-1725
CCNB1	CLB5	2.16385	-0.1715	1343.3	-0.7205	-1	TCGA-29-1705
CCNB1	CLB5	2.16625	-0.1684	1184.61	-0.8494	-1	TCGA-24-1424
CCNB1	CLB5	2.16902	-0.1649	NA	NA	-1	TCGA-10-0938
CCNB1	CLB5	2.16998	-0.1637	1192.96	-0.8426	-1	TCGA-24-1419
CCNB1	CLB5	2.17645	-0.1555	1269.95	-0.7801	-1	TCGA-61-1740
CCNB1	CLB5	2.17746	-0.1542	NA	NA	-1	TCGA-13-1411
CCNB1	CLB5	2.18714	-0.1419	NA	NA	-1	TCGA-13-0906
CCNB1	CLB5	2.18822	-0.1405	NA	NA	-1	TCGA-04-1654
CCNB1	CLB5	2.19125	-0.1367	NA	NA	-1	TCGA-24-0982
CCNB1	CLB5	2.19213	-0.1356	NA	NA	-1	TCGA-13-1501
CCNB1	CLB5	2.19258	-0.135	1488.65	-0.6024	-1	TCGA-24-1847
CCNB1	CLB5	2.19486	-0.1321	NA	NA	-1	TCGA-23-1024
CCNB1	CLB5	2.20351	-0.1211	1943.27	-0.2331	-1	TCGA-13-0801
CCNB1	CLB5	2.20561	-0.1185	946.303	-1.043	-1	TCGA-61-2008
CCNB1	CLB5	2.20916	-0.114	NA	NA	-1	TCGA-13-0884
CCNB1	CLB5	2.20918	-0.114	NA	NA	-1	TCGA-36-2530
CCNB1	CLB5	2.21007	-0.1128	1131.56	-0.8925	-1	TCGA-24-2261
CCNB1	CLB5	2.21058	-0.1122	1554.88	-0.5486	-1	TCGA-09-1667
CCNB1	CLB5	2.21074	-0.112	1418.61	-0.6593	-1	TCGA-59-2348
CCNB1	CLB5	2.21211	-0.1102	1464.08	-0.6224	-1	TCGA-24-1850
CCNB1	CLB5	2.21222	-0.1101	1078.8	-0.9354	-1	TCGA-24-1567
CCNB1	CLB5	2.21504	-0.1065	NA	NA	-1	TCGA-04-1644
CCNB1	CLB5	2.21902	-0.1015	1139.85	-0.8858	-1	TCGA-61-1733
CCNB1	CLB5	2.23105	-0.0862	1294.59	-0.7601	-1	TCGA-57-1994
CCNB1	CLB5	2.23142	-0.0857	1426.88	-0.6526	-1	TCGA-24-1428
CCNB1	CLB5	2.23269	-0.0841	NA	NA	-1	TCGA-23-1110
CCNB1	CLB5	2.23726	-0.0783	NA	NA	-1	TCGA-24-1464
CCNB1	CLB5	2.23919	-0.0759	NA	NA	-1	TCGA-13-1483
CCNB1	CLB5	2.23976	-0.0752	NA	NA	-1	TCGA-13-0885
CCNB1	CLB5	2.24161	-0.0728	NA	NA	-1	TCGA-04-1536
CCNB1	CLB5	2.24308	-0.071	NA	NA	-1	TCGA-24-1422
CCNB1	CLB5	2.24377	-0.0701	NA	NA	-1	TCGA-13-1489
CCNB1	CLB5	2.24628	-0.0669	1980.48	-0.2029	-1	TCGA-24-1842
CCNB1	CLB5	2.25219	-0.0594	1338.92	-0.724	-1	TCGA-25-2404
CCNB1	CLB5	2.2551	-0.0557	NA	NA	-1	TCGA-61-1899
CCNB1	CLB5	2.26202	-0.0469	NA	NA	-1	TCGA-31-1959
CCNB1	CLB5	2.26727	-0.0403	1236.05	-0.8076	-1	TCGA-25-1314
CCNB1	CLB5	2.27828	-0.0263	1427.53	-0.6521	-1	TCGA-13-1405
CCNB1	CLB5	2.28048	-0.0235	1211.37	-0.8277	-1	TCGA-61-1741
CCNB1	CLB5	2.28336	-0.0199	1235.59	-0.808	-1	TCGA-23-1027
CCNB1	CLB5	2.29121	-0.0099	NA	NA	-1	TCGA-29-1777
CCNB1	CLB5	2.29243	-0.0084	NA	NA	-1	TCGA-23-1022
CCNB1	CLB5	2.29813	-0.0011	1819.31	-0.3338	-1	TCGA-20-1684
CCNB1	CLB5	2.29829	-0.0009	NA	NA	-1	TCGA-36-2533
CCNB1	CLB5	2.29964	0.0008	1559.92	-0.5445	-1	TCGA-61-1919
CCNB1	CLB5	2.30062	0.002	938.339	-1.0495	-1	TCGA-25-2391
CCNB1	CLB5	2.30132	0.0029	NA	NA	-1	TCGA-24-1463
CCNB1	CLB5	2.31304	0.0178	NA	NA	-1	TCGA-25-2401
CCNB1	CLB5	2.31975	0.0263	NA	NA	-1	TCGA-23-1116
CCNB1	CLB5	2.34369	0.0566	1488.9	-0.6022	-1	TCGA-25-2396
CCNB1	CLB5	2.3494	0.0639	NA	NA	-1	TCGA-13-0795
CCNB1	CLB5	2.35727	0.0739	1910.45	-0.2597	-1	TCGA-24-2027
CCNB1	CLB5	2.36439	0.0829	1343.41	-0.7204	-1	TCGA-24-2033
CCNB1	CLB5	2.37813	0.1003	2558.21	0.2665	-1	TCGA-09-1674
CCNB1	CLB5	2.37859	0.1009	1763.54	-0.3791	-1	TCGA-25-1635
CCNB1	CLB5	2.38577	0.11	NA	NA	-1	TCGA-30-1887
CCNB1	CLB5	2.40733	0.1373	1334.89	-0.7273	-1	TCGA-29-2428
CCNB1	CLB5	2.40947	0.1401	1774.8	-0.3699	-1	TCGA-23-1122
CCNB1	CLB5	2.4142	0.1461	NA	NA	-1	TCGA-29-2431
CCNB1	CLB5	2.41987	0.1533	NA	NA	-1	TCGA-04-1341
CCNB1	CLB5	2.42094	0.1546	NA	NA	-1	TCGA-23-1113
CCNB1	CLB5	2.421	0.1547	1492.4	-0.5994	-1	TCGA-61-1743
CCNB1	CLB5	2.42567	0.1606	3146.3	0.7442	-1	TCGA-04-1365
CCNB1	CLB5	2.4391	0.1776	2412.84	0.1484	-1	TCGA-13-1512
CCNB1	CLB5	2.44164	0.1809	NA	NA	-1	TCGA-36-2552
CCNB1	CLB5	2.44279	0.1823	2601.1	0.3013	-1	TCGA-29-1781
CCNB1	CLB5	2.45673	0.2	1417.33	-0.6603	-1	TCGA-24-2281
CCNB1	CLB5	2.4773	0.2261	NA	NA	-1	TCGA-13-0725
CCNB1	CLB5	2.47838	0.2275	NA	NA	-1	TCGA-61-1737
CCNB1	CLB5	2.48225	0.2324	NA	NA	-1	TCGA-13-1492
CCNB1	CLB5	2.48265	0.2329	1637.62	-0.4814	-1	TCGA-24-2290
CCNB1	CLB5	2.48837	0.2401	1503.34	-0.5905	-1	TCGA-59-2363
CCNB1	CLB5	2.49611	0.2499	NA	NA	-1	TCGA-13-1407
CCNB1	CLB5	2.49654	0.2505	1654.75	-0.4675	-1	TCGA-13-1410
CCNB1	CLB5	2.49977	0.2546	2810.91	0.4718	-1	TCGA-29-1697
CCNB1	CLB5	2.50178	0.2571	1437.93	-0.6436	-1	TCGA-61-2113
CCNB1	CLB5	2.51188	0.27	NA	NA	-1	TCGA-25-1320
CCNB1	CLB5	2.52065	0.2811	1524.5	-0.5733	-1	TCGA-24-1417
CCNB1	CLB5	2.53269	0.2963	NA	NA	-1	TCGA-13-0723
CCNB1	CLB5	2.53383	0.2978	2833.71	0.4903	-1	TCGA-29-1761
CCNB1	CLB5	2.54616	0.3134	NA	NA	-1	TCGA-24-2030
CCNB1	CLB5	2.5628	0.3345	NA	NA	-1	TCGA-13-2061
CCNB1	CLB5	2.57545	0.3506	1726.24	-0.4094	-1	TCGA-61-1998
CCNB1	CLB5	2.58767	0.3661	1788.74	-0.3586	-1	TCGA-09-0364
CCNB1	CLB5	2.59884	0.3802	NA	NA	-1	TCGA-29-1698
CCNB1	CLB5	2.60188	0.3841	1741.63	-0.3969	-1	TCGA-24-1549
CCNB1	CLB5	2.61537	0.4012	1563.03	-0.542	-1	TCGA-09-2054
CCNB1	CLB5	2.6443	0.4379	1316.32	-0.7424	-1	TCGA-61-2094
CCNB1	CLB5	2.67579	0.4778	2092.43	-0.1119	-1	TCGA-20-1685
CCNB1	CLB5	2.68885	0.4944	2127.16	-0.0837	-1	TCGA-13-2060
CCNB1	CLB5	2.68885	0.4944	NA	NA	-1	TCGA-09-2050
CCNB1	CLB5	2.69131	0.4975	NA	NA	-1	TCGA-61-1913
CCNB1	CLB5	2.73861	0.5575	2361.26	0.1065	-1	TCGA-24-2020
CCNB1	CLB5	2.73938	0.5585	NA	NA	-1	TCGA-29-1769
CCNB1	CLB5	2.74931	0.5711	NA	NA	-1	TCGA-29-2434
CCNB1	CLB5	2.76093	0.5858	NA	NA	-1	TCGA-13-0766
CCNB1	CLB5	2.76445	0.5903	NA	NA	-1	TCGA-42-2591
CCNB1	CLB5	2.78091	0.6112	2035.41	-0.1582	-1	TCGA-23-1109
CCNB1	CLB5	2.79734	0.632	1963.8	-0.2164	-1	TCGA-24-1418
CCNB1	CLB5	2.79763	0.6324	1952.19	-0.2258	-1	TCGA-57-1582
CCNB1	CLB5	2.832	0.6759	NA	NA	-1	TCGA-42-2589
CCNB1	CLB5	2.8408	0.6871	4223.17	1.619	-1	TCGA-29-1701
CCNB1	CLB5	2.87009	0.7242	2278.14	0.039	-1	TCGA-29-1691
CCNB1	CLB5	2.90679	0.7708	1693.14	-0.4363	-1	TCGA-61-2102
CCNB1	CLB5	2.92476	0.7936	2713.53	0.3926	-1	TCGA-29-1762
CCNB1	CLB5	2.94593	0.8204	2571.03	0.2769	-1	TCGA-23-2084
CCNB1	CLB5	2.94701	0.8218	NA	NA	-1	TCGA-30-1866
CCNB1	CLB5	2.98329	0.8678	2327.67	0.0792	-1	TCGA-09-2044
CCNB1	CLB5	2.98527	0.8703	2781.39	0.4478	-1	TCGA-36-1581
CCNB1	CLB5	3.02572	0.9216	NA	NA	-1	TCGA-23-2645
CCNB1	CLB5	3.03829	0.9376	2072.32	-0.1282	-1	TCGA-61-2012
CCNB1	CLB5	3.04238	0.9428	3695.36	1.1903	-1	TCGA-24-1843
CCNB1	CLB5	3.04766	0.9495	2266.35	0.0294	-1	TCGA-30-1855
CCNB1	CLB5	3.06204	0.9677	2453.2	0.1812	-1	TCGA-24-2019
CCNB1	CLB5	3.11918	1.0402	NA	NA	-1	TCGA-23-1032
CCNB1	CLB5	3.13446	1.0595	2498.19	0.2177	-1	TCGA-24-1548
CCNB1	CLB5	3.16267	1.0953	NA	NA	-1	TCGA-61-1906
CCNB1	CLB5	3.21001	1.1554	NA	NA	-1	TCGA-24-0970
CCNB1	CLB5	3.46778	1.4823	3521.43	1.049	-1	TCGA-24-1552
CCNB1	CLB5	0.14011	-2.7381	NA	NA	-2	TCGA-23-1124
CCNB1	CLB5	0.646517	-2.0958	NA	NA	-2	TCGA-10-0934
CCNB1	CLB5	0.687179	-2.0443	539.344	-1.3736	-2	TCGA-24-1616
CCNB1	CLB5	0.710262	-2.015	384.314	-1.4995	-2	TCGA-25-1313
CCNB1	CLB5	0.965164	-1.6917	1200.32	-0.8366	-2	TCGA-13-0920
CCNB1	CLB5	1.12913	-1.4838	423.807	-1.4674	-2	TCGA-24-1604
CCNB1	CLB5	1.27922	-1.2934	590.404	-1.3321	-2	TCGA-61-1918
CCNB1	CLB5	1.30641	-1.2589	840.882	-1.1286	-2	TCGA-23-1114
CCNB1	CLB5	1.43131	-1.1005	585.99	-1.3357	-2	TCGA-29-1778
CCNB1	CLB5	1.45766	-1.0671	536.678	-1.3758	-2	TCGA-24-1564
CCNB1	CLB5	1.47829	-1.0409	688.717	-1.2522	-2	TCGA-23-1123
CCNB1	CLB5	1.52953	-0.9759	896.654	-1.0833	-2	TCGA-29-1770
CCNB1	CLB5	1.5622	-0.9345	NA	NA	-2	TCGA-13-1488
CCNB1	CLB5	1.58124	-0.9104	NA	NA	-2	TCGA-29-1775
CCNB1	CLB5	1.7185	-0.7363	1058.8	-0.9516	-2	TCGA-61-1728
CCNB1	CLB5	1.72416	-0.7291	767.196	-1.1885	-2	TCGA-13-1505
CCNB1	CLB5	1.73374	-0.7169	996.058	-1.0026	-2	TCGA-24-1436
CCNB1	CLB5	1.75941	-0.6844	1127	-0.8962	-2	TCGA-30-1718
CCNB1	CLB5	1.79024	-0.6453	1394.15	-0.6792	-2	TCGA-61-1917
CCNB1	CLB5	1.88646	-0.5233	1155.15	-0.8733	-2	TCGA-23-1026
CCNB1	CLB5	2.17773	-0.1538	1236	-0.8077	-2	TCGA-25-1631
CCNB1	CLB5	2.34413	0.0572	1314.49	-0.7439	-2	TCGA-24-1556
CCNB1	CLB5	2.3583	0.0752	1621.44	-0.4945	-2	TCGA-24-1924
CCNB1	CLB5	2.66172	0.46	1936.14	-0.2389	-2	TCGA-13-0893
CCNH	CCL1	-0.000456125	-0.4639	NA	NA	-1	TCGA-13-2061
CCNH	CCL1	0.00103647	-0.4602	352.442	-1.0013	-1	TCGA-36-1574
CCNH	CCL1	-0.00136889	-0.4662	NA	NA	-1	TCGA-24-2030
CCNH	CCL1	0.011785	-0.4334	230.21	-1.8304	-1	TCGA-09-1662
CCNH	CCL1	0.0127812	-0.4309	315.094	-1.2546	-1	TCGA-13-1505
CCNH	CCL1	0.0166595	-0.4212	288.169	-1.4373	-1	TCGA-24-2020
CCNH	CCL1	-0.0188806	-0.51	288.897	-1.4323	-1	TCGA-24-2254
CCNH	CCL1	0.019519	-0.414	NA	NA	-1	TCGA-36-2539
CCNH	CCL1	-0.0232468	-0.5209	NA	NA	-1	TCGA-25-1320
CCNH	CCL1	-0.0237033	-0.522	281.349	-1.4835	-1	TCGA-09-1668
CCNH	CCL1	0.0237134	-0.4036	NA	NA	-1	TCGA-23-1032
CCNH	CCL1	-0.0248738	-0.5249	294.558	-1.3939	-1	TCGA-29-1695
CCNH	CCL1	0.0250934	-0.4001	NA	NA	-1	TCGA-61-1899
CCNH	CCL1	0.0305483	-0.3865	323.843	-1.1953	-1	TCGA-25-2397
CCNH	CCL1	-0.0319567	-0.5426	NA	NA	-1	TCGA-13-1510
CCNH	CCL1	-0.0320483	-0.5429	294.234	-1.3961	-1	TCGA-24-2024
CCNH	CCL1	-0.032635	-0.5443	603.344	0.7006	-1	TCGA-29-1761
CCNH	CCL1	0.0331754	-0.3799	346.752	-1.0399	-1	TCGA-25-2396
CCNH	CCL1	-0.0332426	-0.5458	324.925	-1.1879	-1	TCGA-24-2023
CCNH	CCL1	-0.0359632	-0.5526	278.176	-1.505	-1	TCGA-29-1776
CCNH	CCL1	0.0378115	-0.3683	NA	NA	-1	TCGA-61-2101
CCNH	CCL1	-0.0381372	-0.5581	270.042	-1.5602	-1	TCGA-25-2392
CCNH	CCL1	0.0382171	-0.3673	341.621	-1.0747	-1	TCGA-24-1847
CCNH	CCL1	-0.0388975	-0.56	416.101	-0.5695	-1	TCGA-31-1956
CCNH	CCL1	0.040325	-0.3621	NA	NA	-1	TCGA-13-2057
CCNH	CCL1	-0.0513027	-0.591	271.095	-1.5531	-1	TCGA-61-2104
CCNH	CCL1	-0.05287	-0.5949	NA	NA	-1	TCGA-36-2537
CCNH	CCL1	-0.0536655	-0.5969	NA	NA	-1	TCGA-36-2533
CCNH	CCL1	0.0537026	-0.3286	348.994	-1.0247	-1	TCGA-61-1733
CCNH	CCL1	-0.0543464	-0.5986	247.536	-1.7129	-1	TCGA-24-1604
CCNH	CCL1	-0.0545682	-0.5991	405.027	-0.6446	-1	TCGA-13-1405
CCNH	CCL1	-0.0569895	-0.6052	310.912	-1.283	-1	TCGA-24-1417
CCNH	CCL1	-0.0580817	-0.6079	NA	NA	-1	TCGA-23-1030
CCNH	CCL1	-0.0612107	-0.6157	NA	NA	-1	TCGA-13-1489
CCNH	CCL1	0.0619861	-0.308	NA	NA	-1	TCGA-13-0900
CCNH	CCL1	-0.0637943	-0.6222	255.376	-1.6597	-1	TCGA-24-1548
CCNH	CCL1	-0.0658647	-0.6273	345.327	-1.0495	-1	TCGA-29-1694
CCNH	CCL1	0.0661298	-0.2976	390.992	-0.7398	-1	TCGA-25-2404
CCNH	CCL1	-0.0664934	-0.6289	300.488	-1.3537	-1	TCGA-24-1469
CCNH	CCL1	0.0682069	-0.2924	NA	NA	-1	TCGA-13-0795
CCNH	CCL1	-0.0708574	-0.6398	314.517	-1.2585	-1	TCGA-61-1998
CCNH	CCL1	0.0723361	-0.2821	NA	NA	-1	TCGA-13-1494
CCNH	CCL1	-0.0725301	-0.644	360.006	-0.95	-1	TCGA-29-2428
CCNH	CCL1	0.0730859	-0.2802	341.87	-1.073	-1	TCGA-09-2054
CCNH	CCL1	0.0747096	-0.2762	NA	NA	-1	TCGA-61-1737
CCNH	CCL1	-0.0762344	-0.6532	284.395	-1.4629	-1	TCGA-29-1688
CCNH	CCL1	-0.0772531	-0.6558	396.855	-0.7	-1	TCGA-29-1783
CCNH	CCL1	0.0816388	-0.2589	NA	NA	-1	TCGA-36-2547
CCNH	CCL1	-0.0819561	-0.6675	NA	NA	-1	TCGA-24-2029
CCNH	CCL1	-0.0838242	-0.6722	354.294	-0.9887	-1	TCGA-25-2409
CCNH	CCL1	-0.0879255	-0.6824	346.449	-1.0419	-1	TCGA-36-1575
CCNH	CCL1	0.0937901	-0.2285	353.962	-0.991	-1	TCGA-29-2425
CCNH	CCL1	-0.0944997	-0.6989	405.112	-0.644	-1	TCGA-24-1924
CCNH	CCL1	-0.0974386	-0.7062	293.272	-1.4026	-1	TCGA-29-1710
CCNH	CCL1	0.0976746	-0.2188	341.008	-1.0788	-1	TCGA-59-2351
CCNH	CCL1	0.0979193	-0.2182	438.772	-0.4157	-1	TCGA-23-1109
CCNH	CCL1	-0.098661	-0.7093	NA	NA	-1	TCGA-13-1504
CCNH	CCL1	0.0995195	-0.2142	613.158	0.7672	-1	TCGA-29-1701
CCNH	CCL1	0.0996891	-0.2138	NA	NA	-1	TCGA-24-1422
CCNH	CCL1	0.100317	-0.2122	356.599	-0.9731	-1	TCGA-23-1027
CCNH	CCL1	0.101618	-0.209	NA	NA	-1	TCGA-36-2549
CCNH	CCL1	-0.101987	-0.7176	NA	NA	-1	TCGA-24-1849
CCNH	CCL1	-0.102115	-0.7179	248.962	-1.7032	-1	TCGA-61-2088
CCNH	CCL1	0.106918	-0.1957	NA	NA	-1	TCGA-23-1021
CCNH	CCL1	-0.108669	-0.7343	NA	NA	-1	TCGA-13-0762
CCNH	CCL1	-0.109967	-0.7375	241.774	-1.752	-1	TCGA-61-2008
CCNH	CCL1	-0.110328	-0.7384	NA	NA	-1	TCGA-29-2432
CCNH	CCL1	-0.110512	-0.7389	284.689	-1.4609	-1	TCGA-24-2297
CCNH	CCL1	-0.111215	-0.7406	NA	NA	-1	TCGA-13-1492
CCNH	CCL1	-0.116477	-0.7538	NA	NA	-1	TCGA-36-1576
CCNH	CCL1	0.116786	-0.1711	NA	NA	-1	TCGA-04-1648
CCNH	CCL1	-0.117709	-0.7568	352.538	-1.0006	-1	TCGA-31-1953
CCNH	CCL1	-0.117898	-0.7573	290.315	-1.4227	-1	TCGA-25-1625
CCNH	CCL1	-0.118218	-0.7581	NA	NA	-1	TCGA-13-1483
CCNH	CCL1	-0.119152	-0.7604	286.918	-1.4457	-1	TCGA-04-1362
CCNH	CCL1	0.121103	-0.1603	NA	NA	-1	TCGA-25-1626
CCNH	CCL1	-0.126734	-0.7794	287.888	-1.4392	-1	TCGA-24-1552
CCNH	CCL1	-0.128196	-0.783	420.614	-0.5389	-1	TCGA-20-1684
CCNH	CCL1	-0.128797	-0.7845	303.583	-1.3327	-1	TCGA-61-1900
CCNH	CCL1	-0.130464	-0.7887	332.237	-1.1383	-1	TCGA-61-1724
CCNH	CCL1	0.132274	-0.1324	366.725	-0.9044	-1	TCGA-25-1633
CCNH	CCL1	-0.133648	-0.7967	NA	NA	-1	TCGA-04-1353
CCNH	CCL1	-0.133914	-0.7973	NA	NA	-1	TCGA-25-2398
CCNH	CCL1	-0.135384	-0.801	NA	NA	-1	TCGA-30-1859
CCNH	CCL1	0.138866	-0.1159	NA	NA	-1	TCGA-09-2050
CCNH	CCL1	-0.139851	-0.8121	385.346	-0.7781	-1	TCGA-59-2363
CCNH	CCL1	-0.144519	-0.8238	NA	NA	-1	TCGA-23-2643
CCNH	CCL1	0.145077	-0.1004	360.247	-0.9483	-1	TCGA-24-1930
CCNH	CCL1	0.14522	-0.1	448.681	-0.3485	-1	TCGA-24-1418
CCNH	CCL1	-0.145336	-0.8259	NA	NA	-1	TCGA-23-1116
CCNH	CCL1	-0.146198	-0.828	468.424	-0.2146	-1	TCGA-20-1687
CCNH	CCL1	-0.1471	-0.8303	NA	NA	-1	TCGA-36-2545
CCNH	CCL1	-0.149445	-0.8361	NA	NA	-1	TCGA-25-2401
CCNH	CCL1	-0.150986	-0.84	NA	NA	-1	TCGA-57-1585
CCNH	CCL1	0.153903	-0.0783	NA	NA	-1	TCGA-29-2434
CCNH	CCL1	-0.155585	-0.8515	246.206	-1.7219	-1	TCGA-24-2261
CCNH	CCL1	0.157646	-0.069	316.791	-1.2431	-1	TCGA-24-2019
CCNH	CCL1	-0.162322	-0.8683	NA	NA	-1	TCGA-24-2289
CCNH	CCL1	-0.167363	-0.8809	451.316	-0.3306	-1	TCGA-29-1697
CCNH	CCL1	0.170488	-0.0369	NA	NA	-1	TCGA-61-1901
CCNH	CCL1	-0.170695	-0.8892	NA	NA	-1	TCGA-29-1766
CCNH	CCL1	-0.173491	-0.8962	397.075	-0.6985	-1	TCGA-25-1312
CCNH	CCL1	0.173641	-0.029	NA	NA	-1	TCGA-23-2072
CCNH	CCL1	-0.173854	-0.8971	293.408	-1.4017	-1	TCGA-24-1427
CCNH	CCL1	-0.175246	-0.9006	286.865	-1.4461	-1	TCGA-20-1685
CCNH	CCL1	-0.17532	-0.9008	404.547	-0.6478	-1	TCGA-61-1907
CCNH	CCL1	-0.17709	-0.9052	NA	NA	-1	TCGA-13-0723
CCNH	CCL1	-0.177813	-0.907	340.864	-1.0798	-1	TCGA-25-1323
CCNH	CCL1	0.180801	-0.0112	NA	NA	-1	TCGA-09-1665
CCNH	CCL1	-0.185128	-0.9253	NA	NA	-1	TCGA-31-1959
CCNH	CCL1	-0.185819	-0.927	411.569	-0.6002	-1	TCGA-24-1850
CCNH	CCL1	-0.18605	-0.9276	NA	NA	-1	TCGA-24-2280
CCNH	CCL1	-0.186963	-0.9298	233.436	-1.8085	-1	TCGA-24-2290
CCNH	CCL1	0.188411	0.0079	NA	NA	-1	TCGA-13-0919
CCNH	CCL1	-0.191	-0.9399	NA	NA	-1	TCGA-13-1411
CCNH	CCL1	0.199382	0.0353	NA	NA	-1	TCGA-13-0887
CCNH	CCL1	-0.199603	-0.9614	NA	NA	-1	TCGA-24-1470
CCNH	CCL1	-0.199947	-0.9623	295.936	-1.3846	-1	TCGA-25-1314
CCNH	CCL1	-0.203846	-0.972	362.407	-0.9337	-1	TCGA-24-1842
CCNH	CCL1	0.204557	0.0482	390.675	-0.7419	-1	TCGA-24-2281
CCNH	CCL1	-0.204591	-0.9739	320.483	-1.2181	-1	TCGA-25-1871
CCNH	CCL1	0.210293	0.0625	438.882	-0.4149	-1	TCGA-13-2060
CCNH	CCL1	0.211771	0.0662	364.015	-0.9228	-1	TCGA-24-1567
CCNH	CCL1	0.212233	0.0674	NA	NA	-1	TCGA-30-1887
CCNH	CCL1	-0.212993	-0.9949	NA	NA	-1	TCGA-24-1425
CCNH	CCL1	0.213057	0.0694	NA	NA	-1	TCGA-24-1104
CCNH	CCL1	0.213581	0.0707	271.743	-1.5487	-1	TCGA-23-2081
CCNH	CCL1	-0.214431	-0.9985	NA	NA	-1	TCGA-20-0987
CCNH	CCL1	-0.21494	-0.9997	NA	NA	-1	TCGA-13-1499
CCNH	CCL1	-0.21716	-1.0053	NA	NA	-1	TCGA-13-0884
CCNH	CCL1	-0.218245	-1.008	NA	NA	-1	TCGA-24-1923
CCNH	CCL1	0.224871	0.0989	NA	NA	-1	TCGA-36-2538
CCNH	CCL1	-0.229362	-1.0358	368.135	-0.8948	-1	TCGA-30-1891
CCNH	CCL1	-0.229654	-1.0365	316.486	-1.2452	-1	TCGA-29-1762
CCNH	CCL1	0.232152	0.1171	330.093	-1.1529	-1	TCGA-24-2035
CCNH	CCL1	-0.233307	-1.0456	386.778	-0.7684	-1	TCGA-24-0975
CCNH	CCL1	-0.234636	-1.0489	307.258	-1.3078	-1	TCGA-24-1428
CCNH	CCL1	0.235543	0.1256	NA	NA	-1	TCGA-04-1654
CCNH	CCL1	-0.23805	-1.0575	398.551	-0.6885	-1	TCGA-25-1635
CCNH	CCL1	-0.238322	-1.0581	NA	NA	-1	TCGA-13-0725
CCNH	CCL1	-0.239229	-1.0604	NA	NA	-1	TCGA-24-1463
CCNH	CCL1	-0.241813	-1.0669	NA	NA	-1	TCGA-30-1861
CCNH	CCL1	-0.243332	-1.0706	335.984	-1.1129	-1	TCGA-61-1919
CCNH	CCL1	-0.243486	-1.071	242.195	-1.7491	-1	TCGA-29-1763
CCNH	CCL1	0.244229	0.1473	NA	NA	-1	TCGA-24-2293
CCNH	CCL1	-0.249061	-1.085	321.88	-1.2086	-1	TCGA-61-1740
CCNH	CCL1	-0.253087	-1.095	529.167	0.1975	-1	TCGA-29-1696
CCNH	CCL1	-0.25394	-1.0971	NA	NA	-1	TCGA-24-1435
CCNH	CCL1	-0.257532	-1.1061	353.725	-0.9926	-1	TCGA-09-1667
CCNH	CCL1	-0.25897	-1.1097	NA	NA	-1	TCGA-13-0766
CCNH	CCL1	-0.259585	-1.1112	NA	NA	-1	TCGA-04-1651
CCNH	CCL1	-0.259824	-1.1118	NA	NA	-1	TCGA-23-1022
CCNH	CCL1	-0.26688	-1.1295	NA	NA	-1	TCGA-24-1845
CCNH	CCL1	-0.268977	-1.1347	NA	NA	-1	TCGA-30-1867
CCNH	CCL1	-0.269797	-1.1368	293.636	-1.4002	-1	TCGA-29-1711
CCNH	CCL1	-0.273618	-1.1463	NA	NA	-1	TCGA-24-1928
CCNH	CCL1	-0.279575	-1.1612	NA	NA	-1	TCGA-30-1866
CCNH	CCL1	-0.281911	-1.167	NA	NA	-1	TCGA-13-0802
CCNH	CCL1	-0.283578	-1.1712	369.746	-0.8839	-1	TCGA-30-1860
CCNH	CCL1	-0.287652	-1.1814	372.099	-0.8679	-1	TCGA-09-1674
CCNH	CCL1	-0.288854	-1.1844	NA	NA	-1	TCGA-29-1698
CCNH	CCL1	0.289976	0.2616	NA	NA	-1	TCGA-36-2544
CCNH	CCL1	0.292414	0.2677	NA	NA	-1	TCGA-42-2591
CCNH	CCL1	-0.292985	-1.1947	NA	NA	-1	TCGA-29-1707
CCNH	CCL1	0.293641	0.2707	NA	NA	-1	TCGA-42-2590
CCNH	CCL1	-0.294313	-1.198	287.933	-1.4389	-1	TCGA-24-2271
CCNH	CCL1	-0.303627	-1.2213	270.594	-1.5565	-1	TCGA-57-1994
CCNH	CCL1	0.304356	0.2975	365.642	-0.9117	-1	TCGA-25-1870
CCNH	CCL1	-0.311568	-1.2411	NA	NA	-1	TCGA-09-1661
CCNH	CCL1	-0.31261	-1.2437	275.263	-1.5248	-1	TCGA-23-1122
CCNH	CCL1	-0.313439	-1.2458	489.276	-0.0731	-1	TCGA-13-0801
CCNH	CCL1	-0.320802	-1.2642	180.895	-2.1649	-1	TCGA-24-1603
CCNH	CCL1	-0.323419	-1.2707	NA	NA	-1	TCGA-04-1332
CCNH	CCL1	0.324388	0.3475	NA	NA	-1	TCGA-61-1895
CCNH	CCL1	0.324826	0.3486	NA	NA	-1	TCGA-23-2078
CCNH	CCL1	-0.325371	-1.2756	351.495	-1.0077	-1	TCGA-04-1519
CCNH	CCL1	-0.325572	-1.2761	NA	NA	-1	TCGA-30-1857
CCNH	CCL1	-0.328314	-1.2829	342.288	-1.0702	-1	TCGA-13-1497
CCNH	CCL1	-0.330103	-1.2874	NA	NA	-1	TCGA-13-0901
CCNH	CCL1	-0.331644	-1.2913	383.628	-0.7897	-1	TCGA-29-1705
CCNH	CCL1	-0.332292	-1.2929	NA	NA	-1	TCGA-20-0991
CCNH	CCL1	-0.33506	-1.2998	217.403	-1.9173	-1	TCGA-24-1553
CCNH	CCL1	-0.335619	-1.3012	333.994	-1.1264	-1	TCGA-25-1321
CCNH	CCL1	-0.336225	-1.3027	273.064	-1.5397	-1	TCGA-23-1023
CCNH	CCL1	-0.339417	-1.3107	365.559	-0.9123	-1	TCGA-24-1103
CCNH	CCL1	-0.340782	-1.3141	358.239	-0.962	-1	TCGA-25-1317
CCNH	CCL1	-0.342134	-1.3175	233.118	-1.8107	-1	TCGA-57-1582
CCNH	CCL1	-0.342355	-1.318	NA	NA	-1	TCGA-04-1350
CCNH	CCL1	-0.34792	-1.3319	287.168	-1.4441	-1	TCGA-23-1114
CCNH	CCL1	0.349942	0.4114	NA	NA	-1	TCGA-29-2431
CCNH	CCL1	-0.355129	-1.3499	NA	NA	-1	TCGA-04-1367
CCNH	CCL1	-0.35827	-1.3578	266.363	-1.5852	-1	TCGA-09-1670
CCNH	CCL1	0.359324	0.4348	352.69	-0.9996	-1	TCGA-09-2044
CCNH	CCL1	-0.364016	-1.3721	533.301	0.2255	-1	TCGA-09-0366
CCNH	CCL1	0.3696	0.4605	446.544	-0.363	-1	TCGA-24-2298
CCNH	CCL1	-0.371683	-1.3913	202.429	-2.0189	-1	TCGA-24-1424
CCNH	CCL1	-0.375979	-1.402	NA	NA	-1	TCGA-23-1024
CCNH	CCL1	0.376519	0.4778	NA	NA	-1	TCGA-36-2542
CCNH	CCL1	-0.378213	-1.4076	NA	NA	-1	TCGA-13-0911
CCNH	CCL1	0.380474	0.4876	389.4	-0.7506	-1	TCGA-24-2288
CCNH	CCL1	-0.381045	-1.4147	311.331	-1.2801	-1	TCGA-59-2355
CCNH	CCL1	-0.386725	-1.4289	NA	NA	-1	TCGA-24-2260
CCNH	CCL1	-0.387061	-1.4297	269.662	-1.5628	-1	TCGA-24-1549
CCNH	CCL1	-0.388472	-1.4332	NA	NA	-1	TCGA-04-1644
CCNH	CCL1	-0.390801	-1.439	303.661	-1.3322	-1	TCGA-09-1669
CCNH	CCL1	-0.393309	-1.4453	253.728	-1.6709	-1	TCGA-24-2026
CCNH	CCL1	-0.394158	-1.4474	338.027	-1.0991	-1	TCGA-13-1481
CCNH	CCL1	-0.394353	-1.4479	NA	NA	-1	TCGA-23-1113
CCNH	CCL1	-0.395079	-1.4497	NA	NA	-1	TCGA-04-1361
CCNH	CCL1	0.395282	0.5246	289.393	-1.429	-1	TCGA-61-2102
CCNH	CCL1	-0.399418	-1.4606	NA	NA	-1	TCGA-13-0889
CCNH	CCL1	-0.399641	-1.4611	300.295	-1.355	-1	TCGA-24-2027
CCNH	CCL1	0.399867	0.5361	NA	NA	-1	TCGA-24-0970
CCNH	CCL1	-0.410488	-1.4882	248.534	-1.7061	-1	TCGA-24-1843
CCNH	CCL1	-0.410969	-1.4894	248.886	-1.7037	-1	TCGA-24-1550
CCNH	CCL1	-0.415673	-1.5012	272.26	-1.5452	-1	TCGA-23-2077
CCNH	CCL1	-0.422386	-1.5179	NA	NA	-1	TCGA-24-1464
CCNH	CCL1	-0.431048	-1.5396	298.516	-1.3671	-1	TCGA-57-1584
CCNH	CCL1	-0.433819	-1.5465	248.271	-1.7079	-1	TCGA-23-2084
CCNH	CCL1	-0.43566	-1.5511	560.53	0.4102	-1	TCGA-13-0920
CCNH	CCL1	-0.437303	-1.5552	NA	NA	-1	TCGA-13-0793
CCNH	CCL1	-0.437662	-1.5561	NA	NA	-1	TCGA-29-1769
CCNH	CCL1	-0.442821	-1.569	NA	NA	-1	TCGA-13-1407
CCNH	CCL1	-0.44446	-1.5731	NA	NA	-1	TCGA-13-0891
CCNH	CCL1	-0.444846	-1.574	NA	NA	-1	TCGA-24-1434
CCNH	CCL1	-0.444934	-1.5743	NA	NA	-1	TCGA-04-1347
CCNH	CCL1	-0.447437	-1.5805	276.07	-1.5193	-1	TCGA-23-1120
CCNH	CCL1	-0.447871	-1.5816	295.181	-1.3897	-1	TCGA-24-1430
CCNH	CCL1	-0.448574	-1.5834	NA	NA	-1	TCGA-61-1913
CCNH	CCL1	-0.459314	-1.6102	269.2	-1.5659	-1	TCGA-61-2097
CCNH	CCL1	-0.460037	-1.612	NA	NA	-1	TCGA-13-1404
CCNH	CCL1	-0.461012	-1.6144	362.507	-0.933	-1	TCGA-57-1583
CCNH	CCL1	-0.461598	-1.6159	261.015	-1.6215	-1	TCGA-61-2111
CCNH	CCL1	-0.462785	-1.6189	NA	NA	-1	TCGA-13-1496
CCNH	CCL1	-0.463101	-1.6196	188.424	-2.1139	-1	TCGA-59-2352
CCNH	CCL1	-0.465172	-1.6248	NA	NA	-1	TCGA-04-1341
CCNH	CCL1	-0.466873	-1.6291	213.251	-1.9454	-1	TCGA-24-1423
CCNH	CCL1	0.46882	0.7083	NA	NA	-1	TCGA-42-2589
CCNH	CCL1	-0.470731	-1.6387	243.897	-1.7376	-1	TCGA-25-2400
CCNH	CCL1	-0.476797	-1.6539	NA	NA	-1	TCGA-29-1764
CCNH	CCL1	-0.480722	-1.6637	NA	NA	-1	TCGA-23-2641
CCNH	CCL1	-0.482386	-1.6678	238.821	-1.772	-1	TCGA-30-1718
CCNH	CCL1	-0.489889	-1.6866	NA	NA	-1	TCGA-13-1408
CCNH	CCL1	-0.503938	-1.7217	217.715	-1.9152	-1	TCGA-24-1467
CCNH	CCL1	-0.506729	-1.7286	NA	NA	-1	TCGA-23-1110
CCNH	CCL1	-0.508986	-1.7343	NA	NA	-1	TCGA-04-1338
CCNH	CCL1	0.511365	0.8146	NA	NA	-1	TCGA-29-1777
CCNH	CCL1	-0.520161	-1.7622	NA	NA	-1	TCGA-13-0908
CCNH	CCL1	-0.523183	-1.7697	NA	NA	-1	TCGA-23-1028
CCNH	CCL1	-0.524653	-1.7734	243.188	-1.7424	-1	TCGA-09-0364
CCNH	CCL1	-0.524919	-1.7741	225.935	-1.8594	-1	TCGA-25-1318
CCNH	CCL1	-0.531532	-1.7906	NA	NA	-1	TCGA-24-1546
CCNH	CCL1	0.536307	0.8769	451.507	-0.3293	-1	TCGA-61-2012
CCNH	CCL1	-0.537968	-1.8067	NA	NA	-1	TCGA-23-1118
CCNH	CCL1	-0.543947	-1.8216	241.158	-1.7561	-1	TCGA-36-1578
CCNH	CCL1	-0.544743	-1.8236	NA	NA	-1	TCGA-13-0724
CCNH	CCL1	-0.546778	-1.8287	NA	NA	-1	TCGA-04-1516
CCNH	CCL1	-0.547782	-1.8312	NA	NA	-1	TCGA-24-1614
CCNH	CCL1	-0.548286	-1.8324	207.543	-1.9842	-1	TCGA-61-1743
CCNH	CCL1	-0.549785	-1.8362	NA	NA	-1	TCGA-04-1649
CCNH	CCL1	-0.555147	-1.8496	NA	NA	-1	TCGA-13-0885
CCNH	CCL1	-0.557389	-1.8552	NA	NA	-1	TCGA-13-2071
CCNH	CCL1	-0.568314	-1.8825	NA	NA	-1	TCGA-13-0794
CCNH	CCL1	-0.570321	-1.8875	NA	NA	-1	TCGA-13-1484
CCNH	CCL1	0.571777	0.9655	NA	NA	-1	TCGA-61-1906
CCNH	CCL1	-0.581948	-1.9165	NA	NA	-1	TCGA-13-0791
CCNH	CCL1	-0.58287	-1.9188	NA	NA	-1	TCGA-13-0905
CCNH	CCL1	-0.592283	-1.9423	339.271	-1.0906	-1	TCGA-09-0369
CCNH	CCL1	-0.592903	-1.9439	NA	NA	-1	TCGA-13-0720
CCNH	CCL1	-0.599015	-1.9592	NA	NA	-1	TCGA-09-2049
CCNH	CCL1	-0.60019	-1.9621	NA	NA	-1	TCGA-24-0980
CCNH	CCL1	-0.608522	-1.9829	NA	NA	-1	TCGA-10-0927
CCNH	CCL1	-0.616973	-2.004	194.175	-2.0748	-1	TCGA-24-1419
CCNH	CCL1	-0.622044	-2.0167	285.06	-1.4583	-1	TCGA-09-1666
CCNH	CCL1	-0.62771	-2.0308	NA	NA	-1	TCGA-13-0757
CCNH	CCL1	-0.635188	-2.0495	NA	NA	-1	TCGA-29-1768
CCNH	CCL1	-0.636064	-2.0517	170.095	-2.2382	-1	TCGA-09-2045
CCNH	CCL1	-0.637542	-2.0554	174.532	-2.2081	-1	TCGA-25-1630
CCNH	CCL1	-0.638078	-2.0567	NA	NA	-1	TCGA-04-1517
CCNH	CCL1	-0.648194	-2.082	526.39	0.1786	-1	TCGA-13-0913
CCNH	CCL1	-0.649774	-2.086	170.821	-2.2333	-1	TCGA-24-1558
CCNH	CCL1	-0.657681	-2.1057	NA	NA	-1	TCGA-23-1117
CCNH	CCL1	-0.659575	-2.1104	230.766	-1.8266	-1	TCGA-29-1702
CCNH	CCL1	0.675442	1.2245	NA	NA	-1	TCGA-36-2552
CCNH	CCL1	-0.685375	-2.1749	NA	NA	-1	TCGA-13-0888
CCNH	CCL1	-0.691552	-2.1903	NA	NA	-1	TCGA-24-1920
CCNH	CCL1	-0.703694	-2.2206	NA	NA	-1	TCGA-13-1500
CCNH	CCL1	0.708533	1.3071	396.92	-0.6996	-1	TCGA-61-2094
CCNH	CCL1	-0.712462	-2.2426	NA	NA	-1	TCGA-23-1119
CCNH	CCL1	-0.713115	-2.2442	599.043	0.6715	-1	TCGA-09-0367
CCNH	CCL1	-0.716786	-2.2534	NA	NA	-1	TCGA-13-1491
CCNH	CCL1	-0.717006	-2.2539	NA	NA	-1	TCGA-13-0903
CCNH	CCL1	-0.721393	-2.2649	477.132	-0.1555	-1	TCGA-13-0730
CCNH	CCL1	-0.724851	-2.2735	316.009	-1.2484	-1	TCGA-25-1634
CCNH	CCL1	-0.727778	-2.2808	NA	NA	-1	TCGA-23-1124
CCNH	CCL1	-0.728768	-2.2833	NA	NA	-1	TCGA-13-0761
CCNH	CCL1	-0.7343	-2.2971	173.065	-2.218	-1	TCGA-25-1315
CCNH	CCL1	-0.739643	-2.3105	NA	NA	-1	TCGA-04-1536
CCNH	CCL1	-0.7447	-2.3231	NA	NA	-1	TCGA-13-1509
CCNH	CCL1	-0.746666	-2.328	NA	NA	-1	TCGA-13-1482
CCNH	CCL1	-0.752924	-2.3436	NA	NA	-1	TCGA-04-1331
CCNH	CCL1	-0.756584	-2.3528	NA	NA	-1	TCGA-13-1412
CCNH	CCL1	-0.757949	-2.3562	NA	NA	-1	TCGA-04-1349
CCNH	CCL1	-0.765945	-2.3762	190.818	-2.0976	-1	TCGA-23-1029
CCNH	CCL1	-0.773647	-2.3954	189.137	-2.109	-1	TCGA-10-0928
CCNH	CCL1	-0.796736	-2.4531	NA	NA	-1	TCGA-04-1336
CCNH	CCL1	-0.805249	-2.4743	NA	NA	-1	TCGA-20-0990
CCNH	CCL1	-0.808859	-2.4834	NA	NA	-1	TCGA-04-1646
CCNH	CCL1	-0.844168	-2.5716	NA	NA	-1	TCGA-13-0751
CCNH	CCL1	-0.86122	-2.6142	NA	NA	-1	TCGA-13-0906
CCNH	CCL1	-0.870492	-2.6373	NA	NA	-1	TCGA-13-0923
CCNH	CCL1	-0.871032	-2.6387	NA	NA	-1	TCGA-20-1686
CCNH	CCL1	-0.883433	-2.6696	NA	NA	-1	TCGA-10-0935
CCNH	CCL1	-0.886045	-2.6762	NA	NA	-1	TCGA-13-0804
CCNH	CCL1	-0.907047	-2.7286	249.699	-1.6982	-1	TCGA-13-0924
CCNH	CCL1	-0.909684	-2.7352	333.05	-1.1328	-1	TCGA-13-0799
CCNH	CCL1	-0.91181	-2.7405	366.471	-0.9061	-1	TCGA-13-0899
CCNH	CCL1	-0.930134	-2.7863	NA	NA	-1	TCGA-10-0930
CCNH	CCL1	-0.943155	-2.8188	NA	NA	-1	TCGA-13-0717
CCNH	CCL1	-0.960898	-2.8632	NA	NA	-1	TCGA-13-0764
CCNH	CCL1	-0.98341	-2.9194	NA	NA	-1	TCGA-23-1031
CCNH	CCL1	-0.995108	-2.9486	NA	NA	-1	TCGA-13-0805
CCNH	CCL1	-1.04011	-3.061	NA	NA	-1	TCGA-04-1356
CCNH	CCL1	-1.04735	-3.0791	NA	NA	-1	TCGA-13-0803
CCNH	CCL1	-1.061	-3.1132	NA	NA	-1	TCGA-10-0938
CCNH	CCL1	-1.07732	-3.154	NA	NA	-1	TCGA-13-1501
CCNH	CCL1	-1.08087	-3.1628	231.825	-1.8195	-1	TCGA-04-1365
CCNH	CCL1	-1.08539	-3.1741	NA	NA	-1	TCGA-10-0937
CCNH	CCL1	-1.12215	-3.266	203.559	-2.0112	-1	TCGA-13-0890
CCNH	CCL1	-1.14336	-3.319	253.4	-1.6731	-1	TCGA-29-1784
CCNH	CCL1	-1.14615	-3.3259	NA	NA	-1	TCGA-13-2059
CCNH	CCL1	-1.20252	-3.4667	195.127	-2.0684	-1	TCGA-13-0916
CCNH	CCL1	-1.34447	-3.8213	NA	NA	-1	TCGA-13-0760
CCNH	CCL1	-1.42553	-4.0238	NA	NA	-1	TCGA-13-0886
CCNH	CCL1	-1.44541	-4.0735	NA	NA	-1	TCGA-24-1466
CCNH	CCL1	-1.48655	-4.1762	NA	NA	-1	TCGA-13-0797
CCNH	CCL1	-1.73666	-4.801	NA	NA	-1	TCGA-10-0933
CCNH	CCL1	-0.0439757	-0.5727	NA	NA	-2	TCGA-29-1775
CCNH	CCL1	-0.0537403	-0.597	416.739	-0.5651	-2	TCGA-23-1026
CCNH	CCL1	0.0946587	-0.2263	281.114	-1.4851	-2	TCGA-24-1556
CCNH	CCL1	-0.109787	-0.737	250.846	-1.6904	-2	TCGA-30-1855
CCNH	CCL1	-0.133162	-0.7954	355.851	-0.9782	-2	TCGA-13-0893
CCNH	CCL1	-0.147902	-0.8323	242.519	-1.7469	-2	TCGA-24-1564
CCNH	CCL1	-0.222148	-1.0177	413.778	-0.5852	-2	TCGA-61-1728
CCNH	CCL1	-0.228938	-1.0347	NA	NA	-2	TCGA-25-1878
CCNH	CCL1	-0.447216	-1.58	207.424	-1.985	-2	TCGA-25-1631
CCNH	CCL1	-0.478306	-1.6576	219.16	-1.9054	-2	TCGA-36-1581
CCNH	CCL1	-0.526823	-1.7788	265.132	-1.5935	-2	TCGA-29-1691
CCNH	CCL1	-0.558999	-1.8592	246.122	-1.7225	-2	TCGA-20-1682
CCNH	CCL1	-0.577644	-1.9058	236.299	-1.7891	-2	TCGA-29-1778
CCNH	CCL1	-0.597196	-1.9546	194.028	-2.0758	-2	TCGA-24-1436
CCNH	CCL1	-0.634732	-2.0484	156.987	-2.3271	-2	TCGA-09-2051
CCNH	CCL1	-0.675277	-2.1497	333.204	-1.1318	-2	TCGA-61-1917
CCNH	CCL1	-0.929068	-2.7836	188.856	-2.1109	-2	TCGA-23-1123
CCNH	CCL1	-0.967948	-2.8808	NA	NA	-2	TCGA-10-0934
CCNH	CCL1	-1.10697	-3.2281	NA	NA	-2	TCGA-04-1542
CCNH	CCL1	-1.13963	-3.3096	226.816	-1.8534	-2	TCGA-25-1313
CCNH	CCL1	-1.39967	-3.9592	111.709	-2.6342	-2	TCGA-24-1616
CDK7	KIN28	-0.00108038	-0.8279	NA	NA	-1	TCGA-10-0938
CDK7	KIN28	0.00347428	-0.8177	246.109	-1.7974	-1	TCGA-59-2352
CDK7	KIN28	0.00384873	-0.8169	NA	NA	-1	TCGA-24-1464
CDK7	KIN28	0.00476649	-0.8149	470.151	-0.537	-1	TCGA-29-1696
CDK7	KIN28	-0.00892182	-0.8453	NA	NA	-1	TCGA-09-2050
CDK7	KIN28	-0.00963262	-0.8469	289.04	-1.5559	-1	TCGA-24-1567
CDK7	KIN28	0.0096454	-0.804	404.543	-0.9061	-1	TCGA-29-1691
CDK7	KIN28	0.01022	-0.8028	NA	NA	-1	TCGA-29-1766
CDK7	KIN28	-0.0113687	-0.8507	NA	NA	-1	TCGA-29-1698
CDK7	KIN28	0.0117582	-0.7993	NA	NA	-1	TCGA-04-1542
CDK7	KIN28	-0.0118096	-0.8517	275.986	-1.6294	-1	TCGA-24-1847
CDK7	KIN28	-0.01329	-0.855	293.052	-1.5333	-1	TCGA-61-2008
CDK7	KIN28	-0.0148446	-0.8584	NA	NA	-1	TCGA-13-0891
CDK7	KIN28	-0.0151531	-0.8591	299.249	-1.4985	-1	TCGA-61-1741
CDK7	KIN28	-0.0197576	-0.8693	211.772	-1.9906	-1	TCGA-24-2290
CDK7	KIN28	-0.0222321	-0.8748	250.983	-1.77	-1	TCGA-24-1553
CDK7	KIN28	0.0244517	-0.7711	459.877	-0.5948	-1	TCGA-61-1725
CDK7	KIN28	0.0302183	-0.7583	NA	NA	-1	TCGA-61-2101
CDK7	KIN28	-0.0331117	-0.899	NA	NA	-1	TCGA-24-1104
CDK7	KIN28	-0.034637	-0.9024	277.346	-1.6217	-1	TCGA-61-1998
CDK7	KIN28	-0.039282	-0.9127	429.803	-0.764	-1	TCGA-25-1317
CDK7	KIN28	0.0434059	-0.729	NA	NA	-1	TCGA-36-2542
CDK7	KIN28	-0.0455525	-0.9266	289.025	-1.556	-1	TCGA-24-1550
CDK7	KIN28	0.045683	-0.724	244.971	-1.8038	-1	TCGA-61-2111
CDK7	KIN28	0.0460259	-0.7232	253.703	-1.7547	-1	TCGA-09-1662
CDK7	KIN28	-0.0464722	-0.9287	365.428	-1.1262	-1	TCGA-09-1667
CDK7	KIN28	0.0487299	-0.7172	399.465	-0.9347	-1	TCGA-59-2363
CDK7	KIN28	-0.0488962	-0.9341	301.162	-1.4877	-1	TCGA-29-1776
CDK7	KIN28	-0.050429	-0.9375	405.706	-0.8996	-1	TCGA-61-1919
CDK7	KIN28	0.0509521	-0.7123	NA	NA	-1	TCGA-23-1021
CDK7	KIN28	0.0523139	-0.7093	NA	NA	-1	TCGA-13-0762
CDK7	KIN28	0.0526765	-0.7085	NA	NA	-1	TCGA-36-2547
CDK7	KIN28	-0.0540314	-0.9455	NA	NA	-1	TCGA-24-2260
CDK7	KIN28	0.055814	-0.7015	269.833	-1.664	-1	TCGA-61-2097
CDK7	KIN28	-0.058146	-0.9546	NA	NA	-1	TCGA-42-2590
CDK7	KIN28	0.0585883	-0.6953	447.423	-0.6649	-1	TCGA-24-1557
CDK7	KIN28	0.0599926	-0.6922	453.988	-0.628	-1	TCGA-59-2355
CDK7	KIN28	-0.0646765	-0.9691	NA	NA	-1	TCGA-24-0982
CDK7	KIN28	0.0666856	-0.6773	NA	NA	-1	TCGA-61-2002
CDK7	KIN28	0.0696721	-0.6707	519.282	-0.2607	-1	TCGA-20-1684
CDK7	KIN28	0.0718995	-0.6658	246.526	-1.7951	-1	TCGA-24-2288
CDK7	KIN28	-0.0736426	-0.989	345.191	-1.24	-1	TCGA-20-1685
CDK7	KIN28	-0.0739522	-0.9897	185.963	-2.1358	-1	TCGA-25-2409
CDK7	KIN28	-0.0748054	-0.9916	NA	NA	-1	TCGA-36-2538
CDK7	KIN28	0.0755154	-0.6577	347.351	-1.2279	-1	TCGA-24-2020
CDK7	KIN28	0.0772209	-0.6539	385.976	-1.0106	-1	TCGA-09-1670
CDK7	KIN28	-0.0790444	-1.001	551.52	-0.0793	-1	TCGA-09-0367
CDK7	KIN28	-0.0791533	-1.0013	NA	NA	-1	TCGA-13-1411
CDK7	KIN28	-0.0860857	-1.0167	NA	NA	-1	TCGA-57-1586
CDK7	KIN28	-0.0861333	-1.0168	346.649	-1.2318	-1	TCGA-36-1575
CDK7	KIN28	-0.0862859	-1.0171	342.99	-1.2524	-1	TCGA-24-1427
CDK7	KIN28	-0.0892806	-1.0238	260.637	-1.7157	-1	TCGA-24-2019
CDK7	KIN28	0.0896726	-0.6263	NA	NA	-1	TCGA-13-1499
CDK7	KIN28	0.0903683	-0.6247	330.556	-1.3224	-1	TCGA-25-2404
CDK7	KIN28	0.0932741	-0.6183	NA	NA	-1	TCGA-25-2401
CDK7	KIN28	-0.0955729	-1.0377	NA	NA	-1	TCGA-13-1483
CDK7	KIN28	0.0977864	-0.6083	220.228	-1.943	-1	TCGA-25-2391
CDK7	KIN28	-0.0985544	-1.0444	326.003	-1.348	-1	TCGA-10-0928
CDK7	KIN28	-0.0994051	-1.0462	NA	NA	-1	TCGA-31-1959
CDK7	KIN28	0.0995215	-0.6044	NA	NA	-1	TCGA-42-2587
CDK7	KIN28	0.100309	-0.6027	484.301	-0.4574	-1	TCGA-29-2414
CDK7	KIN28	-0.100486	-1.0486	NA	NA	-1	TCGA-13-0885
CDK7	KIN28	0.102285	-0.5983	NA	NA	-1	TCGA-36-2533
CDK7	KIN28	0.1046	-0.5931	458.667	-0.6017	-1	TCGA-25-1321
CDK7	KIN28	0.104648	-0.593	368.611	-1.1083	-1	TCGA-24-1424
CDK7	KIN28	-0.108934	-1.0674	NA	NA	-1	TCGA-30-1859
CDK7	KIN28	0.110352	-0.5804	295.956	-1.517	-1	TCGA-61-1743
CDK7	KIN28	-0.110751	-1.0714	256.869	-1.7369	-1	TCGA-23-1029
CDK7	KIN28	-0.113289	-1.0771	253.132	-1.7579	-1	TCGA-24-2026
CDK7	KIN28	0.113414	-0.5736	316.518	-1.4013	-1	TCGA-24-1552
CDK7	KIN28	-0.114833	-1.0805	343.978	-1.2469	-1	TCGA-61-1907
CDK7	KIN28	-0.120037	-1.0921	300.106	-1.4937	-1	TCGA-30-1855
CDK7	KIN28	-0.121056	-1.0943	NA	NA	-1	TCGA-13-0766
CDK7	KIN28	-0.12181	-1.096	336.49	-1.289	-1	TCGA-29-1695
CDK7	KIN28	0.122945	-0.5524	242.327	-1.8187	-1	TCGA-61-2104
CDK7	KIN28	-0.123535	-1.0998	NA	NA	-1	TCGA-10-0931
CDK7	KIN28	-0.123846	-1.1005	213.995	-1.9781	-1	TCGA-24-2271
CDK7	KIN28	-0.127455	-1.1085	191.718	-2.1034	-1	TCGA-61-1724
CDK7	KIN28	-0.129954	-1.1141	NA	NA	-1	TCGA-24-2280
CDK7	KIN28	-0.132794	-1.1204	NA	NA	-1	TCGA-23-2645
CDK7	KIN28	-0.132883	-1.1206	307.945	-1.4496	-1	TCGA-24-1549
CDK7	KIN28	0.134146	-0.5275	576.593	0.0618	-1	TCGA-29-1761
CDK7	KIN28	-0.135021	-1.1253	346.685	-1.2316	-1	TCGA-04-1519
CDK7	KIN28	-0.139248	-1.1347	277.3	-1.622	-1	TCGA-23-2084
CDK7	KIN28	0.143233	-0.5073	NA	NA	-1	TCGA-23-2072
CDK7	KIN28	0.144151	-0.5053	385.951	-1.0107	-1	TCGA-24-1103
CDK7	KIN28	-0.145874	-1.1495	NA	NA	-1	TCGA-36-2545
CDK7	KIN28	0.152344	-0.4871	532.607	-0.1857	-1	TCGA-30-1891
CDK7	KIN28	0.158002	-0.4745	NA	NA	-1	TCGA-42-2591
CDK7	KIN28	0.159065	-0.4722	343.453	-1.2498	-1	TCGA-23-2077
CDK7	KIN28	-0.159882	-1.1806	267.548	-1.6768	-1	TCGA-29-1710
CDK7	KIN28	-0.160316	-1.1815	NA	NA	-1	TCGA-04-1350
CDK7	KIN28	-0.161798	-1.1848	NA	NA	-1	TCGA-13-0900
CDK7	KIN28	0.162558	-0.4644	NA	NA	-1	TCGA-23-1028
CDK7	KIN28	0.164037	-0.4611	395.088	-0.9593	-1	TCGA-25-2397
CDK7	KIN28	-0.165076	-1.1921	485.504	-0.4507	-1	TCGA-29-1701
CDK7	KIN28	0.165504	-0.4579	403.862	-0.91	-1	TCGA-24-1418
CDK7	KIN28	0.16552	-0.4578	NA	NA	-1	TCGA-23-2643
CDK7	KIN28	-0.169837	-1.2027	NA	NA	-1	TCGA-29-1707
CDK7	KIN28	-0.169961	-1.203	256.303	-1.7401	-1	TCGA-09-2054
CDK7	KIN28	-0.171594	-1.2066	380.748	-1.04	-1	TCGA-61-1914
CDK7	KIN28	-0.1751	-1.2144	285.918	-1.5735	-1	TCGA-57-1994
CDK7	KIN28	-0.176666	-1.2178	371.896	-1.0898	-1	TCGA-25-1314
CDK7	KIN28	0.182961	-0.4191	218.474	-1.9529	-1	TCGA-61-2088
CDK7	KIN28	-0.185024	-1.2364	282.952	-1.5902	-1	TCGA-25-2400
CDK7	KIN28	-0.186099	-1.2388	NA	NA	-1	TCGA-13-0725
CDK7	KIN28	-0.188926	-1.2451	300.154	-1.4934	-1	TCGA-25-1635
CDK7	KIN28	0.189561	-0.4044	NA	NA	-1	TCGA-04-1341
CDK7	KIN28	-0.18984	-1.2471	266.667	-1.6818	-1	TCGA-24-2267
CDK7	KIN28	-0.190065	-1.2476	368.48	-1.109	-1	TCGA-20-1687
CDK7	KIN28	0.191458	-0.4002	355.843	-1.1801	-1	TCGA-61-1733
CDK7	KIN28	-0.191561	-1.2509	NA	NA	-1	TCGA-25-2398
CDK7	KIN28	-0.192599	-1.2532	NA	NA	-1	TCGA-24-1920
CDK7	KIN28	-0.195829	-1.2604	246.099	-1.7975	-1	TCGA-59-2351
CDK7	KIN28	-0.19679	-1.2625	NA	NA	-1	TCGA-29-2432
[truncated: 12,540 more rows]

## Sheet: 2
Human Gene	Yeast Homolog	expr_array	zscore_array	expr_rnaseq	zscore_rnaseq	GISTIC Score	Sample Number
ATAD5	ELG1	-1.96841	-2.0214	NA	NA	-1	TCGA-13-0921
ATAD5	ELG1	-1.96878	-2.0223	NA	NA	-1	TCGA-10-0926
ATAD5	ELG1	-1.97162	-2.0286	NA	NA	-1	TCGA-36-2544
ATAD5	ELG1	-1.97186	-2.0291	NA	NA	-1	TCGA-24-1545
ATAD5	ELG1	-1.97366	-2.0332	28.5988	-1.544	-1	TCGA-61-1914
ATAD5	ELG1	-1.97635	-2.0392	NA	NA	-1	TCGA-13-0886
ATAD5	ELG1	-1.97819	-2.0433	68.6016	-0.8807	-1	TCGA-13-1507
ATAD5	ELG1	-1.98003	-2.0474	NA	NA	-1	TCGA-36-2548
ATAD5	ELG1	-1.98202	-2.0518	46.875	-1.2409	-1	TCGA-04-1357
ATAD5	ELG1	-1.98955	-2.0686	NA	NA	-1	TCGA-13-0755
ATAD5	ELG1	-2.00128	-2.0948	18.9664	-1.7036	-1	TCGA-25-1625
ATAD5	ELG1	-2.00889	-2.1118	21.3662	-1.6639	-1	TCGA-23-1023
ATAD5	ELG1	-2.01526	-2.126	32.5203	-1.4789	-1	TCGA-13-0890
ATAD5	ELG1	-2.04216	-2.1861	49.7808	-1.1928	-1	TCGA-24-2024
ATAD5	ELG1	-2.047	-2.1969	NA	NA	-1	TCGA-61-1901
ATAD5	ELG1	-2.04715	-2.1972	50.4977	-1.1809	-1	TCGA-61-1728
ATAD5	ELG1	-2.0501	-2.2038	NA	NA	-1	TCGA-13-0905
ATAD5	ELG1	-2.05411	-2.2127	NA	NA	-1	TCGA-30-1714
ATAD5	ELG1	-2.05807	-2.2216	NA	NA	-1	TCGA-13-0792
ATAD5	ELG1	-2.06036	-2.2267	NA	NA	-1	TCGA-29-1768
ATAD5	ELG1	-2.06625	-2.2398	NA	NA	-1	TCGA-59-2354
ATAD5	ELG1	-2.07114	-2.2507	NA	NA	-1	TCGA-42-2588
ATAD5	ELG1	-2.08005	-2.2706	69.3098	-0.869	-1	TCGA-13-1498
ATAD5	ELG1	-2.08541	-2.2826	NA	NA	-1	TCGA-13-0761
ATAD5	ELG1	-2.08548	-2.2828	NA	NA	-1	TCGA-13-0762
ATAD5	ELG1	-2.08803	-2.2884	NA	NA	-1	TCGA-13-0908
ATAD5	ELG1	-2.08907	-2.2908	33.0323	-1.4704	-1	TCGA-57-1584
ATAD5	ELG1	-2.09499	-2.304	NA	NA	-1	TCGA-36-2533
ATAD5	ELG1	-2.12218	-2.3647	NA	NA	-1	TCGA-13-0791
ATAD5	ELG1	-2.13221	-2.387	NA	NA	-1	TCGA-04-1349
ATAD5	ELG1	-2.14157	-2.4079	NA	NA	-1	TCGA-10-0937
ATAD5	ELG1	-2.14918	-2.4249	NA	NA	-1	TCGA-61-1915
ATAD5	ELG1	-2.15844	-2.4456	NA	NA	-1	TCGA-36-2549
ATAD5	ELG1	-2.18648	-2.5082	28.5488	-1.5448	-1	TCGA-09-2045
ATAD5	ELG1	-2.20897	-2.5584	NA	NA	-1	TCGA-29-2434
ATAD5	ELG1	-2.23041	-2.6062	21.1182	-1.668	-1	TCGA-25-1632
ATAD5	ELG1	-2.24002	-2.6277	NA	NA	-1	TCGA-23-2072
ATAD5	ELG1	-2.26765	-2.6893	56.1252	-1.0876	-1	TCGA-61-2097
ATAD5	ELG1	-2.29774	-2.7565	NA	NA	-1	TCGA-13-0720
ATAD5	ELG1	-2.30905	-2.7817	35.6531	-1.427	-1	TCGA-25-2409
ATAD5	ELG1	-2.316	-2.7973	34.8629	-1.4401	-1	TCGA-29-1694
ATAD5	ELG1	-2.32964	-2.8277	12.2842	-1.8144	-1	TCGA-09-0367
ATAD5	ELG1	-2.34929	-2.8716	15.7039	-1.7577	-1	TCGA-20-1687
ATAD5	ELG1	-2.40881	-3.0044	NA	NA	-1	TCGA-04-1646
ATAD5	ELG1	-2.41289	-3.0135	NA	NA	-1	TCGA-13-0726
ATAD5	ELG1	-2.41529	-3.0189	34.5432	-1.4454	-1	TCGA-25-2397
ATAD5	ELG1	-2.43937	-3.0726	30.6905	-1.5093	-1	TCGA-29-1703
ATAD5	ELG1	-2.45145	-3.0996	NA	NA	-1	TCGA-24-0966
ATAD5	ELG1	-2.62724	-3.4919	NA	NA	-1	TCGA-24-0980
BRCA1	-	-2.31939	-2.0117	5.9303	-1.2804	-1	TCGA-09-0367
BRCA1	-	-2.32001	-2.0128	NA	NA	-1	TCGA-04-1651
BRCA1	-	-2.32615	-2.0237	12.5725	-1.2528	-1	TCGA-61-1910
BRCA1	-	-2.33285	-2.0356	21.5849	-1.2155	-1	TCGA-30-1891
BRCA1	-	-2.33689	-2.0428	NA	NA	-1	TCGA-29-2434
BRCA1	-	-2.34772	-2.062	NA	NA	-1	TCGA-24-1435
BRCA1	-	-2.35317	-2.0717	20.2292	-1.2211	-1	TCGA-24-1557
BRCA1	-	-2.35785	-2.08	10.4336	-1.2617	-1	TCGA-61-1724
BRCA1	-	-2.36784	-2.0978	9.2265	-1.2667	-1	TCGA-10-0928
BRCA1	-	-2.37537	-2.1112	17.5856	-1.232	-1	TCGA-29-1711
BRCA1	-	-2.38222	-2.1234	NA	NA	-1	TCGA-04-1361
BRCA1	-	-2.38866	-2.1348	NA	NA	-1	TCGA-13-0725
BRCA1	-	-2.39912	-2.1534	NA	NA	-1	TCGA-61-1913
BRCA1	-	-2.41606	-2.1835	6.5329	-1.2779	-1	TCGA-13-0897
BRCA1	-	-2.43833	-2.2231	NA	NA	-1	TCGA-13-1482
BRCA1	-	-2.44357	-2.2324	24.9509	-1.2015	-1	TCGA-29-1694
BRCA1	-	-2.46744	-2.2749	7.1633	-1.2752	-1	TCGA-24-1567
BRCA1	-	-2.47657	-2.2911	NA	NA	-1	TCGA-24-1614
BRCA1	-	-2.48746	-2.3105	NA	NA	-1	TCGA-61-1901
BRCA1	-	-2.5235	-2.3745	NA	NA	-1	TCGA-10-0937
BRCA1	-	-2.55111	-2.4236	21.5686	-1.2155	-1	TCGA-25-1313
BRCA1	-	-2.56106	-2.4413	11.58	-1.2569	-1	TCGA-13-0916
BRCA1	-	-2.57466	-2.4655	5.9172	-1.2804	-1	TCGA-24-1423
BRCA1	-	-2.61275	-2.5332	6.3078	-1.2788	-1	TCGA-24-1430
BRCA1	-	-2.66767	-2.6308	NA	NA	-1	TCGA-13-0905
BRCA2	-	-2.19786	-2.0022	39.9406	-1.549	-1	TCGA-25-2397
BRCA2	-	-2.20827	-2.022	NA	NA	-1	TCGA-61-1901
BRCA2	-	-2.22071	-2.0457	34.4347	-1.6218	-1	TCGA-13-0913
BRCA2	-	-2.23621	-2.0752	40.665	-1.5394	-1	TCGA-09-0367
BRCA2	-	-2.23724	-2.0772	71.9554	-1.1258	-1	TCGA-61-2097
BRCA2	-	-2.33969	-2.2723	42.2378	-1.5187	-1	TCGA-29-1762
BRCA2	-	-2.3451	-2.2826	NA	NA	-1	TCGA-09-2050
BRCA2	-	-2.36383	-2.3182	27.1404	-1.7182	-1	TCGA-25-2404
BRCA2	-	-2.36434	-2.3192	42.794	-1.5113	-1	TCGA-24-2024
BRCA2	-	-2.37091	-2.3317	NA	NA	-1	TCGA-36-1569
BRCA2	-	-2.46632	-2.5134	NA	NA	-1	TCGA-13-0791
BRCA2	-	-2.47034	-2.521	NA	NA	-1	TCGA-23-1021
BRCA2	-	-2.49087	-2.5601	18.9362	-1.8267	-1	TCGA-24-0975
BRCA2	-	-2.50067	-2.5788	18.2547	-1.8357	-1	TCGA-57-1584
BRCA2	-	-2.53095	-2.6364	24.7664	-1.7496	-1	TCGA-25-1318
BRCA2	-	-2.62749	-2.8202	NA	NA	-1	TCGA-36-2533
BRCA2	-	-2.72017	-2.9967	NA	NA	-1	TCGA-13-0726
BRCA2	-	-2.253	-2.1072	25.3194	-1.7423	-2	TCGA-29-2414
BRCA2	-	-2.36551	-2.3214	63.7206	-1.2347	-2	TCGA-61-1907
CCNB1	CLB5	0.0923753	-2.7986	245.992	-1.6119	-1	TCGA-24-1553
CCNB1	CLB5	0.138613	-2.74	NA	NA	-1	TCGA-36-2539
CCNB1	CLB5	-0.141677	-3.0955	NA	NA	-1	TCGA-09-1661
CCNB1	CLB5	0.288932	-2.5493	NA	NA	-1	TCGA-13-0803
CCNB1	CLB5	0.296059	-2.5403	NA	NA	-1	TCGA-13-2059
CCNB1	CLB5	0.306845	-2.5266	NA	NA	-1	TCGA-04-1367
CCNB1	CLB5	0.323523	-2.5055	NA	NA	-1	TCGA-04-1649
CCNB1	CLB5	0.339155	-2.4857	NA	NA	-1	TCGA-24-1466
CCNB1	CLB5	0.355658	-2.4647	NA	NA	-1	TCGA-36-2547
CCNB1	CLB5	-0.426383	-3.4566	NA	NA	-1	TCGA-24-0980
CCNB1	CLB5	0.461346	-2.3307	NA	NA	-1	TCGA-24-1546
CCNB1	CLB5	0.495801	-2.287	NA	NA	-1	TCGA-04-1646
CCNB1	CLB5	0.514301	-2.2635	586.091	-1.3356	-1	TCGA-20-1687
CCNB1	CLB5	0.554591	-2.2124	438.83	-1.4552	-1	TCGA-25-1870
CCNB1	CLB5	0.564055	-2.2004	253.767	-1.6056	-1	TCGA-09-2045
CCNB1	CLB5	0.659206	-2.0797	386.738	-1.4976	-1	TCGA-04-1519
CCNB1	CLB5	0.66584	-2.0713	NA	NA	-1	TCGA-04-1349
CCNB1	CLB5	0.719182	-2.0037	NA	NA	-1	TCGA-10-0935
CCNB1	CLB5	-0.792755	-3.9212	NA	NA	-1	TCGA-13-0760
CCNB1	CLB5	0.14011	-2.7381	NA	NA	-2	TCGA-23-1124
CCNB1	CLB5	0.646517	-2.0958	NA	NA	-2	TCGA-10-0934
CCNB1	CLB5	0.687179	-2.0443	539.344	-1.3736	-2	TCGA-24-1616
CCNB1	CLB5	0.710262	-2.015	384.314	-1.4995	-2	TCGA-25-1313
CCNH	CCL1	-0.320802	-1.2642	180.895	-2.1649	-1	TCGA-24-1603
CCNH	CCL1	-0.371683	-1.3913	202.429	-2.0189	-1	TCGA-24-1424
CCNH	CCL1	-0.463101	-1.6196	188.424	-2.1139	-1	TCGA-59-2352
CCNH	CCL1	-0.616973	-2.004	194.175	-2.0748	-1	TCGA-24-1419
CCNH	CCL1	-0.622044	-2.0167	285.06	-1.4583	-1	TCGA-09-1666
CCNH	CCL1	-0.62771	-2.0308	NA	NA	-1	TCGA-13-0757
CCNH	CCL1	-0.635188	-2.0495	NA	NA	-1	TCGA-29-1768
CCNH	CCL1	-0.636064	-2.0517	170.095	-2.2382	-1	TCGA-09-2045
CCNH	CCL1	-0.637542	-2.0554	174.532	-2.2081	-1	TCGA-25-1630
CCNH	CCL1	-0.638078	-2.0567	NA	NA	-1	TCGA-04-1517
CCNH	CCL1	-0.648194	-2.082	526.39	0.1786	-1	TCGA-13-0913
CCNH	CCL1	-0.649774	-2.086	170.821	-2.2333	-1	TCGA-24-1558
CCNH	CCL1	-0.657681	-2.1057	NA	NA	-1	TCGA-23-1117
CCNH	CCL1	-0.659575	-2.1104	230.766	-1.8266	-1	TCGA-29-1702
CCNH	CCL1	-0.685375	-2.1749	NA	NA	-1	TCGA-13-0888
CCNH	CCL1	-0.691552	-2.1903	NA	NA	-1	TCGA-24-1920
CCNH	CCL1	-0.703694	-2.2206	NA	NA	-1	TCGA-13-1500
CCNH	CCL1	-0.712462	-2.2426	NA	NA	-1	TCGA-23-1119
CCNH	CCL1	-0.713115	-2.2442	599.043	0.6715	-1	TCGA-09-0367
CCNH	CCL1	-0.716786	-2.2534	NA	NA	-1	TCGA-13-1491
CCNH	CCL1	-0.717006	-2.2539	NA	NA	-1	TCGA-13-0903
CCNH	CCL1	-0.721393	-2.2649	477.132	-0.1555	-1	TCGA-13-0730
CCNH	CCL1	-0.724851	-2.2735	316.009	-1.2484	-1	TCGA-25-1634
CCNH	CCL1	-0.727778	-2.2808	NA	NA	-1	TCGA-23-1124
CCNH	CCL1	-0.728768	-2.2833	NA	NA	-1	TCGA-13-0761
CCNH	CCL1	-0.7343	-2.2971	173.065	-2.218	-1	TCGA-25-1315
CCNH	CCL1	-0.739643	-2.3105	NA	NA	-1	TCGA-04-1536
CCNH	CCL1	-0.7447	-2.3231	NA	NA	-1	TCGA-13-1509
CCNH	CCL1	-0.746666	-2.328	NA	NA	-1	TCGA-13-1482
CCNH	CCL1	-0.752924	-2.3436	NA	NA	-1	TCGA-04-1331
CCNH	CCL1	-0.756584	-2.3528	NA	NA	-1	TCGA-13-1412
CCNH	CCL1	-0.757949	-2.3562	NA	NA	-1	TCGA-04-1349
CCNH	CCL1	-0.765945	-2.3762	190.818	-2.0976	-1	TCGA-23-1029
CCNH	CCL1	-0.773647	-2.3954	189.137	-2.109	-1	TCGA-10-0928
CCNH	CCL1	-0.796736	-2.4531	NA	NA	-1	TCGA-04-1336
CCNH	CCL1	-0.805249	-2.4743	NA	NA	-1	TCGA-20-0990
CCNH	CCL1	-0.808859	-2.4834	NA	NA	-1	TCGA-04-1646
CCNH	CCL1	-0.844168	-2.5716	NA	NA	-1	TCGA-13-0751
CCNH	CCL1	-0.86122	-2.6142	NA	NA	-1	TCGA-13-0906
CCNH	CCL1	-0.870492	-2.6373	NA	NA	-1	TCGA-13-0923
CCNH	CCL1	-0.871032	-2.6387	NA	NA	-1	TCGA-20-1686
CCNH	CCL1	-0.883433	-2.6696	NA	NA	-1	TCGA-10-0935
CCNH	CCL1	-0.886045	-2.6762	NA	NA	-1	TCGA-13-0804
CCNH	CCL1	-0.907047	-2.7286	249.699	-1.6982	-1	TCGA-13-0924
CCNH	CCL1	-0.909684	-2.7352	333.05	-1.1328	-1	TCGA-13-0799
CCNH	CCL1	-0.91181	-2.7405	366.471	-0.9061	-1	TCGA-13-0899
CCNH	CCL1	-0.930134	-2.7863	NA	NA	-1	TCGA-10-0930
CCNH	CCL1	-0.943155	-2.8188	NA	NA	-1	TCGA-13-0717
CCNH	CCL1	-0.960898	-2.8632	NA	NA	-1	TCGA-13-0764
CCNH	CCL1	-0.98341	-2.9194	NA	NA	-1	TCGA-23-1031
CCNH	CCL1	-0.995108	-2.9486	NA	NA	-1	TCGA-13-0805
CCNH	CCL1	-1.04011	-3.061	NA	NA	-1	TCGA-04-1356
CCNH	CCL1	-1.04735	-3.0791	NA	NA	-1	TCGA-13-0803
CCNH	CCL1	-1.061	-3.1132	NA	NA	-1	TCGA-10-0938
CCNH	CCL1	-1.07732	-3.154	NA	NA	-1	TCGA-13-1501
CCNH	CCL1	-1.08087	-3.1628	231.825	-1.8195	-1	TCGA-04-1365
CCNH	CCL1	-1.08539	-3.1741	NA	NA	-1	TCGA-10-0937
CCNH	CCL1	-1.12215	-3.266	203.559	-2.0112	-1	TCGA-13-0890
CCNH	CCL1	-1.14336	-3.319	253.4	-1.6731	-1	TCGA-29-1784
CCNH	CCL1	-1.14615	-3.3259	NA	NA	-1	TCGA-13-2059
CCNH	CCL1	-1.20252	-3.4667	195.127	-2.0684	-1	TCGA-13-0916
CCNH	CCL1	-1.34447	-3.8213	NA	NA	-1	TCGA-13-0760
CCNH	CCL1	-1.42553	-4.0238	NA	NA	-1	TCGA-13-0886
CCNH	CCL1	-1.44541	-4.0735	NA	NA	-1	TCGA-24-1466
CCNH	CCL1	-1.48655	-4.1762	NA	NA	-1	TCGA-13-0797
CCNH	CCL1	-1.73666	-4.801	NA	NA	-1	TCGA-10-0933
CCNH	CCL1	-0.597196	-1.9546	194.028	-2.0758	-2	TCGA-24-1436
CCNH	CCL1	-0.634732	-2.0484	156.987	-2.3271	-2	TCGA-09-2051
CCNH	CCL1	-0.675277	-2.1497	333.204	-1.1318	-2	TCGA-61-1917
CCNH	CCL1	-0.929068	-2.7836	188.856	-2.1109	-2	TCGA-23-1123
CCNH	CCL1	-0.967948	-2.8808	NA	NA	-2	TCGA-10-0934
CCNH	CCL1	-1.10697	-3.2281	NA	NA	-2	TCGA-04-1542
CCNH	CCL1	-1.13963	-3.3096	226.816	-1.8534	-2	TCGA-25-1313
CCNH	CCL1	-1.39967	-3.9592	111.709	-2.6342	-2	TCGA-24-1616
CDK7	KIN28	-0.0739522	-0.9897	185.963	-2.1358	-1	TCGA-25-2409
CDK7	KIN28	-0.127455	-1.1085	191.718	-2.1034	-1	TCGA-61-1724
CDK7	KIN28	-0.258004	-1.3985	185.438	-2.1387	-1	TCGA-25-2392
CDK7	KIN28	-0.309195	-1.5122	182.514	-2.1552	-1	TCGA-29-2427
CDK7	KIN28	-0.350377	-1.6037	204.438	-2.0319	-1	TCGA-23-1109
CDK7	KIN28	-0.425301	-1.7701	162.419	-2.2682	-1	TCGA-61-1900
CDK7	KIN28	-0.483857	-1.9001	164.031	-2.2592	-1	TCGA-24-1558
CDK7	KIN28	-0.532908	-2.0091	NA	NA	-1	TCGA-04-1516
CDK7	KIN28	-0.541207	-2.0275	NA	NA	-1	TCGA-23-1110
CDK7	KIN28	-0.545387	-2.0368	NA	NA	-1	TCGA-13-0887
CDK7	KIN28	-0.545424	-2.0369	NA	NA	-1	TCGA-20-0990
CDK7	KIN28	-0.548053	-2.0427	NA	NA	-1	TCGA-13-1484
CDK7	KIN28	-0.551342	-2.05	NA	NA	-1	TCGA-04-1646
CDK7	KIN28	-0.555768	-2.0599	NA	NA	-1	TCGA-25-1626
CDK7	KIN28	-0.556409	-2.0613	NA	NA	-1	TCGA-20-0987
CDK7	KIN28	-0.562976	-2.0759	NA	NA	-1	TCGA-13-1509
CDK7	KIN28	-0.568501	-2.0881	NA	NA	-1	TCGA-31-1946
CDK7	KIN28	-0.577399	-2.1079	NA	NA	-1	TCGA-23-1119
CDK7	KIN28	-0.585263	-2.1254	263.083	-1.7019	-1	TCGA-13-1403
CDK7	KIN28	-0.590995	-2.1381	NA	NA	-1	TCGA-13-1501
CDK7	KIN28	-0.594714	-2.1464	250.526	-1.7726	-1	TCGA-29-1688
CDK7	KIN28	-0.605888	-2.1712	NA	NA	-1	TCGA-13-0720
CDK7	KIN28	-0.606799	-2.1732	NA	NA	-1	TCGA-04-1336
CDK7	KIN28	-0.607683	-2.1752	NA	NA	-1	TCGA-13-1491
CDK7	KIN28	-0.610157	-2.1807	320	-1.3817	-1	TCGA-13-0801
CDK7	KIN28	-0.61017	-2.1807	NA	NA	-1	TCGA-10-0927
CDK7	KIN28	-0.612025	-2.1848	352.42	-1.1994	-1	TCGA-20-1682
CDK7	KIN28	-0.612084	-2.1849	NA	NA	-1	TCGA-13-0889
CDK7	KIN28	-0.613943	-2.1891	172.162	-2.2134	-1	TCGA-23-1023
CDK7	KIN28	-0.625522	-2.2148	263.808	-1.6979	-1	TCGA-13-0916
CDK7	KIN28	-0.626577	-2.2171	264.067	-1.6964	-1	TCGA-25-1322
CDK7	KIN28	-0.630319	-2.2254	NA	NA	-1	TCGA-04-1332
CDK7	KIN28	-0.63708	-2.2405	NA	NA	-1	TCGA-30-1861
CDK7	KIN28	-0.653479	-2.2769	318.872	-1.3881	-1	TCGA-09-0366
CDK7	KIN28	-0.6583	-2.2876	NA	NA	-1	TCGA-13-0761
CDK7	KIN28	-0.660388	-2.2922	NA	NA	-1	TCGA-24-1431
CDK7	KIN28	-0.66128	-2.2942	NA	NA	-1	TCGA-13-0911
CDK7	KIN28	-0.675668	-2.3262	NA	NA	-1	TCGA-04-1649
CDK7	KIN28	-0.676014	-2.3269	NA	NA	-1	TCGA-13-0757
CDK7	KIN28	-0.678892	-2.3333	NA	NA	-1	TCGA-13-1496
CDK7	KIN28	-0.681715	-2.3396	NA	NA	-1	TCGA-13-0906
CDK7	KIN28	-0.68348	-2.3435	NA	NA	-1	TCGA-61-1895
CDK7	KIN28	-0.685833	-2.3487	274.707	-1.6366	-1	TCGA-29-1697
CDK7	KIN28	-0.691624	-2.3616	NA	NA	-1	TCGA-09-1665
CDK7	KIN28	-0.694252	-2.3674	NA	NA	-1	TCGA-24-0980
CDK7	KIN28	-0.703687	-2.3884	NA	NA	-1	TCGA-10-0935
CDK7	KIN28	-0.709458	-2.4012	339.052	-1.2746	-1	TCGA-13-0730
CDK7	KIN28	-0.724891	-2.4355	NA	NA	-1	TCGA-24-1434
CDK7	KIN28	-0.725106	-2.436	NA	NA	-1	TCGA-13-0903
CDK7	KIN28	-0.725217	-2.4362	NA	NA	-1	TCGA-24-1425
CDK7	KIN28	-0.730741	-2.4485	158.184	-2.2921	-1	TCGA-24-2298
CDK7	KIN28	-0.749643	-2.4905	NA	NA	-1	TCGA-29-1769
CDK7	KIN28	-0.749947	-2.4911	NA	NA	-1	TCGA-13-1404
CDK7	KIN28	-0.75418	-2.5005	NA	NA	-1	TCGA-13-1412
CDK7	KIN28	-0.766317	-2.5275	NA	NA	-1	TCGA-13-0888
CDK7	KIN28	-0.766623	-2.5282	NA	NA	-1	TCGA-24-1923
CDK7	KIN28	-0.775533	-2.548	NA	NA	-1	TCGA-24-1470
CDK7	KIN28	-0.777981	-2.5534	156.225	-2.3031	-1	TCGA-09-2045
CDK7	KIN28	-0.783182	-2.565	NA	NA	-1	TCGA-04-1356
CDK7	KIN28	-0.797812	-2.5975	NA	NA	-1	TCGA-13-0905
CDK7	KIN28	-0.803042	-2.6091	219.534	-1.9469	-1	TCGA-29-1781
CDK7	KIN28	-0.820034	-2.6468	336.219	-1.2905	-1	TCGA-29-1784
CDK7	KIN28	-0.832112	-2.6736	NA	NA	-1	TCGA-24-1614
CDK7	KIN28	-0.834264	-2.6784	224.837	-1.9171	-1	TCGA-13-0924
CDK7	KIN28	-0.855626	-2.7259	NA	NA	-1	TCGA-13-0908
CDK7	KIN28	-0.868623	-2.7547	NA	NA	-1	TCGA-04-1342
CDK7	KIN28	-0.875081	-2.7691	NA	NA	-1	TCGA-23-1031
CDK7	KIN28	-0.896607	-2.8169	NA	NA	-1	TCGA-13-1482
CDK7	KIN28	-0.926679	-2.8837	NA	NA	-1	TCGA-20-1686
CDK7	KIN28	-0.973709	-2.9881	162.757	-2.2663	-1	TCGA-24-1850
CDK7	KIN28	-0.991429	-3.0275	NA	NA	-1	TCGA-29-1764
CDK7	KIN28	-1.01026	-3.0693	NA	NA	-1	TCGA-04-1361
CDK7	KIN28	-1.01247	-3.0742	146.479	-2.3579	-1	TCGA-25-1625
CDK7	KIN28	-1.02119	-3.0936	NA	NA	-1	TCGA-04-1367
CDK7	KIN28	-1.04436	-3.1451	131.722	-2.4409	-1	TCGA-04-1362
CDK7	KIN28	-1.06567	-3.1924	NA	NA	-1	TCGA-23-1117
CDK7	KIN28	-1.06884	-3.1994	227.376	-1.9028	-1	TCGA-13-0890
CDK7	KIN28	-1.07444	-3.2119	NA	NA	-1	TCGA-13-0794
CDK7	KIN28	-1.07912	-3.2223	NA	NA	-1	TCGA-13-1492
CDK7	KIN28	-1.10169	-3.2724	NA	NA	-1	TCGA-13-2059
CDK7	KIN28	-1.10448	-3.2786	NA	NA	-1	TCGA-13-0803
CDK7	KIN28	-1.11335	-3.2983	NA	NA	-1	TCGA-30-1857
CDK7	KIN28	-1.13578	-3.3481	295.314	-1.5206	-1	TCGA-04-1365
CDK7	KIN28	-1.14639	-3.3717	NA	NA	-1	TCGA-10-0933
CDK7	KIN28	-1.15548	-3.3919	180.841	-2.1646	-1	TCGA-25-1318
CDK7	KIN28	-1.17501	-3.4352	NA	NA	-1	TCGA-57-1585
CDK7	KIN28	-1.18403	-3.4553	216.249	-1.9654	-1	TCGA-31-1956
CDK7	KIN28	-1.18705	-3.462	182.921	-2.1529	-1	TCGA-13-0897
CDK7	KIN28	-1.20112	-3.4932	NA	NA	-1	TCGA-10-0937
CDK7	KIN28	-1.23802	-3.5752	NA	NA	-1	TCGA-13-0797
CDK7	KIN28	-1.23893	-3.5772	176.078	-2.1914	-1	TCGA-13-0799
CDK7	KIN28	-1.24341	-3.5872	NA	NA	-1	TCGA-24-1849
CDK7	KIN28	-1.26363	-3.6321	NA	NA	-1	TCGA-13-0764
CDK7	KIN28	-1.30729	-3.729	NA	NA	-1	TCGA-04-1331
CDK7	KIN28	-1.40555	-3.9473	NA	NA	-1	TCGA-13-0804
CDK7	KIN28	-1.60015	-4.3795	NA	NA	-1	TCGA-13-0760
CDK7	KIN28	-1.83007	-4.8902	NA	NA	-1	TCGA-24-1466
CDK7	KIN28	-0.264134	-1.4121	159.591	-2.2841	-2	TCGA-24-1556
CDK7	KIN28	-0.307174	-1.5077	209.69	-2.0023	-2	TCGA-24-1564
CDK7	KIN28	-0.352487	-1.6084	186.588	-2.1323	-2	TCGA-24-1604
CDK7	KIN28	-0.634837	-2.2355	254.474	-1.7504	-2	TCGA-61-1917
CDK7	KIN28	-0.661689	-2.2951	233.421	-1.8688	-2	TCGA-13-0893
CDK7	KIN28	-0.726173	-2.4383	486.144	-0.4471	-2	TCGA-13-0920
CDK7	KIN28	-0.729945	-2.4467	177.695	-2.1823	-2	TCGA-29-1770
CDK7	KIN28	-0.959496	-2.9566	200	-2.0568	-2	TCGA-25-1313
CDK7	KIN28	-0.989894	-3.0241	174.98	-2.1976	-2	TCGA-23-1123
CDK7	KIN28	-1.06479	-3.1904	NA	NA	-2	TCGA-13-1488
CDK7	KIN28	-1.08013	-3.2245	178.24	-2.1792	-2	TCGA-30-1718
CDK7	KIN28	-1.10425	-3.2781	213.367	-1.9816	-2	TCGA-24-1616
CDK7	KIN28	-1.22328	-3.5425	NA	NA	-2	TCGA-23-1124
DNAJA2	YDJ1	-0.0100312	-3.3846	NA	NA	-1	TCGA-09-1661
DNAJA2	YDJ1	0.0109562	-3.3342	NA	NA	-1	TCGA-13-0912
DNAJA2	YDJ1	0.0244127	-3.302	NA	NA	-1	TCGA-04-1342
DNAJA2	YDJ1	0.0332581	-3.2808	NA	NA	-1	TCGA-13-0805
DNAJA2	YDJ1	0.0500741	-3.2404	NA	NA	-1	TCGA-04-1336
DNAJA2	YDJ1	0.0527047	-3.2341	NA	NA	-1	TCGA-10-0926
DNAJA2	YDJ1	0.0531798	-3.233	NA	NA	-1	TCGA-30-1857
DNAJA2	YDJ1	-0.0678808	-3.5233	NA	NA	-1	TCGA-13-0791
DNAJA2	YDJ1	0.0679905	-3.1975	NA	NA	-1	TCGA-04-1349
DNAJA2	YDJ1	-0.0701033	-3.5286	NA	NA	-1	TCGA-13-0910
DNAJA2	YDJ1	-0.0749339	-3.5402	NA	NA	-1	TCGA-61-1899
DNAJA2	YDJ1	0.0782615	-3.1729	NA	NA	-1	TCGA-13-0720
DNAJA2	YDJ1	0.0821745	-3.1635	NA	NA	-1	TCGA-13-0923
DNAJA2	YDJ1	-0.0949271	-3.5881	773.291	-2.5018	-1	TCGA-13-0890
DNAJA2	YDJ1	0.102651	-3.1144	677.851	-2.7896	-1	TCGA-24-2019
DNAJA2	YDJ1	0.130209	-3.0483	NA	NA	-1	TCGA-04-1367
DNAJA2	YDJ1	0.143931	-3.0154	NA	NA	-1	TCGA-04-1331
DNAJA2	YDJ1	-0.144472	-3.7069	NA	NA	-1	TCGA-24-0966
DNAJA2	YDJ1	-0.149009	-3.7178	NA	NA	-1	TCGA-13-0885
DNAJA2	YDJ1	0.153603	-2.9922	NA	NA	-1	TCGA-13-0903
DNAJA2	YDJ1	0.157699	-2.9824	629.469	-2.9355	-1	TCGA-24-2262
DNAJA2	YDJ1	0.15971	-2.9776	NA	NA	-1	TCGA-24-1426
DNAJA2	YDJ1	0.160313	-2.9761	NA	NA	-1	TCGA-10-0938
DNAJA2	YDJ1	-0.179405	-3.7907	NA	NA	-1	TCGA-61-1904
DNAJA2	YDJ1	0.210037	-2.8569	816.601	-2.3712	-1	TCGA-13-0899
DNAJA2	YDJ1	0.210418	-2.856	NA	NA	-1	TCGA-04-1356
DNAJA2	YDJ1	-0.225267	-3.9007	NA	NA	-1	TCGA-13-0795
DNAJA2	YDJ1	0.233359	-2.801	NA	NA	-1	TCGA-13-1492
DNAJA2	YDJ1	0.241588	-2.7812	NA	NA	-1	TCGA-13-0888
DNAJA2	YDJ1	0.27356	-2.7046	NA	NA	-1	TCGA-13-0911
DNAJA2	YDJ1	-0.275466	-4.021	NA	NA	-1	TCGA-13-0764
DNAJA2	YDJ1	-0.287868	-4.0508	NA	NA	-1	TCGA-23-1121
DNAJA2	YDJ1	-0.288465	-4.0522	NA	NA	-1	TCGA-13-0889
DNAJA2	YDJ1	0.292956	-2.6581	NA	NA	-1	TCGA-13-0760
DNAJA2	YDJ1	0.29637	-2.6499	NA	NA	-1	TCGA-13-0807
DNAJA2	YDJ1	0.296553	-2.6494	NA	NA	-1	TCGA-13-1404
DNAJA2	YDJ1	-0.299696	-4.0791	NA	NA	-1	TCGA-23-1022
DNAJA2	YDJ1	0.30256	-2.635	NA	NA	-1	TCGA-20-0990
DNAJA2	YDJ1	-0.304237	-4.09	NA	NA	-1	TCGA-13-0804
DNAJA2	YDJ1	-0.309054	-4.1016	NA	NA	-1	TCGA-10-0935
DNAJA2	YDJ1	0.311925	-2.6126	NA	NA	-1	TCGA-24-1565
DNAJA2	YDJ1	0.313413	-2.609	NA	NA	-1	TCGA-13-1408
DNAJA2	YDJ1	0.31794	-2.5982	1028.59	-1.7318	-1	TCGA-23-1111
DNAJA2	YDJ1	-0.336499	-4.1674	NA	NA	-1	TCGA-13-0762
DNAJA2	YDJ1	0.343827	-2.5361	NA	NA	-1	TCGA-10-0927
DNAJA2	YDJ1	0.346126	-2.5306	930.119	-2.0288	-1	TCGA-57-1584
DNAJA2	YDJ1	-0.346187	-4.1906	NA	NA	-1	TCGA-13-0727
DNAJA2	YDJ1	0.353761	-2.5123	NA	NA	-1	TCGA-24-0979
DNAJA2	YDJ1	0.35716	-2.5041	954.248	-1.956	-1	TCGA-13-0730
DNAJA2	YDJ1	0.379981	-2.4494	NA	NA	-1	TCGA-29-1698
DNAJA2	YDJ1	-0.389546	-4.2946	NA	NA	-1	TCGA-04-1343
DNAJA2	YDJ1	0.405152	-2.3891	NA	NA	-1	TCGA-30-1714
DNAJA2	YDJ1	0.405489	-2.3882	NA	NA	-1	TCGA-13-2065
DNAJA2	YDJ1	0.417235	-2.3601	918.168	-2.0649	-1	TCGA-24-1551
DNAJA2	YDJ1	0.427592	-2.3352	NA	NA	-1	TCGA-24-1923
DNAJA2	YDJ1	0.429997	-2.3295	885.49	-2.1634	-1	TCGA-13-0801
DNAJA2	YDJ1	0.433067	-2.3221	NA	NA	-1	TCGA-24-1105
DNAJA2	YDJ1	0.433652	-2.3207	923.427	-2.049	-1	TCGA-24-1550
DNAJA2	YDJ1	0.437521	-2.3114	NA	NA	-1	TCGA-04-1341
DNAJA2	YDJ1	0.438598	-2.3089	NA	NA	-1	TCGA-42-2593
DNAJA2	YDJ1	0.449498	-2.2827	NA	NA	-1	TCGA-04-1530
DNAJA2	YDJ1	0.459441	-2.2589	NA	NA	-1	TCGA-13-0802
DNAJA2	YDJ1	0.470092	-2.2333	NA	NA	-1	TCGA-13-1483
DNAJA2	YDJ1	0.479643	-2.2104	NA	NA	-1	TCGA-61-1911
DNAJA2	YDJ1	0.490778	-2.1837	886.91	-2.1591	-1	TCGA-23-1120
DNAJA2	YDJ1	0.492241	-2.1802	840.628	-2.2987	-1	TCGA-13-1403
DNAJA2	YDJ1	0.497176	-2.1684	NA	NA	-1	TCGA-13-0724
DNAJA2	YDJ1	0.507245	-2.1443	657.143	-2.8521	-1	TCGA-24-1552
DNAJA2	YDJ1	0.507445	-2.1438	964.428	-1.9253	-1	TCGA-24-1474
DNAJA2	YDJ1	0.516773	-2.1214	NA	NA	-1	TCGA-61-2612
DNAJA2	YDJ1	0.518908	-2.1163	1162.68	-1.3274	-1	TCGA-09-0366
DNAJA2	YDJ1	0.522652	-2.1073	782.328	-2.4745	-1	TCGA-24-1562
DNAJA2	YDJ1	0.523419	-2.1055	NA	NA	-1	TCGA-20-1686
DNAJA2	YDJ1	0.526254	-2.0987	977.006	-1.8874	-1	TCGA-29-1697
DNAJA2	YDJ1	0.536385	-2.0744	NA	NA	-1	TCGA-61-2613
DNAJA2	YDJ1	0.538092	-2.0703	966.352	-1.9195	-1	TCGA-20-1682
DNAJA2	YDJ1	0.539839	-2.0661	799.837	-2.4217	-1	TCGA-24-2271
DNAJA2	YDJ1	0.553872	-2.0325	NA	NA	-1	TCGA-04-1525
DNAJA2	YDJ1	0.559296	-2.0194	783.236	-2.4718	-1	TCGA-61-1900
DNAJA2	YDJ1	0.572263	-1.9884	663.903	-2.8317	-1	TCGA-04-1362
DNAJA2	YDJ1	0.579699	-1.9705	701.529	-2.7182	-1	TCGA-24-1418
DNAJA2	YDJ1	-0.631454	-4.8746	NA	NA	-1	TCGA-04-1649
DNAJA2	YDJ1	0.63431	-1.8396	908.914	-2.0928	-1	TCGA-25-1322
DNAJA2	YDJ1	0.636936	-1.8333	703.494	-2.7123	-1	TCGA-23-1109
DNAJA2	YDJ1	0.647955	-1.8069	873.536	-2.1995	-1	TCGA-13-1410
DNAJA2	YDJ1	0.666583	-1.7622	732.89	-2.6236	-1	TCGA-29-1703
DNAJA2	YDJ1	0.705196	-1.6696	899.242	-2.1219	-1	TCGA-59-2363
DNAJA2	YDJ1	0.793979	-1.4567	747.325	-2.5801	-1	TCGA-24-2026
DNAJA2	YDJ1	0.794608	-1.4552	801.378	-2.4171	-1	TCGA-25-2391
DNAJA2	YDJ1	0.8177	-1.3999	908.902	-2.0928	-1	TCGA-25-1316
DNAJA2	YDJ1	0.848889	-1.3251	673.586	-2.8025	-1	TCGA-61-2088
DNAJA2	YDJ1	0.867374	-1.2807	838.451	-2.3053	-1	TCGA-59-2350
DNAJA2	YDJ1	-0.893174	-5.5021	NA	NA	-1	TCGA-13-0797
DNAJA2	YDJ1	0.907496	-1.1845	807.183	-2.3996	-1	TCGA-24-2288
DNAJA2	YDJ1	0.924612	-1.1435	864.991	-2.2252	-1	TCGA-61-1740
DNAJA2	YDJ1	0.928548	-1.1341	868.697	-2.2141	-1	TCGA-13-1405
DNAJA2	YDJ1	0.931651	-1.1266	810.978	-2.3881	-1	TCGA-24-1428
DNAJA2	YDJ1	0.947609	-1.0884	808.306	-2.3962	-1	TCGA-31-1951
DNAJA2	YDJ1	0.958197	-1.063	899.717	-2.1205	-1	TCGA-25-2399
DNAJA2	YDJ1	0.962095	-1.0536	806.56	-2.4014	-1	TCGA-24-1430
DNAJA2	YDJ1	0.975177	-1.0223	819.246	-2.3632	-1	TCGA-23-1027
DNAJA2	YDJ1	1.03715	-0.8737	936.501	-2.0096	-1	TCGA-61-2000
DNAJA2	YDJ1	1.03888	-0.8695	927.428	-2.0369	-1	TCGA-23-2081
DNAJA2	YDJ1	1.06107	-0.8163	800.245	-2.4205	-1	TCGA-57-1994
DNAJA2	YDJ1	1.07431	-0.7845	802.566	-2.4135	-1	TCGA-61-1995
DNAJA2	YDJ1	1.08247	-0.765	867.666	-2.2172	-1	TCGA-24-2261
DNAJA2	YDJ1	1.10141	-0.7196	894.552	-2.1361	-1	TCGA-25-2400
DNAJA2	YDJ1	1.16924	-0.5569	831.351	-2.3267	-1	TCGA-61-1736
DNAJA2	YDJ1	1.20893	-0.4618	918.87	-2.0627	-1	TCGA-61-2097
DNAJA2	YDJ1	1.34777	-0.1289	927.457	-2.0368	-1	TCGA-61-2098
DNAJA2	YDJ1	1.37022	-0.075	927.171	-2.0377	-1	TCGA-09-2054
DNAJA2	YDJ1	0.000539088	-3.3592	NA	NA	-2	TCGA-13-0751
DNAJA2	YDJ1	0.127306	-3.0553	NA	NA	-2	TCGA-57-1586
DNAJA2	YDJ1	0.142731	-3.0183	775.836	-2.4941	-2	TCGA-29-1770
DNAJA2	YDJ1	-0.260327	-3.9847	NA	NA	-2	TCGA-13-0723
ERCC1	RAD10	-0.00664146	-2.5904	NA	NA	-1	TCGA-13-0908
ERCC1	RAD10	-0.00772442	-2.593	NA	NA	-1	TCGA-29-1707
ERCC1	RAD10	0.0167863	-2.5336	775.468	-1.4335	-1	TCGA-04-1365
ERCC1	RAD10	-0.0172565	-2.6161	825.362	-1.3347	-1	TCGA-04-1364
ERCC1	RAD10	-0.0202542	-2.6234	NA	NA	-1	TCGA-13-1404
ERCC1	RAD10	-0.020976	-2.6251	615.579	-1.7504	-1	TCGA-36-1581
ERCC1	RAD10	-0.0216785	-2.6268	472.171	-2.0345	-1	TCGA-20-1684
ERCC1	RAD10	-0.0406908	-2.6729	623.373	-1.7349	-1	TCGA-13-1403
ERCC1	RAD10	-0.0470662	-2.6884	404.805	-2.168	-1	TCGA-24-1474
ERCC1	RAD10	0.0589435	-2.4314	NA	NA	-1	TCGA-24-1565
ERCC1	RAD10	0.0611294	-2.4261	494.032	-1.9912	-1	TCGA-61-2088
ERCC1	RAD10	-0.0631987	-2.7275	621.026	-1.7396	-1	TCGA-57-1994
ERCC1	RAD10	-0.0636803	-2.7286	473.56	-2.0318	-1	TCGA-09-1673
ERCC1	RAD10	0.0669215	-2.412	NA	NA	-1	TCGA-42-2590
ERCC1	RAD10	0.0807151	-2.3786	NA	NA	-1	TCGA-04-1638
ERCC1	RAD10	-0.0814273	-2.7717	520.997	-1.9378	-1	TCGA-24-1548
ERCC1	RAD10	-0.08234	-2.7739	NA	NA	-1	TCGA-13-1412
ERCC1	RAD10	0.0897354	-2.3567	593.366	-1.7944	-1	TCGA-23-2081
ERCC1	RAD10	0.0930593	-2.3486	NA	NA	-1	TCGA-24-2260
ERCC1	RAD10	-0.106502	-2.8325	467.048	-2.0447	-1	TCGA-25-2400
ERCC1	RAD10	0.106742	-2.3155	540.764	-1.8986	-1	TCGA-61-2000
ERCC1	RAD10	0.11302	-2.3002	1011.27	-0.9663	-1	TCGA-13-1498
ERCC1	RAD10	-0.117082	-2.8581	404.304	-2.169	-1	TCGA-13-2060
ERCC1	RAD10	0.121601	-2.2794	NA	NA	-1	TCGA-25-1877
ERCC1	RAD10	0.123838	-2.274	NA	NA	-1	TCGA-04-1367
ERCC1	RAD10	-0.130838	-2.8915	NA	NA	-1	TCGA-20-1686
ERCC1	RAD10	0.132549	-2.2529	800.783	-1.3834	-1	TCGA-25-1635
ERCC1	RAD10	0.139016	-2.2372	NA	NA	-1	TCGA-04-1356
ERCC1	RAD10	0.148028	-2.2154	NA	NA	-1	TCGA-04-1338
ERCC1	RAD10	-0.150202	-2.9384	NA	NA	-1	TCGA-24-1470
ERCC1	RAD10	-0.153757	-2.947	NA	NA	-1	TCGA-23-1124
ERCC1	RAD10	-0.15417	-2.948	486.325	-2.0065	-1	TCGA-25-1319
ERCC1	RAD10	0.163625	-2.1776	NA	NA	-1	TCGA-13-0886
ERCC1	RAD10	-0.168153	-2.9819	NA	NA	-1	TCGA-23-1032
ERCC1	RAD10	0.168786	-2.165	590.363	-1.8003	-1	TCGA-23-1123
ERCC1	RAD10	0.173047	-2.1547	858.478	-1.2691	-1	TCGA-04-1519
ERCC1	RAD10	0.175541	-2.1487	NA	NA	-1	TCGA-24-1463
ERCC1	RAD10	-0.182965	-3.0178	812.252	-1.3607	-1	TCGA-23-1109
ERCC1	RAD10	0.18747	-2.1198	727.096	-1.5294	-1	TCGA-24-1560
ERCC1	RAD10	0.189961	-2.1137	NA	NA	-1	TCGA-13-0804
ERCC1	RAD10	0.195545	-2.1002	585.87	-1.8092	-1	TCGA-24-1549
ERCC1	RAD10	0.195806	-2.0995	NA	NA	-1	TCGA-13-1484
ERCC1	RAD10	-0.196472	-3.0506	501.536	-1.9763	-1	TCGA-24-1423
ERCC1	RAD10	0.198564	-2.0929	NA	NA	-1	TCGA-04-1530
ERCC1	RAD10	-0.200079	-3.0593	684.184	-1.6144	-1	TCGA-13-0799
ERCC1	RAD10	0.203401	-2.0811	NA	NA	-1	TCGA-13-1495
ERCC1	RAD10	-0.210299	-3.0841	544.003	-1.8922	-1	TCGA-04-1362
ERCC1	RAD10	0.212924	-2.058	NA	NA	-1	TCGA-13-0768
ERCC1	RAD10	0.220218	-2.0404	NA	NA	-1	TCGA-24-1435
ERCC1	RAD10	0.225216	-2.0282	690.349	-1.6022	-1	TCGA-24-1843
ERCC1	RAD10	0.228691	-2.0198	NA	NA	-1	TCGA-13-1489
ERCC1	RAD10	-0.229339	-3.1303	NA	NA	-1	TCGA-04-1525
ERCC1	RAD10	0.235047	-2.0044	851.407	-1.2831	-1	TCGA-23-1120
ERCC1	RAD10	-0.249568	-3.1793	568.252	-1.8441	-1	TCGA-61-1907
ERCC1	RAD10	-0.253661	-3.1892	615.24	-1.751	-1	TCGA-24-1424
ERCC1	RAD10	-0.268137	-3.2243	NA	NA	-1	TCGA-13-1496
ERCC1	RAD10	-0.35051	-3.424	482.793	-2.0135	-1	TCGA-25-1315
ERCC1	RAD10	-0.372379	-3.4771	NA	NA	-1	TCGA-04-1648
ERCC1	RAD10	-0.383089	-3.503	NA	NA	-1	TCGA-31-1950
ERCC1	RAD10	-0.476907	-3.7305	NA	NA	-1	TCGA-13-0903
ERCC1	RAD10	-0.510687	-3.8124	NA	NA	-1	TCGA-13-1510
ERCC1	RAD10	-0.780749	-4.4671	443.027	-2.0923	-1	TCGA-13-0916
ERCC1	RAD10	-0.857604	-4.6534	NA	NA	-1	TCGA-09-1665
ERCC1	RAD10	0.0168894	-2.5333	565.13	-1.8503	-2	TCGA-61-1918
ERCC1	RAD10	0.221261	-2.0378	NA	NA	-2	TCGA-23-1030
ERCC1	RAD10	-0.354949	-3.4348	498.077	-1.9832	-2	TCGA-30-1855
ERCC1	RAD10	-0.563842	-3.9412	NA	NA	-2	TCGA-24-1614
ERCC6	RAD26	-0.497916	-0.9509	90.5119	-2.1299	-1	TCGA-24-1416
ERCC6	RAD26	-0.917403	-2.0041	NA	NA	-1	TCGA-10-0938
ERCC6	RAD26	-0.934466	-2.0469	165.711	-1.3309	-1	TCGA-24-1430
ERCC6	RAD26	-0.9479	-2.0806	NA	NA	-1	TCGA-29-1698
ERCC6	RAD26	-0.949639	-2.085	NA	NA	-1	TCGA-36-2538
ERCC6	RAD26	-0.955543	-2.0998	NA	NA	-1	TCGA-36-2532
ERCC6	RAD26	-0.964153	-2.1214	111.609	-1.9058	-1	TCGA-09-0367
ERCC6	RAD26	-0.988171	-2.1818	110.074	-1.9221	-1	TCGA-13-1507
ERCC6	RAD26	-1.02042	-2.2627	120.581	-1.8104	-1	TCGA-29-1703
ERCC6	RAD26	-1.02105	-2.2643	154.433	-1.4508	-1	TCGA-13-0916
ERCC6	RAD26	-1.02989	-2.2865	101.517	-2.013	-1	TCGA-13-1498
ERCC6	RAD26	-1.03282	-2.2938	NA	NA	-1	TCGA-61-1906
ERCC6	RAD26	-1.03289	-2.294	NA	NA	-1	TCGA-36-2551
ERCC6	RAD26	-1.03426	-2.2975	124.938	-1.7642	-1	TCGA-61-1738
ERCC6	RAD26	-1.04305	-2.3195	NA	NA	-1	TCGA-04-1361
ERCC6	RAD26	-1.09557	-2.4514	NA	NA	-1	TCGA-13-0792
ERCC6	RAD26	-1.10841	-2.4836	NA	NA	-1	TCGA-29-1775
ERCC6	RAD26	-1.11147	-2.4913	141.104	-1.5924	-1	TCGA-24-1550
ERCC6	RAD26	-1.13477	-2.5498	NA	NA	-1	TCGA-13-0807
ERCC6	RAD26	-1.21166	-2.7429	NA	NA	-1	TCGA-29-2434
ERCC6	RAD26	-1.21217	-2.7442	NA	NA	-1	TCGA-04-1646
ERCC6	RAD26	-1.25409	-2.8494	NA	NA	-1	TCGA-23-1121
ERCC6	RAD26	-1.25885	-2.8614	NA	NA	-1	TCGA-36-2539
ERCC6	RAD26	-1.2794	-2.9129	NA	NA	-1	TCGA-13-0757
ERCC6	RAD26	-1.40776	-3.2352	NA	NA	-1	TCGA-13-0911
ERCC6	RAD26	-1.41857	-3.2624	NA	NA	-1	TCGA-23-2641
ERCC6	RAD26	-1.41859	-3.2624	86.1811	-2.1759	-1	TCGA-09-1666
ERCC6	RAD26	-1.47617	-3.407	119.122	-1.8259	-1	TCGA-36-1577
ERCC6	RAD26	-1.56691	-3.6348	105.201	-1.9739	-1	TCGA-29-1781
ERCC6	RAD26	-1.18105	-2.666	NA	NA	-2	TCGA-30-1856
ERCC8	RAD28	-0.882238	-0.047	84.1531	-2.0475	-1	TCGA-09-0366
ERCC8	RAD28	-0.891681	-0.0668	64.0523	-2.5337	-1	TCGA-13-0924
ERCC8	RAD28	-1.08924	-0.4819	61.9608	-2.5843	-1	TCGA-13-0801
ERCC8	RAD28	-1.10055	-0.5057	84.8214	-2.0313	-1	TCGA-24-1552
ERCC8	RAD28	-1.11607	-0.5383	78.3286	-2.1884	-1	TCGA-24-2023
ERCC8	RAD28	-1.298	-0.9205	80.9607	-2.1247	-1	TCGA-25-2397
ERCC8	RAD28	-1.35149	-1.0329	76.6759	-2.2284	-1	TCGA-61-1918
ERCC8	RAD28	-1.41005	-1.1559	72.5387	-2.3285	-1	TCGA-13-1497
ERCC8	RAD28	-1.44318	-1.2255	76.8421	-2.2244	-1	TCGA-29-1688
ERCC8	RAD28	-1.49122	-1.3264	77.3651	-2.2117	-1	TCGA-57-1584
ERCC8	RAD28	-1.49394	-1.3322	69.9955	-2.39	-1	TCGA-59-2351
ERCC8	RAD28	-1.50214	-1.3494	69.6379	-2.3986	-1	TCGA-25-1322
ERCC8	RAD28	-1.54218	-1.4335	81.9387	-2.1011	-1	TCGA-24-2026
ERCC8	RAD28	-1.55296	-1.4562	84.9945	-2.0271	-1	TCGA-29-2427
ERCC8	RAD28	-1.57414	-1.5007	79.1511	-2.1685	-1	TCGA-61-1743
ERCC8	RAD28	-1.58261	-1.5185	71.302	-2.3584	-1	TCGA-24-1553
ERCC8	RAD28	-1.59951	-1.554	81.8339	-2.1036	-1	TCGA-13-0890
ERCC8	RAD28	-1.60531	-1.5662	73.8622	-2.2964	-1	TCGA-30-1718
ERCC8	RAD28	-1.61539	-1.5873	79.3152	-2.1645	-1	TCGA-23-2081
ERCC8	RAD28	-1.61886	-1.5946	73.6411	-2.3018	-1	TCGA-29-2428
ERCC8	RAD28	-1.66527	-1.6921	80.8411	-2.1276	-1	TCGA-25-1318
ERCC8	RAD28	-1.67025	-1.7026	76.4493	-2.2339	-1	TCGA-25-1625
ERCC8	RAD28	-1.68996	-1.744	83.254	-2.0692	-1	TCGA-13-1403
ERCC8	RAD28	-1.70274	-1.7709	80.3367	-2.1398	-1	TCGA-25-1312
ERCC8	RAD28	-1.71641	-1.7996	73.1707	-2.3132	-1	TCGA-61-2088
ERCC8	RAD28	-1.81352	-2.0036	51.374	-2.8404	-1	TCGA-24-1847
ERCC8	RAD28	-1.81716	-2.0113	NA	NA	-1	TCGA-10-0931
ERCC8	RAD28	-1.8176	-2.0122	NA	NA	-1	TCGA-13-1491
ERCC8	RAD28	-1.8181	-2.0132	NA	NA	-1	TCGA-04-1536
ERCC8	RAD28	-1.82611	-2.0301	NA	NA	-1	TCGA-24-1546
ERCC8	RAD28	-1.85283	-2.0862	NA	NA	-1	TCGA-13-0717
ERCC8	RAD28	-1.85587	-2.0926	NA	NA	-1	TCGA-04-1648
ERCC8	RAD28	-1.85719	-2.0954	NA	NA	-1	TCGA-24-1920
ERCC8	RAD28	-1.85886	-2.0989	87.0565	-1.9773	-1	TCGA-25-2392
ERCC8	RAD28	-1.87277	-2.1281	NA	NA	-1	TCGA-13-0793
ERCC8	RAD28	-1.87526	-2.1333	103.456	-1.5806	-1	TCGA-25-1329
ERCC8	RAD28	-1.88	-2.1433	NA	NA	-1	TCGA-04-1331
ERCC8	RAD28	-1.89287	-2.1703	NA	NA	-1	TCGA-10-0935
ERCC8	RAD28	-1.89323	-2.1711	NA	NA	-1	TCGA-30-1861
ERCC8	RAD28	-1.89765	-2.1804	98.71	-1.6954	-1	TCGA-20-1687
ERCC8	RAD28	-1.89958	-2.1844	NA	NA	-1	TCGA-09-1661
ERCC8	RAD28	-1.90368	-2.193	NA	NA	-1	TCGA-57-1585
ERCC8	RAD28	-1.91419	-2.2151	NA	NA	-1	TCGA-23-2641
ERCC8	RAD28	-1.92089	-2.2292	143.193	-0.6193	-1	TCGA-20-1683
ERCC8	RAD28	-1.93421	-2.2572	75.1944	-2.2642	-1	TCGA-29-1694
ERCC8	RAD28	-1.95953	-2.3104	NA	NA	-1	TCGA-13-0764
ERCC8	RAD28	-1.96429	-2.3204	NA	NA	-1	TCGA-13-0884
ERCC8	RAD28	-1.97718	-2.3475	NA	NA	-1	TCGA-24-1470
ERCC8	RAD28	-1.9776	-2.3483	NA	NA	-1	TCGA-24-1431
ERCC8	RAD28	-1.98543	-2.3648	NA	NA	-1	TCGA-24-1614
ERCC8	RAD28	-1.99409	-2.383	NA	NA	-1	TCGA-13-0760
ERCC8	RAD28	-1.99489	-2.3847	NA	NA	-1	TCGA-30-1887
ERCC8	RAD28	-2.00072	-2.3969	NA	NA	-1	TCGA-13-0904
ERCC8	RAD28	-2.00948	-2.4153	NA	NA	-1	TCGA-13-1482
ERCC8	RAD28	-2.01862	-2.4345	NA	NA	-1	TCGA-13-2059
ERCC8	RAD28	-2.02038	-2.4382	NA	NA	-1	TCGA-04-1649
ERCC8	RAD28	-2.02566	-2.4493	74.114	-2.2903	-1	TCGA-61-2097
ERCC8	RAD28	-2.03346	-2.4657	NA	NA	-1	TCGA-13-0906
ERCC8	RAD28	-2.04093	-2.4814	NA	NA	-1	TCGA-20-1686
ERCC8	RAD28	-2.04673	-2.4936	74.6637	-2.277	-1	TCGA-23-2077
ERCC8	RAD28	-2.05473	-2.5104	NA	NA	-1	TCGA-36-2534
ERCC8	RAD28	-2.05874	-2.5188	61.9845	-2.5838	-1	TCGA-61-2109
ERCC8	RAD28	-2.07011	-2.5427	NA	NA	-1	TCGA-36-2542
ERCC8	RAD28	-2.07055	-2.5436	51.772	-2.8308	-1	TCGA-23-1023
ERCC8	RAD28	-2.07676	-2.5567	64.2799	-2.5282	-1	TCGA-24-2271
ERCC8	RAD28	-2.07759	-2.5584	70.8383	-2.3696	-1	TCGA-20-1682
ERCC8	RAD28	-2.12597	-2.6601	NA	NA	-1	TCGA-13-0891
ERCC8	RAD28	-2.13896	-2.6874	NA	NA	-1	TCGA-13-0903
ERCC8	RAD28	-2.15549	-2.7221	85.5019	-2.0149	-1	TCGA-24-2035
ERCC8	RAD28	-2.16029	-2.7322	NA	NA	-1	TCGA-61-2101
ERCC8	RAD28	-2.17791	-2.7692	54.7185	-2.7595	-1	TCGA-09-2045
ERCC8	RAD28	-2.20414	-2.8243	43.5926	-3.0287	-1	TCGA-24-1558
ERCC8	RAD28	-2.20994	-2.8365	NA	NA	-1	TCGA-04-1361
ERCC8	RAD28	-2.21033	-2.8373	NA	NA	-1	TCGA-04-1349
ERCC8	RAD28	-2.22148	-2.8607	NA	NA	-1	TCGA-24-1923
ERCC8	RAD28	-2.22399	-2.866	73.3535	-2.3087	-1	TCGA-36-1578
ERCC8	RAD28	-2.23889	-2.8973	74.9918	-2.2691	-1	TCGA-61-1724
ERCC8	RAD28	-2.26023	-2.9421	80.2638	-2.1416	-1	TCGA-09-1668
ERCC8	RAD28	-2.28289	-2.9898	NA	NA	-1	TCGA-10-0933
ERCC8	RAD28	-2.30104	-3.0279	NA	NA	-1	TCGA-13-1496
ERCC8	RAD28	-2.30402	-3.0341	NA	NA	-1	TCGA-13-0751
ERCC8	RAD28	-2.31695	-3.0613	NA	NA	-1	TCGA-04-1336
ERCC8	RAD28	-2.32122	-3.0703	NA	NA	-1	TCGA-23-1124
ERCC8	RAD28	-2.32989	-3.0885	NA	NA	-1	TCGA-13-1510
ERCC8	RAD28	-2.34345	-3.117	NA	NA	-1	TCGA-13-0795
ERCC8	RAD28	-2.35248	-3.136	NA	NA	-1	TCGA-04-1342
ERCC8	RAD28	-2.35299	-3.137	NA	NA	-1	TCGA-09-1665
ERCC8	RAD28	-2.36555	-3.1634	NA	NA	-1	TCGA-23-1117
ERCC8	RAD28	-2.3771	-3.1877	NA	NA	-1	TCGA-09-2053
ERCC8	RAD28	-2.37809	-3.1898	27.3973	-3.4204	-1	TCGA-25-2393
ERCC8	RAD28	-2.39749	-3.2305	NA	NA	-1	TCGA-04-1332
ERCC8	RAD28	-2.40864	-3.2539	NA	NA	-1	TCGA-13-1412
ERCC8	RAD28	-2.44653	-3.3336	NA	NA	-1	TCGA-30-1857
ERCC8	RAD28	-2.67222	-3.8077	NA	NA	-1	TCGA-24-0980
ERCC8	RAD28	-2.80653	-4.0899	NA	NA	-1	TCGA-24-1466
ERCC8	RAD28	-1.34825	-1.0261	72.0141	-2.3411	-2	TCGA-23-1026
ERCC8	RAD28	-1.46704	-1.2756	69.1767	-2.4098	-2	TCGA-13-0893
ERCC8	RAD28	-1.64464	-1.6488	68.0181	-2.4378	-2	TCGA-23-1123
ERCC8	RAD28	-1.81762	-2.0122	57.1204	-2.7014	-2	TCGA-61-1728
ERCC8	RAD28	-1.92144	-2.2303	69.6969	-2.3972	-2	TCGA-24-1604
ERCC8	RAD28	-1.98724	-2.3686	89.8919	-1.9087	-2	TCGA-29-1778
ERCC8	RAD28	-2.03751	-2.4742	86.9314	-1.9803	-2	TCGA-23-1114
ERCC8	RAD28	-2.10283	-2.6114	42.4238	-3.0569	-2	TCGA-24-1616
ERCC8	RAD28	-2.11696	-2.6411	NA	NA	-2	TCGA-24-2293
ERCC8	RAD28	-2.29207	-3.009	41.7016	-3.0744	-2	TCGA-09-2051
ERCC8	RAD28	-2.53708	-3.5238	NA	NA	-2	TCGA-13-1488
FANCM	MPH1	-1.64805	-1.4343	39.4395	-2.0681	-1	TCGA-61-2088
FANCM	MPH1	-1.79177	-1.7966	34.6393	-2.2087	-1	TCGA-24-0975
FANCM	MPH1	-1.87908	-2.0167	NA	NA	-1	TCGA-13-1489
FANCM	MPH1	-1.88941	-2.0427	50.9804	-1.73	-1	TCGA-25-1313
FANCM	MPH1	-1.92499	-2.1324	NA	NA	-1	TCGA-24-1104
FANCM	MPH1	-1.93229	-2.1508	NA	NA	-1	TCGA-29-1707
FANCM	MPH1	-1.93504	-2.1577	43.246	-1.9565	-1	TCGA-24-2262
FANCM	MPH1	-1.93526	-2.1583	NA	NA	-1	TCGA-13-0921
FANCM	MPH1	-1.97904	-2.2686	37.4168	-2.1273	-1	TCGA-61-2097
FANCM	MPH1	-1.98584	-2.2858	35.4077	-2.1862	-1	TCGA-24-1427
FANCM	MPH1	-1.99277	-2.3032	NA	NA	-1	TCGA-13-0807
FANCM	MPH1	-2.04725	-2.4406	NA	NA	-1	TCGA-13-0906
FANCM	MPH1	-2.06056	-2.4741	34.4828	-2.2133	-1	TCGA-24-1551
FANCM	MPH1	-2.06506	-2.4855	NA	NA	-1	TCGA-13-0766
FANCM	MPH1	-2.08372	-2.5325	37.0163	-2.139	-1	TCGA-20-1687
FANCM	MPH1	-2.08617	-2.5387	NA	NA	-1	TCGA-13-1496
FANCM	MPH1	-2.11075	-2.6006	NA	NA	-1	TCGA-23-2072
FANCM	MPH1	-2.11135	-2.6022	NA	NA	-1	TCGA-13-0726
FANCM	MPH1	-2.13575	-2.6637	NA	NA	-1	TCGA-61-1915
FANCM	MPH1	-2.17638	-2.7661	38.7184	-2.0892	-1	TCGA-24-2024
FANCM	MPH1	-2.2107	-2.8526	NA	NA	-1	TCGA-13-2071
FANCM	MPH1	-2.24248	-2.9327	NA	NA	-1	TCGA-13-0720
FANCM	MPH1	-2.25075	-2.9535	44.8727	-1.9089	-1	TCGA-13-0916
FANCM	MPH1	-2.26511	-2.9897	NA	NA	-1	TCGA-13-1510
FANCM	MPH1	-2.27923	-3.0253	35.719	-2.177	-1	TCGA-13-0890
FANCM	MPH1	-2.35856	-3.2253	NA	NA	-1	TCGA-13-0886
FANCM	MPH1	-2.36919	-3.2521	37.5765	-2.1226	-1	TCGA-29-2427
FANCM	MPH1	-2.3701	-3.2544	NA	NA	-1	TCGA-29-1771
FANCM	MPH1	-2.38605	-3.2946	21.5686	-2.5916	-1	TCGA-13-0924
FANCM	MPH1	-2.4506	-3.4573	30.0881	-2.342	-1	TCGA-29-1697
FANCM	MPH1	-2.0073	-2.3399	NA	NA	-2	TCGA-30-1856
FZR1	CDH1	-0.259485	0.3024	608.453	-2.1144	-1	TCGA-09-1670
FZR1	CDH1	-0.274569	0.2479	518.223	-2.3788	-1	TCGA-61-1907
FZR1	CDH1	-0.30325	0.1442	513.042	-2.394	-1	TCGA-61-1725
FZR1	CDH1	-0.471429	-0.4634	599.467	-2.1408	-1	TCGA-61-2000
FZR1	CDH1	-0.508967	-0.599	569.506	-2.2285	-1	TCGA-24-1413
FZR1	CDH1	-0.566175	-0.8057	610.943	-2.1071	-1	TCGA-09-1666
FZR1	CDH1	-0.614301	-0.9796	606.762	-2.1194	-1	TCGA-24-1103
FZR1	CDH1	-0.619219	-0.9974	592.341	-2.1616	-1	TCGA-09-2044
FZR1	CDH1	-0.665412	-1.1643	646.986	-2.0015	-1	TCGA-25-1315
FZR1	CDH1	-0.810121	-1.6872	601.11	-2.1359	-1	TCGA-09-2045
FZR1	CDH1	-0.842862	-1.8055	627.362	-2.059	-1	TCGA-29-1778
FZR1	CDH1	-0.875379	-1.923	603.193	-2.1298	-1	TCGA-24-1563
FZR1	CDH1	-0.879396	-1.9375	645.394	-2.0062	-1	TCGA-24-1551
FZR1	CDH1	-0.89781	-2.004	NA	NA	-1	TCGA-24-1545
FZR1	CDH1	-0.899604	-2.0105	914.918	-1.2165	-1	TCGA-24-1924
FZR1	CDH1	-0.906828	-2.0366	634.47	-2.0382	-1	TCGA-36-1574
FZR1	CDH1	-0.907411	-2.0387	1346.79	0.049	-1	TCGA-57-1994
FZR1	CDH1	-0.908377	-2.0422	NA	NA	-1	TCGA-36-1569
FZR1	CDH1	-0.910553	-2.05	NA	NA	-1	TCGA-24-1105
FZR1	CDH1	-0.914222	-2.0633	NA	NA	-1	TCGA-36-2538
FZR1	CDH1	-0.919068	-2.0808	782.008	-1.6059	-1	TCGA-61-1900
FZR1	CDH1	-0.919085	-2.0809	668.023	-1.9399	-1	TCGA-24-1467
FZR1	CDH1	-0.935777	-2.1412	NA	NA	-1	TCGA-09-1665
FZR1	CDH1	-0.948801	-2.1882	832.86	-1.4569	-1	TCGA-59-2355
FZR1	CDH1	-0.952544	-2.2018	958.141	-1.0898	-1	TCGA-24-2033
FZR1	CDH1	-0.954863	-2.2101	NA	NA	-1	TCGA-59-2372
FZR1	CDH1	-0.95883	-2.2245	546.215	-2.2968	-1	TCGA-25-2397
FZR1	CDH1	-0.961562	-2.2343	763.991	-1.6587	-1	TCGA-23-2077
FZR1	CDH1	-0.968107	-2.258	989.983	-0.9965	-1	TCGA-24-1844
FZR1	CDH1	-0.976151	-2.2871	572.87	-2.2187	-1	TCGA-24-1555
FZR1	CDH1	-0.978601	-2.2959	NA	NA	-1	TCGA-04-1530
FZR1	CDH1	-0.980916	-2.3043	NA	NA	-1	TCGA-24-1928
FZR1	CDH1	-0.981472	-2.3063	NA	NA	-1	TCGA-04-1525
FZR1	CDH1	-0.983029	-2.3119	791.016	-1.5795	-1	TCGA-04-1357
FZR1	CDH1	-0.983569	-2.3139	1132.65	-0.5785	-1	TCGA-29-1691
FZR1	CDH1	-0.988719	-2.3325	1210.63	-0.35	-1	TCGA-24-1550
FZR1	CDH1	-0.99165	-2.3431	559.321	-2.2584	-1	TCGA-13-1481
FZR1	CDH1	-0.997362	-2.3637	NA	NA	-1	TCGA-31-1959
FZR1	CDH1	-1.00458	-2.3898	917.704	-1.2083	-1	TCGA-24-1544
FZR1	CDH1	-1.01112	-2.4134	NA	NA	-1	TCGA-24-1434
FZR1	CDH1	-1.01861	-2.4405	NA	NA	-1	TCGA-13-1494
FZR1	CDH1	-1.02199	-2.4527	805.239	-1.5378	-1	TCGA-20-1684
FZR1	CDH1	-1.02244	-2.4543	512.644	-2.3952	-1	TCGA-61-1914
FZR1	CDH1	-1.02294	-2.4561	832.783	-1.4571	-1	TCGA-61-2111
FZR1	CDH1	-1.03071	-2.4842	514.629	-2.3893	-1	TCGA-09-2056
FZR1	CDH1	-1.03111	-2.4856	NA	NA	-1	TCGA-30-1892
FZR1	CDH1	-1.04029	-2.5188	736.95	-1.7379	-1	TCGA-29-1776
FZR1	CDH1	-1.04349	-2.5304	NA	NA	-1	TCGA-24-1426
FZR1	CDH1	-1.05336	-2.566	1437.9	0.3159	-1	TCGA-24-1469
FZR1	CDH1	-1.0649	-2.6077	771.835	-1.6357	-1	TCGA-36-1575
FZR1	CDH1	-1.06552	-2.61	730.943	-1.7555	-1	TCGA-61-1743
FZR1	CDH1	-1.07241	-2.6349	434.881	-2.623	-1	TCGA-29-1696
FZR1	CDH1	-1.08484	-2.6798	NA	NA	-1	TCGA-29-1771
FZR1	CDH1	-1.093	-2.7092	864.094	-1.3654	-1	TCGA-25-1870
FZR1	CDH1	-1.09456	-2.7149	1039.91	-0.8502	-1	TCGA-23-1114
FZR1	CDH1	-1.09936	-2.7322	1029.72	-0.8801	-1	TCGA-24-2261
FZR1	CDH1	-1.10191	-2.7415	NA	NA	-1	TCGA-24-2029
FZR1	CDH1	-1.1099	-2.7703	NA	NA	-1	TCGA-13-1482
FZR1	CDH1	-1.11359	-2.7837	841.443	-1.4317	-1	TCGA-23-1029
FZR1	CDH1	-1.12376	-2.8204	1454.86	0.3656	-1	TCGA-61-1741
FZR1	CDH1	-1.12483	-2.8243	NA	NA	-1	TCGA-30-1867
FZR1	CDH1	-1.12634	-2.8297	832.094	-1.4591	-1	TCGA-24-2035
FZR1	CDH1	-1.13535	-2.8623	570.216	-2.2265	-1	TCGA-29-1693
FZR1	CDH1	-1.13569	-2.8635	NA	NA	-1	TCGA-24-1546
FZR1	CDH1	-1.15941	-2.9492	822.992	-1.4858	-1	TCGA-13-1505
FZR1	CDH1	-1.17488	-3.0051	1082.02	-0.7268	-1	TCGA-24-1567
FZR1	CDH1	-1.17757	-3.0148	1421.55	0.268	-1	TCGA-36-1581
FZR1	CDH1	-1.18206	-3.0311	594.537	-2.1552	-1	TCGA-36-1568
FZR1	CDH1	-1.19468	-3.0767	738.003	-1.7348	-1	TCGA-25-1623
FZR1	CDH1	-1.22125	-3.1726	NA	NA	-1	TCGA-24-1425
FZR1	CDH1	-1.24225	-3.2485	1084.16	-0.7206	-1	TCGA-09-1674
FZR1	CDH1	-1.25591	-3.2979	NA	NA	-1	TCGA-04-1648
FZR1	CDH1	-1.27508	-3.3672	691.148	-1.8721	-1	TCGA-61-2104
FZR1	CDH1	-1.28406	-3.3996	746.542	-1.7098	-1	TCGA-24-1424
FZR1	CDH1	-1.28619	-3.4073	863.089	-1.3683	-1	TCGA-61-2016
FZR1	CDH1	-1.29634	-3.4439	NA	NA	-1	TCGA-25-1626
FZR1	CDH1	-1.30723	-3.4833	878.122	-1.3243	-1	TCGA-25-1871
FZR1	CDH1	-1.32343	-3.5418	991.773	-0.9913	-1	TCGA-24-2036
FZR1	CDH1	-1.32757	-3.5568	1926.83	1.7485	-1	TCGA-61-2088
FZR1	CDH1	-1.34962	-3.6365	NA	NA	-1	TCGA-04-1332
FZR1	CDH1	-1.38388	-3.7603	599.407	-2.1409	-1	TCGA-24-2024
FZR1	CDH1	-1.4067	-3.8427	NA	NA	-1	TCGA-29-1774
FZR1	CDH1	-1.41513	-3.8732	605.93	-2.1218	-1	TCGA-04-1514
FZR1	CDH1	-1.45297	-4.0099	NA	NA	-1	TCGA-25-1628
FZR1	CDH1	-1.53913	-4.3212	625.557	-2.0643	-1	TCGA-61-2102
FZR1	CDH1	-0.978637	-2.296	630.15	-2.0509	-2	TCGA-61-1919
FZR1	CDH1	-0.991617	-2.3429	NA	NA	-2	TCGA-09-1659
FZR1	CDH1	-1.09715	-2.7242	782.964	-1.6031	-2	TCGA-30-1855
FZR1	CDH1	-1.15014	-2.9157	510.991	-2.4	-2	TCGA-23-1111
FZR1	CDH1	-1.17496	-3.0054	NA	NA	-2	TCGA-24-2280
FZR1	CDH1	-1.24528	-3.2595	NA	NA	-2	TCGA-57-1586
FZR1	CDH1	-1.36007	-3.6742	NA	NA	-2	TCGA-13-1499
FZR1	CDH1	-1.372	-3.7173	777.885	-1.618	-2	TCGA-25-1635
FZR1	CDH1	-1.44338	-3.9752	NA	NA	-2	TCGA-29-1766
FZR1	CDH1	-1.50748	-4.2068	NA	NA	-2	TCGA-31-1950
FZR1	CDH1	-1.84029	-5.4093	551.101	-2.2825	-2	TCGA-29-2414
GTF2H1	TFB1	-0.0235484	-1.1006	316.428	-2.5572	-1	TCGA-23-1027
GTF2H1	TFB1	-0.109707	-1.3805	414.807	-2.0094	-1	TCGA-29-2414
GTF2H1	TFB1	-0.135357	-1.4638	372.421	-2.2454	-1	TCGA-25-1871
GTF2H1	TFB1	-0.139316	-1.4767	381.026	-2.1975	-1	TCGA-61-1900
GTF2H1	TFB1	-0.236683	-1.793	392.617	-2.1329	-1	TCGA-25-1627
GTF2H1	TFB1	-0.241911	-1.81	363.797	-2.2934	-1	TCGA-25-2392
GTF2H1	TFB1	-0.244006	-1.8168	405.063	-2.0636	-1	TCGA-24-1562
GTF2H1	TFB1	-0.301648	-2.004	454.291	-1.7895	-1	TCGA-20-1687
GTF2H1	TFB1	-0.302538	-2.0069	488.677	-1.598	-1	TCGA-24-1550
GTF2H1	TFB1	-0.317647	-2.056	NA	NA	-1	TCGA-23-1021
GTF2H1	TFB1	-0.319806	-2.063	524.508	-1.3984	-1	TCGA-24-1474
GTF2H1	TFB1	-0.321063	-2.0671	NA	NA	-1	TCGA-13-1495
GTF2H1	TFB1	-0.321808	-2.0695	NA	NA	-1	TCGA-04-1655
GTF2H1	TFB1	-0.325097	-2.0802	326.798	-2.4995	-1	TCGA-09-0369
GTF2H1	TFB1	-0.326236	-2.0839	366.013	-2.2811	-1	TCGA-13-0801
GTF2H1	TFB1	-0.336842	-2.1184	NA	NA	-1	TCGA-61-1913
GTF2H1	TFB1	-0.342324	-2.1362	415.399	-2.0061	-1	TCGA-29-1711
GTF2H1	TFB1	-0.346238	-2.1489	417.126	-1.9964	-1	TCGA-09-0366
GTF2H1	TFB1	-0.346894	-2.151	NA	NA	-1	TCGA-13-1409
GTF2H1	TFB1	-0.347548	-2.1531	NA	NA	-1	TCGA-13-1487
GTF2H1	TFB1	-0.353587	-2.1728	NA	NA	-1	TCGA-23-1113
GTF2H1	TFB1	-0.354372	-2.1753	383.823	-2.1819	-1	TCGA-10-0928
GTF2H1	TFB1	-0.355426	-2.1787	NA	NA	-1	TCGA-24-1920
GTF2H1	TFB1	-0.356256	-2.1814	377.931	-2.2147	-1	TCGA-24-1424
GTF2H1	TFB1	-0.36263	-2.2021	258.154	-2.8817	-1	TCGA-24-1428
GTF2H1	TFB1	-0.363026	-2.2034	NA	NA	-1	TCGA-13-0901
GTF2H1	TFB1	-0.363725	-2.2057	NA	NA	-1	TCGA-13-0755
GTF2H1	TFB1	-0.36428	-2.2075	NA	NA	-1	TCGA-04-1338
GTF2H1	TFB1	-0.365636	-2.2119	NA	NA	-1	TCGA-24-1105
GTF2H1	TFB1	-0.366425	-2.2145	420.256	-1.979	-1	TCGA-29-1703
GTF2H1	TFB1	-0.366971	-2.2162	NA	NA	-1	TCGA-24-1470
GTF2H1	TFB1	-0.368344	-2.2207	516.393	-1.4436	-1	TCGA-24-2027
GTF2H1	TFB1	-0.372451	-2.234	400.188	-2.0908	-1	TCGA-09-1668
GTF2H1	TFB1	-0.375147	-2.2428	NA	NA	-1	TCGA-30-1866
GTF2H1	TFB1	-0.375315	-2.2433	NA	NA	-1	TCGA-36-2537
GTF2H1	TFB1	-0.376591	-2.2475	NA	NA	-1	TCGA-23-1118
GTF2H1	TFB1	-0.377251	-2.2496	NA	NA	-1	TCGA-04-1649
GTF2H1	TFB1	-0.381606	-2.2638	435.798	-1.8925	-1	TCGA-61-2109
GTF2H1	TFB1	-0.388411	-2.2859	NA	NA	-1	TCGA-13-0908
GTF2H1	TFB1	-0.39008	-2.2913	NA	NA	-1	TCGA-23-1110
GTF2H1	TFB1	-0.390944	-2.2941	398.227	-2.1017	-1	TCGA-24-1549
GTF2H1	TFB1	-0.402934	-2.3331	410.316	-2.0344	-1	TCGA-23-1120
GTF2H1	TFB1	-0.405424	-2.3412	NA	NA	-1	TCGA-23-1117
GTF2H1	TFB1	-0.407183	-2.3469	NA	NA	-1	TCGA-04-1367
GTF2H1	TFB1	-0.412274	-2.3634	462.149	-1.7457	-1	TCGA-25-1318
GTF2H1	TFB1	-0.41336	-2.3669	NA	NA	-1	TCGA-13-1500
GTF2H1	TFB1	-0.421306	-2.3928	NA	NA	-1	TCGA-13-0725
GTF2H1	TFB1	-0.442473	-2.4615	NA	NA	-1	TCGA-61-1904
GTF2H1	TFB1	-0.443475	-2.4648	NA	NA	-1	TCGA-13-0766
GTF2H1	TFB1	-0.450025	-2.486	NA	NA	-1	TCGA-04-1517
GTF2H1	TFB1	-0.464586	-2.5333	NA	NA	-1	TCGA-24-1849
GTF2H1	TFB1	-0.464784	-2.534	NA	NA	-1	TCGA-04-1361
GTF2H1	TFB1	-0.466131	-2.5384	535.068	-1.3396	-1	TCGA-24-1563
GTF2H1	TFB1	-0.478227	-2.5777	397.457	-2.106	-1	TCGA-61-1724
GTF2H1	TFB1	-0.478733	-2.5793	362.203	-2.3023	-1	TCGA-25-1631
GTF2H1	TFB1	-0.483372	-2.5944	NA	NA	-1	TCGA-04-1331
GTF2H1	TFB1	-0.484641	-2.5985	NA	NA	-1	TCGA-61-2612
GTF2H1	TFB1	-0.489644	-2.6148	376.152	-2.2246	-1	TCGA-09-0367
GTF2H1	TFB1	-0.500432	-2.6498	NA	NA	-1	TCGA-04-1356
GTF2H1	TFB1	-0.508885	-2.6773	481.7	-1.6368	-1	TCGA-20-1682
GTF2H1	TFB1	-0.509042	-2.6778	294.144	-2.6813	-1	TCGA-13-0899
GTF2H1	TFB1	-0.511184	-2.6847	NA	NA	-1	TCGA-23-1028
GTF2H1	TFB1	-0.513232	-2.6914	NA	NA	-1	TCGA-13-1482
GTF2H1	TFB1	-0.513279	-2.6915	NA	NA	-1	TCGA-10-0926
GTF2H1	TFB1	-0.526013	-2.7329	458.752	-1.7646	-1	TCGA-61-1917
GTF2H1	TFB1	-0.542926	-2.7878	305.288	-2.6193	-1	TCGA-24-0975
GTF2H1	TFB1	-0.543684	-2.7903	NA	NA	-1	TCGA-13-0762
GTF2H1	TFB1	-0.550752	-2.8133	393.214	-2.1296	-1	TCGA-09-1674
GTF2H1	TFB1	-0.563663	-2.8552	484.461	-1.6215	-1	TCGA-25-1329
GTF2H1	TFB1	-0.563805	-2.8557	NA	NA	-1	TCGA-23-1031
GTF2H1	TFB1	-0.564545	-2.8581	439.335	-1.8728	-1	TCGA-29-1697
GTF2H1	TFB1	-0.590797	-2.9434	358.169	-2.3248	-1	TCGA-13-0913
GTF2H1	TFB1	-0.6015	-2.9781	NA	NA	-1	TCGA-13-0761
GTF2H1	TFB1	-0.604259	-2.9871	NA	NA	-1	TCGA-04-1646
GTF2H1	TFB1	-0.631359	-3.0751	NA	NA	-1	TCGA-09-2053
GTF2H1	TFB1	-0.64375	-3.1154	NA	NA	-1	TCGA-13-0900
GTF2H1	TFB1	-0.660629	-3.1702	NA	NA	-1	TCGA-13-0768
GTF2H1	TFB1	-0.678805	-3.2293	320.579	-2.5341	-1	TCGA-13-0897
GTF2H1	TFB1	-0.696467	-3.2866	427.001	-1.9414	-1	TCGA-24-1413
GTF2H1	TFB1	-0.707092	-3.3211	452.83	-1.7976	-1	TCGA-09-1666
GTF2H1	TFB1	-0.716093	-3.3504	NA	NA	-1	TCGA-13-1477
GTF2H1	TFB1	-0.722307	-3.3706	NA	NA	-1	TCGA-24-1614
GTF2H1	TFB1	-0.7301	-3.3959	NA	NA	-1	TCGA-13-0797
GTF2H1	TFB1	-0.730414	-3.3969	NA	NA	-1	TCGA-30-1857
GTF2H1	TFB1	-0.752374	-3.4682	NA	NA	-1	TCGA-10-0937
GTF2H1	TFB1	-0.796326	-3.611	NA	NA	-1	TCGA-13-0923
GTF2H1	TFB1	-0.809175	-3.6528	NA	NA	-1	TCGA-04-1347
GTF2H1	TFB1	-0.838557	-3.7482	NA	NA	-1	TCGA-13-0804
GTF2H1	TFB1	-0.852153	-3.7924	NA	NA	-1	TCGA-13-0803
GTF2H1	TFB1	-0.902386	-3.9556	269.601	-2.818	-1	TCGA-24-2298
GTF2H1	TFB1	-0.955006	-4.1265	383.215	-2.1853	-1	TCGA-13-0920
GTF2H1	TFB1	-0.991461	-4.2449	NA	NA	-1	TCGA-24-1466
GTF2H1	TFB1	-1.1427	-4.7362	NA	NA	-1	TCGA-13-0802
GTF2H1	TFB1	-1.17051	-4.8266	NA	NA	-1	TCGA-13-0791
GTF2H1	TFB1	-1.30796	-5.2731	NA	NA	-1	TCGA-13-0760
GTF2H1	TFB1	-1.06475	-4.483	NA	NA	-2	TCGA-13-0921
GTF2H2	SSL1	-0.329603	-2.0373	NA	NA	-1	TCGA-09-2050
GTF2H2	SSL1	-0.342986	-2.0508	2.2981	-1.4326	-1	TCGA-24-1549
GTF2H2	SSL1	-0.372348	-2.0803	63.2768	-1.0007	-1	TCGA-23-1023
GTF2H2	SSL1	-0.383354	-2.0914	88.8545	-0.8195	-1	TCGA-09-1674
GTF2H2	SSL1	-0.413154	-2.1213	NA	NA	-1	TCGA-61-1901
GTF2H2	SSL1	-0.503177	-2.2119	NA	NA	-1	TCGA-13-1501
GTF2H2	SSL1	-0.511021	-2.2198	NA	NA	-1	TCGA-23-1022
GTF2H2	SSL1	-0.578457	-2.2876	228.235	0.1677	-1	TCGA-13-0801
GTF2H2	SSL1	-0.605786	-2.3151	182.404	-0.1569	-1	TCGA-29-1784
GTF2H2	SSL1	-0.614337	-2.3237	25.1901	-1.2705	-1	TCGA-29-1711
GTF2H2	SSL1	-0.708169	-2.4181	NA	NA	-1	TCGA-13-1483
GTF2H2	SSL1	-0.769258	-2.4795	NA	NA	-1	TCGA-13-1412
GTF2H2	SSL1	-0.811119	-2.5216	NA	NA	-1	TCGA-24-1431
GTF2H2	SSL1	-0.844488	-2.5552	72.3642	-0.9363	-1	TCGA-25-1625
GTF2H2	SSL1	-0.876119	-2.587	NA	NA	-1	TCGA-13-0923
GTF2H2	SSL1	-0.938118	-2.6494	8.0875	-1.3916	-1	TCGA-13-1403
GTF2H2	SSL1	-1.05252	-2.7644	NA	NA	-1	TCGA-23-1028
GTF2H2	SSL1	-1.30723	-3.0206	NA	NA	-1	TCGA-13-1510
GTF2H2	SSL1	-1.37709	-3.0909	NA	NA	-1	TCGA-24-1435
GTF2H2	SSL1	-1.38742	-3.1013	28.1162	-1.2497	-1	TCGA-13-1512
GTF2H2	SSL1	-1.59698	-3.3121	NA	NA	-1	TCGA-13-2065
GTF2H2	SSL1	-1.61613	-3.3313	NA	NA	-1	TCGA-13-0764
GTF2H2	SSL1	-1.6947	-3.4104	79.6411	-0.8848	-1	TCGA-20-1687
GTF2H2	SSL1	-1.86693	-3.5836	NA	NA	-1	TCGA-13-0794
GTF2H2	SSL1	-0.592008	-2.3012	23.5705	-1.2819	-2	TCGA-61-1917
GTF2H2	SSL1	-0.682969	-2.3927	NA	NA	-2	TCGA-13-1488
GTF2H2	SSL1	-1.67455	-3.3901	44.0117	-1.1372	-2	TCGA-23-1123
GTF2H2	SSL1	-1.89332	-3.6101	47.5836	-1.1119	-2	TCGA-29-1770
GTF2H2	SSL1	-2.50158	-4.2219	0	-1.4489	-2	TCGA-24-1616
GTF2H5	TFB5	0.423145	-4.5498	NA	NA	-1	TCGA-04-1652
GTF2H5	TFB5	0.834039	-3.869	NA	NA	-1	TCGA-13-0762
GTF2H5	TFB5	0.943228	-3.688	NA	NA	-1	TCGA-10-0926
GTF2H5	TFB5	1.14208	-3.3585	NA	NA	-1	TCGA-10-0935
GTF2H5	TFB5	1.17882	-3.2977	NA	NA	-1	TCGA-13-1412
GTF2H5	TFB5	1.23639	-3.2023	NA	NA	-1	TCGA-30-1853
GTF2H5	TFB5	1.23795	-3.1997	NA	NA	-1	TCGA-13-0714
GTF2H5	TFB5	1.54849	-2.6851	NA	NA	-1	TCGA-36-2539
GTF2H5	TFB5	1.57556	-2.6402	NA	NA	-1	TCGA-04-1331
GTF2H5	TFB5	1.60431	-2.5926	630.948	-0.2017	-1	TCGA-13-0890
GTF2H5	TFB5	1.64731	-2.5214	NA	NA	-1	TCGA-13-0803
GTF2H5	TFB5	1.71468	-2.4097	NA	NA	-1	TCGA-24-1105
GTF2H5	TFB5	1.71996	-2.401	218.069	-1.2384	-1	TCGA-04-1348
GTF2H5	TFB5	1.74913	-2.3527	NA	NA	-1	TCGA-04-1530
GTF2H5	TFB5	1.77992	-2.3016	188.257	-1.3133	-1	TCGA-09-1662
GTF2H5	TFB5	1.80996	-2.2519	NA	NA	-1	TCGA-13-0883
GTF2H5	TFB5	1.81297	-2.2469	NA	NA	-1	TCGA-04-1367
GTF2H5	TFB5	1.81923	-2.2365	NA	NA	-1	TCGA-23-1022
GTF2H5	TFB5	1.82613	-2.2251	NA	NA	-1	TCGA-23-1117
GTF2H5	TFB5	1.83136	-2.2164	NA	NA	-1	TCGA-13-1409
GTF2H5	TFB5	1.83728	-2.2066	NA	NA	-1	TCGA-04-1347
GTF2H5	TFB5	1.84583	-2.1924	350.533	-0.9058	-1	TCGA-20-1687
GTF2H5	TFB5	1.87924	-2.1371	480.17	-0.5803	-1	TCGA-23-1109
GTF2H5	TFB5	1.88402	-2.1291	NA	NA	-1	TCGA-13-0889
GTF2H5	TFB5	1.89994	-2.1028	NA	NA	-1	TCGA-24-1545
GTF2H5	TFB5	1.90616	-2.0924	NA	NA	-1	TCGA-24-0980
GTF2H5	TFB5	1.91065	-2.085	193.299	-1.3006	-1	TCGA-31-1951
GTF2H5	TFB5	1.94893	-2.0216	NA	NA	-1	TCGA-61-1899
GTF2H5	TFB5	1.95363	-2.0138	NA	NA	-1	TCGA-04-1638
GTF2H5	TFB5	1.95367	-2.0137	NA	NA	-1	TCGA-13-0910
GTF2H5	TFB5	1.96031	-2.0027	NA	NA	-1	TCGA-13-0888
GTF2H5	TFB5	1.30812	-3.0834	NA	NA	-2	TCGA-23-1110
GTF2H5	TFB5	1.58011	-2.6327	NA	NA	-2	TCGA-36-1569
GTF2H5	TFB5	1.74632	-2.3573	266.171	-1.1176	-2	TCGA-29-1770
GTF2H5	TFB5	1.75219	-2.3476	165.314	-1.3709	-2	TCGA-59-2348
GTF2H5	TFB5	1.93253	-2.0487	NA	NA	-2	TCGA-24-1845
LIG3	-	-0.386701	-0.9778	310.526	-2.1816	-1	TCGA-29-1688
LIG3	-	-0.634478	-1.547	349.235	-2.0201	-1	TCGA-29-1785
LIG3	-	-0.697384	-1.6915	336.351	-2.0738	-1	TCGA-61-2110
LIG3	-	-0.7139	-1.7295	339.422	-2.061	-1	TCGA-30-1891
LIG3	-	-0.808011	-1.9457	342.667	-2.0475	-1	TCGA-24-1603
LIG3	-	-0.808897	-1.9477	323.303	-2.1283	-1	TCGA-25-2397
LIG3	-	-0.837066	-2.0124	NA	NA	-1	TCGA-13-0805
LIG3	-	-0.838567	-2.0158	449.719	-1.6008	-1	TCGA-24-1413
LIG3	-	-0.843293	-2.0267	360.234	-1.9742	-1	TCGA-25-1630
LIG3	-	-0.851969	-2.0466	NA	NA	-1	TCGA-25-1628
LIG3	-	-0.852093	-2.0469	NA	NA	-1	TCGA-42-2590
LIG3	-	-0.858014	-2.0605	NA	NA	-1	TCGA-13-1404
LIG3	-	-0.862203	-2.0701	NA	NA	-1	TCGA-61-1737
LIG3	-	-0.862851	-2.0716	NA	NA	-1	TCGA-13-0889
LIG3	-	-0.875453	-2.1006	NA	NA	-1	TCGA-13-0723
LIG3	-	-0.880145	-2.1114	398.805	-1.8132	-1	TCGA-04-1362
LIG3	-	-0.88156	-2.1146	527.886	-1.2746	-1	TCGA-29-1697
LIG3	-	-0.884668	-2.1218	NA	NA	-1	TCGA-04-1361
LIG3	-	-0.889361	-2.1325	NA	NA	-1	TCGA-24-1546
LIG3	-	-0.893806	-2.1427	496.519	-1.4055	-1	TCGA-09-1673
LIG3	-	-0.89841	-2.1533	339.041	-2.0626	-1	TCGA-24-1553
LIG3	-	-0.898576	-2.1537	380.251	-1.8907	-1	TCGA-23-1120
LIG3	-	-0.900932	-2.1591	NA	NA	-1	TCGA-24-1470
LIG3	-	-0.910446	-2.181	NA	NA	-1	TCGA-13-0726
LIG3	-	-0.91054	-2.1812	NA	NA	-1	TCGA-36-2539
LIG3	-	-0.912409	-2.1855	NA	NA	-1	TCGA-24-1426
LIG3	-	-0.919975	-2.2029	464.166	-1.5405	-1	TCGA-13-1505
LIG3	-	-0.921522	-2.2064	NA	NA	-1	TCGA-04-1331
LIG3	-	-0.92458	-2.2134	481.624	-1.4677	-1	TCGA-10-0928
LIG3	-	-0.925152	-2.2148	326.746	-2.1139	-1	TCGA-31-1953
LIG3	-	-0.931685	-2.2298	420.93	-1.7209	-1	TCGA-24-1467
LIG3	-	-0.932067	-2.2306	355.854	-1.9925	-1	TCGA-29-1693
LIG3	-	-0.937437	-2.243	NA	NA	-1	TCGA-23-2072
LIG3	-	-0.943868	-2.2578	372.529	-1.9229	-1	TCGA-30-1862
LIG3	-	-0.952858	-2.2784	NA	NA	-1	TCGA-24-1422
LIG3	-	-0.956872	-2.2876	NA	NA	-1	TCGA-30-1892
LIG3	-	-0.959987	-2.2948	426.557	-1.6974	-1	TCGA-29-1694
LIG3	-	-0.961855	-2.2991	280.448	-2.3071	-1	TCGA-13-0897
LIG3	-	-0.975633	-2.3307	NA	NA	-1	TCGA-24-1463
LIG3	-	-0.989186	-2.3619	367.098	-1.9455	-1	TCGA-61-1907
LIG3	-	-1.0108	-2.4115	NA	NA	-1	TCGA-30-1880
LIG3	-	-1.02097	-2.4349	365.759	-1.9511	-1	TCGA-24-1560
LIG3	-	-1.02782	-2.4506	NA	NA	-1	TCGA-24-1425
LIG3	-	-1.03821	-2.4745	325.814	-2.1178	-1	TCGA-31-1951
LIG3	-	-1.0429	-2.4853	467.155	-1.528	-1	TCGA-61-1740
LIG3	-	-1.05367	-2.51	NA	NA	-1	TCGA-13-0768
LIG3	-	-1.0563	-2.516	367.88	-1.9423	-1	TCGA-30-1855
LIG3	-	-1.06651	-2.5395	NA	NA	-1	TCGA-23-1116
LIG3	-	-1.07248	-2.5532	330.479	-2.0983	-1	TCGA-13-1405
LIG3	-	-1.07651	-2.5625	403.576	-1.7933	-1	TCGA-61-1995
LIG3	-	-1.08492	-2.5818	379.977	-1.8918	-1	TCGA-23-1026
LIG3	-	-1.09289	-2.6001	466.023	-1.5328	-1	TCGA-24-1427
LIG3	-	-1.09543	-2.6059	350.814	-2.0135	-1	TCGA-36-1570
LIG3	-	-1.10919	-2.6375	384.325	-1.8737	-1	TCGA-23-1109
LIG3	-	-1.11742	-2.6564	290.56	-2.2649	-1	TCGA-24-1562
LIG3	-	-1.1198	-2.6619	NA	NA	-1	TCGA-61-1901
LIG3	-	-1.12737	-2.6793	331.553	-2.0939	-1	TCGA-24-2262
LIG3	-	-1.1417	-2.7122	358.385	-1.9819	-1	TCGA-20-1687
LIG3	-	-1.14228	-2.7136	NA	NA	-1	TCGA-30-1857
LIG3	-	-1.14894	-2.7289	NA	NA	-1	TCGA-13-0908
LIG3	-	-1.15058	-2.7326	NA	NA	-1	TCGA-24-2029
LIG3	-	-1.15655	-2.7463	NA	NA	-1	TCGA-13-0905
LIG3	-	-1.21109	-2.8716	NA	NA	-1	TCGA-24-1849
LIG3	-	-1.21385	-2.878	312.296	-2.1742	-1	TCGA-31-1956
LIG3	-	-1.22848	-2.9116	387.814	-1.8591	-1	TCGA-61-1910
LIG3	-	-1.23365	-2.9234	NA	NA	-1	TCGA-04-1648
LIG3	-	-1.28137	-3.0331	262.062	-2.3838	-1	TCGA-59-2350
LIG3	-	-1.3582	-3.2096	221.147	-2.5545	-1	TCGA-20-1683
LIG3	-	-1.37571	-3.2498	NA	NA	-1	TCGA-61-1895
LIG3	-	-1.41128	-3.3315	299.745	-2.2266	-1	TCGA-24-0975
LIG3	-	-1.41569	-3.3417	NA	NA	-1	TCGA-04-1337
LIG3	-	-1.46018	-3.4439	237.475	-2.4864	-1	TCGA-25-1631
LIG3	-	-1.48059	-3.4907	272.325	-2.341	-1	TCGA-24-1418
LIG3	-	-0.917039	-2.1961	400.863	-1.8047	-2	TCGA-23-1111
LIG3	-	-0.934683	-2.2367	297.854	-2.2345	-2	TCGA-24-1436
LIG3	-	-1.21118	-2.8718	313.023	-2.1712	-2	TCGA-24-1847
MLH1	MLH1	-0.00762634	-2.0649	NA	NA	-1	TCGA-04-1336
MLH1	MLH1	-0.0216667	-2.0963	NA	NA	-1	TCGA-04-1356
MLH1	MLH1	-0.0437515	-2.1456	NA	NA	-1	TCGA-13-0802
MLH1	MLH1	-0.0633075	-2.1894	NA	NA	-1	TCGA-23-1031
MLH1	MLH1	-0.100992	-2.2736	NA	NA	-1	TCGA-30-1857
MLH1	MLH1	-0.118749	-2.3133	273.919	-1.9763	-1	TCGA-04-1365
MLH1	MLH1	0.14469	-1.7244	265.721	-2.0271	-1	TCGA-24-1103
MLH1	MLH1	-0.195168	-2.4841	NA	NA	-1	TCGA-13-0724
MLH1	MLH1	-0.227083	-2.5555	NA	NA	-1	TCGA-13-0764
MLH1	MLH1	0.26095	-1.4645	254.049	-2.0994	-1	TCGA-13-1511
MLH1	MLH1	-0.288059	-2.6918	NA	NA	-1	TCGA-13-1412
MLH1	MLH1	-0.316345	-2.755	NA	NA	-1	TCGA-13-0906
MLH1	MLH1	-0.354526	-2.8404	NA	NA	-1	TCGA-13-0792
MLH1	MLH1	0.363768	-1.2347	229.593	-2.2509	-1	TCGA-24-1553
MLH1	MLH1	-0.383	-2.904	NA	NA	-1	TCGA-13-0888
MLH1	MLH1	-0.395249	-2.9314	NA	NA	-1	TCGA-10-0938
MLH1	MLH1	-0.424253	-2.9962	NA	NA	-1	TCGA-61-1904
MLH1	MLH1	-0.427179	-3.0028	280.155	-1.9377	-1	TCGA-13-0890
MLH1	MLH1	-0.782691	-3.7975	NA	NA	-1	TCGA-23-1121
MLH1	MLH1	0.00821351	-2.0295	NA	NA	-2	TCGA-36-2539
MLH1	MLH1	-0.0867354	-2.2417	NA	NA	-2	TCGA-04-1516
MLH1	MLH1	0.100021	-1.8243	237.427	-2.2024	-2	TCGA-24-2267
MLH1	MLH1	-0.714478	-3.645	NA	NA	-2	TCGA-23-1124
MMS19	MET18	0.00409869	-3.4054	NA	NA	-1	TCGA-04-1648
MMS19	MET18	0.00476801	-3.4038	NA	NA	-1	TCGA-04-1654
MMS19	MET18	0.0099794	-3.3916	1019.49	-1.585	-1	TCGA-36-1574
MMS19	MET18	0.0245915	-3.3574	NA	NA	-1	TCGA-29-1775
MMS19	MET18	0.0362825	-3.3301	687.057	-2.1797	-1	TCGA-13-1497
MMS19	MET18	0.0408557	-3.3194	NA	NA	-1	TCGA-13-1492
MMS19	MET18	-0.0419102	-3.513	NA	NA	-1	TCGA-29-1774
MMS19	MET18	-0.0419396	-3.5131	NA	NA	-1	TCGA-23-1032
MMS19	MET18	-0.0509219	-3.5341	770.447	-2.0305	-1	TCGA-30-1860
MMS19	MET18	-0.0583626	-3.5515	NA	NA	-1	TCGA-13-0921
MMS19	MET18	0.0617648	-3.2705	945.756	-1.7169	-1	TCGA-25-1635
MMS19	MET18	-0.0997924	-3.6484	NA	NA	-1	TCGA-13-1404
MMS19	MET18	0.100605	-3.1796	NA	NA	-1	TCGA-29-1707
MMS19	MET18	0.101377	-3.1778	NA	NA	-1	TCGA-04-1649
MMS19	MET18	-0.103574	-3.6573	NA	NA	-1	TCGA-61-1895
MMS19	MET18	-0.122804	-3.7022	NA	NA	-1	TCGA-36-2539
MMS19	MET18	0.137256	-3.0939	844.508	-1.898	-1	TCGA-61-1743
MMS19	MET18	0.140092	-3.0872	NA	NA	-1	TCGA-13-1488
MMS19	MET18	0.152829	-3.0574	NA	NA	-1	TCGA-29-1777
MMS19	MET18	0.157739	-3.0459	682.45	-2.1879	-1	TCGA-61-2113
MMS19	MET18	0.165996	-3.0266	NA	NA	-1	TCGA-13-0725
MMS19	MET18	0.186106	-2.9796	NA	NA	-1	TCGA-13-0903
MMS19	MET18	-0.191639	-3.8633	NA	NA	-1	TCGA-09-1665
MMS19	MET18	0.196746	-2.9547	952.991	-1.7039	-1	TCGA-09-1668
MMS19	MET18	0.197993	-2.9518	717.639	-2.1249	-1	TCGA-61-1724
MMS19	MET18	0.202019	-2.9423	NA	NA	-1	TCGA-10-0935
MMS19	MET18	0.207966	-2.9284	809.76	-1.9601	-1	TCGA-29-1761
MMS19	MET18	0.21384	-2.9147	874.276	-1.8447	-1	TCGA-24-1563
MMS19	MET18	0.225565	-2.8873	1129.47	-1.3882	-1	TCGA-09-0366
MMS19	MET18	-0.228831	-3.9503	NA	NA	-1	TCGA-24-1614
MMS19	MET18	0.232734	-2.8705	794.357	-1.9877	-1	TCGA-24-1103
MMS19	MET18	0.240652	-2.852	NA	NA	-1	TCGA-29-1764
MMS19	MET18	-0.244716	-3.9875	NA	NA	-1	TCGA-23-1121
MMS19	MET18	0.255893	-2.8163	1066.8	-1.5003	-1	TCGA-36-1577
MMS19	MET18	0.261679	-2.8028	916.994	-1.7683	-1	TCGA-20-1687
MMS19	MET18	-0.26945	-4.0453	NA	NA	-1	TCGA-13-0791
MMS19	MET18	0.300937	-2.7109	NA	NA	-1	TCGA-13-0760
MMS19	MET18	0.301202	-2.7103	NA	NA	-1	TCGA-24-1845
MMS19	MET18	0.310601	-2.6883	909.939	-1.7809	-1	TCGA-13-0897
MMS19	MET18	0.32306	-2.6592	NA	NA	-1	TCGA-04-1331
MMS19	MET18	0.339905	-2.6198	696.064	-2.1635	-1	TCGA-29-1776
MMS19	MET18	0.343027	-2.6125	690.71	-2.1731	-1	TCGA-29-1785
MMS19	MET18	0.350103	-2.5959	NA	NA	-1	TCGA-24-2030
MMS19	MET18	0.360922	-2.5706	NA	NA	-1	TCGA-61-1913
MMS19	MET18	0.377404	-2.532	NA	NA	-1	TCGA-61-1906
MMS19	MET18	0.379775	-2.5265	NA	NA	-1	TCGA-13-0910
MMS19	MET18	0.385581	-2.5129	NA	NA	-1	TCGA-13-1501
MMS19	MET18	0.38861	-2.5058	1046.97	-1.5358	-1	TCGA-23-1809
MMS19	MET18	0.39108	-2.5001	NA	NA	-1	TCGA-13-1510
MMS19	MET18	0.396217	-2.488	NA	NA	-1	TCGA-13-0768
MMS19	MET18	0.407118	-2.4625	NA	NA	-1	TCGA-24-1466
MMS19	MET18	0.408682	-2.4589	698.744	-2.1587	-1	TCGA-29-2427
MMS19	MET18	0.423766	-2.4236	NA	NA	-1	TCGA-04-1536
MMS19	MET18	0.425254	-2.4201	856.405	-1.8767	-1	TCGA-24-2297
MMS19	MET18	0.432274	-2.4037	879.197	-1.8359	-1	TCGA-29-1691
MMS19	MET18	0.447422	-2.3682	790.642	-1.9944	-1	TCGA-09-2045
MMS19	MET18	0.450796	-2.3604	1099.05	-1.4426	-1	TCGA-36-1581
MMS19	MET18	0.452177	-2.3571	767.414	-2.0359	-1	TCGA-20-1682
MMS19	MET18	0.458476	-2.3424	778.191	-2.0166	-1	TCGA-29-1696
MMS19	MET18	0.466844	-2.3228	NA	NA	-1	TCGA-23-1117
MMS19	MET18	0.471299	-2.3124	884.758	-1.826	-1	TCGA-29-1770
MMS19	MET18	0.473349	-2.3076	887.748	-1.8206	-1	TCGA-24-2020
MMS19	MET18	0.475358	-2.3029	807.98	-1.9633	-1	TCGA-24-1557
MMS19	MET18	0.476716	-2.2997	1104.58	-1.4327	-1	TCGA-25-1631
MMS19	MET18	0.485841	-2.2784	802.157	-1.9738	-1	TCGA-09-2051
MMS19	MET18	0.491129	-2.266	999.602	-1.6205	-1	TCGA-24-1847
MMS19	MET18	0.496781	-2.2528	1001.27	-1.6176	-1	TCGA-24-1417
MMS19	MET18	0.500622	-2.2438	795.689	-1.9853	-1	TCGA-13-1512
MMS19	MET18	0.504549	-2.2346	NA	NA	-1	TCGA-36-2542
MMS19	MET18	0.51294	-2.215	1042.06	-1.5446	-1	TCGA-36-1570
MMS19	MET18	0.521175	-2.1957	983.739	-1.6489	-1	TCGA-29-1781
MMS19	MET18	0.523231	-2.1909	840.074	-1.9059	-1	TCGA-24-2290
MMS19	MET18	0.527469	-2.181	1067.64	-1.4988	-1	TCGA-24-1550
MMS19	MET18	0.531526	-2.1715	829.811	-1.9243	-1	TCGA-09-1666
MMS19	MET18	0.531747	-2.171	NA	NA	-1	TCGA-24-1928
MMS19	MET18	0.533869	-2.166	NA	NA	-1	TCGA-61-1901
MMS19	MET18	0.534449	-2.1647	1148.26	-1.3546	-1	TCGA-23-1111
MMS19	MET18	0.555693	-2.115	1259.41	-1.1558	-1	TCGA-61-1728
MMS19	MET18	0.556202	-2.1138	1054.9	-1.5216	-1	TCGA-13-0801
MMS19	MET18	0.562437	-2.0992	NA	NA	-1	TCGA-13-1408
MMS19	MET18	0.565589	-2.0918	NA	NA	-1	TCGA-30-1856
MMS19	MET18	0.573962	-2.0722	915.149	-1.7716	-1	TCGA-31-1951
MMS19	MET18	0.582199	-2.0529	NA	NA	-1	TCGA-04-1367
MMS19	MET18	0.592121	-2.0297	NA	NA	-1	TCGA-61-1737
MMS19	MET18	0.109662	-3.1584	998.397	-1.6227	-2	TCGA-24-1556
MMS19	MET18	0.196007	-2.9564	NA	NA	-2	TCGA-36-2533
MSH3	MSH3*	-0.0213216	-1.1727	212.608	-2.4727	-1	TCGA-24-1428
MSH3	MSH3*	-0.0613381	-1.2859	255.885	-2.1181	-1	TCGA-61-2088
MSH3	MSH3*	-0.0655205	-1.2978	250.486	-2.1624	-1	TCGA-59-2352
MSH3	MSH3*	-0.086105	-1.356	257.526	-2.1047	-1	TCGA-09-2045
MSH3	MSH3*	-0.105359	-1.4105	265.663	-2.038	-1	TCGA-13-1481
MSH3	MSH3*	-0.108816	-1.4202	200.703	-2.5702	-1	TCGA-09-0367
MSH3	MSH3*	0.110566	-0.7996	265.231	-2.0416	-1	TCGA-09-0364
MSH3	MSH3*	-0.130368	-1.4812	243.745	-2.2176	-1	TCGA-59-2363
MSH3	MSH3*	-0.132288	-1.4866	247.125	-2.1899	-1	TCGA-61-1998
MSH3	MSH3*	-0.145497	-1.524	253.452	-2.1381	-1	TCGA-10-0928
MSH3	MSH3*	-0.149724	-1.536	260.797	-2.0779	-1	TCGA-29-2425
MSH3	MSH3*	-0.150218	-1.5374	237.448	-2.2692	-1	TCGA-09-0366
MSH3	MSH3*	-0.163562	-1.5751	269.591	-2.0058	-1	TCGA-57-1583
MSH3	MSH3*	-0.188665	-1.6461	233.682	-2.3	-1	TCGA-25-2409
MSH3	MSH3*	-0.193897	-1.6609	251.459	-2.1544	-1	TCGA-24-1427
MSH3	MSH3*	-0.196726	-1.6689	195.233	-2.615	-1	TCGA-13-0899
MSH3	MSH3*	-0.212839	-1.7145	239.576	-2.2517	-1	TCGA-13-0913
MSH3	MSH3*	0.218497	-0.4943	261.289	-2.0739	-1	TCGA-24-2035
MSH3	MSH3*	-0.221943	-1.7403	148.43	-2.9984	-1	TCGA-24-2271
MSH3	MSH3*	-0.223143	-1.7437	229.451	-2.3347	-1	TCGA-61-1743
MSH3	MSH3*	-0.223298	-1.7441	258.048	-2.1004	-1	TCGA-25-1625
MSH3	MSH3*	-0.234931	-1.777	238.209	-2.2629	-1	TCGA-13-0924
MSH3	MSH3*	-0.248356	-1.815	241.196	-2.2385	-1	TCGA-29-2427
MSH3	MSH3*	-0.258623	-1.8441	260.065	-2.0839	-1	TCGA-24-1567
MSH3	MSH3*	-0.285708	-1.9207	167.938	-2.8386	-1	TCGA-23-1023
MSH3	MSH3*	-0.314342	-2.0017	208.327	-2.5077	-1	TCGA-61-1724
MSH3	MSH3*	-0.31764	-2.011	NA	NA	-1	TCGA-23-1028
MSH3	MSH3*	-0.3181	-2.0123	NA	NA	-1	TCGA-13-0761
MSH3	MSH3*	-0.320569	-2.0193	NA	NA	-1	TCGA-24-1920
MSH3	MSH3*	-0.326613	-2.0364	NA	NA	-1	TCGA-42-2590
MSH3	MSH3*	-0.330361	-2.047	308.505	-1.687	-1	TCGA-29-1762
MSH3	MSH3*	-0.331051	-2.049	NA	NA	-1	TCGA-36-1576
MSH3	MSH3*	-0.331311	-2.0497	NA	NA	-1	TCGA-13-0908
MSH3	MSH3*	-0.332307	-2.0525	188.607	-2.6693	-1	TCGA-23-1109
MSH3	MSH3*	-0.335663	-2.062	NA	NA	-1	TCGA-04-1332
MSH3	MSH3*	-0.344599	-2.0873	296.288	-1.7871	-1	TCGA-29-1783
MSH3	MSH3*	-0.344983	-2.0884	309.37	-1.68	-1	TCGA-13-1505
MSH3	MSH3*	-0.346421	-2.0924	NA	NA	-1	TCGA-04-1349
MSH3	MSH3*	-0.34915	-2.1002	NA	NA	-1	TCGA-25-1878
MSH3	MSH3*	-0.350934	-2.1052	236.184	-2.2795	-1	TCGA-25-1322
MSH3	MSH3*	-0.351247	-2.1061	NA	NA	-1	TCGA-13-2061
MSH3	MSH3*	-0.351924	-2.108	257.595	-2.1041	-1	TCGA-57-1584
MSH3	MSH3*	-0.352535	-2.1097	233.588	-2.3008	-1	TCGA-25-2397
MSH3	MSH3*	-0.355324	-2.1176	NA	NA	-1	TCGA-24-1923
MSH3	MSH3*	-0.356078	-2.1198	NA	NA	-1	TCGA-13-0723
MSH3	MSH3*	-0.36028	-2.1317	261.75	-2.0701	-1	TCGA-29-1696
MSH3	MSH3*	-0.361695	-2.1357	NA	NA	-1	TCGA-29-1768
MSH3	MSH3*	-0.363836	-2.1417	269.197	-2.0091	-1	TCGA-29-1763
MSH3	MSH3*	-0.363932	-2.142	NA	NA	-1	TCGA-31-1959
MSH3	MSH3*	-0.365279	-2.1458	261.979	-2.0682	-1	TCGA-59-2351
MSH3	MSH3*	-0.371338	-2.1629	NA	NA	-1	TCGA-04-1361
MSH3	MSH3*	-0.371342	-2.1629	250.849	-2.1594	-1	TCGA-09-1666
MSH3	MSH3*	-0.374299	-2.1713	NA	NA	-1	TCGA-25-2401
MSH3	MSH3*	-0.374389	-2.1716	NA	NA	-1	TCGA-23-1113
MSH3	MSH3*	-0.37678	-2.1783	243.613	-2.2187	-1	TCGA-24-1469
MSH3	MSH3*	-0.380361	-2.1885	NA	NA	-1	TCGA-30-1887
MSH3	MSH3*	-0.38521	-2.2022	342.619	-1.4076	-1	TCGA-09-2054
MSH3	MSH3*	-0.388104	-2.2104	180.963	-2.7319	-1	TCGA-24-1924
MSH3	MSH3*	-0.391349	-2.2195	289.072	-1.8463	-1	TCGA-24-2261
MSH3	MSH3*	-0.392258	-2.2221	NA	NA	-1	TCGA-09-1661
MSH3	MSH3*	-0.393555	-2.2258	NA	NA	-1	TCGA-13-1407
MSH3	MSH3*	-0.393745	-2.2263	NA	NA	-1	TCGA-24-2029
MSH3	MSH3*	-0.395657	-2.2317	NA	NA	-1	TCGA-24-1470
MSH3	MSH3*	-0.396271	-2.2335	NA	NA	-1	TCGA-13-1504
MSH3	MSH3*	-0.397298	-2.2364	NA	NA	-1	TCGA-36-2549
MSH3	MSH3*	-0.399169	-2.2417	304.767	-1.7177	-1	TCGA-23-1029
MSH3	MSH3*	-0.399565	-2.2428	199.924	-2.5766	-1	TCGA-25-1630
MSH3	MSH3*	-0.401476	-2.2482	304.758	-1.7178	-1	TCGA-23-1120
MSH3	MSH3*	-0.402308	-2.2506	NA	NA	-1	TCGA-13-0888
MSH3	MSH3*	-0.402601	-2.2514	NA	NA	-1	TCGA-23-1124
MSH3	MSH3*	-0.402769	-2.2519	NA	NA	-1	TCGA-13-1404
MSH3	MSH3*	-0.403219	-2.2531	293.842	-1.8072	-1	TCGA-24-1603
MSH3	MSH3*	-0.406739	-2.2631	221.22	-2.4021	-1	TCGA-24-1604
MSH3	MSH3*	-0.408607	-2.2684	250.187	-2.1648	-1	TCGA-25-1315
MSH3	MSH3*	-0.409651	-2.2713	233.865	-2.2985	-1	TCGA-61-1900
MSH3	MSH3*	-0.410158	-2.2728	NA	NA	-1	TCGA-29-1707
MSH3	MSH3*	-0.411622	-2.2769	NA	NA	-1	TCGA-61-2101
MSH3	MSH3*	-0.414199	-2.2842	182.087	-2.7227	-1	TCGA-23-2077
MSH3	MSH3*	-0.414411	-2.2848	224.939	-2.3717	-1	TCGA-61-1907
MSH3	MSH3*	-0.418016	-2.295	NA	NA	-1	TCGA-24-1425
MSH3	MSH3*	-0.418282	-2.2957	161.323	-2.8928	-1	TCGA-09-0369
MSH3	MSH3*	-0.418684	-2.2969	NA	NA	-1	TCGA-13-0886
MSH3	MSH3*	-0.419108	-2.2981	232.445	-2.3102	-1	TCGA-24-1843
MSH3	MSH3*	-0.419216	-2.2984	206.469	-2.523	-1	TCGA-57-1994
MSH3	MSH3*	-0.420013	-2.3006	256.34	-2.1144	-1	TCGA-13-0799
MSH3	MSH3*	-0.421733	-2.3055	NA	NA	-1	TCGA-04-1648
MSH3	MSH3*	-0.422292	-2.3071	NA	NA	-1	TCGA-13-1496
MSH3	MSH3*	-0.423367	-2.3101	260.875	-2.0773	-1	TCGA-30-1891
MSH3	MSH3*	-0.423914	-2.3117	NA	NA	-1	TCGA-10-0938
MSH3	MSH3*	-0.424161	-2.3124	NA	NA	-1	TCGA-24-1435
MSH3	MSH3*	-0.425145	-2.3152	230.608	-2.3252	-1	TCGA-23-1122
MSH3	MSH3*	-0.428295	-2.3241	NA	NA	-1	TCGA-13-0757
MSH3	MSH3*	-0.428313	-2.3241	278.149	-1.9357	-1	TCGA-13-1497
MSH3	MSH3*	-0.43501	-2.3431	NA	NA	-1	TCGA-24-1849
MSH3	MSH3*	-0.435547	-2.3446	NA	NA	-1	TCGA-29-1766
MSH3	MSH3*	-0.438461	-2.3528	NA	NA	-1	TCGA-13-1492
MSH3	MSH3*	-0.439493	-2.3557	216.413	-2.4415	-1	TCGA-13-0730
MSH3	MSH3*	-0.440741	-2.3593	207.405	-2.5153	-1	TCGA-24-2024
MSH3	MSH3*	-0.446747	-2.3763	229.162	-2.3371	-1	TCGA-09-1668
MSH3	MSH3*	-0.45378	-2.3962	NA	NA	-1	TCGA-13-0911
MSH3	MSH3*	-0.455246	-2.4003	271.444	-1.9907	-1	TCGA-29-1701
MSH3	MSH3*	-0.466502	-2.4322	NA	NA	-1	TCGA-29-1764
MSH3	MSH3*	-0.47171	-2.4469	246.371	-2.1961	-1	TCGA-24-2020
MSH3	MSH3*	-0.473238	-2.4512	NA	NA	-1	TCGA-13-0791
MSH3	MSH3*	-0.475403	-2.4573	255.266	-2.1232	-1	TCGA-29-1710
MSH3	MSH3*	-0.475869	-2.4587	NA	NA	-1	TCGA-09-2050
MSH3	MSH3*	-0.476144	-2.4594	NA	NA	-1	TCGA-24-1463
MSH3	MSH3*	-0.483361	-2.4799	NA	NA	-1	TCGA-23-1022
MSH3	MSH3*	-0.483484	-2.4802	NA	NA	-1	TCGA-25-2398
MSH3	MSH3*	-0.484434	-2.4829	NA	NA	-1	TCGA-13-1491
MSH3	MSH3*	-0.485176	-2.485	NA	NA	-1	TCGA-42-2587
MSH3	MSH3*	-0.489525	-2.4973	246.223	-2.1973	-1	TCGA-24-2254
MSH3	MSH3*	-0.489528	-2.4973	229.532	-2.334	-1	TCGA-29-1776
MSH3	MSH3*	-0.49028	-2.4994	NA	NA	-1	TCGA-13-0906
MSH3	MSH3*	-0.491742	-2.5036	NA	NA	-1	TCGA-20-0987
MSH3	MSH3*	-0.491807	-2.5037	NA	NA	-1	TCGA-36-2539
MSH3	MSH3*	-0.491943	-2.5041	139.597	-3.0708	-1	TCGA-29-2428
MSH3	MSH3*	-0.497233	-2.5191	NA	NA	-1	TCGA-13-1482
MSH3	MSH3*	-0.49741	-2.5196	NA	NA	-1	TCGA-04-1651
MSH3	MSH3*	-0.50052	-2.5284	235.775	-2.2829	-1	TCGA-31-1956
MSH3	MSH3*	-0.50099	-2.5297	268.622	-2.0138	-1	TCGA-61-2113
MSH3	MSH3*	-0.505199	-2.5416	NA	NA	-1	TCGA-13-0717
MSH3	MSH3*	-0.513734	-2.5658	NA	NA	-1	TCGA-36-2545
MSH3	MSH3*	-0.522569	-2.5908	266.791	-2.0288	-1	TCGA-24-1467
MSH3	MSH3*	-0.52272	-2.5912	195.052	-2.6165	-1	TCGA-30-1860
MSH3	MSH3*	-0.528659	-2.608	133.604	-3.1199	-1	TCGA-23-1027
MSH3	MSH3*	-0.530979	-2.6146	NA	NA	-1	TCGA-13-2057
MSH3	MSH3*	-0.534829	-2.6255	NA	NA	-1	TCGA-36-2530
MSH3	MSH3*	-0.550151	-2.6688	NA	NA	-1	TCGA-13-1509
MSH3	MSH3*	-0.552899	-2.6766	268.383	-2.0157	-1	TCGA-04-1365
MSH3	MSH3*	-0.561192	-2.7	NA	NA	-1	TCGA-13-0725
MSH3	MSH3*	-0.568844	-2.7217	253.389	-2.1386	-1	TCGA-24-1847
MSH3	MSH3*	-0.570001	-2.725	NA	NA	-1	TCGA-04-1356
MSH3	MSH3*	-0.573078	-2.7337	209.886	-2.495	-1	TCGA-29-1711
MSH3	MSH3*	-0.575066	-2.7393	180.678	-2.7343	-1	TCGA-13-0916
MSH3	MSH3*	-0.575404	-2.7402	207.875	-2.5115	-1	TCGA-61-1740
MSH3	MSH3*	-0.578478	-2.7489	NA	NA	-1	TCGA-36-2544
MSH3	MSH3*	-0.58084	-2.7556	NA	NA	-1	TCGA-61-1906
MSH3	MSH3*	-0.589009	-2.7787	NA	NA	-1	TCGA-42-2589
MSH3	MSH3*	-0.589516	-2.7802	173.636	-2.7919	-1	TCGA-13-1410
MSH3	MSH3*	-0.589721	-2.7808	NA	NA	-1	TCGA-23-1117
MSH3	MSH3*	-0.590768	-2.7837	NA	NA	-1	TCGA-61-1895
MSH3	MSH3*	-0.593588	-2.7917	198.084	-2.5917	-1	TCGA-29-1688
MSH3	MSH3*	-0.593747	-2.7921	186.626	-2.6855	-1	TCGA-29-1694
MSH3	MSH3*	-0.596134	-2.7989	214.333	-2.4585	-1	TCGA-61-2102
MSH3	MSH3*	-0.603276	-2.8191	219.966	-2.4124	-1	TCGA-24-1419
MSH3	MSH3*	-0.603828	-2.8207	NA	NA	-1	TCGA-24-2289
MSH3	MSH3*	-0.604385	-2.8222	NA	NA	-1	TCGA-30-1859
MSH3	MSH3*	-0.615586	-2.8539	NA	NA	-1	TCGA-24-0980
MSH3	MSH3*	-0.617533	-2.8594	191.011	-2.6496	-1	TCGA-24-1103
MSH3	MSH3*	-0.624613	-2.8795	197.762	-2.5943	-1	TCGA-25-1318
MSH3	MSH3*	-0.627579	-2.8879	NA	NA	-1	TCGA-23-1110
MSH3	MSH3*	-0.640478	-2.9243	NA	NA	-1	TCGA-24-1845
MSH3	MSH3*	-0.648167	-2.9461	NA	NA	-1	TCGA-61-1901
MSH3	MSH3*	-0.652857	-2.9594	169.162	-2.8286	-1	TCGA-24-1558
MSH3	MSH3*	-0.657631	-2.9729	NA	NA	-1	TCGA-13-0766
MSH3	MSH3*	-0.657679	-2.973	NA	NA	-1	TCGA-30-1857
MSH3	MSH3*	-0.682186	-3.0423	139.875	-3.0685	-1	TCGA-13-0801
MSH3	MSH3*	-0.683617	-3.0464	NA	NA	-1	TCGA-29-1777
MSH3	MSH3*	-0.689787	-3.0638	NA	NA	-1	TCGA-04-1516
MSH3	MSH3*	-0.703957	-3.1039	NA	NA	-1	TCGA-10-0937
MSH3	MSH3*	-0.719187	-3.147	NA	NA	-1	TCGA-61-1899
MSH3	MSH3*	-0.719378	-3.1476	256.197	-2.1156	-1	TCGA-24-1424
MSH3	MSH3*	-0.72585	-3.1659	NA	NA	-1	TCGA-13-1501
MSH3	MSH3*	-0.728492	-3.1733	NA	NA	-1	TCGA-13-0923
MSH3	MSH3*	-0.795591	-3.3632	NA	NA	-1	TCGA-13-2059
MSH3	MSH3*	-0.801083	-3.3787	184.701	-2.7013	-1	TCGA-30-1718
MSH3	MSH3*	-0.806365	-3.3937	221.728	-2.398	-1	TCGA-24-1550
MSH3	MSH3*	-0.808532	-3.3998	NA	NA	-1	TCGA-13-0805
MSH3	MSH3*	-0.863343	-3.5548	122.386	-3.2118	-1	TCGA-13-0890
MSH3	MSH3*	-0.867153	-3.5656	NA	NA	-1	TCGA-13-0794
MSH3	MSH3*	-0.884673	-3.6152	NA	NA	-1	TCGA-13-0760
MSH3	MSH3*	-0.896882	-3.6497	NA	NA	-1	TCGA-13-0764
MSH3	MSH3*	-0.915166	-3.7015	134	-3.1167	-1	TCGA-24-1423
MSH3	MSH3*	-0.943164	-3.7807	NA	NA	-1	TCGA-10-0930
MSH3	MSH3*	-0.95008	-3.8002	114.746	-3.2744	-1	TCGA-24-1553
MSH3	MSH3*	-0.95035	-3.801	NA	NA	-1	TCGA-13-0797
MSH3	MSH3*	-0.971112	-3.8597	NA	NA	-1	TCGA-36-2533
MSH3	MSH3*	-1.02058	-3.9997	119.846	-3.2326	-1	TCGA-24-1850
MSH3	MSH3*	-1.02657	-4.0166	NA	NA	-1	TCGA-24-1466
MSH3	MSH3*	-1.0788	-4.1644	103.153	-3.3694	-1	TCGA-25-1312
MSH3	MSH3*	-1.3227	-4.8544	NA	NA	-1	TCGA-10-0933
MSH3	MSH3*	-0.389706	-2.2149	250.606	-2.1614	-2	TCGA-24-1436
MSH3	MSH3*	-0.442606	-2.3646	254.585	-2.1288	-2	TCGA-23-1114
MSH3	MSH3*	-0.44315	-2.3661	208.232	-2.5085	-2	TCGA-23-1026
MSH3	MSH3*	-0.584454	-2.7659	267.173	-2.0257	-2	TCGA-24-1564
MSH3	MSH3*	-0.597119	-2.8017	NA	NA	-2	TCGA-29-1775
MSH3	MSH3*	-0.612534	-2.8453	211.911	-2.4784	-2	TCGA-13-0893
MSH3	MSH3*	-0.656367	-2.9693	218.787	-2.4221	-2	TCGA-29-1778
MSH3	MSH3*	-0.664558	-2.9925	149.239	-2.9918	-2	TCGA-25-1313
MSH3	MSH3*	-0.720273	-3.1501	208.853	-2.5034	-2	TCGA-09-2051
MSH3	MSH3*	-0.735267	-3.1925	218.523	-2.4242	-2	TCGA-30-1855
MSH3	MSH3*	-0.762442	-3.2694	NA	NA	-2	TCGA-04-1542
MSH3	MSH3*	-0.939173	-3.7694	215.202	-2.4514	-2	TCGA-13-0920
MSH3	MSH3*	-0.956564	-3.8186	108.079	-3.329	-2	TCGA-61-1917
MSH3	MSH3*	-1.03753	-4.0476	147.881	-3.0029	-2	TCGA-24-1616
MSH3	MSH3*	-1.04601	-4.0716	121.099	-3.2223	-2	TCGA-29-1691
MSH3	MSH3*	-1.04826	-4.078	130.213	-3.1477	-2	TCGA-23-1123
PALB2	-	0.0231934	-1.2745	189.414	-2.0669	-1	TCGA-61-2088
PALB2	-	-0.0457743	-1.4829	192.925	-2.0278	-1	TCGA-59-2355
PALB2	-	-0.0537518	-1.507	188.79	-2.0738	-1	TCGA-24-2298
PALB2	-	-0.0698715	-1.5557	178.801	-2.1851	-1	TCGA-24-2023
PALB2	-	-0.0712688	-1.56	182.243	-2.1467	-1	TCGA-61-1736
PALB2	-	-0.0853262	-1.6024	192.356	-2.0341	-1	TCGA-23-1111
PALB2	-	0.172518	-0.8232	173.158	-2.2479	-1	TCGA-29-1688
PALB2	-	-0.185761	-1.906	180.392	-2.1673	-1	TCGA-13-0801
PALB2	-	-0.235628	-2.0567	200.036	-1.9486	-1	TCGA-61-2097
PALB2	-	-0.242797	-2.0783	NA	NA	-1	TCGA-13-0803
PALB2	-	-0.253602	-2.111	279.328	-1.0657	-1	TCGA-25-1323
PALB2	-	-0.254339	-2.1132	210.207	-1.8354	-1	TCGA-29-1762
PALB2	-	-0.259775	-2.1296	239.772	-1.5062	-1	TCGA-13-1405
PALB2	-	-0.260069	-2.1305	NA	NA	-1	TCGA-13-0766
PALB2	-	-0.26097	-2.1333	NA	NA	-1	TCGA-13-1500
PALB2	-	-0.263538	-2.141	NA	NA	-1	TCGA-24-0979
PALB2	-	-0.267739	-2.1537	NA	NA	-1	TCGA-13-0807
PALB2	-	-0.274206	-2.1733	165.566	-2.3324	-1	TCGA-13-0899
PALB2	-	-0.276267	-2.1795	181.459	-2.1555	-1	TCGA-25-2400
PALB2	-	-0.282709	-2.199	NA	NA	-1	TCGA-23-1119
PALB2	-	-0.289655	-2.2199	233.036	-1.5812	-1	TCGA-24-1552
PALB2	-	-0.289746	-2.2202	NA	NA	-1	TCGA-10-0935
PALB2	-	-0.291097	-2.2243	NA	NA	-1	TCGA-13-0791
PALB2	-	-0.314729	-2.2957	142.254	-2.592	-1	TCGA-24-1419
PALB2	-	-0.321839	-2.3172	NA	NA	-1	TCGA-13-0727
PALB2	-	-0.322388	-2.3189	193.577	-2.0205	-1	TCGA-24-2262
PALB2	-	-0.330603	-2.3437	NA	NA	-1	TCGA-13-0904
PALB2	-	-0.346806	-2.3927	NA	NA	-1	TCGA-61-2613
PALB2	-	-0.34972	-2.4015	NA	NA	-1	TCGA-13-0910
PALB2	-	-0.352431	-2.4097	NA	NA	-1	TCGA-13-0883
PALB2	-	-0.370401	-2.464	NA	NA	-1	TCGA-23-1032
PALB2	-	-0.38789	-2.5168	173.302	-2.2463	-1	TCGA-23-1026
PALB2	-	-0.390221	-2.5239	NA	NA	-1	TCGA-04-1644
PALB2	-	-0.407277	-2.5754	153.798	-2.4635	-1	TCGA-24-0975
PALB2	-	-0.435098	-2.6595	218.384	-1.7443	-1	TCGA-25-1322
PALB2	-	-0.458627	-2.7306	NA	NA	-1	TCGA-13-0911
PALB2	-	-0.52801	-2.9403	200.802	-1.9401	-1	TCGA-57-1584
PALB2	-	-0.565137	-3.0525	145.164	-2.5596	-1	TCGA-10-0928
PALB2	-	-0.572488	-3.0747	269.917	-1.1705	-1	TCGA-13-1410
PALB2	-	-0.618473	-3.2137	NA	NA	-1	TCGA-61-1904
PALB2	-	-0.636768	-3.2689	NA	NA	-1	TCGA-24-0970
PALB2	-	-0.756539	-3.6309	NA	NA	-1	TCGA-13-0886
PALB2	-	-0.768804	-3.668	130.388	-2.7241	-1	TCGA-24-1562
PALB2	-	-1.08572	-4.6257	NA	NA	-1	TCGA-13-0720
PALB2	-	-0.248351	-2.0951	140.032	-2.6168	-2	TCGA-30-1855
PBRM1	RSC2	-0.0505475	-2.0197	NA	NA	-1	TCGA-04-1536
PBRM1	RSC2	-0.0553987	-2.0305	381.235	-2.0599	-1	TCGA-09-0367
PBRM1	RSC2	-0.0601617	-2.041	NA	NA	-1	TCGA-13-0757
PBRM1	RSC2	-0.070323	-2.0637	NA	NA	-1	TCGA-13-0908
PBRM1	RSC2	-0.0907728	-2.1092	NA	NA	-1	TCGA-42-2593
PBRM1	RSC2	-0.0908964	-2.1094	NA	NA	-1	TCGA-13-0760
PBRM1	RSC2	-0.099956	-2.1296	NA	NA	-1	TCGA-61-2002
PBRM1	RSC2	-0.112154	-2.1567	535.912	-1.6563	-1	TCGA-29-2427
PBRM1	RSC2	-0.136422	-2.2107	NA	NA	-1	TCGA-13-0766
PBRM1	RSC2	-0.146153	-2.2324	NA	NA	-1	TCGA-13-0794
PBRM1	RSC2	-0.181423	-2.3108	NA	NA	-1	TCGA-13-2059
PBRM1	RSC2	-0.198206	-2.3482	480.412	-1.8011	-1	TCGA-30-1860
PBRM1	RSC2	-0.202067	-2.3568	NA	NA	-1	TCGA-36-2539
PBRM1	RSC2	-0.222862	-2.403	784.064	-1.0087	-1	TCGA-24-1550
PBRM1	RSC2	-0.235351	-2.4308	515.475	-1.7096	-1	TCGA-24-2298
PBRM1	RSC2	-0.252077	-2.468	698.386	-1.2323	-1	TCGA-61-1736
PBRM1	RSC2	-0.264232	-2.4951	521.097	-1.695	-1	TCGA-24-2024
PBRM1	RSC2	-0.300025	-2.5747	NA	NA	-1	TCGA-29-1764
PBRM1	RSC2	-0.305094	-2.586	406.909	-1.9929	-1	TCGA-23-1026
PBRM1	RSC2	-0.309456	-2.5957	628.904	-1.4136	-1	TCGA-61-2109
PBRM1	RSC2	-0.387076	-2.7683	566.678	-1.576	-1	TCGA-29-1693
PBRM1	RSC2	-0.554083	-3.1399	361.319	-2.1119	-1	TCGA-61-1738
PBRM1	RSC2	-0.631923	-3.3131	542.798	-1.6383	-1	TCGA-29-1785
PBRM1	RSC2	-0.671205	-3.4005	NA	NA	-1	TCGA-30-1887
PBRM1	RSC2	-0.684849	-3.4308	NA	NA	-1	TCGA-29-1777
PBRM1	RSC2	-0.792559	-3.6704	NA	NA	-1	TCGA-24-1845
PBRM1	RSC2	-0.590723	-3.2214	NA	NA	-2	TCGA-13-0792
POLI	RAD30	-0.859101	-2.0099	NA	NA	-1	TCGA-04-1530
POLI	RAD30	-0.86035	-2.0123	NA	NA	-1	TCGA-13-0886
POLI	RAD30	-0.863375	-2.0179	NA	NA	-1	TCGA-04-1356
POLI	RAD30	-0.866922	-2.0246	NA	NA	-1	TCGA-10-0930
POLI	RAD30	-0.874499	-2.0388	167.82	-1.3845	-1	TCGA-61-2104
POLI	RAD30	-0.876412	-2.0423	199.806	-1.1365	-1	TCGA-36-1578
POLI	RAD30	-0.88536	-2.0591	NA	NA	-1	TCGA-13-1500
POLI	RAD30	-0.896542	-2.08	NA	NA	-1	TCGA-23-2072
POLI	RAD30	-0.89824	-2.0832	NA	NA	-1	TCGA-30-1880
POLI	RAD30	-0.912406	-2.1097	159.865	-1.4461	-1	TCGA-29-1762
POLI	RAD30	-0.918329	-2.1208	NA	NA	-1	TCGA-13-0906
POLI	RAD30	-0.934515	-2.1511	179.888	-1.2909	-1	TCGA-61-2097
POLI	RAD30	-0.939189	-2.1599	110.089	-1.8321	-1	TCGA-13-0890
POLI	RAD30	-0.944065	-2.169	NA	NA	-1	TCGA-23-2079
POLI	RAD30	-0.945138	-2.171	NA	NA	-1	TCGA-13-0911
POLI	RAD30	-0.946332	-2.1733	NA	NA	-1	TCGA-24-1928
POLI	RAD30	-0.958876	-2.1967	NA	NA	-1	TCGA-13-0883
POLI	RAD30	-0.958997	-2.197	117.785	-1.7724	-1	TCGA-25-1627
POLI	RAD30	-0.969776	-2.2172	NA	NA	-1	TCGA-24-1470
POLI	RAD30	-0.997823	-2.2697	NA	NA	-1	TCGA-13-0910
POLI	RAD30	-0.998461	-2.2709	168.363	-1.3802	-1	TCGA-25-1625
POLI	RAD30	-1.01483	-2.3015	135.655	-1.6338	-1	TCGA-24-1557
POLI	RAD30	-1.016	-2.3037	120.474	-1.7516	-1	TCGA-24-1416
POLI	RAD30	-1.03381	-2.3371	138.608	-1.6109	-1	TCGA-24-1548
POLI	RAD30	-1.05387	-2.3746	127.74	-1.6952	-1	TCGA-24-1562
POLI	RAD30	-1.0604	-2.3868	192.724	-1.1914	-1	TCGA-20-1685
POLI	RAD30	-1.06458	-2.3947	138.912	-1.6086	-1	TCGA-61-1736
POLI	RAD30	-1.11573	-2.4905	NA	NA	-1	TCGA-61-1906
POLI	RAD30	-1.12647	-2.5106	NA	NA	-1	TCGA-24-0970
POLI	RAD30	-1.1347	-2.526	128.766	-1.6873	-1	TCGA-13-1405
POLI	RAD30	-1.18324	-2.6169	154.275	-1.4895	-1	TCGA-29-1770
POLI	RAD30	-1.18468	-2.6196	NA	NA	-1	TCGA-29-1768
POLI	RAD30	-1.19748	-2.6435	NA	NA	-1	TCGA-13-0805
POLI	RAD30	-1.20041	-2.649	78.6845	-2.0756	-1	TCGA-13-1506
POLI	RAD30	-1.2103	-2.6675	NA	NA	-1	TCGA-04-1346
POLI	RAD30	-1.23927	-2.7218	135.249	-1.637	-1	TCGA-24-1558
POLI	RAD30	-1.25574	-2.7526	89.8047	-1.9893	-1	TCGA-10-0928
POLI	RAD30	-1.25839	-2.7576	NA	NA	-1	TCGA-13-0908
POLI	RAD30	-1.27586	-2.7903	NA	NA	-1	TCGA-04-1343
POLI	RAD30	-1.27889	-2.796	182.811	-1.2682	-1	TCGA-23-1111
POLI	RAD30	-1.2947	-2.8256	130.907	-1.6707	-1	TCGA-29-1694
POLI	RAD30	-1.33861	-2.9078	NA	NA	-1	TCGA-57-1585
POLI	RAD30	-1.35072	-2.9305	NA	NA	-1	TCGA-30-1856
POLI	RAD30	-1.3519	-2.9327	153.351	-1.4966	-1	TCGA-57-1583
POLI	RAD30	-1.37669	-2.9791	126.328	-1.7062	-1	TCGA-20-1682
POLI	RAD30	-1.4009	-3.0244	165.824	-1.3999	-1	TCGA-23-2084
POLI	RAD30	-1.49838	-3.207	NA	NA	-1	TCGA-36-2548
POLI	RAD30	-1.54393	-3.2922	NA	NA	-1	TCGA-23-1113
POLI	RAD30	-1.55351	-3.3102	134.005	-1.6466	-1	TCGA-25-1632
POLI	RAD30	-1.66075	-3.511	84.741	-2.0286	-1	TCGA-59-2350
POLI	RAD30	-1.68237	-3.5515	81.3783	-2.0547	-1	TCGA-24-1850
POLI	RAD30	-1.70133	-3.587	113.234	-1.8077	-1	TCGA-57-1993
POLI	RAD30	-1.82882	-3.8257	NA	NA	-1	TCGA-04-1536
POLI	RAD30	-1.25479	-2.7508	142.014	-1.5845	-2	TCGA-61-2012
POLI	RAD30	-1.84483	-3.8557	93.2295	-1.9628	-2	TCGA-09-2051
POLK	-	-0.805641	-1.0669	196.166	-2.0169	-1	TCGA-59-2351
POLK	-	-0.915324	-1.3469	174.253	-2.1768	-1	TCGA-09-1662
POLK	-	-0.944489	-1.4213	194.126	-2.0318	-1	TCGA-24-1567
POLK	-	-0.948003	-1.4303	187.659	-2.079	-1	TCGA-24-1428
POLK	-	-0.959637	-1.46	192.29	-2.0452	-1	TCGA-25-1625
POLK	-	-0.964442	-1.4722	157.564	-2.2985	-1	TCGA-23-1027
POLK	-	-0.965853	-1.4758	186.543	-2.0871	-1	TCGA-23-1023
POLK	-	-0.985136	-1.5251	192.48	-2.0438	-1	TCGA-29-2425
POLK	-	-1.01429	-1.5995	196.352	-2.0155	-1	TCGA-24-1427
POLK	-	-1.0361	-1.6551	181.019	-2.1274	-1	TCGA-25-1634
POLK	-	-1.04399	-1.6753	186.047	-2.0907	-1	TCGA-24-1467
POLK	-	-1.07972	-1.7665	181.481	-2.124	-1	TCGA-13-0916
POLK	-	-1.13429	-1.9057	192.704	-2.0422	-1	TCGA-09-2045
POLK	-	-1.15552	-1.9599	180.728	-2.1295	-1	TCGA-13-0890
POLK	-	-1.17447	-2.0083	216.569	-1.868	-1	TCGA-24-1430
POLK	-	-1.17721	-2.0153	NA	NA	-1	TCGA-13-0724
POLK	-	-1.17994	-2.0223	NA	NA	-1	TCGA-24-0980
POLK	-	-1.18531	-2.0359	NA	NA	-1	TCGA-23-1124
POLK	-	-1.19155	-2.0519	269.716	-1.4803	-1	TCGA-13-0799
POLK	-	-1.19212	-2.0533	217.29	-1.8628	-1	TCGA-25-1318
POLK	-	-1.19532	-2.0615	NA	NA	-1	TCGA-04-1347
POLK	-	-1.20177	-2.078	NA	NA	-1	TCGA-13-1496
POLK	-	-1.20218	-2.079	NA	NA	-1	TCGA-04-1349
POLK	-	-1.20373	-2.083	NA	NA	-1	TCGA-13-0911
POLK	-	-1.20985	-2.0986	212.462	-1.898	-1	TCGA-13-0899
POLK	-	-1.21427	-2.1099	203.007	-1.967	-1	TCGA-25-1312
POLK	-	-1.21666	-2.116	166.354	-2.2344	-1	TCGA-13-1512
POLK	-	-1.22097	-2.127	NA	NA	-1	TCGA-23-1024
POLK	-	-1.22164	-2.1287	177.746	-2.1513	-1	TCGA-24-1419
POLK	-	-1.23047	-2.1512	NA	NA	-1	TCGA-23-1028
POLK	-	-1.23407	-2.1604	156.79	-2.3042	-1	TCGA-13-0897
POLK	-	-1.23619	-2.1658	NA	NA	-1	TCGA-23-1031
POLK	-	-1.23858	-2.1719	NA	NA	-1	TCGA-13-0921
POLK	-	-1.241	-2.1781	NA	NA	-1	TCGA-10-0930
POLK	-	-1.24931	-2.1993	NA	NA	-1	TCGA-13-0805
POLK	-	-1.25056	-2.2025	NA	NA	-1	TCGA-10-0931
POLK	-	-1.25088	-2.2033	215.515	-1.8757	-1	TCGA-61-2109
POLK	-	-1.29274	-2.3101	NA	NA	-1	TCGA-13-1412
POLK	-	-1.30487	-2.3411	NA	NA	-1	TCGA-04-1350
POLK	-	-1.31005	-2.3543	NA	NA	-1	TCGA-29-2431
POLK	-	-1.32289	-2.3871	NA	NA	-1	TCGA-13-0720
POLK	-	-1.34026	-2.4314	169.04	-2.2148	-1	TCGA-24-0975
POLK	-	-1.3442	-2.4415	263.372	-1.5266	-1	TCGA-04-1365
POLK	-	-1.36976	-2.5067	NA	NA	-1	TCGA-13-1501
POLK	-	-1.38419	-2.5435	NA	NA	-1	TCGA-13-0903
POLK	-	-1.38948	-2.5571	NA	NA	-1	TCGA-24-1920
POLK	-	-1.39435	-2.5695	NA	NA	-1	TCGA-20-0990
POLK	-	-1.39846	-2.58	NA	NA	-1	TCGA-13-0901
POLK	-	-1.40089	-2.5862	151.026	-2.3462	-1	TCGA-24-1850
POLK	-	-1.40379	-2.5936	NA	NA	-1	TCGA-20-1686
POLK	-	-1.4124	-2.6155	NA	NA	-1	TCGA-13-1491
POLK	-	-1.41395	-2.6195	158.266	-2.2934	-1	TCGA-13-1497
POLK	-	-1.43736	-2.6793	NA	NA	-1	TCGA-13-0760
POLK	-	-1.44871	-2.7082	NA	NA	-1	TCGA-13-0802
POLK	-	-1.46267	-2.7438	145.029	-2.39	-1	TCGA-24-1558
POLK	-	-1.47605	-2.778	NA	NA	-1	TCGA-10-0937
POLK	-	-1.47733	-2.7813	NA	NA	-1	TCGA-13-1404
POLK	-	-1.48628	-2.8041	NA	NA	-1	TCGA-13-0794
POLK	-	-1.50464	-2.851	162.086	-2.2655	-1	TCGA-20-1687
POLK	-	-1.52579	-2.9049	NA	NA	-1	TCGA-24-1466
POLK	-	-1.52819	-2.9111	NA	NA	-1	TCGA-10-0935
POLK	-	-1.53858	-2.9376	NA	NA	-1	TCGA-13-0757
POLK	-	-1.54345	-2.95	NA	NA	-1	TCGA-13-0886
POLK	-	-1.57407	-3.0282	NA	NA	-1	TCGA-10-0938
POLK	-	-1.57506	-3.0307	NA	NA	-1	TCGA-13-0906
POLK	-	-1.5882	-3.0642	NA	NA	-1	TCGA-30-1857
POLK	-	-1.59061	-3.0704	NA	NA	-1	TCGA-13-2059
POLK	-	-1.59983	-3.0939	NA	NA	-1	TCGA-13-0761
POLK	-	-1.61832	-3.1411	NA	NA	-1	TCGA-10-0933
POLK	-	-1.6631	-3.2554	NA	NA	-1	TCGA-13-0766
POLK	-	-1.67719	-3.2914	NA	NA	-1	TCGA-24-1431
POLK	-	-1.73062	-3.4277	NA	NA	-1	TCGA-04-1646
POLK	-	-1.73682	-3.4436	NA	NA	-1	TCGA-13-0923
POLK	-	-1.73884	-3.4487	NA	NA	-1	TCGA-13-1407
POLK	-	-1.74456	-3.4633	119.329	-2.5775	-1	TCGA-10-0928
POLK	-	-1.75479	-3.4894	NA	NA	-1	TCGA-04-1542
POLK	-	-1.75703	-3.4951	NA	NA	-1	TCGA-13-0764
POLK	-	-1.78045	-3.5549	NA	NA	-1	TCGA-13-0797
POLK	-	-1.91723	-3.904	NA	NA	-1	TCGA-13-0717
POLK	-	-0.962725	-1.4679	163.94	-2.252	-2	TCGA-29-1770
POLK	-	-1.09558	-1.8069	198.128	-2.0026	-2	TCGA-61-1728
POLK	-	-1.10666	-1.8352	156.909	-2.3033	-2	TCGA-23-1026
POLK	-	-1.20097	-2.0759	233.176	-1.7469	-2	TCGA-20-1682
POLK	-	-1.20724	-2.0919	230.691	-1.765	-2	TCGA-24-1436
POLK	-	-1.21748	-2.1181	184.199	-2.1042	-2	TCGA-61-1917
POLK	-	-1.23318	-2.1581	198.63	-1.9989	-2	TCGA-13-0893
POLK	-	-1.26328	-2.2349	177.255	-2.1549	-2	TCGA-25-1313
POLK	-	-1.40977	-2.6088	139.895	-2.4275	-2	TCGA-29-1691
POLK	-	-1.50616	-2.8548	141.726	-2.4141	-2	TCGA-13-0920
POLK	-	-1.62116	-3.1484	159.713	-2.2829	-2	TCGA-24-1616
POLK	-	-2.15601	-4.5134	NA	NA	-2	TCGA-13-0803
POLL	-	-0.214954	-0.8291	458.061	-2.1747	-1	TCGA-29-1776
POLL	-	-0.223994	-0.8671	443.496	-2.2449	-1	TCGA-13-0893
POLL	-	-0.300218	-1.187	464.822	-2.1422	-1	TCGA-61-1724
POLL	-	-0.327878	-1.3031	361.858	-2.638	-1	TCGA-24-1103
POLL	-	-0.369731	-1.4788	471.115	-2.1119	-1	TCGA-61-1900
POLL	-	-0.438457	-1.7673	456.135	-2.184	-1	TCGA-23-2084
POLL	-	-0.453256	-1.8294	472.998	-2.1028	-1	TCGA-61-1910
POLL	-	-0.472377	-1.9097	419.385	-2.361	-1	TCGA-29-1696
POLL	-	-0.496211	-2.0097	248.182	-3.1854	-1	TCGA-13-1512
POLL	-	-0.497499	-2.0151	494.65	-1.9985	-1	TCGA-61-2104
POLL	-	-0.501119	-2.0303	NA	NA	-1	TCGA-04-1649
POLL	-	-0.502817	-2.0374	NA	NA	-1	TCGA-10-0931
POLL	-	-0.50296	-2.038	NA	NA	-1	TCGA-04-1654
POLL	-	-0.507956	-2.059	NA	NA	-1	TCGA-36-2551
POLL	-	-0.513312	-2.0815	504.391	-1.9516	-1	TCGA-57-1994
POLL	-	-0.518267	-2.1023	409.874	-2.4068	-1	TCGA-24-1604
POLL	-	-0.521736	-2.1169	497.296	-1.9858	-1	TCGA-23-2081
POLL	-	-0.523537	-2.1244	487.199	-2.0344	-1	TCGA-29-1691
POLL	-	-0.529659	-2.1501	431.656	-2.3019	-1	TCGA-29-1693
POLL	-	-0.545207	-2.2154	NA	NA	-1	TCGA-13-0761
POLL	-	-0.547804	-2.2263	NA	NA	-1	TCGA-24-1928
POLL	-	-0.549631	-2.2339	452.75	-2.2003	-1	TCGA-30-1855
POLL	-	-0.551762	-2.2429	NA	NA	-1	TCGA-29-1764
POLL	-	-0.555656	-2.2592	578.237	-1.596	-1	TCGA-61-2012
POLL	-	-0.558208	-2.2699	655.145	-1.2257	-1	TCGA-29-1694
POLL	-	-0.563183	-2.2908	700.042	-1.0095	-1	TCGA-61-2088
POLL	-	-0.566049	-2.3029	NA	NA	-1	TCGA-13-0723
POLL	-	-0.572742	-2.3309	471.231	-2.1113	-1	TCGA-29-1770
POLL	-	-0.578343	-2.3545	486.929	-2.0357	-1	TCGA-13-1507
POLL	-	-0.58157	-2.368	NA	NA	-1	TCGA-04-1648
POLL	-	-0.586537	-2.3889	NA	NA	-1	TCGA-31-1959
POLL	-	-0.587257	-2.3919	NA	NA	-1	TCGA-13-0725
POLL	-	-0.597331	-2.4342	NA	NA	-1	TCGA-04-1367
POLL	-	-0.604441	-2.464	575.813	-1.6077	-1	TCGA-24-1544
POLL	-	-0.609148	-2.4838	454.14	-2.1936	-1	TCGA-09-2045
POLL	-	-0.610305	-2.4886	NA	NA	-1	TCGA-29-1777
POLL	-	-0.612744	-2.4989	NA	NA	-1	TCGA-29-1774
POLL	-	-0.613533	-2.5022	NA	NA	-1	TCGA-24-2030
POLL	-	-0.625473	-2.5523	439.684	-2.2632	-1	TCGA-36-1574
POLL	-	-0.63337	-2.5854	485.653	-2.0419	-1	TCGA-09-1666
POLL	-	-0.63721	-2.6016	NA	NA	-1	TCGA-20-0987
POLL	-	-0.639915	-2.6129	NA	NA	-1	TCGA-13-0900
POLL	-	-0.640586	-2.6157	NA	NA	-1	TCGA-24-1849
POLL	-	-0.646377	-2.64	430.894	-2.3056	-1	TCGA-36-1581
POLL	-	-0.6598	-2.6964	579.195	-1.5914	-1	TCGA-61-2102
POLL	-	-0.66258	-2.708	NA	NA	-1	TCGA-09-1665
POLL	-	-0.664653	-2.7167	418.104	-2.3671	-1	TCGA-36-1577
POLL	-	-0.664867	-2.7176	481.796	-2.0604	-1	TCGA-24-1847
POLL	-	-0.6814	-2.787	487.291	-2.034	-1	TCGA-24-2297
POLL	-	-0.686444	-2.8082	430.524	-2.3073	-1	TCGA-24-1563
POLL	-	-0.701145	-2.8699	335.807	-2.7634	-1	TCGA-13-1405
POLL	-	-0.733413	-3.0054	452.778	-2.2002	-1	TCGA-24-1557
POLL	-	-0.735246	-3.0131	446.479	-2.2305	-1	TCGA-25-1635
POLL	-	-0.764417	-3.1355	NA	NA	-1	TCGA-24-1425
POLL	-	-0.769144	-3.1553	378.379	-2.5584	-1	TCGA-29-1711
POLL	-	-0.777287	-3.1895	348.569	-2.702	-1	TCGA-13-1497
POLL	-	-0.779948	-3.2007	376.004	-2.5699	-1	TCGA-09-1668
POLL	-	-0.786436	-3.2279	386.955	-2.5171	-1	TCGA-61-2113
POLL	-	-0.788403	-3.2362	377.804	-2.5612	-1	TCGA-20-1682
POLL	-	-0.803609	-3.3	463.334	-2.1493	-1	TCGA-24-2036
POLL	-	-0.824728	-3.3887	NA	NA	-1	TCGA-24-2289
POLL	-	-0.825797	-3.3931	NA	NA	-1	TCGA-25-2042
POLL	-	-0.836533	-3.4382	427.062	-2.324	-1	TCGA-30-1718
POLL	-	-0.693518	-2.8379	489.139	-2.0251	-2	TCGA-24-1556
POMP	UMP1	0.560068	-3.0575	NA	NA	-1	TCGA-04-1331
POMP	UMP1	0.895118	-2.2388	NA	NA	-1	TCGA-04-1332
POMP	UMP1	0.884554	-2.2647	NA	NA	-1	TCGA-04-1336
POMP	UMP1	0.930442	-2.1525	NA	NA	-1	TCGA-04-1342
POMP	UMP1	0.728981	-2.6448	NA	NA	-1	TCGA-04-1343
POMP	UMP1	0.779824	-2.5206	NA	NA	-1	TCGA-04-1347
POMP	UMP1	0.95045	-2.1037	NA	NA	-1	TCGA-04-1361
POMP	UMP1	0.465754	-3.2879	NA	NA	-1	TCGA-04-1367
POMP	UMP1	0.743526	-2.6092	NA	NA	-1	TCGA-04-1525
POMP	UMP1	0.978315	-2.0356	NA	NA	-1	TCGA-04-1530
POMP	UMP1	0.838452	-2.3773	NA	NA	-1	TCGA-04-1646
POMP	UMP1	0.481098	-3.2504	NA	NA	-1	TCGA-04-1649
POMP	UMP1	0.0779385	-4.2355	NA	NA	-1	TCGA-04-1652
POMP	UMP1	0.804556	-2.4601	NA	NA	-1	TCGA-04-1655
POMP	UMP1	0.72724	-2.649	NA	NA	-1	TCGA-09-1661
POMP	UMP1	0.783663	-2.5112	1345.52	-0.8373	-1	TCGA-09-1673
POMP	UMP1	0.831389	-2.3946	913.08	-1.2956	-1	TCGA-09-1674
POMP	UMP1	0.865471	-2.3113	NA	NA	-1	TCGA-13-0724
POMP	UMP1	0.946606	-2.113	NA	NA	-1	TCGA-13-0726
POMP	UMP1	0.742004	-2.613	NA	NA	-1	TCGA-13-0751
POMP	UMP1	0.530025	-3.1309	NA	NA	-1	TCGA-13-0760
POMP	UMP1	0.519327	-3.157	NA	NA	-1	TCGA-13-0797
POMP	UMP1	0.928077	-2.1583	1381.7	-0.799	-1	TCGA-13-0799
POMP	UMP1	0.805375	-2.4581	NA	NA	-1	TCGA-13-0804
POMP	UMP1	0.415729	-3.4102	NA	NA	-1	TCGA-13-0883
POMP	UMP1	0.953652	-2.0958	NA	NA	-1	TCGA-13-0886
POMP	UMP1	0.989404	-2.0085	NA	NA	-1	TCGA-13-0904
POMP	UMP1	0.608873	-2.9382	NA	NA	-1	TCGA-13-0910
POMP	UMP1	0.928419	-2.1575	NA	NA	-2	TCGA-13-0923
POMP	UMP1	0.985549	-2.0179	1075.17	-1.1238	-1	TCGA-13-1403
POMP	UMP1	0.81007	-2.4466	NA	NA	-1	TCGA-13-1482
POMP	UMP1	0.974474	-2.045	NA	NA	-1	TCGA-13-1483
POMP	UMP1	0.863536	-2.316	NA	NA	-1	TCGA-13-1492
POMP	UMP1	0.693734	-2.7309	665.926	-1.5576	-1	TCGA-13-1511
POMP	UMP1	0.729066	-2.6446	NA	NA	-1	TCGA-23-1031
POMP	UMP1	0.878611	-2.2792	NA	NA	-1	TCGA-23-1110
POMP	UMP1	0.981334	-2.0282	1010.5	-1.1924	-1	TCGA-23-1114
POMP	UMP1	0.769178	-2.5466	NA	NA	-1	TCGA-23-1124
POMP	UMP1	0.871379	-2.2969	NA	NA	-1	TCGA-24-0966
POMP	UMP1	0.717953	-2.6717	NA	NA	-1	TCGA-24-1105
POMP	UMP1	0.877648	-2.2815	1161.73	-1.0321	-1	TCGA-24-1413
POMP	UMP1	0.850331	-2.3483	NA	NA	-1	TCGA-24-1426
POMP	UMP1	0.806504	-2.4554	537.81	-1.6933	-1	TCGA-24-1548
POMP	UMP1	0.930834	-2.1516	814.72	-1.3999	-1	TCGA-24-1551
POMP	UMP1	0.651387	-2.8344	416.086	-1.8223	-1	TCGA-24-1558
POMP	UMP1	0.578509	-3.0124	NA	NA	-1	TCGA-24-1614
POMP	UMP1	0.468995	-3.28	924.902	-1.2831	-1	TCGA-24-1616
POMP	UMP1	0.767875	-2.5497	607.477	-1.6195	-1	TCGA-25-1318
POMP	UMP1	0.860992	-2.3222	NA	NA	-1	TCGA-29-1698
POMP	UMP1	0.963974	-2.0706	1192.49	-0.9995	-1	TCGA-29-1711
POMP	UMP1	0.938932	-2.1318	811.837	-1.4029	-2	TCGA-29-2414
POMP	UMP1	0.620819	-2.9091	NA	NA	-1	TCGA-36-1569
POMP	UMP1	0.966013	-2.0656	1022.22	-1.18	-1	TCGA-36-1575
POMP	UMP1	0.905944	-2.2124	958.805	-1.2472	-1	TCGA-57-1584
PPP2R5E	RTS1	-0.0311409	-4.1302	NA	NA	-1	TCGA-61-1906
PPP2R5E	RTS1	-0.0592027	-4.2183	NA	NA	-1	TCGA-29-2434
PPP2R5E	RTS1	0.104465	-3.7042	NA	NA	-1	TCGA-13-0714
PPP2R5E	RTS1	0.113662	-3.6753	322.85	-2.4186	-1	TCGA-13-0799
PPP2R5E	RTS1	0.116044	-3.6678	NA	NA	-1	TCGA-10-0926
PPP2R5E	RTS1	0.174385	-3.4846	NA	NA	-1	TCGA-13-0923
PPP2R5E	RTS1	0.204001	-3.3916	358.654	-2.2262	-1	TCGA-13-0913
PPP2R5E	RTS1	-0.255513	-4.8349	NA	NA	-1	TCGA-13-2059
PPP2R5E	RTS1	0.257675	-3.223	NA	NA	-1	TCGA-13-0795
PPP2R5E	RTS1	0.273814	-3.1723	NA	NA	-1	TCGA-13-0794
PPP2R5E	RTS1	0.328302	-3.0011	NA	NA	-1	TCGA-13-0791
PPP2R5E	RTS1	0.34457	-2.95	473.123	-1.6111	-1	TCGA-29-1784
PPP2R5E	RTS1	0.367903	-2.8767	NA	NA	-1	TCGA-13-0886
PPP2R5E	RTS1	0.377961	-2.8452	NA	NA	-1	TCGA-61-1904
PPP2R5E	RTS1	0.389488	-2.8089	NA	NA	-1	TCGA-42-2591
PPP2R5E	RTS1	0.408908	-2.7479	NA	NA	-1	TCGA-04-1516
PPP2R5E	RTS1	0.414605	-2.7301	360.005	-2.219	-1	TCGA-25-2397
PPP2R5E	RTS1	0.418477	-2.7179	NA	NA	-1	TCGA-61-1915
PPP2R5E	RTS1	-0.418504	-5.3469	NA	NA	-1	TCGA-13-0760
PPP2R5E	RTS1	0.461694	-2.5821	NA	NA	-1	TCGA-13-0726
PPP2R5E	RTS1	0.463329	-2.577	486.967	-1.5367	-1	TCGA-04-1365
PPP2R5E	RTS1	0.466918	-2.5657	NA	NA	-1	TCGA-13-1482
PPP2R5E	RTS1	0.479267	-2.5269	NA	NA	-1	TCGA-13-0751
PPP2R5E	RTS1	0.481111	-2.5212	399.589	-2.0063	-1	TCGA-09-2048
PPP2R5E	RTS1	0.501111	-2.4583	310.106	-2.4871	-1	TCGA-09-2056
PPP2R5E	RTS1	0.504492	-2.4477	365.1	-2.1916	-1	TCGA-09-1673
PPP2R5E	RTS1	0.512114	-2.4238	NA	NA	-1	TCGA-61-1895
PPP2R5E	RTS1	0.516159	-2.4111	447.839	-1.747	-1	TCGA-61-1917
PPP2R5E	RTS1	0.521873	-2.3931	NA	NA	-1	TCGA-24-1614
PPP2R5E	RTS1	0.529471	-2.3693	NA	NA	-1	TCGA-24-1464
PPP2R5E	RTS1	0.534842	-2.3524	382.349	-2.0989	-1	TCGA-24-2262
PPP2R5E	RTS1	0.542811	-2.3274	NA	NA	-1	TCGA-13-0803
PPP2R5E	RTS1	0.543787	-2.3243	NA	NA	-1	TCGA-36-2548
PPP2R5E	RTS1	0.544868	-2.3209	NA	NA	-1	TCGA-24-1845
PPP2R5E	RTS1	0.549837	-2.3053	384.243	-2.0887	-1	TCGA-04-1348
PPP2R5E	RTS1	0.551309	-2.3007	288.889	-2.6011	-1	TCGA-13-0801
PPP2R5E	RTS1	0.566321	-2.2535	NA	NA	-1	TCGA-36-2552
PPP2R5E	RTS1	0.5688	-2.2457	NA	NA	-1	TCGA-25-1877
PPP2R5E	RTS1	0.601312	-2.1436	NA	NA	-1	TCGA-10-0938
PPP2R5E	RTS1	0.602942	-2.1385	NA	NA	-1	TCGA-36-2547
PPP2R5E	RTS1	0.604083	-2.1349	NA	NA	-1	TCGA-36-2538
PPP2R5E	RTS1	0.606731	-2.1266	NA	NA	-1	TCGA-13-0757
PPP2R5E	RTS1	0.619743	-2.0857	NA	NA	-1	TCGA-09-2053
PPP2R5E	RTS1	0.631678	-2.0482	NA	NA	-1	TCGA-04-1356
PPP2R5E	RTS1	0.638552	-2.0266	NA	NA	-1	TCGA-42-2589
PPP2R5E	RTS1	0.639341	-2.0241	NA	NA	-1	TCGA-13-1501
PPP2R5E	RTS1	0.644416	-2.0082	NA	NA	-1	TCGA-23-2643
PPP2R5E	RTS1	0.67875	-1.9004	227.941	-2.9286	-1	TCGA-13-0730
PPP2R5E	RTS1	0.701981	-1.8274	353.755	-2.2525	-1	TCGA-29-1694
PPP2R5E	RTS1	0.7254	-1.7538	310.304	-2.486	-1	TCGA-23-1026
PPP2R5E	RTS1	0.740504	-1.7064	340.945	-2.3214	-1	TCGA-61-2088
PPP2R5E	RTS1	0.77619	-1.5943	388.216	-2.0674	-1	TCGA-25-2392
PPP2R5E	RTS1	0.862406	-1.3235	365.911	-2.1872	-1	TCGA-24-1557
PPP2R5E	RTS1	0.883946	-1.2558	393.923	-2.0367	-1	TCGA-61-1918
PPP2R5E	RTS1	0.897645	-1.2128	320.267	-2.4325	-1	TCGA-24-1544
PPP2R5E	RTS1	0.967967	-0.9919	250.975	-2.8048	-1	TCGA-23-1027
PPP2R5E	RTS1	0.994982	-0.9071	321.806	-2.4242	-1	TCGA-09-0369
PPP2R5E	RTS1	1.10407	-0.5644	292.257	-2.583	-1	TCGA-23-1109
PPP2R5E	RTS1	0.146525	-3.5721	278.151	-2.6588	-2	TCGA-61-1728
PPP2R5E	RTS1	0.340292	-2.9635	382.586	-2.0976	-2	TCGA-13-1507
PRKD2	DUN1	-0.00344402	-2.1912	NA	NA	-1	TCGA-61-1915
PRKD2	DUN1	-0.00730833	-2.2004	1148.14	-1.353	-1	TCGA-25-1635
PRKD2	DUN1	0.0126475	-2.1529	929.561	-1.7699	-1	TCGA-24-1603
PRKD2	DUN1	0.0142787	-2.149	NA	NA	-1	TCGA-13-0794
PRKD2	DUN1	0.0193521	-2.1369	NA	NA	-1	TCGA-04-1353
PRKD2	DUN1	-0.0200576	-2.2308	NA	NA	-1	TCGA-24-1435
PRKD2	DUN1	0.0202121	-2.1349	1117.81	-1.4109	-1	TCGA-25-2409
PRKD2	DUN1	0.0212473	-2.1324	NA	NA	-1	TCGA-24-1463
PRKD2	DUN1	-0.0245831	-2.2416	789.5	-2.037	-1	TCGA-61-1725
PRKD2	DUN1	0.0275426	-2.1174	NA	NA	-1	TCGA-13-1404
PRKD2	DUN1	0.0316562	-2.1076	960.773	-1.7104	-1	TCGA-23-1026
PRKD2	DUN1	0.0332828	-2.1037	NA	NA	-1	TCGA-61-1901
PRKD2	DUN1	0.0410297	-2.0853	906.321	-1.8142	-1	TCGA-13-1497
PRKD2	DUN1	-0.0427871	-2.2849	NA	NA	-1	TCGA-09-1665
PRKD2	DUN1	0.0478994	-2.0689	1068.12	-1.5056	-1	TCGA-24-1474
PRKD2	DUN1	0.0617786	-2.0359	NA	NA	-1	TCGA-13-0792
PRKD2	DUN1	0.0621046	-2.0351	1028.5	-1.5812	-1	TCGA-04-1514
PRKD2	DUN1	-0.0622732	-2.3313	NA	NA	-1	TCGA-04-1654
PRKD2	DUN1	-0.067864	-2.3446	NA	NA	-1	TCGA-42-2589
PRKD2	DUN1	0.0690278	-2.0186	789.52	-2.037	-1	TCGA-61-2000
PRKD2	DUN1	0.0702739	-2.0156	676.146	-2.2532	-1	TCGA-30-1891
PRKD2	DUN1	0.070675	-2.0147	845.778	-1.9297	-1	TCGA-09-2056
PRKD2	DUN1	-0.0714463	-2.3532	NA	NA	-1	TCGA-59-2372
PRKD2	DUN1	0.0751302	-2.0041	NA	NA	-1	TCGA-13-1494
PRKD2	DUN1	-0.0820765	-2.3785	1168.24	-1.3147	-1	TCGA-36-1580
PRKD2	DUN1	-0.0875396	-2.3915	NA	NA	-1	TCGA-30-1887
PRKD2	DUN1	-0.0884484	-2.3937	823.922	-1.9714	-1	TCGA-13-0799
PRKD2	DUN1	-0.0944362	-2.4079	855.267	-1.9116	-1	TCGA-61-2102
PRKD2	DUN1	-0.0984168	-2.4174	618.023	-2.364	-1	TCGA-29-1696
PRKD2	DUN1	-0.10251	-2.4272	NA	NA	-1	TCGA-25-1878
PRKD2	DUN1	-0.104974	-2.433	789.079	-2.0378	-1	TCGA-31-1956
PRKD2	DUN1	-0.115988	-2.4593	905.2	-1.8164	-1	TCGA-24-1560
PRKD2	DUN1	-0.122875	-2.4757	992.442	-1.65	-1	TCGA-24-1467
PRKD2	DUN1	-0.13725	-2.5099	963.533	-1.7051	-1	TCGA-25-2400
PRKD2	DUN1	0.184274	-1.7441	737.899	-2.1354	-1	TCGA-20-1682
PRKD2	DUN1	-0.224968	-2.7188	NA	NA	-1	TCGA-36-2543
PRKD2	DUN1	-0.229261	-2.7291	798.198	-2.0204	-1	TCGA-36-1577
PRKD2	DUN1	-0.297532	-2.8917	NA	NA	-1	TCGA-13-0755
PRKD2	DUN1	-0.307983	-2.9166	867.016	-1.8892	-1	TCGA-61-1728
PRKD2	DUN1	0.330664	-1.3955	782.323	-2.0507	-1	TCGA-04-1364
PRKD2	DUN1	-0.386704	-3.104	NA	NA	-1	TCGA-25-1877
PRKD2	DUN1	-0.43779	-3.2257	NA	NA	-1	TCGA-30-1714
PRKD2	DUN1	-0.477411	-3.3201	NA	NA	-1	TCGA-04-1644
PRKD2	DUN1	-0.6184	-3.6559	367.498	-2.8418	-1	TCGA-09-2048
PRKD2	DUN1	-0.624237	-3.6698	NA	NA	-1	TCGA-61-1895
PRKD2	DUN1	-0.651786	-3.7354	NA	NA	-1	TCGA-29-1775
PRKD2	DUN1	-0.691096	-3.829	716.283	-2.1766	-1	TCGA-36-1574
PRKD2	DUN1	-0.0851191	-2.3857	819.884	-1.9791	-2	TCGA-30-1855
PRKD2	DUN1	-0.124076	-2.4785	886.23	-1.8525	-2	TCGA-24-1930
PRKD2	DUN1	-0.461798	-3.2829	NA	NA	-2	TCGA-24-1614
RAD17	RAD24	-0.0226659	-0.8001	340.969	-2.1987	-1	TCGA-23-2081
RAD17	RAD24	-0.0659188	-0.9081	294.544	-2.5208	-1	TCGA-09-2044
RAD17	RAD24	-0.0679582	-0.9132	356.435	-2.0914	-1	TCGA-61-1919
RAD17	RAD24	-0.0862554	-0.9589	311.243	-2.405	-1	TCGA-24-1423
RAD17	RAD24	-0.0978545	-0.9879	304.239	-2.4536	-1	TCGA-24-1428
RAD17	RAD24	-0.101533	-0.997	332.105	-2.2602	-1	TCGA-29-1688
RAD17	RAD24	-0.119889	-1.0429	367.405	-2.0152	-1	TCGA-09-1668
RAD17	RAD24	-0.1202	-1.0436	340.615	-2.2011	-1	TCGA-59-2351
RAD17	RAD24	-0.125048	-1.0558	341.69	-2.1937	-1	TCGA-24-1567
RAD17	RAD24	-0.151848	-1.1227	356.231	-2.0928	-1	TCGA-25-1635
RAD17	RAD24	-0.158345	-1.1389	340.093	-2.2048	-1	TCGA-25-2404
RAD17	RAD24	-0.160306	-1.1438	308.945	-2.4209	-1	TCGA-25-2392
RAD17	RAD24	-0.181277	-1.1962	290.919	-2.546	-1	TCGA-25-2397
RAD17	RAD24	-0.182232	-1.1985	307.931	-2.428	-1	TCGA-24-2035
RAD17	RAD24	-0.187145	-1.2108	285.255	-2.5853	-1	TCGA-24-2298
RAD17	RAD24	-0.187506	-1.2117	342.462	-2.1883	-1	TCGA-29-1696
RAD17	RAD24	-0.22753	-1.3116	312.226	-2.3981	-1	TCGA-24-1847
RAD17	RAD24	-0.238299	-1.3385	306.834	-2.4356	-1	TCGA-61-1998
RAD17	RAD24	-0.238686	-1.3395	325.379	-2.3069	-1	TCGA-59-2348
RAD17	RAD24	-0.253731	-1.3771	350.296	-2.134	-1	TCGA-24-1549
RAD17	RAD24	-0.25528	-1.3809	328.899	-2.2824	-1	TCGA-29-2414
RAD17	RAD24	-0.265638	-1.4068	358.572	-2.0765	-1	TCGA-13-1497
RAD17	RAD24	-0.27031	-1.4185	305.557	-2.4444	-1	TCGA-24-2271
RAD17	RAD24	-0.27224	-1.4233	345.994	-2.1638	-1	TCGA-24-2254
RAD17	RAD24	-0.320584	-1.544	340.304	-2.2033	-1	TCGA-29-1711
RAD17	RAD24	-0.322238	-1.5481	305.671	-2.4436	-1	TCGA-24-2024
RAD17	RAD24	-0.338538	-1.5888	328.217	-2.2872	-1	TCGA-20-1682
RAD17	RAD24	-0.340452	-1.5936	272.665	-2.6727	-1	TCGA-25-2409
RAD17	RAD24	-0.341528	-1.5963	330.128	-2.2739	-1	TCGA-24-1553
RAD17	RAD24	-0.361323	-1.6457	260.717	-2.7556	-1	TCGA-24-1558
RAD17	RAD24	-0.388478	-1.7135	318.953	-2.3515	-1	TCGA-29-1776
RAD17	RAD24	-0.394689	-1.729	234.406	-2.9382	-1	TCGA-29-2427
RAD17	RAD24	-0.395678	-1.7315	308.575	-2.4235	-1	TCGA-61-1743
RAD17	RAD24	-0.401613	-1.7463	249.675	-2.8322	-1	TCGA-23-1027
RAD17	RAD24	-0.409309	-1.7655	280.117	-2.621	-1	TCGA-25-1630
RAD17	RAD24	-0.413847	-1.7769	323.622	-2.3191	-1	TCGA-29-1705
RAD17	RAD24	-0.416769	-1.7842	275.166	-2.6553	-1	TCGA-09-1662
RAD17	RAD24	-0.419366	-1.7907	340.724	-2.2004	-1	TCGA-29-1781
RAD17	RAD24	-0.429203	-1.8152	184.353	-3.2855	-1	TCGA-23-1023
RAD17	RAD24	-0.43021	-1.8177	339.217	-2.2108	-1	TCGA-24-1550
RAD17	RAD24	-0.45113	-1.87	296.511	-2.5072	-1	TCGA-30-1891
RAD17	RAD24	-0.468809	-1.9141	246.507	-2.8542	-1	TCGA-61-2109
RAD17	RAD24	-0.483175	-1.95	288.614	-2.562	-1	TCGA-13-1405
RAD17	RAD24	-0.503909	-2.0018	NA	NA	-1	TCGA-61-1913
RAD17	RAD24	-0.507526	-2.0108	NA	NA	-1	TCGA-61-1901
RAD17	RAD24	-0.508042	-2.0121	NA	NA	-1	TCGA-13-1404
RAD17	RAD24	-0.513588	-2.0259	NA	NA	-1	TCGA-29-1768
RAD17	RAD24	-0.514438	-2.0281	344.573	-2.1737	-1	TCGA-09-0366
RAD17	RAD24	-0.516174	-2.0324	NA	NA	-1	TCGA-13-1510
RAD17	RAD24	-0.523517	-2.0507	NA	NA	-1	TCGA-04-1644
RAD17	RAD24	-0.524547	-2.0533	404.156	-1.7602	-1	TCGA-13-0913
RAD17	RAD24	-0.52835	-2.0628	NA	NA	-1	TCGA-30-1887
RAD17	RAD24	-0.530421	-2.068	NA	NA	-1	TCGA-36-2542
RAD17	RAD24	-0.534592	-2.0784	NA	NA	-1	TCGA-04-1646
RAD17	RAD24	-0.534728	-2.0787	NA	NA	-1	TCGA-13-0901
RAD17	RAD24	-0.541253	-2.095	NA	NA	-1	TCGA-24-1435
RAD17	RAD24	-0.543238	-2.1	NA	NA	-1	TCGA-23-1031
RAD17	RAD24	-0.543546	-2.1007	NA	NA	-1	TCGA-24-1425
RAD17	RAD24	-0.543652	-2.101	NA	NA	-1	TCGA-29-1777
RAD17	RAD24	-0.545999	-2.1069	NA	NA	-1	TCGA-13-0903
RAD17	RAD24	-0.552033	-2.1219	NA	NA	-1	TCGA-36-2545
RAD17	RAD24	-0.558112	-2.1371	311.1	-2.406	-1	TCGA-24-1103
RAD17	RAD24	-0.558199	-2.1373	282.657	-2.6033	-1	TCGA-24-0975
RAD17	RAD24	-0.559167	-2.1397	NA	NA	-1	TCGA-29-1764
RAD17	RAD24	-0.561559	-2.1457	341.272	-2.1966	-1	TCGA-29-1762
RAD17	RAD24	-0.562414	-2.1478	NA	NA	-1	TCGA-24-1923
RAD17	RAD24	-0.567813	-2.1613	NA	NA	-1	TCGA-13-1501
RAD17	RAD24	-0.570503	-2.168	NA	NA	-1	TCGA-13-0921
RAD17	RAD24	-0.5728	-2.1738	NA	NA	-1	TCGA-13-0725
RAD17	RAD24	-0.576298	-2.1825	NA	NA	-1	TCGA-61-2002
RAD17	RAD24	-0.580556	-2.1931	NA	NA	-1	TCGA-13-0908
RAD17	RAD24	-0.586249	-2.2074	249.802	-2.8313	-1	TCGA-09-2045
RAD17	RAD24	-0.593405	-2.2252	NA	NA	-1	TCGA-24-1614
RAD17	RAD24	-0.597076	-2.2344	346.262	-2.162	-1	TCGA-25-1318
RAD17	RAD24	-0.606241	-2.2573	NA	NA	-1	TCGA-13-0793
RAD17	RAD24	-0.607027	-2.2592	NA	NA	-1	TCGA-31-1946
RAD17	RAD24	-0.608016	-2.2617	NA	NA	-1	TCGA-04-1331
RAD17	RAD24	-0.61074	-2.2685	268.307	-2.7029	-1	TCGA-29-1694
RAD17	RAD24	-0.611768	-2.2711	NA	NA	-1	TCGA-13-2071
RAD17	RAD24	-0.614556	-2.278	NA	NA	-1	TCGA-13-1509
RAD17	RAD24	-0.618284	-2.2874	317.998	-2.3581	-1	TCGA-23-2084
RAD17	RAD24	-0.629492	-2.3153	392.591	-1.8405	-1	TCGA-29-1784
RAD17	RAD24	-0.630002	-2.3166	NA	NA	-1	TCGA-29-1769
RAD17	RAD24	-0.630045	-2.3167	325.524	-2.3059	-1	TCGA-31-1956
RAD17	RAD24	-0.630312	-2.3174	NA	NA	-1	TCGA-04-1349
RAD17	RAD24	-0.631062	-2.3193	NA	NA	-1	TCGA-13-0717
RAD17	RAD24	-0.634859	-2.3287	333.8	-2.2484	-1	TCGA-57-1584
RAD17	RAD24	-0.637738	-2.3359	NA	NA	-1	TCGA-13-0723
RAD17	RAD24	-0.646934	-2.3589	NA	NA	-1	TCGA-57-1585
RAD17	RAD24	-0.652233	-2.3721	NA	NA	-1	TCGA-09-1665
RAD17	RAD24	-0.658292	-2.3873	323.206	-2.322	-1	TCGA-13-0899
RAD17	RAD24	-0.662336	-2.3974	226.625	-2.9922	-1	TCGA-13-0801
RAD17	RAD24	-0.665451	-2.4051	NA	NA	-1	TCGA-04-1654
RAD17	RAD24	-0.667191	-2.4095	NA	NA	-1	TCGA-13-0885
RAD17	RAD24	-0.672997	-2.424	NA	NA	-1	TCGA-61-1906
RAD17	RAD24	-0.68751	-2.4602	NA	NA	-1	TCGA-13-0766
RAD17	RAD24	-0.698525	-2.4877	253.198	-2.8078	-1	TCGA-61-1725
RAD17	RAD24	-0.701701	-2.4956	NA	NA	-1	TCGA-13-0757
RAD17	RAD24	-0.709951	-2.5162	NA	NA	-1	TCGA-13-0923
RAD17	RAD24	-0.721886	-2.546	336.346	-2.2308	-1	TCGA-13-1403
RAD17	RAD24	-0.723892	-2.5511	NA	NA	-1	TCGA-04-1367
RAD17	RAD24	-0.72525	-2.5544	NA	NA	-1	TCGA-10-0935
RAD17	RAD24	-0.727333	-2.5596	287.781	-2.5678	-1	TCGA-04-1365
RAD17	RAD24	-0.72738	-2.5598	NA	NA	-1	TCGA-23-1117
RAD17	RAD24	-0.728238	-2.5619	NA	NA	-1	TCGA-23-1118
RAD17	RAD24	-0.729161	-2.5642	NA	NA	-1	TCGA-04-1336
RAD17	RAD24	-0.730772	-2.5682	NA	NA	-1	TCGA-13-0792
RAD17	RAD24	-0.737995	-2.5863	230.807	-2.9631	-1	TCGA-25-1625
RAD17	RAD24	-0.738269	-2.587	208.211	-3.1199	-1	TCGA-24-1850
RAD17	RAD24	-0.74259	-2.5977	NA	NA	-1	TCGA-13-0906
RAD17	RAD24	-0.742593	-2.5978	NA	NA	-1	TCGA-13-0887
RAD17	RAD24	-0.747503	-2.61	NA	NA	-1	TCGA-36-2534
RAD17	RAD24	-0.782677	-2.6978	NA	NA	-1	TCGA-30-1857
RAD17	RAD24	-0.792392	-2.7221	NA	NA	-1	TCGA-36-2544
RAD17	RAD24	-0.792921	-2.7234	NA	NA	-1	TCGA-13-1412
RAD17	RAD24	-0.794698	-2.7279	NA	NA	-1	TCGA-13-1482
RAD17	RAD24	-0.799383	-2.7396	NA	NA	-1	TCGA-13-0905
RAD17	RAD24	-0.799455	-2.7397	253.514	-2.8056	-1	TCGA-04-1362
RAD17	RAD24	-0.804254	-2.7517	NA	NA	-1	TCGA-24-1849
RAD17	RAD24	-0.816795	-2.783	NA	NA	-1	TCGA-04-1536
RAD17	RAD24	-0.817134	-2.7839	NA	NA	-1	TCGA-13-0795
RAD17	RAD24	-0.846718	-2.8577	307.601	-2.4302	-1	TCGA-13-0799
RAD17	RAD24	-0.856436	-2.882	NA	NA	-1	TCGA-36-2539
RAD17	RAD24	-0.859281	-2.8891	NA	NA	-1	TCGA-24-1431
RAD17	RAD24	-0.862322	-2.8967	NA	NA	-1	TCGA-20-1686
RAD17	RAD24	-0.870795	-2.9179	NA	NA	-1	TCGA-61-1895
RAD17	RAD24	-0.883632	-2.9499	NA	NA	-1	TCGA-13-0764
RAD17	RAD24	-0.884912	-2.9531	386.427	-1.8832	-1	TCGA-20-1687
RAD17	RAD24	-0.913512	-3.0245	NA	NA	-1	TCGA-10-0933
RAD17	RAD24	-0.929257	-3.0638	NA	NA	-1	TCGA-13-0804
RAD17	RAD24	-0.967121	-3.1584	271.259	-2.6824	-1	TCGA-10-0928
RAD17	RAD24	-0.980571	-3.192	NA	NA	-1	TCGA-13-0720
RAD17	RAD24	-1.02914	-3.3133	NA	NA	-1	TCGA-13-0751
RAD17	RAD24	-1.03675	-3.3323	NA	NA	-1	TCGA-10-0937
RAD17	RAD24	-1.04797	-3.3603	NA	NA	-1	TCGA-13-0797
RAD17	RAD24	-1.09656	-3.4816	271.686	-2.6795	-1	TCGA-13-0924
RAD17	RAD24	-1.1081	-3.5104	NA	NA	-1	TCGA-13-0761
RAD17	RAD24	-1.12076	-3.542	221.245	-3.0295	-1	TCGA-13-0890
RAD17	RAD24	-1.1357	-3.5793	NA	NA	-1	TCGA-13-0911
RAD17	RAD24	-1.16584	-3.6546	NA	NA	-1	TCGA-13-0794
RAD17	RAD24	-1.18372	-3.6992	NA	NA	-1	TCGA-13-0803
RAD17	RAD24	-1.20726	-3.758	NA	NA	-1	TCGA-13-0805
RAD17	RAD24	-1.28306	-3.9473	177.321	-3.3343	-1	TCGA-13-0897
RAD17	RAD24	-1.3502	-4.1149	NA	NA	-1	TCGA-24-0980
RAD17	RAD24	-1.39281	-4.2213	NA	NA	-1	TCGA-13-0760
RAD17	RAD24	-1.40707	-4.2569	NA	NA	-1	TCGA-13-2059
RAD17	RAD24	-1.54013	-4.5892	NA	NA	-1	TCGA-24-1466
RAD17	RAD24	-0.236776	-1.3347	352.251	-2.1204	-2	TCGA-24-1564
RAD17	RAD24	-0.310243	-1.5182	331.144	-2.2669	-2	TCGA-61-1918
RAD17	RAD24	-0.450128	-1.8675	296.612	-2.5065	-2	TCGA-23-1123
RAD17	RAD24	-0.48396	-1.9519	267.406	-2.7092	-2	TCGA-24-1924
RAD17	RAD24	-0.500409	-1.993	262.952	-2.7401	-2	TCGA-13-0893
RAD17	RAD24	-0.532711	-2.0737	289.219	-2.5578	-2	TCGA-29-1770
RAD17	RAD24	-0.533731	-2.0762	274.296	-2.6614	-2	TCGA-30-1718
RAD17	RAD24	-0.675928	-2.4313	315.322	-2.3767	-2	TCGA-25-1313
RAD17	RAD24	-0.737687	-2.5855	241.803	-2.8868	-2	TCGA-23-1026
RAD17	RAD24	-0.786408	-2.7072	230.656	-2.9642	-2	TCGA-24-1604
RAD17	RAD24	-0.893185	-2.9738	216.499	-3.0624	-2	TCGA-61-1917
RAD17	RAD24	-1.00963	-3.2645	NA	NA	-2	TCGA-23-1124
RAD17	RAD24	-1.09422	-3.4758	NA	NA	-2	TCGA-13-1488
RAD17	RAD24	-1.1063	-3.5059	324.624	-2.3121	-2	TCGA-13-0920
RAD17	RAD24	-1.27021	-3.9152	211.807	-3.095	-2	TCGA-24-1616
RAD17	RAD24	-1.33882	-4.0865	NA	NA	-2	TCGA-10-0934
RAD23B	RAD23	0.137446	-4.7836	NA	NA	-1	TCGA-36-2543
RAD23B	RAD23	0.311781	-4.2008	NA	NA	-1	TCGA-42-2590
RAD23B	RAD23	0.435701	-3.7865	NA	NA	-1	TCGA-36-2532
RAD23B	RAD23	0.447524	-3.747	NA	NA	-1	TCGA-24-1431
RAD23B	RAD23	0.451356	-3.7342	NA	NA	-1	TCGA-36-2552
RAD23B	RAD23	0.455375	-3.7207	NA	NA	-1	TCGA-36-2529
RAD23B	RAD23	0.467598	-3.6799	NA	NA	-1	TCGA-36-2533
RAD23B	RAD23	0.46956	-3.6733	NA	NA	-1	TCGA-42-2589
RAD23B	RAD23	0.483036	-3.6283	NA	NA	-1	TCGA-61-1915
RAD23B	RAD23	0.485503	-3.62	NA	NA	-1	TCGA-61-1904
RAD23B	RAD23	0.492214	-3.5976	2312.62	-2.8407	-1	TCGA-24-1413
RAD23B	RAD23	0.515259	-3.5205	NA	NA	-1	TCGA-61-2614
RAD23B	RAD23	0.554124	-3.3906	NA	NA	-1	TCGA-13-0760
RAD23B	RAD23	0.56517	-3.3537	NA	NA	-1	TCGA-61-2613
RAD23B	RAD23	0.576831	-3.3147	NA	NA	-1	TCGA-36-2537
RAD23B	RAD23	0.583643	-3.2919	2894.47	-2.09	-1	TCGA-24-1842
RAD23B	RAD23	0.594182	-3.2567	1389.75	-4.0315	-1	TCGA-61-1910
RAD23B	RAD23	0.595662	-3.2518	NA	NA	-1	TCGA-36-2547
RAD23B	RAD23	0.626013	-3.1503	NA	NA	-1	TCGA-36-2545
RAD23B	RAD23	0.627407	-3.1456	NA	NA	-1	TCGA-29-2434
RAD23B	RAD23	0.630739	-3.1345	NA	NA	-1	TCGA-61-1906
RAD23B	RAD23	0.693248	-2.9255	2135.92	-3.0687	-1	TCGA-24-2024
RAD23B	RAD23	0.713734	-2.857	NA	NA	-1	TCGA-13-2061
RAD23B	RAD23	0.716407	-2.8481	NA	NA	-1	TCGA-24-1845
RAD23B	RAD23	0.728949	-2.8062	NA	NA	-1	TCGA-29-2431
RAD23B	RAD23	0.730085	-2.8024	2585.81	-2.4882	-1	TCGA-61-1725
RAD23B	RAD23	0.734457	-2.7878	NA	NA	-1	TCGA-36-2544
RAD23B	RAD23	0.738441	-2.7744	NA	NA	-1	TCGA-04-1646
RAD23B	RAD23	0.742456	-2.761	NA	NA	-1	TCGA-42-2587
RAD23B	RAD23	0.744311	-2.7548	2271.87	-2.8933	-1	TCGA-24-2033
RAD23B	RAD23	0.750407	-2.7344	1902.55	-3.3698	-1	TCGA-09-2048
RAD23B	RAD23	0.76477	-2.6864	2565.51	-2.5144	-1	TCGA-61-2110
RAD23B	RAD23	0.769611	-2.6702	NA	NA	-1	TCGA-23-2641
RAD23B	RAD23	0.786352	-2.6143	1667.94	-3.6725	-1	TCGA-13-1403
RAD23B	RAD23	0.804326	-2.5542	2076.75	-3.1451	-1	TCGA-13-1410
RAD23B	RAD23	0.825469	-2.4835	2522.96	-2.5693	-1	TCGA-13-1507
RAD23B	RAD23	0.826645	-2.4796	NA	NA	-1	TCGA-29-1774
RAD23B	RAD23	0.8267	-2.4794	2179.53	-3.0125	-1	TCGA-61-2111
RAD23B	RAD23	0.827133	-2.4779	NA	NA	-1	TCGA-13-0757
RAD23B	RAD23	0.82936	-2.4705	NA	NA	-1	TCGA-29-1777
RAD23B	RAD23	0.839539	-2.4365	2420.23	-2.7019	-1	TCGA-13-2060
RAD23B	RAD23	0.847405	-2.4102	NA	NA	-1	TCGA-30-1857
RAD23B	RAD23	0.848665	-2.4059	3170.17	-1.7343	-1	TCGA-61-2009
RAD23B	RAD23	0.852956	-2.3916	NA	NA	-1	TCGA-13-0755
RAD23B	RAD23	0.859457	-2.3699	NA	NA	-1	TCGA-30-1714
RAD23B	RAD23	0.876088	-2.3143	NA	NA	-1	TCGA-13-0795
RAD23B	RAD23	0.878873	-2.305	NA	NA	-1	TCGA-13-0791
RAD23B	RAD23	0.882713	-2.2921	NA	NA	-1	TCGA-13-0714
RAD23B	RAD23	0.890499	-2.2661	1858.75	-3.4263	-1	TCGA-36-1578
RAD23B	RAD23	0.890604	-2.2657	NA	NA	-1	TCGA-25-1877
RAD23B	RAD23	0.891514	-2.2627	2743.16	-2.2852	-1	TCGA-61-2016
RAD23B	RAD23	0.894431	-2.253	3038.85	-1.9037	-1	TCGA-61-1917
RAD23B	RAD23	0.894811	-2.2517	2082.67	-3.1374	-1	TCGA-25-1631
RAD23B	RAD23	0.895884	-2.2481	3118.77	-1.8006	-1	TCGA-61-1733
RAD23B	RAD23	0.895975	-2.2478	NA	NA	-1	TCGA-59-2372
RAD23B	RAD23	0.897867	-2.2415	NA	NA	-1	TCGA-04-1652
RAD23B	RAD23	0.908837	-2.2048	1346.94	-4.0867	-1	TCGA-10-0936
RAD23B	RAD23	0.919629	-2.1687	3383.68	-1.4588	-1	TCGA-61-1995
RAD23B	RAD23	0.9231	-2.1571	NA	NA	-1	TCGA-23-1021
RAD23B	RAD23	0.923677	-2.1552	NA	NA	-1	TCGA-13-1409
RAD23B	RAD23	0.924483	-2.1525	NA	NA	-1	TCGA-23-2643
RAD23B	RAD23	0.928622	-2.1386	NA	NA	-1	TCGA-24-0979
RAD23B	RAD23	0.928818	-2.138	NA	NA	-1	TCGA-13-0768
RAD23B	RAD23	0.92958	-2.1354	2066.5	-3.1583	-1	TCGA-25-1871
RAD23B	RAD23	0.934778	-2.1181	2517.1	-2.5769	-1	TCGA-09-1674
RAD23B	RAD23	0.938925	-2.1042	2915.21	-2.0632	-1	TCGA-25-1312
RAD23B	RAD23	0.940676	-2.0984	NA	NA	-1	TCGA-29-2432
RAD23B	RAD23	0.944028	-2.0871	2145.62	-3.0562	-1	TCGA-25-1634
RAD23B	RAD23	0.950887	-2.0642	2730.08	-2.3021	-1	TCGA-29-2425
RAD23B	RAD23	0.956198	-2.0465	NA	NA	-1	TCGA-30-1866
RAD23B	RAD23	0.96377	-2.0211	2619.36	-2.445	-1	TCGA-25-1316
RAD23B	RAD23	0.966999	-2.0104	NA	NA	-1	TCGA-04-1349
RAD23B	RAD23	0.969273	-2.0028	2469.4	-2.6384	-1	TCGA-29-1693
RAD23B	RAD23	0.98647	-1.9453	2572.3	-2.5057	-1	TCGA-25-1314
RAD23B	RAD23	0.99257	-1.9249	2238.15	-2.9368	-1	TCGA-23-1111
RAD23B	RAD23	0.995297	-1.9157	2652.11	-2.4027	-1	TCGA-24-2261
RAD23B	RAD23	0.996336	-1.9123	2698.96	-2.3423	-1	TCGA-09-2056
RAD23B	RAD23	1.0049	-1.8837	2492	-2.6093	-1	TCGA-61-1741
RAD23B	RAD23	1.01412	-1.8528	2563.99	-2.5164	-1	TCGA-23-2077
RAD23B	RAD23	1.01633	-1.8454	2445.36	-2.6695	-1	TCGA-30-1860
RAD23B	RAD23	1.0288	-1.8038	2895.71	-2.0884	-1	TCGA-23-1123
RAD23B	RAD23	1.04278	-1.757	2784.06	-2.2325	-1	TCGA-24-1616
RAD23B	RAD23	1.04643	-1.7448	2610.53	-2.4564	-1	TCGA-24-1563
RAD23B	RAD23	1.05235	-1.725	2817.31	-2.1896	-1	TCGA-61-2098
RAD23B	RAD23	1.0536	-1.7209	1988.62	-3.2588	-1	TCGA-24-2023
RAD23B	RAD23	1.0559	-1.7132	2876.27	-2.1135	-1	TCGA-24-2026
RAD23B	RAD23	1.06561	-1.6807	2584.8	-2.4896	-1	TCGA-09-1667
RAD23B	RAD23	1.07285	-1.6565	2635.57	-2.424	-1	TCGA-61-2094
RAD23B	RAD23	1.08118	-1.6286	2689.08	-2.355	-1	TCGA-09-2054
RAD23B	RAD23	1.08661	-1.6105	2571.47	-2.5068	-1	TCGA-24-1436
RAD23B	RAD23	1.09103	-1.5957	2641.26	-2.4167	-1	TCGA-24-2035
RAD23B	RAD23	1.10326	-1.5548	2557.72	-2.5245	-1	TCGA-24-1924
RAD23B	RAD23	1.10574	-1.5465	2827.55	-2.1764	-1	TCGA-09-1666
RAD23B	RAD23	1.11305	-1.5221	2651.08	-2.404	-1	TCGA-36-1580
RAD23B	RAD23	1.15345	-1.387	2899.55	-2.0834	-1	TCGA-09-1669
RAD23B	RAD23	1.15877	-1.3692	2886.85	-2.0998	-1	TCGA-61-2097
RAD23B	RAD23	1.17046	-1.3302	2933.78	-2.0393	-1	TCGA-25-1323
RAD23B	RAD23	1.20218	-1.2241	2686.56	-2.3583	-1	TCGA-29-1699
RAD23B	RAD23	1.21734	-1.1735	2843.39	-2.1559	-1	TCGA-24-1562
RAD23B	RAD23	1.23515	-1.1139	2692.81	-2.3502	-1	TCGA-13-0801
RAD23B	RAD23	1.24705	-1.0741	2778.73	-2.2393	-1	TCGA-24-1930
[truncated: 1,004 more rows]

## Sheet: 3
Human Gene	Yeast Homolog	expr_array	zscore_array	expr_rnaseq	zscore_rnaseq	GISTIC Score	Sample Number
CCNH	CCL1	-0.752924	-2.3436	NA	NA	-1	TCGA-04-1331
CDK7	KIN28	-1.30729	-3.729	NA	NA	-1	TCGA-04-1331
DNAJA2	YDJ1	0.143931	-3.0154	NA	NA	-1	TCGA-04-1331
ERCC8	RAD28	-1.88	-2.1433	NA	NA	-1	TCGA-04-1331
GTF2H1	TFB1	-0.483372	-2.5944	NA	NA	-1	TCGA-04-1331
GTF2H5	TFB5	1.57556	-2.6402	NA	NA	-1	TCGA-04-1331
LIG3	-	-0.921522	-2.2064	NA	NA	-1	TCGA-04-1331
MMS19	MET18	0.32306	-2.6592	NA	NA	-1	TCGA-04-1331
POMP	UMP1	0.560068	-3.0575	NA	NA	-1	TCGA-04-1331
RAD17	RAD24	-0.608016	-2.2617	NA	NA	-1	TCGA-04-1331
RPA1	RFA1	1.46326	-2.4696	NA	NA	-1	TCGA-04-1331
ZSWIM7	SHU2	-1.43877	-2.9078	NA	NA	-1	TCGA-04-1331
CDK7	KIN28	-0.630319	-2.2254	NA	NA	-1	TCGA-04-1332
ERCC8	RAD28	-2.39749	-3.2305	NA	NA	-1	TCGA-04-1332
FZR1	CDH1	-1.34962	-3.6365	NA	NA	-1	TCGA-04-1332
MSH3	MSH3*	-0.335663	-2.062	NA	NA	-1	TCGA-04-1332
POMP	UMP1	0.895118	-2.2388	NA	NA	-1	TCGA-04-1332
CCNH	CCL1	-0.796736	-2.4531	NA	NA	-1	TCGA-04-1336
CDK7	KIN28	-0.606799	-2.1732	NA	NA	-1	TCGA-04-1336
DNAJA2	YDJ1	0.0500741	-3.2404	NA	NA	-1	TCGA-04-1336
ERCC8	RAD28	-2.31695	-3.0613	NA	NA	-1	TCGA-04-1336
MLH1	MLH1	-0.00762634	-2.0649	NA	NA	-1	TCGA-04-1336
POMP	UMP1	0.884554	-2.2647	NA	NA	-1	TCGA-04-1336
RAD17	RAD24	-0.729161	-2.5642	NA	NA	-1	TCGA-04-1336
RPA1	RFA1	1.52435	-2.3084	NA	NA	-1	TCGA-04-1336
TP53BP1	RAD9	0.135312	-2.2152	NA	NA	-1	TCGA-04-1336
UBR1	UBR1	-0.657929	-2.1419	NA	NA	-1	TCGA-04-1336
XRCC6	YKU70	2.24024	-2.1084	NA	NA	-1	TCGA-04-1336
LIG3	-	-1.41569	-3.3417	NA	NA	-1	TCGA-04-1337
ERCC1	RAD10	0.148028	-2.2154	NA	NA	-1	TCGA-04-1338
GTF2H1	TFB1	-0.36428	-2.2075	NA	NA	-1	TCGA-04-1338
RNASEH2B	RNH202	-1.18012	-2.1371	NA	NA	-1	TCGA-04-1338
SHPRH	RAD5	-0.764118	-2.0015	NA	NA	-1	TCGA-04-1338
ZSWIM7	SHU2	-1.18156	-2.4231	NA	NA	-1	TCGA-04-1338
DNAJA2	YDJ1	0.437521	-2.3114	NA	NA	-1	TCGA-04-1341
XRCC6	YKU70	2.19286	-2.2356	NA	NA	-1	TCGA-04-1341
CDK7	KIN28	-0.868623	-2.7547	NA	NA	-1	TCGA-04-1342
DNAJA2	YDJ1	0.0244127	-3.302	NA	NA	-1	TCGA-04-1342
ERCC8	RAD28	-2.35248	-3.136	NA	NA	-1	TCGA-04-1342
POMP	UMP1	0.930442	-2.1525	NA	NA	-1	TCGA-04-1342
DNAJA2	YDJ1	-0.389546	-4.2946	NA	NA	-1	TCGA-04-1343
POLI	RAD30	-1.27586	-2.7903	NA	NA	-1	TCGA-04-1343
POMP	UMP1	0.728981	-2.6448	NA	NA	-1	TCGA-04-1343
RPA1	RFA1	1.01867	-3.6423	NA	NA	-1	TCGA-04-1343
TP53BP1	RAD9	0.0164758	-2.5212	NA	NA	-1	TCGA-04-1343
UBR1	UBR1	-0.9008	-2.8518	NA	NA	-1	TCGA-04-1343
POLI	RAD30	-1.2103	-2.6675	NA	NA	-1	TCGA-04-1346
RAD23B	RAD23	0.555867	-3.3848	NA	NA	-2	TCGA-04-1346
XPA	RAD14	-0.963457	-3.4428	NA	NA	-2	TCGA-04-1346
ZSWIM7	SHU2	-1.23287	-2.5198	NA	NA	-1	TCGA-04-1346
GTF2H1	TFB1	-0.809175	-3.6528	NA	NA	-1	TCGA-04-1347
GTF2H5	TFB5	1.83728	-2.2066	NA	NA	-1	TCGA-04-1347
POLK	-	-1.19532	-2.0615	NA	NA	-1	TCGA-04-1347
POMP	UMP1	0.779824	-2.5206	NA	NA	-1	TCGA-04-1347
RRM1	RNR1	-0.227354	-2.3669	NA	NA	-1	TCGA-04-1347
XPA	RAD14	-0.548263	-2.3797	NA	NA	-1	TCGA-04-1347
XRCC6	YKU70	2.16712	-2.3047	NA	NA	-1	TCGA-04-1347
GTF2H5	TFB5	1.71996	-2.401	218.069	-1.2384	-1	TCGA-04-1348
PPP2R5E	RTS1	0.549837	-2.3053	384.243	-2.0887	-1	TCGA-04-1348
SHPRH	RAD5	-0.770193	-2.0179	120.064	-1.6669	-1	TCGA-04-1348
SMG6	EST1	-1.00791	-2.0541	420.812	-1.9913	-1	TCGA-04-1348
WRN	SGS1	-1.17035	-2.2219	131.756	-2.0707	-1	TCGA-04-1348
ZSWIM7	SHU2	-1.01983	-2.1182	102.597	-1.4338	-1	TCGA-04-1348
ATAD5	ELG1	-2.13221	-2.387	NA	NA	-1	TCGA-04-1349
CCNB1	CLB5	0.66584	-2.0713	NA	NA	-1	TCGA-04-1349
CCNH	CCL1	-0.757949	-2.3562	NA	NA	-1	TCGA-04-1349
DNAJA2	YDJ1	0.0679905	-3.1975	NA	NA	-1	TCGA-04-1349
ERCC8	RAD28	-2.21033	-2.8373	NA	NA	-1	TCGA-04-1349
MSH3	MSH3*	-0.346421	-2.0924	NA	NA	-1	TCGA-04-1349
POLK	-	-1.20218	-2.079	NA	NA	-1	TCGA-04-1349
RAD17	RAD24	-0.630312	-2.3174	NA	NA	-1	TCGA-04-1349
RAD23B	RAD23	0.966999	-2.0104	NA	NA	-1	TCGA-04-1349
RPA1	RFA1	1.21075	-3.1356	NA	NA	-1	TCGA-04-1349
RRM1	RNR1	-0.407559	-2.7255	NA	NA	-1	TCGA-04-1349
WRN	SGS1	-1.48129	-2.9413	NA	NA	-1	TCGA-04-1349
XRCC6	YKU70	2.0818	-2.5338	NA	NA	-1	TCGA-04-1349
ZSWIM7	SHU2	-1.21908	-2.4938	NA	NA	-1	TCGA-04-1349
POLK	-	-1.30487	-2.3411	NA	NA	-1	TCGA-04-1350
PRKD2	DUN1	0.0193521	-2.1369	NA	NA	-1	TCGA-04-1353
RPA1	RFA1	1.63494	-2.0167	NA	NA	-1	TCGA-04-1353
ZSWIM7	SHU2	-0.998524	-2.0781	NA	NA	-1	TCGA-04-1353
CCNH	CCL1	-1.04011	-3.061	NA	NA	-1	TCGA-04-1356
CDK7	KIN28	-0.783182	-2.565	NA	NA	-1	TCGA-04-1356
DNAJA2	YDJ1	0.210418	-2.856	NA	NA	-1	TCGA-04-1356
ERCC1	RAD10	0.139016	-2.2372	NA	NA	-1	TCGA-04-1356
GTF2H1	TFB1	-0.500432	-2.6498	NA	NA	-1	TCGA-04-1356
MLH1	MLH1	-0.0216667	-2.0963	NA	NA	-1	TCGA-04-1356
MSH3	MSH3*	-0.570001	-2.725	NA	NA	-1	TCGA-04-1356
POLI	RAD30	-0.863375	-2.0179	NA	NA	-1	TCGA-04-1356
PPP2R5E	RTS1	0.631678	-2.0482	NA	NA	-1	TCGA-04-1356
XPA	RAD14	-0.46247	-2.16	NA	NA	-1	TCGA-04-1356
XRCC6	YKU70	2.21983	-2.1632	NA	NA	-1	TCGA-04-1356
ZSWIM7	SHU2	-1.07781	-2.2275	NA	NA	-1	TCGA-04-1356
ATAD5	ELG1	-1.98202	-2.0518	46.875	-1.2409	-1	TCGA-04-1357
FZR1	CDH1	-0.983029	-2.3119	791.016	-1.5795	-1	TCGA-04-1357
RPA1	RFA1	1.78737	-1.6146	1128.91	-2.686	-1	TCGA-04-1357
WRN	SGS1	-1.23807	-2.3786	106.771	-2.3884	-1	TCGA-04-1357
XRCC6	YKU70	2.71603	-0.8308	3673.83	-2.0874	-1	TCGA-04-1357
BRCA1	-	-2.38222	-2.1234	NA	NA	-1	TCGA-04-1361
CDK7	KIN28	-1.01026	-3.0693	NA	NA	-1	TCGA-04-1361
ERCC6	RAD26	-1.04305	-2.3195	NA	NA	-1	TCGA-04-1361
ERCC8	RAD28	-2.20994	-2.8365	NA	NA	-1	TCGA-04-1361
GTF2H1	TFB1	-0.464784	-2.534	NA	NA	-1	TCGA-04-1361
LIG3	-	-0.884668	-2.1218	NA	NA	-1	TCGA-04-1361
MSH3	MSH3*	-0.371338	-2.1629	NA	NA	-1	TCGA-04-1361
POMP	UMP1	0.95045	-2.1037	NA	NA	-1	TCGA-04-1361
RNASEH2B	RNH202	-1.15232	-2.0798	NA	NA	-1	TCGA-04-1361
SHPRH	RAD5	-0.896594	-2.3587	NA	NA	-1	TCGA-04-1361
XRCC4	LIF1*	-1.72103	-2.2443	NA	NA	-1	TCGA-04-1361
CDK7	KIN28	-1.04436	-3.1451	131.722	-2.4409	-1	TCGA-04-1362
DNAJA2	YDJ1	0.572263	-1.9884	663.903	-2.8317	-1	TCGA-04-1362
ERCC1	RAD10	-0.210299	-3.0841	544.003	-1.8922	-1	TCGA-04-1362
LIG3	-	-0.880145	-2.1114	398.805	-1.8132	-1	TCGA-04-1362
RAD17	RAD24	-0.799455	-2.7397	253.514	-2.8056	-1	TCGA-04-1362
SHPRH	RAD5	-0.775945	-2.0334	137.215	-1.4711	-1	TCGA-04-1362
TOP3A	TOP3	-1.66884	-2.3728	225.383	-1.3279	-1	TCGA-04-1362
ERCC1	RAD10	-0.0172565	-2.6161	825.362	-1.3347	-1	TCGA-04-1364
PRKD2	DUN1	0.330664	-1.3955	782.323	-2.0507	-1	TCGA-04-1364
CCNH	CCL1	-1.08087	-3.1628	231.825	-1.8195	-1	TCGA-04-1365
CDK7	KIN28	-1.13578	-3.3481	295.314	-1.5206	-1	TCGA-04-1365
ERCC1	RAD10	0.0167863	-2.5336	775.468	-1.4335	-1	TCGA-04-1365
MLH1	MLH1	-0.118749	-2.3133	273.919	-1.9763	-1	TCGA-04-1365
MSH3	MSH3*	-0.552899	-2.6766	268.383	-2.0157	-1	TCGA-04-1365
POLK	-	-1.3442	-2.4415	263.372	-1.5266	-1	TCGA-04-1365
PPP2R5E	RTS1	0.463329	-2.577	486.967	-1.5367	-1	TCGA-04-1365
RAD17	RAD24	-0.727333	-2.5596	287.781	-2.5678	-1	TCGA-04-1365
RPA1	RFA1	1.84752	-1.456	1480.79	-2.0332	-1	TCGA-04-1365
WRN	SGS1	-1.11183	-2.0866	159.409	-1.7191	-1	TCGA-04-1365
ZSWIM7	SHU2	-1.257	-2.5653	129.908	-1.2528	-1	TCGA-04-1365
CCNB1	CLB5	0.306845	-2.5266	NA	NA	-1	TCGA-04-1367
CDK7	KIN28	-1.02119	-3.0936	NA	NA	-1	TCGA-04-1367
DNAJA2	YDJ1	0.130209	-3.0483	NA	NA	-1	TCGA-04-1367
ERCC1	RAD10	0.123838	-2.274	NA	NA	-1	TCGA-04-1367
GTF2H1	TFB1	-0.407183	-2.3469	NA	NA	-1	TCGA-04-1367
GTF2H5	TFB5	1.81297	-2.2469	NA	NA	-1	TCGA-04-1367
MMS19	MET18	0.582199	-2.0529	NA	NA	-1	TCGA-04-1367
POLL	-	-0.597331	-2.4342	NA	NA	-1	TCGA-04-1367
POMP	UMP1	0.465754	-3.2879	NA	NA	-1	TCGA-04-1367
RAD17	RAD24	-0.723892	-2.5511	NA	NA	-1	TCGA-04-1367
RPA1	RFA1	0.636458	-4.6505	NA	NA	-1	TCGA-04-1367
TP53BP1	RAD9	0.0375951	-2.4668	NA	NA	-1	TCGA-04-1367
UBR1	UBR1	-0.97902	-3.0805	NA	NA	-1	TCGA-04-1367
XRCC6	YKU70	2.07703	-2.5466	NA	NA	-1	TCGA-04-1367
ZSWIM7	SHU2	-1.79141	-3.5725	NA	NA	-1	TCGA-04-1367
FZR1	CDH1	-1.41513	-3.8732	605.93	-2.1218	-1	TCGA-04-1514
PRKD2	DUN1	0.0621046	-2.0351	1028.5	-1.5812	-1	TCGA-04-1514
XRCC6	YKU70	2.6355	-1.047	2606.79	-2.8338	-1	TCGA-04-1514
CDK7	KIN28	-0.532908	-2.0091	NA	NA	-1	TCGA-04-1516
MLH1	MLH1	-0.0867354	-2.2417	NA	NA	-2	TCGA-04-1516
MSH3	MSH3*	-0.689787	-3.0638	NA	NA	-1	TCGA-04-1516
PPP2R5E	RTS1	0.408908	-2.7479	NA	NA	-1	TCGA-04-1516
XRCC4	LIF1*	-1.67026	-2.139	NA	NA	-1	TCGA-04-1516
CCNH	CCL1	-0.638078	-2.0567	NA	NA	-1	TCGA-04-1517
GTF2H1	TFB1	-0.450025	-2.486	NA	NA	-1	TCGA-04-1517
ZSWIM7	SHU2	-1.471	-2.9686	NA	NA	-1	TCGA-04-1517
CCNB1	CLB5	0.659206	-2.0797	386.738	-1.4976	-1	TCGA-04-1519
ERCC1	RAD10	0.173047	-2.1547	858.478	-1.2691	-1	TCGA-04-1519
RAD23B	RAD23	1.35715	-0.7061	2809.08	-2.2002	-1	TCGA-04-1519
RAD51	RAD51	-1.54922	-2.047	53.8496	-1.4719	-1	TCGA-04-1519
XRCC6	YKU70	2.67051	-0.953	3097.91	-2.4903	-1	TCGA-04-1519
ZSWIM7	SHU2	-1.18631	-2.432	125.394	-1.2828	-1	TCGA-04-1519
DNAJA2	YDJ1	0.553872	-2.0325	NA	NA	-1	TCGA-04-1525
ERCC1	RAD10	-0.229339	-3.1303	NA	NA	-1	TCGA-04-1525
FZR1	CDH1	-0.981472	-2.3063	NA	NA	-1	TCGA-04-1525
POMP	UMP1	0.743526	-2.6092	NA	NA	-1	TCGA-04-1525
RPA1	RFA1	1.61517	-2.0689	NA	NA	-1	TCGA-04-1525
XPA	RAD14	-0.403623	-2.0094	NA	NA	-1	TCGA-04-1525
DNAJA2	YDJ1	0.449498	-2.2827	NA	NA	-1	TCGA-04-1530
ERCC1	RAD10	0.198564	-2.0929	NA	NA	-1	TCGA-04-1530
FZR1	CDH1	-0.978601	-2.2959	NA	NA	-1	TCGA-04-1530
GTF2H5	TFB5	1.74913	-2.3527	NA	NA	-1	TCGA-04-1530
POLI	RAD30	-0.859101	-2.0099	NA	NA	-1	TCGA-04-1530
POMP	UMP1	0.978315	-2.0356	NA	NA	-1	TCGA-04-1530
WRN	SGS1	-1.23874	-2.3802	NA	NA	-2	TCGA-04-1530
CCNH	CCL1	-0.739643	-2.3105	NA	NA	-1	TCGA-04-1536
ERCC8	RAD28	-1.8181	-2.0132	NA	NA	-1	TCGA-04-1536
MMS19	MET18	0.423766	-2.4236	NA	NA	-1	TCGA-04-1536
PBRM1	RSC2	-0.0505475	-2.0197	NA	NA	-1	TCGA-04-1536
POLI	RAD30	-1.82882	-3.8257	NA	NA	-1	TCGA-04-1536
RAD17	RAD24	-0.816795	-2.783	NA	NA	-1	TCGA-04-1536
TP53BP1	RAD9	-0.468597	-3.7704	NA	NA	-1	TCGA-04-1536
CCNH	CCL1	-1.10697	-3.2281	NA	NA	-2	TCGA-04-1542
MSH3	MSH3*	-0.762442	-3.2694	NA	NA	-2	TCGA-04-1542
POLK	-	-1.75479	-3.4894	NA	NA	-1	TCGA-04-1542
RNASEH2B	RNH202	-1.15882	-2.0932	NA	NA	-1	TCGA-04-1542
ERCC1	RAD10	0.0807151	-2.3786	NA	NA	-1	TCGA-04-1638
GTF2H5	TFB5	1.95363	-2.0138	NA	NA	-1	TCGA-04-1638
ZSWIM7	SHU2	-1.44727	-2.9239	NA	NA	-1	TCGA-04-1638
PALB2	-	-0.390221	-2.5239	NA	NA	-1	TCGA-04-1644
PRKD2	DUN1	-0.477411	-3.3201	NA	NA	-1	TCGA-04-1644
RAD17	RAD24	-0.523517	-2.0507	NA	NA	-1	TCGA-04-1644
ZSWIM7	SHU2	-1.26297	-2.5765	NA	NA	-1	TCGA-04-1644
ATAD5	ELG1	-2.40881	-3.0044	NA	NA	-1	TCGA-04-1646
CCNB1	CLB5	0.495801	-2.287	NA	NA	-1	TCGA-04-1646
CCNH	CCL1	-0.808859	-2.4834	NA	NA	-1	TCGA-04-1646
CDK7	KIN28	-0.551342	-2.05	NA	NA	-1	TCGA-04-1646
ERCC6	RAD26	-1.21217	-2.7442	NA	NA	-1	TCGA-04-1646
GTF2H1	TFB1	-0.604259	-2.9871	NA	NA	-1	TCGA-04-1646
POLK	-	-1.73062	-3.4277	NA	NA	-1	TCGA-04-1646
POMP	UMP1	0.838452	-2.3773	NA	NA	-1	TCGA-04-1646
RAD17	RAD24	-0.534592	-2.0784	NA	NA	-1	TCGA-04-1646
RAD23B	RAD23	0.738441	-2.7744	NA	NA	-1	TCGA-04-1646
RPA1	RFA1	1.4876	-2.4053	NA	NA	-1	TCGA-04-1646
RRM1	RNR1	-0.327943	-2.567	NA	NA	-1	TCGA-04-1646
SHPRH	RAD5	-0.851311	-2.2366	NA	NA	-1	TCGA-04-1646
TP53BP1	RAD9	0.0575438	-2.4154	NA	NA	-1	TCGA-04-1646
UBR1	UBR1	-0.774382	-2.4823	NA	NA	-1	TCGA-04-1646
XPA	RAD14	-0.839952	-3.1266	NA	NA	-1	TCGA-04-1646
XRCC4	LIF1*	-1.66913	-2.1367	NA	NA	-1	TCGA-04-1646
XRCC6	YKU70	2.04787	-2.6249	NA	NA	-1	TCGA-04-1646
ZSWIM7	SHU2	-1.30321	-2.6523	NA	NA	-1	TCGA-04-1646
ERCC1	RAD10	-0.372379	-3.4771	NA	NA	-1	TCGA-04-1648
ERCC8	RAD28	-1.85587	-2.0926	NA	NA	-1	TCGA-04-1648
FZR1	CDH1	-1.25591	-3.2979	NA	NA	-1	TCGA-04-1648
LIG3	-	-1.23365	-2.9234	NA	NA	-1	TCGA-04-1648
MMS19	MET18	0.00409869	-3.4054	NA	NA	-1	TCGA-04-1648
MSH3	MSH3*	-0.421733	-2.3055	NA	NA	-1	TCGA-04-1648
POLL	-	-0.58157	-2.368	NA	NA	-1	TCGA-04-1648
RAD51	RAD51	-1.56034	-2.0705	NA	NA	-1	TCGA-04-1648
RNASEH2B	RNH202	-1.56593	-2.9329	NA	NA	-1	TCGA-04-1648
RRM1	RNR1	-0.154361	-2.2216	NA	NA	-1	TCGA-04-1648
CCNB1	CLB5	0.323523	-2.5055	NA	NA	-1	TCGA-04-1649
CDK7	KIN28	-0.675668	-2.3262	NA	NA	-1	TCGA-04-1649
DNAJA2	YDJ1	-0.631454	-4.8746	NA	NA	-1	TCGA-04-1649
ERCC8	RAD28	-2.02038	-2.4382	NA	NA	-1	TCGA-04-1649
GTF2H1	TFB1	-0.377251	-2.2496	NA	NA	-1	TCGA-04-1649
MMS19	MET18	0.101377	-3.1778	NA	NA	-1	TCGA-04-1649
POLL	-	-0.501119	-2.0303	NA	NA	-1	TCGA-04-1649
POMP	UMP1	0.481098	-3.2504	NA	NA	-1	TCGA-04-1649
RPA1	RFA1	0.686786	-4.5177	NA	NA	-1	TCGA-04-1649
RRM1	RNR1	-0.400752	-2.7119	NA	NA	-1	TCGA-04-1649
XRCC6	YKU70	1.9841	-2.7962	NA	NA	-1	TCGA-04-1649
BRCA1	-	-2.32001	-2.0128	NA	NA	-1	TCGA-04-1651
MSH3	MSH3*	-0.49741	-2.5196	NA	NA	-1	TCGA-04-1651
RPA1	RFA1	1.08295	-3.4727	NA	NA	-1	TCGA-04-1651
XRCC4	LIF1*	-1.8722	-2.5576	NA	NA	-1	TCGA-04-1651
ZSWIM7	SHU2	-1.04265	-2.1613	NA	NA	-1	TCGA-04-1651
GTF2H5	TFB5	0.423145	-4.5498	NA	NA	-1	TCGA-04-1652
POMP	UMP1	0.0779385	-4.2355	NA	NA	-1	TCGA-04-1652
RAD23B	RAD23	0.897867	-2.2415	NA	NA	-1	TCGA-04-1652
RPA1	RFA1	-0.0308823	-6.4107	NA	NA	-1	TCGA-04-1652
TP53BP1	RAD9	-0.0459266	-2.6819	NA	NA	-1	TCGA-04-1652
XRCC6	YKU70	1.67923	-3.6148	NA	NA	-1	TCGA-04-1652
ZSWIM7	SHU2	-1.13881	-2.3425	NA	NA	-1	TCGA-04-1652
MMS19	MET18	0.00476801	-3.4038	NA	NA	-1	TCGA-04-1654
POLL	-	-0.50296	-2.038	NA	NA	-1	TCGA-04-1654
PRKD2	DUN1	-0.0622732	-2.3313	NA	NA	-1	TCGA-04-1654
RAD17	RAD24	-0.665451	-2.4051	NA	NA	-1	TCGA-04-1654
XPA	RAD14	-0.716552	-2.8106	NA	NA	-1	TCGA-04-1654
GTF2H1	TFB1	-0.321808	-2.0695	NA	NA	-1	TCGA-04-1655
POMP	UMP1	0.804556	-2.4601	NA	NA	-1	TCGA-04-1655
XRCC6	YKU70	2.21626	-2.1728	NA	NA	-1	TCGA-04-1655
MSH3	MSH3*	0.110566	-0.7996	265.231	-2.0416	-1	TCGA-09-0364
CDK7	KIN28	-0.653479	-2.2769	318.872	-1.3881	-1	TCGA-09-0366
DNAJA2	YDJ1	0.518908	-2.1163	1162.68	-1.3274	-1	TCGA-09-0366
ERCC8	RAD28	-0.882238	-0.047	84.1531	-2.0475	-1	TCGA-09-0366
GTF2H1	TFB1	-0.346238	-2.1489	417.126	-1.9964	-1	TCGA-09-0366
MMS19	MET18	0.225565	-2.8873	1129.47	-1.3882	-1	TCGA-09-0366
MSH3	MSH3*	-0.150218	-1.5374	237.448	-2.2692	-1	TCGA-09-0366
RAD17	RAD24	-0.514438	-2.0281	344.573	-2.1737	-1	TCGA-09-0366
RNASEH2B	RNH202	-1.39543	-2.5812	213.339	-1.6941	-1	TCGA-09-0366
RPA1	RFA1	1.31871	-2.8508	1881.84	-1.2892	-1	TCGA-09-0366
RRM1	RNR1	-0.392291	-2.6951	486.951	-1.6587	-1	TCGA-09-0366
WRN	SGS1	-1.02044	-1.8751	125.092	-2.1554	-1	TCGA-09-0366
ATAD5	ELG1	-2.32964	-2.8277	12.2842	-1.8144	-1	TCGA-09-0367
BRCA1	-	-2.31939	-2.0117	5.9303	-1.2804	-1	TCGA-09-0367
BRCA2	-	-2.23621	-2.0752	40.665	-1.5394	-1	TCGA-09-0367
CCNH	CCL1	-0.713115	-2.2442	599.043	0.6715	-1	TCGA-09-0367
ERCC6	RAD26	-0.964153	-2.1214	111.609	-1.9058	-1	TCGA-09-0367
GTF2H1	TFB1	-0.489644	-2.6148	376.152	-2.2246	-1	TCGA-09-0367
MSH3	MSH3*	-0.108816	-1.4202	200.703	-2.5702	-1	TCGA-09-0367
PBRM1	RSC2	-0.0553987	-2.0305	381.235	-2.0599	-1	TCGA-09-0367
RAD23B	RAD23	1.49004	-0.2618	2554.7	-2.5284	-1	TCGA-09-0367
REV3L	REV3*	-0.882307	-2.2116	192.735	-1.4678	-1	TCGA-09-0367
RPA1	RFA1	0.988329	-3.7223	1990.47	-1.0877	-1	TCGA-09-0367
RRM1	RNR1	-0.824519	-3.5552	527.798	-1.575	-1	TCGA-09-0367
SHPRH	RAD5	-0.774908	-2.0306	118.39	-1.686	-1	TCGA-09-0367
SMG6	EST1	-0.558044	-0.9467	378.27	-2.1265	-1	TCGA-09-0367
TP53BP1	RAD9	0.159634	-2.1525	633.697	-1.4691	-1	TCGA-09-0367
UBR1	UBR1	-0.613818	-2.0129	319.814	-1.0857	-1	TCGA-09-0367
WRN	SGS1	-0.919444	-1.6415	89.802	-2.6041	-1	TCGA-09-0367
XRCC6	YKU70	1.77386	-3.3607	5325	-0.9325	-1	TCGA-09-0367
GTF2H1	TFB1	-0.325097	-2.0802	326.798	-2.4995	-1	TCGA-09-0369
MSH3	MSH3*	-0.418282	-2.2957	161.323	-2.8928	-1	TCGA-09-0369
PPP2R5E	RTS1	0.994982	-0.9071	321.806	-2.4242	-1	TCGA-09-0369
RAD23B	RAD23	2.06147	1.6485	2812.28	-2.196	-1	TCGA-09-0369
RPA1	RFA1	1.47192	-2.4467	2032.14	-1.0104	-1	TCGA-09-0369
XRCC6	YKU70	1.99718	-2.761	5014.13	-1.1499	-1	TCGA-09-0369
FZR1	CDH1	-0.991617	-2.3429	NA	NA	-2	TCGA-09-1659
CCNB1	CLB5	-0.141677	-3.0955	NA	NA	-1	TCGA-09-1661
DNAJA2	YDJ1	-0.0100312	-3.3846	NA	NA	-1	TCGA-09-1661
ERCC8	RAD28	-1.89958	-2.1844	NA	NA	-1	TCGA-09-1661
MSH3	MSH3*	-0.392258	-2.2221	NA	NA	-1	TCGA-09-1661
POMP	UMP1	0.72724	-2.649	NA	NA	-1	TCGA-09-1661
RAD51	RAD51	-1.95204	-2.8975	NA	NA	-1	TCGA-09-1661
RRM1	RNR1	-0.237814	-2.3877	NA	NA	-1	TCGA-09-1661
TP53BP1	RAD9	-0.124632	-2.8846	NA	NA	-1	TCGA-09-1661
XPA	RAD14	-0.605342	-2.5259	NA	NA	-1	TCGA-09-1661
GTF2H5	TFB5	1.77992	-2.3016	188.257	-1.3133	-1	TCGA-09-1662
POLK	-	-0.915324	-1.3469	174.253	-2.1768	-1	TCGA-09-1662
RAD17	RAD24	-0.416769	-1.7842	275.166	-2.6553	-1	TCGA-09-1662
CDK7	KIN28	-0.691624	-2.3616	NA	NA	-1	TCGA-09-1665
ERCC1	RAD10	-0.857604	-4.6534	NA	NA	-1	TCGA-09-1665
ERCC8	RAD28	-2.35299	-3.137	NA	NA	-1	TCGA-09-1665
FZR1	CDH1	-0.935777	-2.1412	NA	NA	-1	TCGA-09-1665
MMS19	MET18	-0.191639	-3.8633	NA	NA	-1	TCGA-09-1665
POLL	-	-0.66258	-2.708	NA	NA	-1	TCGA-09-1665
PRKD2	DUN1	-0.0427871	-2.2849	NA	NA	-1	TCGA-09-1665
RAD17	RAD24	-0.652233	-2.3721	NA	NA	-1	TCGA-09-1665
RPA1	RFA1	1.0838	-3.4705	NA	NA	-1	TCGA-09-1665
ZSWIM7	SHU2	-1.30083	-2.6479	NA	NA	-1	TCGA-09-1665
CCNH	CCL1	-0.622044	-2.0167	285.06	-1.4583	-1	TCGA-09-1666
ERCC6	RAD26	-1.41859	-3.2624	86.1811	-2.1759	-1	TCGA-09-1666
FZR1	CDH1	-0.566175	-0.8057	610.943	-2.1071	-1	TCGA-09-1666
GTF2H1	TFB1	-0.707092	-3.3211	452.83	-1.7976	-1	TCGA-09-1666
MMS19	MET18	0.531526	-2.1715	829.811	-1.9243	-1	TCGA-09-1666
MSH3	MSH3*	-0.371342	-2.1629	250.849	-2.1594	-1	TCGA-09-1666
POLL	-	-0.63337	-2.5854	485.653	-2.0419	-1	TCGA-09-1666
RAD23B	RAD23	1.10574	-1.5465	2827.55	-2.1764	-1	TCGA-09-1666
RPA1	RFA1	1.77029	-1.6597	1445.28	-2.0991	-1	TCGA-09-1666
SHPRH	RAD5	-0.772578	-2.0243	95.5736	-1.9464	-1	TCGA-09-1666
WRN	SGS1	-1.09417	-2.0457	196.981	-1.2414	-1	TCGA-09-1666
RAD23B	RAD23	1.06561	-1.6807	2584.8	-2.4896	-1	TCGA-09-1667
XPA	RAD14	-0.401704	-2.0045	107.629	-1.7328	-1	TCGA-09-1667
ERCC8	RAD28	-2.26023	-2.9421	80.2638	-2.1416	-1	TCGA-09-1668
GTF2H1	TFB1	-0.372451	-2.234	400.188	-2.0908	-1	TCGA-09-1668
MMS19	MET18	0.196746	-2.9547	952.991	-1.7039	-1	TCGA-09-1668
MSH3	MSH3*	-0.446747	-2.3763	229.162	-2.3371	-1	TCGA-09-1668
POLL	-	-0.779948	-3.2007	376.004	-2.5699	-1	TCGA-09-1668
RAD17	RAD24	-0.119889	-1.0429	367.405	-2.0152	-1	TCGA-09-1668
RAD23B	RAD23	1.15345	-1.387	2899.55	-2.0834	-1	TCGA-09-1669
TP53BP1	RAD9	-0.136565	-2.9153	522.768	-1.718	-1	TCGA-09-1669
UBR1	UBR1	-0.47027	-1.5933	211.607	-2.0345	-1	TCGA-09-1669
FZR1	CDH1	-0.259485	0.3024	608.453	-2.1144	-1	TCGA-09-1670
ZSWIM7	SHU2	-1.25189	-2.5556	140.282	-1.1841	-1	TCGA-09-1670
ERCC1	RAD10	-0.0636803	-2.7286	473.56	-2.0318	-1	TCGA-09-1673
LIG3	-	-0.893806	-2.1427	496.519	-1.4055	-1	TCGA-09-1673
POMP	UMP1	0.783663	-2.5112	1345.52	-0.8373	-1	TCGA-09-1673
PPP2R5E	RTS1	0.504492	-2.4477	365.1	-2.1916	-1	TCGA-09-1673
FZR1	CDH1	-1.24225	-3.2485	1084.16	-0.7206	-1	TCGA-09-1674
GTF2H1	TFB1	-0.550752	-2.8133	393.214	-2.1296	-1	TCGA-09-1674
GTF2H2	SSL1	-0.383354	-2.0914	88.8545	-0.8195	-1	TCGA-09-1674
POMP	UMP1	0.831389	-2.3946	913.08	-1.2956	-1	TCGA-09-1674
RAD23B	RAD23	0.934778	-2.1181	2517.1	-2.5769	-1	TCGA-09-1674
FZR1	CDH1	-0.619219	-0.9974	592.341	-2.1616	-1	TCGA-09-2044
RAD17	RAD24	-0.0659188	-0.9081	294.544	-2.5208	-1	TCGA-09-2044
REV3L	REV3*	-0.837235	-2.1264	145.498	-1.6801	-1	TCGA-09-2044
SHPRH	RAD5	-1.16015	-3.0694	100.594	-1.8891	-1	TCGA-09-2044
SMG6	EST1	-1.40989	-3.0437	214.402	-2.6471	-1	TCGA-09-2044
UBR1	UBR1	-0.681641	-2.2112	242.792	-1.7611	-1	TCGA-09-2044
ATAD5	ELG1	-2.18648	-2.5082	28.5488	-1.5448	-1	TCGA-09-2045
CCNB1	CLB5	0.564055	-2.2004	253.767	-1.6056	-1	TCGA-09-2045
CCNH	CCL1	-0.636064	-2.0517	170.095	-2.2382	-1	TCGA-09-2045
CDK7	KIN28	-0.777981	-2.5534	156.225	-2.3031	-1	TCGA-09-2045
ERCC8	RAD28	-2.17791	-2.7692	54.7185	-2.7595	-1	TCGA-09-2045
FZR1	CDH1	-0.810121	-1.6872	601.11	-2.1359	-1	TCGA-09-2045
MMS19	MET18	0.447422	-2.3682	790.642	-1.9944	-1	TCGA-09-2045
MSH3	MSH3*	-0.086105	-1.356	257.526	-2.1047	-1	TCGA-09-2045
POLK	-	-1.13429	-1.9057	192.704	-2.0422	-1	TCGA-09-2045
POLL	-	-0.609148	-2.4838	454.14	-2.1936	-1	TCGA-09-2045
RAD17	RAD24	-0.586249	-2.2074	249.802	-2.8313	-1	TCGA-09-2045
RPA1	RFA1	1.62378	-2.0461	1056.3	-2.8207	-1	TCGA-09-2045
RRM1	RNR1	-0.168873	-2.2505	371.927	-1.8944	-1	TCGA-09-2045
XRCC4	LIF1*	-1.70675	-2.2147	45.9952	-2.2022	-1	TCGA-09-2045
XRCC6	YKU70	2.5067	-1.3929	2755.75	-2.7296	-1	TCGA-09-2045
PPP2R5E	RTS1	0.481111	-2.5212	399.589	-2.0063	-1	TCGA-09-2048
PRKD2	DUN1	-0.6184	-3.6559	367.498	-2.8418	-1	TCGA-09-2048
RAD23B	RAD23	0.750407	-2.7344	1902.55	-3.3698	-1	TCGA-09-2048
UBR1	UBR1	-0.679887	-2.206	NA	NA	-1	TCGA-09-2049
BRCA2	-	-2.3451	-2.2826	NA	NA	-1	TCGA-09-2050
GTF2H2	SSL1	-0.329603	-2.0373	NA	NA	-1	TCGA-09-2050
MSH3	MSH3*	-0.475869	-2.4587	NA	NA	-1	TCGA-09-2050
SMG6	EST1	-0.997159	-2.0277	NA	NA	-1	TCGA-09-2050
TP53BP1	RAD9	0.137907	-2.2085	NA	NA	-1	TCGA-09-2050
UBR1	UBR1	-1.15178	-3.5855	NA	NA	-1	TCGA-09-2050
XPA	RAD14	-0.400215	-2.0007	NA	NA	-1	TCGA-09-2050
CCNH	CCL1	-0.634732	-2.0484	156.987	-2.3271	-2	TCGA-09-2051
ERCC8	RAD28	-2.29207	-3.009	41.7016	-3.0744	-2	TCGA-09-2051
MMS19	MET18	0.485841	-2.2784	802.157	-1.9738	-1	TCGA-09-2051
MSH3	MSH3*	-0.720273	-3.1501	208.853	-2.5034	-2	TCGA-09-2051
POLI	RAD30	-1.84483	-3.8557	93.2295	-1.9628	-2	TCGA-09-2051
REV3L	REV3*	-0.886941	-2.2204	154.584	-1.6393	-2	TCGA-09-2051
ERCC8	RAD28	-2.3771	-3.1877	NA	NA	-1	TCGA-09-2053
GTF2H1	TFB1	-0.631359	-3.0751	NA	NA	-1	TCGA-09-2053
PPP2R5E	RTS1	0.619743	-2.0857	NA	NA	-1	TCGA-09-2053
XPA	RAD14	-0.533527	-2.342	NA	NA	-1	TCGA-09-2053
ZSWIM7	SHU2	-1.30949	-2.6642	NA	NA	-1	TCGA-09-2053
DNAJA2	YDJ1	1.37022	-0.075	927.171	-2.0377	-1	TCGA-09-2054
MSH3	MSH3*	-0.38521	-2.2022	342.619	-1.4076	-1	TCGA-09-2054
RAD23B	RAD23	1.08118	-1.6286	2689.08	-2.355	-1	TCGA-09-2054
FZR1	CDH1	-1.03071	-2.4842	514.629	-2.3893	-1	TCGA-09-2056
PPP2R5E	RTS1	0.501111	-2.4583	310.106	-2.4871	-1	TCGA-09-2056
PRKD2	DUN1	0.070675	-2.0147	845.778	-1.9297	-1	TCGA-09-2056
RAD23B	RAD23	0.996336	-1.9123	2698.96	-2.3423	-1	TCGA-09-2056
REV3L	REV3*	-1.09672	-2.6169	94.1394	-1.9109	-1	TCGA-09-2056
SHPRH	RAD5	-0.799333	-2.0965	105.816	-1.8295	-1	TCGA-09-2056
SMG6	EST1	-1.23496	-2.6131	226.673	-2.6081	-1	TCGA-09-2056
UBR1	UBR1	-0.566498	-1.8746	208.952	-2.0578	-1	TCGA-09-2056
ATAD5	ELG1	-1.96878	-2.0223	NA	NA	-1	TCGA-10-0926
DNAJA2	YDJ1	0.0527047	-3.2341	NA	NA	-1	TCGA-10-0926
GTF2H1	TFB1	-0.513279	-2.6915	NA	NA	-1	TCGA-10-0926
GTF2H5	TFB5	0.943228	-3.688	NA	NA	-1	TCGA-10-0926
PPP2R5E	RTS1	0.116044	-3.6678	NA	NA	-1	TCGA-10-0926
REV3L	REV3*	-1.05731	-2.5424	NA	NA	-1	TCGA-10-0926
RPA1	RFA1	1.10094	-3.4253	NA	NA	-1	TCGA-10-0926
RRM1	RNR1	-0.409558	-2.7294	NA	NA	-1	TCGA-10-0926
UBR1	UBR1	-0.93823	-2.9612	NA	NA	-1	TCGA-10-0926
XRCC6	YKU70	2.00147	-2.7495	NA	NA	-1	TCGA-10-0926
CDK7	KIN28	-0.61017	-2.1807	NA	NA	-1	TCGA-10-0927
DNAJA2	YDJ1	0.343827	-2.5361	NA	NA	-1	TCGA-10-0927
SHPRH	RAD5	-1.03781	-2.7395	NA	NA	-1	TCGA-10-0927
XRCC6	YKU70	1.32962	-4.5536	NA	NA	-1	TCGA-10-0927
BRCA1	-	-2.36784	-2.0978	9.2265	-1.2667	-1	TCGA-10-0928
CCNH	CCL1	-0.773647	-2.3954	189.137	-2.109	-1	TCGA-10-0928
GTF2H1	TFB1	-0.354372	-2.1753	383.823	-2.1819	-1	TCGA-10-0928
LIG3	-	-0.92458	-2.2134	481.624	-1.4677	-1	TCGA-10-0928
MSH3	MSH3*	-0.145497	-1.524	253.452	-2.1381	-1	TCGA-10-0928
PALB2	-	-0.565137	-3.0525	145.164	-2.5596	-1	TCGA-10-0928
POLI	RAD30	-1.25574	-2.7526	89.8047	-1.9893	-1	TCGA-10-0928
POLK	-	-1.74456	-3.4633	119.329	-2.5775	-1	TCGA-10-0928
RAD17	RAD24	-0.967121	-3.1584	271.259	-2.6824	-1	TCGA-10-0928
UBR1	UBR1	-0.987969	-3.1066	166.077	-2.4337	-1	TCGA-10-0928
WRN	SGS1	-1.17661	-2.2364	138.398	-1.9862	-1	TCGA-10-0928
XRCC4	LIF1*	-1.65238	-2.102	45.5175	-2.2102	-1	TCGA-10-0928
ZSWIM7	SHU2	-1.00564	-2.0915	101.147	-1.4434	-1	TCGA-10-0928
CCNH	CCL1	-0.930134	-2.7863	NA	NA	-1	TCGA-10-0930
MSH3	MSH3*	-0.943164	-3.7807	NA	NA	-1	TCGA-10-0930
POLI	RAD30	-0.866922	-2.0246	NA	NA	-1	TCGA-10-0930
POLK	-	-1.241	-2.1781	NA	NA	-1	TCGA-10-0930
RNASEH2B	RNH202	-1.63948	-3.0846	NA	NA	-1	TCGA-10-0930
RPA1	RFA1	1.05962	-3.5343	NA	NA	-1	TCGA-10-0930
TP53BP1	RAD9	-0.355193	-3.4783	NA	NA	-1	TCGA-10-0930
XPA	RAD14	-1.11365	-3.8273	NA	NA	-1	TCGA-10-0930
XRCC4	LIF1*	-1.63855	-2.0733	NA	NA	-1	TCGA-10-0930
ZSWIM7	SHU2	-1.13136	-2.3284	NA	NA	-1	TCGA-10-0930
ERCC8	RAD28	-1.81716	-2.0113	NA	NA	-1	TCGA-10-0931
POLK	-	-1.25056	-2.2025	NA	NA	-1	TCGA-10-0931
POLL	-	-0.502817	-2.0374	NA	NA	-1	TCGA-10-0931
XRCC6	YKU70	2.13148	-2.4004	NA	NA	-1	TCGA-10-0931
CCNH	CCL1	-1.73666	-4.801	NA	NA	-1	TCGA-10-0933
CDK7	KIN28	-1.14639	-3.3717	NA	NA	-1	TCGA-10-0933
ERCC8	RAD28	-2.28289	-2.9898	NA	NA	-1	TCGA-10-0933
MSH3	MSH3*	-1.3227	-4.8544	NA	NA	-1	TCGA-10-0933
POLK	-	-1.61832	-3.1411	NA	NA	-1	TCGA-10-0933
RAD17	RAD24	-0.913512	-3.0245	NA	NA	-1	TCGA-10-0933
XRCC6	YKU70	1.35573	-4.4834	NA	NA	-1	TCGA-10-0933
ZSWIM7	SHU2	-1.09719	-2.264	NA	NA	-1	TCGA-10-0933
CCNB1	CLB5	0.646517	-2.0958	NA	NA	-2	TCGA-10-0934
CCNH	CCL1	-0.967948	-2.8808	NA	NA	-2	TCGA-10-0934
RAD17	RAD24	-1.33882	-4.0865	NA	NA	-2	TCGA-10-0934
CCNB1	CLB5	0.719182	-2.0037	NA	NA	-1	TCGA-10-0935
CCNH	CCL1	-0.883433	-2.6696	NA	NA	-1	TCGA-10-0935
CDK7	KIN28	-0.703687	-2.3884	NA	NA	-1	TCGA-10-0935
DNAJA2	YDJ1	-0.309054	-4.1016	NA	NA	-1	TCGA-10-0935
ERCC8	RAD28	-1.89287	-2.1703	NA	NA	-1	TCGA-10-0935
GTF2H5	TFB5	1.14208	-3.3585	NA	NA	-1	TCGA-10-0935
MMS19	MET18	0.202019	-2.9423	NA	NA	-1	TCGA-10-0935
PALB2	-	-0.289746	-2.2202	NA	NA	-1	TCGA-10-0935
POLK	-	-1.52819	-2.9111	NA	NA	-1	TCGA-10-0935
RAD17	RAD24	-0.72525	-2.5544	NA	NA	-1	TCGA-10-0935
TP53BP1	RAD9	0.175224	-2.1124	NA	NA	-1	TCGA-10-0935
UBR1	UBR1	-0.837685	-2.6673	NA	NA	-1	TCGA-10-0935
RAD23B	RAD23	0.908837	-2.2048	1346.94	-4.0867	-1	TCGA-10-0936
RNASEH2B	RNH202	-1.4002	-2.5911	175.359	-1.9236	-1	TCGA-10-0936
RPA1	RFA1	1.78506	-1.6207	1068.28	-2.7985	-1	TCGA-10-0936
ATAD5	ELG1	-2.14157	-2.4079	NA	NA	-1	TCGA-10-0937
BRCA1	-	-2.5235	-2.3745	NA	NA	-1	TCGA-10-0937
CCNH	CCL1	-1.08539	-3.1741	NA	NA	-1	TCGA-10-0937
CDK7	KIN28	-1.20112	-3.4932	NA	NA	-1	TCGA-10-0937
GTF2H1	TFB1	-0.752374	-3.4682	NA	NA	-1	TCGA-10-0937
MSH3	MSH3*	-0.703957	-3.1039	NA	NA	-1	TCGA-10-0937
POLK	-	-1.47605	-2.778	NA	NA	-1	TCGA-10-0937
RAD17	RAD24	-1.03675	-3.3323	NA	NA	-1	TCGA-10-0937
RPA1	RFA1	0.879455	-4.0095	NA	NA	-1	TCGA-10-0937
SHPRH	RAD5	-1.23698	-3.2766	NA	NA	-1	TCGA-10-0937
XRCC6	YKU70	1.77892	-3.3471	NA	NA	-1	TCGA-10-0937
ZSWIM7	SHU2	-1.04426	-2.1643	NA	NA	-1	TCGA-10-0937
CCNH	CCL1	-1.061	-3.1132	NA	NA	-1	TCGA-10-0938
DNAJA2	YDJ1	0.160313	-2.9761	NA	NA	-1	TCGA-10-0938
ERCC6	RAD26	-0.917403	-2.0041	NA	NA	-1	TCGA-10-0938
MLH1	MLH1	-0.395249	-2.9314	NA	NA	-1	TCGA-10-0938
MSH3	MSH3*	-0.423914	-2.3117	NA	NA	-1	TCGA-10-0938
POLK	-	-1.57407	-3.0282	NA	NA	-1	TCGA-10-0938
PPP2R5E	RTS1	0.601312	-2.1436	NA	NA	-1	TCGA-10-0938
RPA1	RFA1	1.47012	-2.4515	NA	NA	-1	TCGA-10-0938
XRCC6	YKU70	1.96194	-2.8557	NA	NA	-1	TCGA-10-0938
GTF2H5	TFB5	1.23795	-3.1997	NA	NA	-1	TCGA-13-0714
PPP2R5E	RTS1	0.104465	-3.7042	NA	NA	-1	TCGA-13-0714
RAD23B	RAD23	0.882713	-2.2921	NA	NA	-1	TCGA-13-0714
RPA1	RFA1	0.835599	-4.1252	NA	NA	-1	TCGA-13-0714
RRM1	RNR1	-0.842261	-3.5905	NA	NA	-1	TCGA-13-0714
SHPRH	RAD5	-0.965717	-2.5451	NA	NA	-1	TCGA-13-0714
XPA	RAD14	-0.633425	-2.5978	NA	NA	-1	TCGA-13-0714
XRCC6	YKU70	2.06337	-2.5833	NA	NA	-1	TCGA-13-0714
ZSWIM7	SHU2	-1.30305	-2.652	NA	NA	-1	TCGA-13-0714
CCNH	CCL1	-0.943155	-2.8188	NA	NA	-1	TCGA-13-0717
ERCC8	RAD28	-1.85283	-2.0862	NA	NA	-1	TCGA-13-0717
MSH3	MSH3*	-0.505199	-2.5416	NA	NA	-1	TCGA-13-0717
POLK	-	-1.91723	-3.904	NA	NA	-1	TCGA-13-0717
RAD17	RAD24	-0.631062	-2.3193	NA	NA	-1	TCGA-13-0717
ATAD5	ELG1	-2.29774	-2.7565	NA	NA	-1	TCGA-13-0720
CDK7	KIN28	-0.605888	-2.1712	NA	NA	-1	TCGA-13-0720
DNAJA2	YDJ1	0.0782615	-3.1729	NA	NA	-1	TCGA-13-0720
FANCM	MPH1	-2.24248	-2.9327	NA	NA	-1	TCGA-13-0720
PALB2	-	-1.08572	-4.6257	NA	NA	-1	TCGA-13-0720
POLK	-	-1.32289	-2.3871	NA	NA	-1	TCGA-13-0720
RAD17	RAD24	-0.980571	-3.192	NA	NA	-1	TCGA-13-0720
REV3L	REV3*	-0.924927	-2.2922	NA	NA	-1	TCGA-13-0720
RPA1	RFA1	0.868476	-4.0384	NA	NA	-1	TCGA-13-0720
XRCC4	LIF1*	-1.75188	-2.3082	NA	NA	-1	TCGA-13-0720
XRCC6	YKU70	1.72961	-3.4795	NA	NA	-1	TCGA-13-0720
DNAJA2	YDJ1	-0.260327	-3.9847	NA	NA	-2	TCGA-13-0723
LIG3	-	-0.875453	-2.1006	NA	NA	-1	TCGA-13-0723
MSH3	MSH3*	-0.356078	-2.1198	NA	NA	-1	TCGA-13-0723
POLL	-	-0.566049	-2.3029	NA	NA	-1	TCGA-13-0723
RAD17	RAD24	-0.637738	-2.3359	NA	NA	-1	TCGA-13-0723
RPA1	RFA1	1.42927	-2.5592	NA	NA	-1	TCGA-13-0723
DNAJA2	YDJ1	0.497176	-2.1684	NA	NA	-1	TCGA-13-0724
MLH1	MLH1	-0.195168	-2.4841	NA	NA	-1	TCGA-13-0724
POLK	-	-1.17721	-2.0153	NA	NA	-1	TCGA-13-0724
POMP	UMP1	0.865471	-2.3113	NA	NA	-1	TCGA-13-0724
RPA1	RFA1	1.5366	-2.2761	NA	NA	-1	TCGA-13-0724
RRM1	RNR1	-0.112437	-2.1382	NA	NA	-1	TCGA-13-0724
WRN	SGS1	-1.21625	-2.3281	NA	NA	-2	TCGA-13-0724
BRCA1	-	-2.38866	-2.1348	NA	NA	-1	TCGA-13-0725
GTF2H1	TFB1	-0.421306	-2.3928	NA	NA	-1	TCGA-13-0725
MMS19	MET18	0.165996	-3.0266	NA	NA	-1	TCGA-13-0725
MSH3	MSH3*	-0.561192	-2.7	NA	NA	-1	TCGA-13-0725
POLL	-	-0.587257	-2.3919	NA	NA	-1	TCGA-13-0725
RAD17	RAD24	-0.5728	-2.1738	NA	NA	-1	TCGA-13-0725
RPA1	RFA1	1.54199	-2.2619	NA	NA	-1	TCGA-13-0725
ATAD5	ELG1	-2.41289	-3.0135	NA	NA	-1	TCGA-13-0726
BRCA2	-	-2.72017	-2.9967	NA	NA	-1	TCGA-13-0726
FANCM	MPH1	-2.11135	-2.6022	NA	NA	-1	TCGA-13-0726
LIG3	-	-0.910446	-2.181	NA	NA	-1	TCGA-13-0726
POMP	UMP1	0.946606	-2.113	NA	NA	-1	TCGA-13-0726
PPP2R5E	RTS1	0.461694	-2.5821	NA	NA	-1	TCGA-13-0726
REV3L	REV3*	-1.33849	-3.074	NA	NA	-1	TCGA-13-0726
RNASEH2B	RNH202	-1.31728	-2.42	NA	NA	-1	TCGA-13-0726
RPA1	RFA1	1.2882	-2.9313	NA	NA	-1	TCGA-13-0726
RRM1	RNR1	-0.636882	-3.1818	NA	NA	-1	TCGA-13-0726
SHPRH	RAD5	-0.886059	-2.3303	NA	NA	-1	TCGA-13-0726
DNAJA2	YDJ1	-0.346187	-4.1906	NA	NA	-1	TCGA-13-0727
PALB2	-	-0.321839	-2.3172	NA	NA	-1	TCGA-13-0727
RPA1	RFA1	1.2252	-3.0975	NA	NA	-1	TCGA-13-0727
XRCC6	YKU70	1.8473	-3.1635	NA	NA	-1	TCGA-13-0727
CCNH	CCL1	-0.721393	-2.2649	477.132	-0.1555	-1	TCGA-13-0730
CDK7	KIN28	-0.709458	-2.4012	339.052	-1.2746	-1	TCGA-13-0730
DNAJA2	YDJ1	0.35716	-2.5041	954.248	-1.956	-1	TCGA-13-0730
MSH3	MSH3*	-0.439493	-2.3557	216.413	-2.4415	-1	TCGA-13-0730
PPP2R5E	RTS1	0.67875	-1.9004	227.941	-2.9286	-1	TCGA-13-0730
RAD23B	RAD23	1.39369	-0.5839	2848.04	-2.1499	-1	TCGA-13-0730
SLX4	SLX4	-1.01234	NA	92.3203	-2.1598	-2	TCGA-13-0730
CCNH	CCL1	-0.844168	-2.5716	NA	NA	-1	TCGA-13-0751
DNAJA2	YDJ1	0.000539088	-3.3592	NA	NA	-2	TCGA-13-0751
ERCC8	RAD28	-2.30402	-3.0341	NA	NA	-1	TCGA-13-0751
POMP	UMP1	0.742004	-2.613	NA	NA	-1	TCGA-13-0751
PPP2R5E	RTS1	0.479267	-2.5269	NA	NA	-1	TCGA-13-0751
RAD17	RAD24	-1.02914	-3.3133	NA	NA	-1	TCGA-13-0751
RRM1	RNR1	-0.3133	-2.5379	NA	NA	-1	TCGA-13-0751
UBR1	UBR1	-0.830894	-2.6475	NA	NA	-1	TCGA-13-0751
XRCC6	YKU70	2.0164	-2.7094	NA	NA	-1	TCGA-13-0751
ATAD5	ELG1	-1.98955	-2.0686	NA	NA	-1	TCGA-13-0755
GTF2H1	TFB1	-0.363725	-2.2057	NA	NA	-1	TCGA-13-0755
PRKD2	DUN1	-0.297532	-2.8917	NA	NA	-1	TCGA-13-0755
RAD23B	RAD23	0.852956	-2.3916	NA	NA	-1	TCGA-13-0755
RPA1	RFA1	0.303631	-5.5284	NA	NA	-1	TCGA-13-0755
RRM1	RNR1	-1.07694	-4.0575	NA	NA	-1	TCGA-13-0755
SHPRH	RAD5	-1.54332	-4.1026	NA	NA	-1	TCGA-13-0755
TOP3A	TOP3	-1.63127	-2.2924	NA	NA	-1	TCGA-13-0755
XPA	RAD14	-0.791277	-3.0019	NA	NA	-1	TCGA-13-0755
CCNH	CCL1	-0.62771	-2.0308	NA	NA	-1	TCGA-13-0757
CDK7	KIN28	-0.676014	-2.3269	NA	NA	-1	TCGA-13-0757
ERCC6	RAD26	-1.2794	-2.9129	NA	NA	-1	TCGA-13-0757
MSH3	MSH3*	-0.428295	-2.3241	NA	NA	-1	TCGA-13-0757
PBRM1	RSC2	-0.0601617	-2.041	NA	NA	-1	TCGA-13-0757
POLK	-	-1.53858	-2.9376	NA	NA	-1	TCGA-13-0757
PPP2R5E	RTS1	0.606731	-2.1266	NA	NA	-1	TCGA-13-0757
RAD17	RAD24	-0.701701	-2.4956	NA	NA	-1	TCGA-13-0757
RAD23B	RAD23	0.827133	-2.4779	NA	NA	-1	TCGA-13-0757
RPA1	RFA1	1.38164	-2.6848	NA	NA	-1	TCGA-13-0757
SHPRH	RAD5	-0.991204	-2.6139	NA	NA	-1	TCGA-13-0757
UBR1	UBR1	-0.751215	-2.4145	NA	NA	-1	TCGA-13-0757
XPA	RAD14	-0.753236	-2.9045	NA	NA	-1	TCGA-13-0757
XRCC6	YKU70	2.05842	-2.5966	NA	NA	-1	TCGA-13-0757
CCNB1	CLB5	-0.792755	-3.9212	NA	NA	-1	TCGA-13-0760
CCNH	CCL1	-1.34447	-3.8213	NA	NA	-1	TCGA-13-0760
CDK7	KIN28	-1.60015	-4.3795	NA	NA	-1	TCGA-13-0760
DNAJA2	YDJ1	0.292956	-2.6581	NA	NA	-1	TCGA-13-0760
ERCC8	RAD28	-1.99409	-2.383	NA	NA	-1	TCGA-13-0760
GTF2H1	TFB1	-1.30796	-5.2731	NA	NA	-1	TCGA-13-0760
MMS19	MET18	0.300937	-2.7109	NA	NA	-1	TCGA-13-0760
MSH3	MSH3*	-0.884673	-3.6152	NA	NA	-1	TCGA-13-0760
PBRM1	RSC2	-0.0908964	-2.1094	NA	NA	-1	TCGA-13-0760
POLK	-	-1.43736	-2.6793	NA	NA	-1	TCGA-13-0760
POMP	UMP1	0.530025	-3.1309	NA	NA	-1	TCGA-13-0760
PPP2R5E	RTS1	-0.418504	-5.3469	NA	NA	-1	TCGA-13-0760
RAD17	RAD24	-1.39281	-4.2213	NA	NA	-1	TCGA-13-0760
RAD23B	RAD23	0.554124	-3.3906	NA	NA	-1	TCGA-13-0760
RRM1	RNR1	-0.329135	-2.5694	NA	NA	-1	TCGA-13-0760
TP53BP1	RAD9	-0.396165	-3.5838	NA	NA	-1	TCGA-13-0760
UBR1	UBR1	-1.12518	-3.5077	NA	NA	-1	TCGA-13-0760
WRN	SGS1	-1.25315	-2.4135	NA	NA	-1	TCGA-13-0760
ATAD5	ELG1	-2.08541	-2.2826	NA	NA	-1	TCGA-13-0761
CCNH	CCL1	-0.728768	-2.2833	NA	NA	-1	TCGA-13-0761
CDK7	KIN28	-0.6583	-2.2876	NA	NA	-1	TCGA-13-0761
GTF2H1	TFB1	-0.6015	-2.9781	NA	NA	-1	TCGA-13-0761
MSH3	MSH3*	-0.3181	-2.0123	NA	NA	-1	TCGA-13-0761
POLK	-	-1.59983	-3.0939	NA	NA	-1	TCGA-13-0761
POLL	-	-0.545207	-2.2154	NA	NA	-1	TCGA-13-0761
RAD17	RAD24	-1.1081	-3.5104	NA	NA	-1	TCGA-13-0761
RPA1	RFA1	1.01272	-3.658	NA	NA	-1	TCGA-13-0761
SHPRH	RAD5	-1.0972	-2.8997	NA	NA	-1	TCGA-13-0761
WRN	SGS1	-1.7933	-3.6631	NA	NA	-2	TCGA-13-0761
XRCC4	LIF1*	-1.6663	-2.1308	NA	NA	-1	TCGA-13-0761
XRCC6	YKU70	2.26464	-2.0429	NA	NA	-1	TCGA-13-0761
ATAD5	ELG1	-2.08548	-2.2828	NA	NA	-1	TCGA-13-0762
DNAJA2	YDJ1	-0.336499	-4.1674	NA	NA	-1	TCGA-13-0762
GTF2H1	TFB1	-0.543684	-2.7903	NA	NA	-1	TCGA-13-0762
GTF2H5	TFB5	0.834039	-3.869	NA	NA	-1	TCGA-13-0762
REV3L	REV3*	-1.25358	-2.9135	NA	NA	-1	TCGA-13-0762
RRM1	RNR1	-0.202023	-2.3165	NA	NA	-1	TCGA-13-0762
UBR1	UBR1	-1.13391	-3.5332	NA	NA	-1	TCGA-13-0762
CCNH	CCL1	-0.960898	-2.8632	NA	NA	-1	TCGA-13-0764
CDK7	KIN28	-1.26363	-3.6321	NA	NA	-1	TCGA-13-0764
DNAJA2	YDJ1	-0.275466	-4.021	NA	NA	-1	TCGA-13-0764
ERCC8	RAD28	-1.95953	-2.3104	NA	NA	-1	TCGA-13-0764
GTF2H2	SSL1	-1.61613	-3.3313	NA	NA	-1	TCGA-13-0764
MLH1	MLH1	-0.227083	-2.5555	NA	NA	-1	TCGA-13-0764
MSH3	MSH3*	-0.896882	-3.6497	NA	NA	-1	TCGA-13-0764
POLK	-	-1.75703	-3.4951	NA	NA	-1	TCGA-13-0764
RAD17	RAD24	-0.883632	-2.9499	NA	NA	-1	TCGA-13-0764
RRM1	RNR1	-0.624707	-3.1576	NA	NA	-1	TCGA-13-0764
UBR1	UBR1	-0.736809	-2.3724	NA	NA	-1	TCGA-13-0764
WRN	SGS1	-1.23163	-2.3637	NA	NA	-1	TCGA-13-0764
XRCC4	LIF1*	-1.86583	-2.5444	NA	NA	-1	TCGA-13-0764
XRCC6	YKU70	1.78675	-3.3261	NA	NA	-1	TCGA-13-0764
FANCM	MPH1	-2.06506	-2.4855	NA	NA	-1	TCGA-13-0766
GTF2H1	TFB1	-0.443475	-2.4648	NA	NA	-1	TCGA-13-0766
MSH3	MSH3*	-0.657631	-2.9729	NA	NA	-1	TCGA-13-0766
PALB2	-	-0.260069	-2.1305	NA	NA	-1	TCGA-13-0766
PBRM1	RSC2	-0.136422	-2.2107	NA	NA	-1	TCGA-13-0766
POLK	-	-1.6631	-3.2554	NA	NA	-1	TCGA-13-0766
RAD17	RAD24	-0.68751	-2.4602	NA	NA	-1	TCGA-13-0766
RPA1	RFA1	1.27005	-2.9792	NA	NA	-1	TCGA-13-0766
SHPRH	RAD5	-1.27081	-3.3678	NA	NA	-1	TCGA-13-0766
UBR1	UBR1	-1.15816	-3.6041	NA	NA	-1	TCGA-13-0766
XRCC6	YKU70	2.21954	-2.164	NA	NA	-1	TCGA-13-0766
ERCC1	RAD10	0.212924	-2.058	NA	NA	-1	TCGA-13-0768
GTF2H1	TFB1	-0.660629	-3.1702	NA	NA	-1	TCGA-13-0768
LIG3	-	-1.05367	-2.51	NA	NA	-1	TCGA-13-0768
MMS19	MET18	0.396217	-2.488	NA	NA	-1	TCGA-13-0768
RAD23B	RAD23	0.928818	-2.138	NA	NA	-1	TCGA-13-0768
RNASEH2B	RNH202	-1.26463	-2.3114	NA	NA	-1	TCGA-13-0768
RPA1	RFA1	1.08674	-3.4627	NA	NA	-1	TCGA-13-0768
RRM1	RNR1	-0.673031	-3.2537	NA	NA	-1	TCGA-13-0768
XRCC6	YKU70	1.6113	-3.7972	NA	NA	-1	TCGA-13-0768
ATAD5	ELG1	-2.12218	-2.3647	NA	NA	-1	TCGA-13-0791
BRCA2	-	-2.46632	-2.5134	NA	NA	-1	TCGA-13-0791
DNAJA2	YDJ1	-0.0678808	-3.5233	NA	NA	-1	TCGA-13-0791
GTF2H1	TFB1	-1.17051	-4.8266	NA	NA	-1	TCGA-13-0791
MMS19	MET18	-0.26945	-4.0453	NA	NA	-1	TCGA-13-0791
MSH3	MSH3*	-0.473238	-2.4512	NA	NA	-1	TCGA-13-0791
PALB2	-	-0.291097	-2.2243	NA	NA	-1	TCGA-13-0791
PPP2R5E	RTS1	0.328302	-3.0011	NA	NA	-1	TCGA-13-0791
RAD23B	RAD23	0.878873	-2.305	NA	NA	-1	TCGA-13-0791
RPA1	RFA1	0.731544	-4.3996	NA	NA	-1	TCGA-13-0791
XPA	RAD14	-0.486983	-2.2228	NA	NA	-1	TCGA-13-0791
XRCC6	YKU70	1.61179	-3.7959	NA	NA	-1	TCGA-13-0791
ATAD5	ELG1	-2.05807	-2.2216	NA	NA	-1	TCGA-13-0792
ERCC6	RAD26	-1.09557	-2.4514	NA	NA	-1	TCGA-13-0792
MLH1	MLH1	-0.354526	-2.8404	NA	NA	-1	TCGA-13-0792
PBRM1	RSC2	-0.590723	-3.2214	NA	NA	-2	TCGA-13-0792
PRKD2	DUN1	0.0617786	-2.0359	NA	NA	-1	TCGA-13-0792
RAD17	RAD24	-0.730772	-2.5682	NA	NA	-1	TCGA-13-0792
REV3L	REV3*	-1.02574	-2.4828	NA	NA	-1	TCGA-13-0792
RRM1	RNR1	-0.44321	-2.7964	NA	NA	-1	TCGA-13-0792
WRN	SGS1	-1.65517	-3.3436	NA	NA	-2	TCGA-13-0792
XPA	RAD14	-0.700336	-2.7691	NA	NA	-1	TCGA-13-0792
XRCC6	YKU70	1.87873	-3.0791	NA	NA	-2	TCGA-13-0792
ERCC8	RAD28	-1.87277	-2.1281	NA	NA	-1	TCGA-13-0793
RAD17	RAD24	-0.606241	-2.2573	NA	NA	-1	TCGA-13-0793
RPA1	RFA1	0.348023	-5.4113	NA	NA	-1	TCGA-13-0793
XPA	RAD14	-0.506083	-2.2717	NA	NA	-1	TCGA-13-0793
CDK7	KIN28	-1.07444	-3.2119	NA	NA	-1	TCGA-13-0794
GTF2H2	SSL1	-1.86693	-3.5836	NA	NA	-1	TCGA-13-0794
MSH3	MSH3*	-0.867153	-3.5656	NA	NA	-1	TCGA-13-0794
PBRM1	RSC2	-0.146153	-2.2324	NA	NA	-1	TCGA-13-0794
POLK	-	-1.48628	-2.8041	NA	NA	-1	TCGA-13-0794
PPP2R5E	RTS1	0.273814	-3.1723	NA	NA	-1	TCGA-13-0794
PRKD2	DUN1	0.0142787	-2.149	NA	NA	-1	TCGA-13-0794
RAD17	RAD24	-1.16584	-3.6546	NA	NA	-1	TCGA-13-0794
ZSWIM7	SHU2	-1.03697	-2.1505	NA	NA	-1	TCGA-13-0794
DNAJA2	YDJ1	-0.225267	-3.9007	NA	NA	-1	TCGA-13-0795
ERCC8	RAD28	-2.34345	-3.117	NA	NA	-1	TCGA-13-0795
PPP2R5E	RTS1	0.257675	-3.223	NA	NA	-1	TCGA-13-0795
RAD17	RAD24	-0.817134	-2.7839	NA	NA	-1	TCGA-13-0795
RAD23B	RAD23	0.876088	-2.3143	NA	NA	-1	TCGA-13-0795
RPA1	RFA1	1.578	-2.1669	NA	NA	-1	TCGA-13-0795
WRN	SGS1	-1.22322	-2.3443	NA	NA	-1	TCGA-13-0795
CCNH	CCL1	-1.48655	-4.1762	NA	NA	-1	TCGA-13-0797
CDK7	KIN28	-1.23802	-3.5752	NA	NA	-1	TCGA-13-0797
DNAJA2	YDJ1	-0.893174	-5.5021	NA	NA	-1	TCGA-13-0797
GTF2H1	TFB1	-0.7301	-3.3959	NA	NA	-1	TCGA-13-0797
MSH3	MSH3*	-0.95035	-3.801	NA	NA	-1	TCGA-13-0797
POLK	-	-1.78045	-3.5549	NA	NA	-1	TCGA-13-0797
POMP	UMP1	0.519327	-3.157	NA	NA	-1	TCGA-13-0797
RAD17	RAD24	-1.04797	-3.3603	NA	NA	-1	TCGA-13-0797
RPA1	RFA1	0.449741	-5.143	NA	NA	-1	TCGA-13-0797
RRM1	RNR1	-0.475787	-2.8612	NA	NA	-1	TCGA-13-0797
SHPRH	RAD5	-1.22636	-3.2479	NA	NA	-1	TCGA-13-0797
UBR1	UBR1	-1.50835	-4.6278	NA	NA	-1	TCGA-13-0797
WRN	SGS1	-1.3596	-2.6598	NA	NA	-1	TCGA-13-0797
XRCC4	LIF1*	-1.72953	-2.2619	NA	NA	-1	TCGA-13-0797
XRCC6	YKU70	1.20823	-4.8795	NA	NA	-1	TCGA-13-0797
ZSWIM7	SHU2	-0.993658	-2.0689	NA	NA	-1	TCGA-13-0797
CCNH	CCL1	-0.909684	-2.7352	333.05	-1.1328	-1	TCGA-13-0799
CDK7	KIN28	-1.23893	-3.5772	176.078	-2.1914	-1	TCGA-13-0799
ERCC1	RAD10	-0.200079	-3.0593	684.184	-1.6144	-1	TCGA-13-0799
MSH3	MSH3*	-0.420013	-2.3006	256.34	-2.1144	-1	TCGA-13-0799
POLK	-	-1.19155	-2.0519	269.716	-1.4803	-1	TCGA-13-0799
POMP	UMP1	0.928077	-2.1583	1381.7	-0.799	-1	TCGA-13-0799
PPP2R5E	RTS1	0.113662	-3.6753	322.85	-2.4186	-1	TCGA-13-0799
PRKD2	DUN1	-0.0884484	-2.3937	823.922	-1.9714	-1	TCGA-13-0799
RAD17	RAD24	-0.846718	-2.8577	307.601	-2.4302	-1	TCGA-13-0799
RPA1	RFA1	0.815388	-4.1785	1342.63	-2.2895	-1	TCGA-13-0799
WRN	SGS1	-1.12559	-2.1184	140.577	-1.9585	-1	TCGA-13-0799
XRCC6	YKU70	1.84606	-3.1668	4327.85	-1.6299	-1	TCGA-13-0799
ZSWIM7	SHU2	-1.15417	-2.3714	149.855	-1.1207	-1	TCGA-13-0799
SHPRH	RAD5	-0.848239	-2.2284	126.535	-1.593	-1	TCGA-13-0800
UBR1	UBR1	-1.20475	-3.7403	169.295	-2.4055	-1	TCGA-13-0800
CDK7	KIN28	-0.610157	-2.1807	320	-1.3817	-1	TCGA-13-0801
DNAJA2	YDJ1	0.429997	-2.3295	885.49	-2.1634	-1	TCGA-13-0801
ERCC8	RAD28	-1.08924	-0.4819	61.9608	-2.5843	-1	TCGA-13-0801
GTF2H1	TFB1	-0.326236	-2.0839	366.013	-2.2811	-1	TCGA-13-0801
GTF2H2	SSL1	-0.578457	-2.2876	228.235	0.1677	-1	TCGA-13-0801
MMS19	MET18	0.556202	-2.1138	1054.9	-1.5216	-1	TCGA-13-0801
MSH3	MSH3*	-0.682186	-3.0423	139.875	-3.0685	-1	TCGA-13-0801
PALB2	-	-0.185761	-1.906	180.392	-2.1673	-1	TCGA-13-0801
PPP2R5E	RTS1	0.551309	-2.3007	288.889	-2.6011	-1	TCGA-13-0801
RAD17	RAD24	-0.662336	-2.3974	226.625	-2.9922	-1	TCGA-13-0801
RAD23B	RAD23	1.23515	-1.1139	2692.81	-2.3502	-1	TCGA-13-0801
RPA1	RFA1	1.1945	-3.1785	1812.03	-1.4187	-1	TCGA-13-0801
RRM1	RNR1	-0.046364	-2.0067	706.405	-1.2091	-1	TCGA-13-0801
SHPRH	RAD5	-0.567222	-1.4706	86.217	-2.0532	-1	TCGA-13-0801
SMG6	EST1	-0.576186	-0.9913	415.686	-2.0076	-1	TCGA-13-0801
TP53BP1	RAD9	-0.0872371	-2.7883	357.386	-2.0891	-1	TCGA-13-0801
UBR1	UBR1	-1.08502	-3.3903	132.549	-2.7277	-1	TCGA-13-0801
DNAJA2	YDJ1	0.459441	-2.2589	NA	NA	-1	TCGA-13-0802
GTF2H1	TFB1	-1.1427	-4.7362	NA	NA	-1	TCGA-13-0802
MLH1	MLH1	-0.0437515	-2.1456	NA	NA	-1	TCGA-13-0802
POLK	-	-1.44871	-2.7082	NA	NA	-1	TCGA-13-0802
SHPRH	RAD5	-1.00981	-2.664	NA	NA	-1	TCGA-13-0802
UBR1	UBR1	-0.725651	-2.3398	NA	NA	-1	TCGA-13-0802
WRN	SGS1	-1.53296	-3.0608	NA	NA	-1	TCGA-13-0802
XRCC6	YKU70	1.45827	-4.2081	NA	NA	-1	TCGA-13-0802
CCNB1	CLB5	0.288932	-2.5493	NA	NA	-1	TCGA-13-0803
CCNH	CCL1	-1.04735	-3.0791	NA	NA	-1	TCGA-13-0803
CDK7	KIN28	-1.10448	-3.2786	NA	NA	-1	TCGA-13-0803
GTF2H1	TFB1	-0.852153	-3.7924	NA	NA	-1	TCGA-13-0803
GTF2H5	TFB5	1.64731	-2.5214	NA	NA	-1	TCGA-13-0803
PALB2	-	-0.242797	-2.0783	NA	NA	-1	TCGA-13-0803
POLK	-	-2.15601	-4.5134	NA	NA	-2	TCGA-13-0803
PPP2R5E	RTS1	0.542811	-2.3274	NA	NA	-1	TCGA-13-0803
RAD17	RAD24	-1.18372	-3.6992	NA	NA	-1	TCGA-13-0803
RPA1	RFA1	0.709933	-4.4566	NA	NA	-1	TCGA-13-0803
RRM1	RNR1	-0.218057	-2.3484	NA	NA	-1	TCGA-13-0803
SHPRH	RAD5	-0.791104	-2.0743	NA	NA	-1	TCGA-13-0803
UBR1	UBR1	-0.946847	-2.9864	NA	NA	-1	TCGA-13-0803
XRCC6	YKU70	2.00632	-2.7365	NA	NA	-1	TCGA-13-0803
ZSWIM7	SHU2	-1.33725	-2.7165	NA	NA	-1	TCGA-13-0803
CCNH	CCL1	-0.886045	-2.6762	NA	NA	-1	TCGA-13-0804
CDK7	KIN28	-1.40555	-3.9473	NA	NA	-1	TCGA-13-0804
DNAJA2	YDJ1	-0.304237	-4.09	NA	NA	-1	TCGA-13-0804
ERCC1	RAD10	0.189961	-2.1137	NA	NA	-1	TCGA-13-0804
GTF2H1	TFB1	-0.838557	-3.7482	NA	NA	-1	TCGA-13-0804
POMP	UMP1	0.805375	-2.4581	NA	NA	-1	TCGA-13-0804
RAD17	RAD24	-0.929257	-3.0638	NA	NA	-1	TCGA-13-0804
RPA1	RFA1	1.37266	-2.7085	NA	NA	-1	TCGA-13-0804
XRCC6	YKU70	1.94587	-2.8988	NA	NA	-1	TCGA-13-0804
CCNH	CCL1	-0.995108	-2.9486	NA	NA	-1	TCGA-13-0805
DNAJA2	YDJ1	0.0332581	-3.2808	NA	NA	-1	TCGA-13-0805
LIG3	-	-0.837066	-2.0124	NA	NA	-1	TCGA-13-0805
MSH3	MSH3*	-0.808532	-3.3998	NA	NA	-1	TCGA-13-0805
POLI	RAD30	-1.19748	-2.6435	NA	NA	-1	TCGA-13-0805
POLK	-	-1.24931	-2.1993	NA	NA	-1	TCGA-13-0805
RAD17	RAD24	-1.20726	-3.758	NA	NA	-1	TCGA-13-0805
RPA1	RFA1	1.08121	-3.4773	NA	NA	-1	TCGA-13-0805
UBR1	UBR1	-1.17379	-3.6498	NA	NA	-1	TCGA-13-0805
WRN	SGS1	-1.09726	-2.0528	NA	NA	-1	TCGA-13-0805
XPA	RAD14	-0.74018	-2.8711	NA	NA	-1	TCGA-13-0805
XRCC6	YKU70	1.81236	-3.2573	NA	NA	-1	TCGA-13-0805
DNAJA2	YDJ1	0.29637	-2.6499	NA	NA	-1	TCGA-13-0807
ERCC6	RAD26	-1.13477	-2.5498	NA	NA	-1	TCGA-13-0807
FANCM	MPH1	-1.99277	-2.3032	NA	NA	-1	TCGA-13-0807
PALB2	-	-0.267739	-2.1537	NA	NA	-1	TCGA-13-0807
RPA1	RFA1	1.53805	-2.2723	NA	NA	-1	TCGA-13-0807
UBR1	UBR1	-0.861567	-2.7371	NA	NA	-1	TCGA-13-0807
WRN	SGS1	-1.80589	-3.6923	NA	NA	-1	TCGA-13-0807
XRCC6	YKU70	2.18758	-2.2498	NA	NA	-1	TCGA-13-0807
ZSWIM7	SHU2	-0.961423	-2.0082	NA	NA	-1	TCGA-13-0807
GTF2H5	TFB5	1.80996	-2.2519	NA	NA	-1	TCGA-13-0883
PALB2	-	-0.352431	-2.4097	NA	NA	-1	TCGA-13-0883
POLI	RAD30	-0.958876	-2.1967	NA	NA	-1	TCGA-13-0883
POMP	UMP1	0.415729	-3.4102	NA	NA	-1	TCGA-13-0883
RPA1	RFA1	1.45195	-2.4994	NA	NA	-1	TCGA-13-0883
RRM1	RNR1	-0.644706	-3.1974	NA	NA	-1	TCGA-13-0883
SHPRH	RAD5	-0.939847	-2.4754	NA	NA	-1	TCGA-13-0883
UBR1	UBR1	-0.727563	-2.3454	NA	NA	-1	TCGA-13-0883
XRCC6	YKU70	1.81015	-3.2633	NA	NA	-1	TCGA-13-0883
ZSWIM7	SHU2	-1.46174	-2.9511	NA	NA	-1	TCGA-13-0883
ERCC8	RAD28	-1.96429	-2.3204	NA	NA	-1	TCGA-13-0884
DNAJA2	YDJ1	-0.149009	-3.7178	NA	NA	-1	TCGA-13-0885
RAD17	RAD24	-0.667191	-2.4095	NA	NA	-1	TCGA-13-0885
ATAD5	ELG1	-1.97635	-2.0392	NA	NA	-1	TCGA-13-0886
CCNH	CCL1	-1.42553	-4.0238	NA	NA	-1	TCGA-13-0886
ERCC1	RAD10	0.163625	-2.1776	NA	NA	-1	TCGA-13-0886
FANCM	MPH1	-2.35856	-3.2253	NA	NA	-1	TCGA-13-0886
MSH3	MSH3*	-0.418684	-2.2969	NA	NA	-1	TCGA-13-0886
PALB2	-	-0.756539	-3.6309	NA	NA	-1	TCGA-13-0886
POLI	RAD30	-0.86035	-2.0123	NA	NA	-1	TCGA-13-0886
POLK	-	-1.54345	-2.95	NA	NA	-1	TCGA-13-0886
POMP	UMP1	0.953652	-2.0958	NA	NA	-1	TCGA-13-0886
PPP2R5E	RTS1	0.367903	-2.8767	NA	NA	-1	TCGA-13-0886
RPA1	RFA1	0.573161	-4.8174	NA	NA	-1	TCGA-13-0886
RRM1	RNR1	-0.0804285	-2.0745	NA	NA	-1	TCGA-13-0886
XRCC4	LIF1*	-1.64127	-2.0789	NA	NA	-1	TCGA-13-0886
XRCC6	YKU70	1.63705	-3.7281	NA	NA	-1	TCGA-13-0886
ZSWIM7	SHU2	-1.12039	-2.3078	NA	NA	-1	TCGA-13-0886
CDK7	KIN28	-0.545387	-2.0368	NA	NA	-1	TCGA-13-0887
RAD17	RAD24	-0.742593	-2.5978	NA	NA	-1	TCGA-13-0887
SHPRH	RAD5	-1.43776	-3.818	NA	NA	-1	TCGA-13-0887
TP53BP1	RAD9	-0.00780689	-2.5837	NA	NA	-2	TCGA-13-0887
UBR1	UBR1	-1.40886	-4.3369	NA	NA	-2	TCGA-13-0887
CCNH	CCL1	-0.685375	-2.1749	NA	NA	-1	TCGA-13-0888
CDK7	KIN28	-0.766317	-2.5275	NA	NA	-1	TCGA-13-0888
DNAJA2	YDJ1	0.241588	-2.7812	NA	NA	-1	TCGA-13-0888
GTF2H5	TFB5	1.96031	-2.0027	NA	NA	-1	TCGA-13-0888
MLH1	MLH1	-0.383	-2.904	NA	NA	-1	TCGA-13-0888
MSH3	MSH3*	-0.402308	-2.2506	NA	NA	-1	TCGA-13-0888
RPA1	RFA1	1.60037	-2.1079	NA	NA	-1	TCGA-13-0888
WRN	SGS1	-1.33481	-2.6024	NA	NA	-1	TCGA-13-0888
XRCC6	YKU70	1.93892	-2.9175	NA	NA	-1	TCGA-13-0888
CDK7	KIN28	-0.612084	-2.1849	NA	NA	-1	TCGA-13-0889
DNAJA2	YDJ1	-0.288465	-4.0522	NA	NA	-1	TCGA-13-0889
GTF2H5	TFB5	1.88402	-2.1291	NA	NA	-1	TCGA-13-0889
LIG3	-	-0.862851	-2.0716	NA	NA	-1	TCGA-13-0889
SHPRH	RAD5	-1.07236	-2.8327	NA	NA	-1	TCGA-13-0889
ZSWIM7	SHU2	-1.06907	-2.211	NA	NA	-1	TCGA-13-0889
ATAD5	ELG1	-2.01526	-2.126	32.5203	-1.4789	-1	TCGA-13-0890
CCNH	CCL1	-1.12215	-3.266	203.559	-2.0112	-1	TCGA-13-0890
CDK7	KIN28	-1.06884	-3.1994	227.376	-1.9028	-1	TCGA-13-0890
DNAJA2	YDJ1	-0.0949271	-3.5881	773.291	-2.5018	-1	TCGA-13-0890
ERCC8	RAD28	-1.59951	-1.554	81.8339	-2.1036	-1	TCGA-13-0890
FANCM	MPH1	-2.27923	-3.0253	35.719	-2.177	-1	TCGA-13-0890
GTF2H5	TFB5	1.60431	-2.5926	630.948	-0.2017	-1	TCGA-13-0890
MLH1	MLH1	-0.427179	-3.0028	280.155	-1.9377	-1	TCGA-13-0890
MSH3	MSH3*	-0.863343	-3.5548	122.386	-3.2118	-1	TCGA-13-0890
POLI	RAD30	-0.939189	-2.1599	110.089	-1.8321	-1	TCGA-13-0890
POLK	-	-1.15552	-1.9599	180.728	-2.1295	-1	TCGA-13-0890
RAD17	RAD24	-1.12076	-3.542	221.245	-3.0295	-1	TCGA-13-0890
RPA1	RFA1	1.47903	-2.428	2339.33	-0.4405	-1	TCGA-13-0890
RRM1	RNR1	-0.21299	-2.3383	750.1	-1.1196	-1	TCGA-13-0890
SHPRH	RAD5	-1.72666	-4.597	44.7021	-2.5271	-1	TCGA-13-0890
UBR1	UBR1	-0.891741	-2.8253	208.983	-2.0575	-1	TCGA-13-0890
WRN	SGS1	-1.59829	-3.212	95.6951	-2.5292	-1	TCGA-13-0890
XRCC6	YKU70	2.02433	-2.6881	4519.79	-1.4957	-1	TCGA-13-0890
ERCC8	RAD28	-2.12597	-2.6601	NA	NA	-1	TCGA-13-0891
RNASEH2B	RNH202	-1.45566	-2.7055	NA	NA	-1	TCGA-13-0891
CDK7	KIN28	-0.661689	-2.2951	233.421	-1.8688	-2	TCGA-13-0893
ERCC8	RAD28	-1.46704	-1.2756	69.1767	-2.4098	-2	TCGA-13-0893
MSH3	MSH3*	-0.612534	-2.8453	211.911	-2.4784	-2	TCGA-13-0893
POLK	-	-1.23318	-2.1581	198.63	-1.9989	-2	TCGA-13-0893
POLL	-	-0.223994	-0.8671	443.496	-2.2449	-1	TCGA-13-0893
RAD17	RAD24	-0.500409	-1.993	262.952	-2.7401	-2	TCGA-13-0893
RNASEH2B	RNH202	-1.21958	-2.2185	252.03	-1.4603	-2	TCGA-13-0893
BRCA1	-	-2.41606	-2.1835	6.5329	-1.2779	-1	TCGA-13-0897
CDK7	KIN28	-1.18705	-3.462	182.921	-2.1529	-1	TCGA-13-0897
GTF2H1	TFB1	-0.678805	-3.2293	320.579	-2.5341	-1	TCGA-13-0897
LIG3	-	-0.961855	-2.2991	280.448	-2.3071	-1	TCGA-13-0897
MMS19	MET18	0.310601	-2.6883	909.939	-1.7809	-1	TCGA-13-0897
POLK	-	-1.23407	-2.1604	156.79	-2.3042	-1	TCGA-13-0897
RAD17	RAD24	-1.28306	-3.9473	177.321	-3.3343	-1	TCGA-13-0897
RPA1	RFA1	1.20325	-3.1554	1444.7	-2.1002	-1	TCGA-13-0897
SHPRH	RAD5	-1.23897	-3.2819	51.4466	-2.4501	-1	TCGA-13-0897
SMG6	EST1	-0.811722	-1.5712	263.183	-2.4921	-1	TCGA-13-0897
TP53BP1	RAD9	0.116461	-2.2637	468.036	-1.8408	-1	TCGA-13-0897
UBR1	UBR1	-0.846357	-2.6927	165.189	-2.4415	-1	TCGA-13-0897
WRN	SGS1	-1.78456	-3.6429	45.2636	-3.1704	-1	TCGA-13-0897
XRCC6	YKU70	2.04574	-2.6307	4157.72	-1.7489	-1	TCGA-13-0897
CCNH	CCL1	-0.91181	-2.7405	366.471	-0.9061	-1	TCGA-13-0899
DNAJA2	YDJ1	0.210037	-2.8569	816.601	-2.3712	-1	TCGA-13-0899
GTF2H1	TFB1	-0.509042	-2.6778	294.144	-2.6813	-1	TCGA-13-0899
MSH3	MSH3*	-0.196726	-1.6689	195.233	-2.615	-1	TCGA-13-0899
PALB2	-	-0.274206	-2.1733	165.566	-2.3324	-1	TCGA-13-0899
POLK	-	-1.20985	-2.0986	212.462	-1.898	-1	TCGA-13-0899
RAD17	RAD24	-0.658292	-2.3873	323.206	-2.322	-1	TCGA-13-0899
REV3L	REV3*	-1.01862	-2.4693	118.89	-1.7997	-1	TCGA-13-0899
SHPRH	RAD5	-1.07627	-2.8432	63.8507	-2.3085	-1	TCGA-13-0899
UBR1	UBR1	-0.617739	-2.0244	237.34	-1.8089	-1	TCGA-13-0899
WRN	SGS1	-1.18079	-2.2461	99.2955	-2.4834	-1	TCGA-13-0899
XPA	RAD14	-0.388947	-1.9718	84.3241	-2.1395	-1	TCGA-13-0899
XRCC6	YKU70	1.96308	-2.8526	4893.22	-1.2345	-1	TCGA-13-0899
GTF2H1	TFB1	-0.64375	-3.1154	NA	NA	-1	TCGA-13-0900
POLL	-	-0.639915	-2.6129	NA	NA	-1	TCGA-13-0900
GTF2H1	TFB1	-0.363026	-2.2034	NA	NA	-1	TCGA-13-0901
POLK	-	-1.39846	-2.58	NA	NA	-1	TCGA-13-0901
RAD17	RAD24	-0.534728	-2.0787	NA	NA	-1	TCGA-13-0901
WRN	SGS1	-1.49806	-2.9801	NA	NA	-1	TCGA-13-0901
XRCC6	YKU70	1.80005	-3.2904	NA	NA	-1	TCGA-13-0901
CCNH	CCL1	-0.717006	-2.2539	NA	NA	-1	TCGA-13-0903
CDK7	KIN28	-0.725106	-2.436	NA	NA	-1	TCGA-13-0903
DNAJA2	YDJ1	0.153603	-2.9922	NA	NA	-1	TCGA-13-0903
ERCC1	RAD10	-0.476907	-3.7305	NA	NA	-1	TCGA-13-0903
ERCC8	RAD28	-2.13896	-2.6874	NA	NA	-1	TCGA-13-0903
MMS19	MET18	0.186106	-2.9796	NA	NA	-1	TCGA-13-0903
POLK	-	-1.38419	-2.5435	NA	NA	-1	TCGA-13-0903
RAD17	RAD24	-0.545999	-2.1069	NA	NA	-1	TCGA-13-0903
RPA1	RFA1	0.740257	-4.3767	NA	NA	-1	TCGA-13-0903
ERCC8	RAD28	-2.00072	-2.3969	NA	NA	-1	TCGA-13-0904
PALB2	-	-0.330603	-2.3437	NA	NA	-1	TCGA-13-0904
POMP	UMP1	0.989404	-2.0085	NA	NA	-1	TCGA-13-0904
RPA1	RFA1	1.27446	-2.9676	NA	NA	-1	TCGA-13-0904
ATAD5	ELG1	-2.0501	-2.2038	NA	NA	-1	TCGA-13-0905
BRCA1	-	-2.66767	-2.6308	NA	NA	-1	TCGA-13-0905
CDK7	KIN28	-0.797812	-2.5975	NA	NA	-1	TCGA-13-0905
LIG3	-	-1.15655	-2.7463	NA	NA	-1	TCGA-13-0905
RAD17	RAD24	-0.799383	-2.7396	NA	NA	-1	TCGA-13-0905
RPA1	RFA1	1.4967	-2.3813	NA	NA	-1	TCGA-13-0905
SHPRH	RAD5	-1.20731	-3.1966	NA	NA	-1	TCGA-13-0905
ZSWIM7	SHU2	-1.17699	-2.4144	NA	NA	-1	TCGA-13-0905
CCNH	CCL1	-0.86122	-2.6142	NA	NA	-1	TCGA-13-0906
CDK7	KIN28	-0.681715	-2.3396	NA	NA	-1	TCGA-13-0906
ERCC8	RAD28	-2.03346	-2.4657	NA	NA	-1	TCGA-13-0906
FANCM	MPH1	-2.04725	-2.4406	NA	NA	-1	TCGA-13-0906
MLH1	MLH1	-0.316345	-2.755	NA	NA	-1	TCGA-13-0906
MSH3	MSH3*	-0.49028	-2.4994	NA	NA	-1	TCGA-13-0906
POLI	RAD30	-0.918329	-2.1208	NA	NA	-1	TCGA-13-0906
POLK	-	-1.57506	-3.0307	NA	NA	-1	TCGA-13-0906
RAD17	RAD24	-0.74259	-2.5977	NA	NA	-1	TCGA-13-0906
SHPRH	RAD5	-1.29897	-3.4437	NA	NA	-1	TCGA-13-0906
ZSWIM7	SHU2	-1.3111	-2.6672	NA	NA	-1	TCGA-13-0906
ATAD5	ELG1	-2.08803	-2.2884	NA	NA	-1	TCGA-13-0908
CDK7	KIN28	-0.855626	-2.7259	NA	NA	-1	TCGA-13-0908
ERCC1	RAD10	-0.00664146	-2.5904	NA	NA	-1	TCGA-13-0908
GTF2H1	TFB1	-0.388411	-2.2859	NA	NA	-1	TCGA-13-0908
LIG3	-	-1.14894	-2.7289	NA	NA	-1	TCGA-13-0908
MSH3	MSH3*	-0.331311	-2.0497	NA	NA	-1	TCGA-13-0908
PBRM1	RSC2	-0.070323	-2.0637	NA	NA	-1	TCGA-13-0908
POLI	RAD30	-1.25839	-2.7576	NA	NA	-1	TCGA-13-0908
RAD17	RAD24	-0.580556	-2.1931	NA	NA	-1	TCGA-13-0908
SHPRH	RAD5	-1.00233	-2.6438	NA	NA	-1	TCGA-13-0908
DNAJA2	YDJ1	-0.0701033	-3.5286	NA	NA	-1	TCGA-13-0910
GTF2H5	TFB5	1.95367	-2.0137	NA	NA	-1	TCGA-13-0910
MMS19	MET18	0.379775	-2.5265	NA	NA	-1	TCGA-13-0910
PALB2	-	-0.34972	-2.4015	NA	NA	-1	TCGA-13-0910
POLI	RAD30	-0.997823	-2.2697	NA	NA	-1	TCGA-13-0910
POMP	UMP1	0.608873	-2.9382	NA	NA	-1	TCGA-13-0910
RPA1	RFA1	1.33372	-2.8113	NA	NA	-1	TCGA-13-0910
UBR1	UBR1	-0.844322	-2.6867	NA	NA	-1	TCGA-13-0910
XRCC6	YKU70	1.74021	-3.451	NA	NA	-1	TCGA-13-0910
ZSWIM7	SHU2	-1.45949	-2.9469	NA	NA	-1	TCGA-13-0910
CDK7	KIN28	-0.66128	-2.2942	NA	NA	-1	TCGA-13-0911
DNAJA2	YDJ1	0.27356	-2.7046	NA	NA	-1	TCGA-13-0911
ERCC6	RAD26	-1.40776	-3.2352	NA	NA	-1	TCGA-13-0911
MSH3	MSH3*	-0.45378	-2.3962	NA	NA	-1	TCGA-13-0911
PALB2	-	-0.458627	-2.7306	NA	NA	-1	TCGA-13-0911
POLI	RAD30	-0.945138	-2.171	NA	NA	-1	TCGA-13-0911
POLK	-	-1.20373	-2.083	NA	NA	-1	TCGA-13-0911
RAD17	RAD24	-1.1357	-3.5793	NA	NA	-1	TCGA-13-0911
RPA1	RFA1	1.54241	-2.2608	NA	NA	-1	TCGA-13-0911
SHPRH	RAD5	-1.3196	-3.4993	NA	NA	-1	TCGA-13-0911
UBR1	UBR1	-0.81915	-2.6131	NA	NA	-1	TCGA-13-0911
WRN	SGS1	-1.1432	-2.1591	NA	NA	-1	TCGA-13-0911
XPA	RAD14	-0.463899	-2.1637	NA	NA	-1	TCGA-13-0911
XRCC6	YKU70	2.24561	-2.094	NA	NA	-1	TCGA-13-0911
DNAJA2	YDJ1	0.0109562	-3.3342	NA	NA	-1	TCGA-13-0912
RPA1	RFA1	0.71013	-4.4561	NA	NA	-1	TCGA-13-0912
WRN	SGS1	-1.19518	-2.2794	NA	NA	-1	TCGA-13-0912
XRCC6	YKU70	1.70149	-3.555	NA	NA	-1	TCGA-13-0912
ZSWIM7	SHU2	-1.59524	-3.2028	NA	NA	-1	TCGA-13-0912
BRCA2	-	-2.22071	-2.0457	34.4347	-1.6218	-1	TCGA-13-0913
CCNH	CCL1	-0.648194	-2.082	526.39	0.1786	-1	TCGA-13-0913
GTF2H1	TFB1	-0.590797	-2.9434	358.169	-2.3248	-1	TCGA-13-0913
MSH3	MSH3*	-0.212839	-1.7145	239.576	-2.2517	-1	TCGA-13-0913
PPP2R5E	RTS1	0.204001	-3.3916	358.654	-2.2262	-1	TCGA-13-0913
RAD17	RAD24	-0.524547	-2.0533	404.156	-1.7602	-1	TCGA-13-0913
RAD23B	RAD23	1.31323	-0.8529	1841.53	-3.4485	-1	TCGA-13-0913
RRM1	RNR1	-0.504379	-2.9181	442.558	-1.7497	-1	TCGA-13-0913
SHPRH	RAD5	-1.26493	-3.3519	73.4041	-2.1995	-1	TCGA-13-0913
XRCC6	YKU70	2.0219	-2.6946	4622.49	-1.4238	-1	TCGA-13-0913
BRCA1	-	-2.56106	-2.4413	11.58	-1.2569	-1	TCGA-13-0916
CCNH	CCL1	-1.20252	-3.4667	195.127	-2.0684	-1	TCGA-13-0916
CDK7	KIN28	-0.625522	-2.2148	263.808	-1.6979	-1	TCGA-13-0916
ERCC1	RAD10	-0.780749	-4.4671	443.027	-2.0923	-1	TCGA-13-0916
ERCC6	RAD26	-1.02105	-2.2643	154.433	-1.4508	-1	TCGA-13-0916
FANCM	MPH1	-2.25075	-2.9535	44.8727	-1.9089	-1	TCGA-13-0916
MSH3	MSH3*	-0.575066	-2.7393	180.678	-2.7343	-1	TCGA-13-0916
POLK	-	-1.07972	-1.7665	181.481	-2.124	-1	TCGA-13-0916
RPA1	RFA1	1.13202	-3.3433	1871.81	-1.3078	-1	TCGA-13-0916
SHPRH	RAD5	-1.18783	-3.144	92.7145	-1.9791	-1	TCGA-13-0916
UBR1	UBR1	-1.10358	-3.4446	205.546	-2.0876	-1	TCGA-13-0916
XRCC6	YKU70	2.0203	-2.699	5432.31	-0.8574	-1	TCGA-13-0916
RPA1	RFA1	1.60458	-2.0968	NA	NA	-1	TCGA-13-0919
SHPRH	RAD5	-0.875239	-2.3012	NA	NA	-1	TCGA-13-0919
WRN	SGS1	-1.17942	-2.2429	NA	NA	-2	TCGA-13-0919
CDK7	KIN28	-0.726173	-2.4383	486.144	-0.4471	-2	TCGA-13-0920
GTF2H1	TFB1	-0.955006	-4.1265	383.215	-2.1853	-1	TCGA-13-0920
MSH3	MSH3*	-0.939173	-3.7694	215.202	-2.4514	-2	TCGA-13-0920
POLK	-	-1.50616	-2.8548	141.726	-2.4141	-2	TCGA-13-0920
RAD17	RAD24	-1.1063	-3.5059	324.624	-2.3121	-2	TCGA-13-0920
RRM1	RNR1	-0.466221	-2.8422	596.991	-1.4333	-1	TCGA-13-0920
XPA	RAD14	-0.563048	-2.4176	175.772	-0.5434	-1	TCGA-13-0920
ATAD5	ELG1	-1.96841	-2.0214	NA	NA	-1	TCGA-13-0921
FANCM	MPH1	-1.93526	-2.1583	NA	NA	-1	TCGA-13-0921
GTF2H1	TFB1	-1.06475	-4.483	NA	NA	-2	TCGA-13-0921
MMS19	MET18	-0.0583626	-3.5515	NA	NA	-1	TCGA-13-0921
POLK	-	-1.23858	-2.1719	NA	NA	-1	TCGA-13-0921
RAD17	RAD24	-0.570503	-2.168	NA	NA	-1	TCGA-13-0921
REV3L	REV3*	-1.01927	-2.4705	NA	NA	-1	TCGA-13-0921
RPA1	RFA1	1.13502	-3.3354	NA	NA	-1	TCGA-13-0921
RRM1	RNR1	-0.436875	-2.7838	NA	NA	-2	TCGA-13-0921
SHPRH	RAD5	-0.910345	-2.3958	NA	NA	-1	TCGA-13-0921
CCNH	CCL1	-0.870492	-2.6373	NA	NA	-1	TCGA-13-0923
DNAJA2	YDJ1	0.0821745	-3.1635	NA	NA	-1	TCGA-13-0923
GTF2H1	TFB1	-0.796326	-3.611	NA	NA	-1	TCGA-13-0923
GTF2H2	SSL1	-0.876119	-2.587	NA	NA	-1	TCGA-13-0923
MSH3	MSH3*	-0.728492	-3.1733	NA	NA	-1	TCGA-13-0923
POLK	-	-1.73682	-3.4436	NA	NA	-1	TCGA-13-0923
POMP	UMP1	0.928419	-2.1575	NA	NA	-2	TCGA-13-0923
PPP2R5E	RTS1	0.174385	-3.4846	NA	NA	-1	TCGA-13-0923
RAD17	RAD24	-0.709951	-2.5162	NA	NA	-1	TCGA-13-0923
REV3L	REV3*	-0.979121	-2.3946	NA	NA	-1	TCGA-13-0923
RNASEH2B	RNH202	-1.45785	-2.71	NA	NA	-2	TCGA-13-0923
RPA1	RFA1	0.930657	-3.8744	NA	NA	-1	TCGA-13-0923
RRM1	RNR1	-0.79935	-3.5051	NA	NA	-1	TCGA-13-0923
SHPRH	RAD5	-0.899719	-2.3672	NA	NA	-1	TCGA-13-0923
UBR1	UBR1	-1.38328	-4.2622	NA	NA	-1	TCGA-13-0923
XRCC6	YKU70	1.72563	-3.4902	NA	NA	-1	TCGA-13-0923
CCNH	CCL1	-0.907047	-2.7286	249.699	-1.6982	-1	TCGA-13-0924
CDK7	KIN28	-0.834264	-2.6784	224.837	-1.9171	-1	TCGA-13-0924
ERCC8	RAD28	-0.891681	-0.0668	64.0523	-2.5337	-1	TCGA-13-0924
FANCM	MPH1	-2.38605	-3.2946	21.5686	-2.5916	-1	TCGA-13-0924
MSH3	MSH3*	-0.234931	-1.777	238.209	-2.2629	-1	TCGA-13-0924
RAD17	RAD24	-1.09656	-3.4816	271.686	-2.6795	-1	TCGA-13-0924
RPA1	RFA1	1.4839	-2.4151	1692.81	-1.6399	-1	TCGA-13-0924
SHPRH	RAD5	-1.70056	-4.5266	40.4837	-2.5753	-1	TCGA-13-0924
WRN	SGS1	-1.24543	-2.3956	107.843	-2.3747	-1	TCGA-13-0924
CDK7	KIN28	-0.585263	-2.1254	263.083	-1.7019	-1	TCGA-13-1403
DNAJA2	YDJ1	0.492241	-2.1802	840.628	-2.2987	-1	TCGA-13-1403
ERCC1	RAD10	-0.0406908	-2.6729	623.373	-1.7349	-1	TCGA-13-1403
ERCC8	RAD28	-1.68996	-1.744	83.254	-2.0692	-1	TCGA-13-1403
GTF2H2	SSL1	-0.938118	-2.6494	8.0875	-1.3916	-1	TCGA-13-1403
POMP	UMP1	0.985549	-2.0179	1075.17	-1.1238	-1	TCGA-13-1403
RAD17	RAD24	-0.721886	-2.546	336.346	-2.2308	-1	TCGA-13-1403
RAD23B	RAD23	0.786352	-2.6143	1667.94	-3.6725	-1	TCGA-13-1403
RPA1	RFA1	1.25152	-3.0281	1063.27	-2.8078	-1	TCGA-13-1403
RRM1	RNR1	-0.0524877	-2.0189	469.077	-1.6953	-1	TCGA-13-1403
CDK7	KIN28	-0.749947	-2.4911	NA	NA	-1	TCGA-13-1404
DNAJA2	YDJ1	0.296553	-2.6494	NA	NA	-1	TCGA-13-1404
ERCC1	RAD10	-0.0202542	-2.6234	NA	NA	-1	TCGA-13-1404
LIG3	-	-0.858014	-2.0605	NA	NA	-1	TCGA-13-1404
MMS19	MET18	-0.0997924	-3.6484	NA	NA	-1	TCGA-13-1404
MSH3	MSH3*	-0.402769	-2.2519	NA	NA	-1	TCGA-13-1404
POLK	-	-1.47733	-2.7813	NA	NA	-1	TCGA-13-1404
PRKD2	DUN1	0.0275426	-2.1174	NA	NA	-1	TCGA-13-1404
RAD17	RAD24	-0.508042	-2.0121	NA	NA	-1	TCGA-13-1404
RPA1	RFA1	1.54512	-2.2536	NA	NA	-1	TCGA-13-1404
SHPRH	RAD5	-0.78317	-2.0529	NA	NA	-1	TCGA-13-1404
DNAJA2	YDJ1	0.928548	-1.1341	868.697	-2.2141	-1	TCGA-13-1405
LIG3	-	-1.07248	-2.5532	330.479	-2.0983	-1	TCGA-13-1405
PALB2	-	-0.259775	-2.1296	239.772	-1.5062	-1	TCGA-13-1405
POLI	RAD30	-1.1347	-2.526	128.766	-1.6873	-1	TCGA-13-1405
POLL	-	-0.701145	-2.8699	335.807	-2.7634	-1	TCGA-13-1405
RAD17	RAD24	-0.483175	-1.95	288.614	-2.562	-1	TCGA-13-1405
TOP3A	TOP3	-1.61956	-2.2674	229.305	-1.3084	-1	TCGA-13-1405
MSH3	MSH3*	-0.393555	-2.2258	NA	NA	-1	TCGA-13-1407
POLK	-	-1.73884	-3.4487	NA	NA	-1	TCGA-13-1407
UBR1	UBR1	-0.699769	-2.2642	NA	NA	-1	TCGA-13-1407
XPA	RAD14	-0.588926	-2.4838	NA	NA	-1	TCGA-13-1407
DNAJA2	YDJ1	0.313413	-2.609	NA	NA	-1	TCGA-13-1408
MMS19	MET18	0.562437	-2.0992	NA	NA	-1	TCGA-13-1408
RPA1	RFA1	1.53435	-2.282	NA	NA	-1	TCGA-13-1408
GTF2H1	TFB1	-0.346894	-2.151	NA	NA	-1	TCGA-13-1409
GTF2H5	TFB5	1.83136	-2.2164	NA	NA	-1	TCGA-13-1409
RAD23B	RAD23	0.923677	-2.1552	NA	NA	-1	TCGA-13-1409
ZSWIM7	SHU2	-1.29628	-2.6393	NA	NA	-1	TCGA-13-1409
DNAJA2	YDJ1	0.647955	-1.8069	873.536	-2.1995	-1	TCGA-13-1410
MSH3	MSH3*	-0.589516	-2.7802	173.636	-2.7919	-1	TCGA-13-1410
PALB2	-	-0.572488	-3.0747	269.917	-1.1705	-1	TCGA-13-1410
RAD23B	RAD23	0.804326	-2.5542	2076.75	-3.1451	-1	TCGA-13-1410
SHPRH	RAD5	-1.14097	-3.0177	149.371	-1.3323	-1	TCGA-13-1410
UBR1	UBR1	-0.888897	-2.817	258.838	-1.6204	-1	TCGA-13-1410
WRN	SGS1	-1.25645	-2.4211	NA	NA	-1	TCGA-13-1411
XPA	RAD14	-0.596184	-2.5024	NA	NA	-1	TCGA-13-1411
CCNH	CCL1	-0.756584	-2.3528	NA	NA	-1	TCGA-13-1412
CDK7	KIN28	-0.75418	-2.5005	NA	NA	-1	TCGA-13-1412
ERCC1	RAD10	-0.08234	-2.7739	NA	NA	-1	TCGA-13-1412
ERCC8	RAD28	-2.40864	-3.2539	NA	NA	-1	TCGA-13-1412
GTF2H2	SSL1	-0.769258	-2.4795	NA	NA	-1	TCGA-13-1412
GTF2H5	TFB5	1.17882	-3.2977	NA	NA	-1	TCGA-13-1412
MLH1	MLH1	-0.288059	-2.6918	NA	NA	-1	TCGA-13-1412
POLK	-	-1.29274	-2.3101	NA	NA	-1	TCGA-13-1412
RAD17	RAD24	-0.792921	-2.7234	NA	NA	-1	TCGA-13-1412
XRCC6	YKU70	2.23117	-2.1327	NA	NA	-1	TCGA-13-1412
GTF2H1	TFB1	-0.716093	-3.3504	NA	NA	-1	TCGA-13-1477
RPA1	RFA1	1.5671	-2.1956	NA	NA	-1	TCGA-13-1477
FZR1	CDH1	-0.99165	-2.3431	559.321	-2.2584	-1	TCGA-13-1481
MSH3	MSH3*	-0.105359	-1.4105	265.663	-2.038	-1	TCGA-13-1481
SHPRH	RAD5	-0.9752	-2.5707	80.3569	-2.1201	-2	TCGA-13-1481
WRN	SGS1	-1.09221	-2.0412	102.601	-2.4414	-1	TCGA-13-1481
XRCC6	YKU70	2.82809	-0.5299	3762.15	-2.0256	-1	TCGA-13-1481
BRCA1	-	-2.43833	-2.2231	NA	NA	-1	TCGA-13-1482
CCNH	CCL1	-0.746666	-2.328	NA	NA	-1	TCGA-13-1482
CDK7	KIN28	-0.896607	-2.8169	NA	NA	-1	TCGA-13-1482
ERCC8	RAD28	-2.00948	-2.4153	NA	NA	-1	TCGA-13-1482
FZR1	CDH1	-1.1099	-2.7703	NA	NA	-1	TCGA-13-1482
GTF2H1	TFB1	-0.513232	-2.6914	NA	NA	-1	TCGA-13-1482
MSH3	MSH3*	-0.497233	-2.5191	NA	NA	-1	TCGA-13-1482
POMP	UMP1	0.81007	-2.4466	NA	NA	-1	TCGA-13-1482
PPP2R5E	RTS1	0.466918	-2.5657	NA	NA	-1	TCGA-13-1482
RAD17	RAD24	-0.794698	-2.7279	NA	NA	-1	TCGA-13-1482
SHPRH	RAD5	-1.01572	-2.68	NA	NA	-1	TCGA-13-1482
UBR1	UBR1	-0.739909	-2.3815	NA	NA	-1	TCGA-13-1482
XRCC4	LIF1*	-1.62751	-2.0504	NA	NA	-1	TCGA-13-1482
ZSWIM7	SHU2	-1.35283	-2.7459	NA	NA	-1	TCGA-13-1482
DNAJA2	YDJ1	0.470092	-2.2333	NA	NA	-1	TCGA-13-1483
GTF2H2	SSL1	-0.708169	-2.4181	NA	NA	-1	TCGA-13-1483
POMP	UMP1	0.974474	-2.045	NA	NA	-1	TCGA-13-1483
CDK7	KIN28	-0.548053	-2.0427	NA	NA	-1	TCGA-13-1484
ERCC1	RAD10	0.195806	-2.0995	NA	NA	-1	TCGA-13-1484
TP53BP1	RAD9	0.12479	-2.2423	NA	NA	-1	TCGA-13-1484
UBR1	UBR1	-0.807022	-2.5777	NA	NA	-1	TCGA-13-1484
GTF2H1	TFB1	-0.347548	-2.1531	NA	NA	-1	TCGA-13-1487
CDK7	KIN28	-1.06479	-3.1904	NA	NA	-2	TCGA-13-1488
ERCC8	RAD28	-2.53708	-3.5238	NA	NA	-2	TCGA-13-1488
GTF2H2	SSL1	-0.682969	-2.3927	NA	NA	-2	TCGA-13-1488
MMS19	MET18	0.140092	-3.0872	NA	NA	-1	TCGA-13-1488
RAD17	RAD24	-1.09422	-3.4758	NA	NA	-2	TCGA-13-1488
TOP3A	TOP3	-1.65083	-2.3342	NA	NA	-2	TCGA-13-1488
ERCC1	RAD10	0.228691	-2.0198	NA	NA	-1	TCGA-13-1489
FANCM	MPH1	-1.87908	-2.0167	NA	NA	-1	TCGA-13-1489
CCNH	CCL1	-0.716786	-2.2534	NA	NA	-1	TCGA-13-1491
CDK7	KIN28	-0.607683	-2.1752	NA	NA	-1	TCGA-13-1491
ERCC8	RAD28	-1.8176	-2.0122	NA	NA	-1	TCGA-13-1491
MSH3	MSH3*	-0.484434	-2.4829	NA	NA	-1	TCGA-13-1491
POLK	-	-1.4124	-2.6155	NA	NA	-1	TCGA-13-1491
SHPRH	RAD5	-0.841344	-2.2098	NA	NA	-1	TCGA-13-1491
UBR1	UBR1	-0.641169	-2.0929	NA	NA	-1	TCGA-13-1491
CDK7	KIN28	-1.07912	-3.2223	NA	NA	-1	TCGA-13-1492
DNAJA2	YDJ1	0.233359	-2.801	NA	NA	-1	TCGA-13-1492
MMS19	MET18	0.0408557	-3.3194	NA	NA	-1	TCGA-13-1492
MSH3	MSH3*	-0.438461	-2.3528	NA	NA	-1	TCGA-13-1492
POMP	UMP1	0.863536	-2.316	NA	NA	-1	TCGA-13-1492
FZR1	CDH1	-1.01861	-2.4405	NA	NA	-1	TCGA-13-1494
PRKD2	DUN1	0.0751302	-2.0041	NA	NA	-1	TCGA-13-1494
ERCC1	RAD10	0.203401	-2.0811	NA	NA	-1	TCGA-13-1495
GTF2H1	TFB1	-0.321063	-2.0671	NA	NA	-1	TCGA-13-1495
RNASEH2B	RNH202	-1.1788	-2.1344	NA	NA	-1	TCGA-13-1495
UBR1	UBR1	-0.734447	-2.3655	NA	NA	-1	TCGA-13-1495
WRN	SGS1	-1.18981	-2.267	NA	NA	-1	TCGA-13-1495
XPA	RAD14	-0.751025	-2.8989	NA	NA	-1	TCGA-13-1495
ZSWIM7	SHU2	-1.10941	-2.2871	NA	NA	-1	TCGA-13-1495
CDK7	KIN28	-0.678892	-2.3333	NA	NA	-1	TCGA-13-1496
ERCC1	RAD10	-0.268137	-3.2243	NA	NA	-1	TCGA-13-1496
ERCC8	RAD28	-2.30104	-3.0279	NA	NA	-1	TCGA-13-1496
FANCM	MPH1	-2.08617	-2.5387	NA	NA	-1	TCGA-13-1496
MSH3	MSH3*	-0.422292	-2.3071	NA	NA	-1	TCGA-13-1496
POLK	-	-1.20177	-2.078	NA	NA	-1	TCGA-13-1496
TP53BP1	RAD9	-0.237592	-3.1755	NA	NA	-1	TCGA-13-1496
UBR1	UBR1	-0.726047	-2.341	NA	NA	-1	TCGA-13-1496
ERCC8	RAD28	-1.41005	-1.1559	72.5387	-2.3285	-1	TCGA-13-1497
MMS19	MET18	0.0362825	-3.3301	687.057	-2.1797	-1	TCGA-13-1497
MSH3	MSH3*	-0.428313	-2.3241	278.149	-1.9357	-1	TCGA-13-1497
POLK	-	-1.41395	-2.6195	158.266	-2.2934	-1	TCGA-13-1497
POLL	-	-0.777287	-3.1895	348.569	-2.702	-1	TCGA-13-1497
PRKD2	DUN1	0.0410297	-2.0853	906.321	-1.8142	-1	TCGA-13-1497
RAD17	RAD24	-0.265638	-1.4068	358.572	-2.0765	-1	TCGA-13-1497
TP53BP1	RAD9	0.199468	-2.05	474.386	-1.8266	-1	TCGA-13-1497
UBR1	UBR1	-1.04117	-3.2621	130.652	-2.7443	-1	TCGA-13-1497
ATAD5	ELG1	-2.08005	-2.2706	69.3098	-0.869	-1	TCGA-13-1498
ERCC1	RAD10	0.11302	-2.3002	1011.27	-0.9663	-1	TCGA-13-1498
ERCC6	RAD26	-1.02989	-2.2865	101.517	-2.013	-1	TCGA-13-1498
SLX4	SLX4	-1.05287	NA	83.0152	-2.2626	-1	TCGA-13-1498
XPA	RAD14	-0.449917	-2.1279	139.403	-1.1782	-1	TCGA-13-1498
XRCC6	YKU70	2.41812	-1.6307	3240.72	-2.3904	-1	TCGA-13-1498
ZSWIM7	SHU2	-0.99093	-2.0638	168.094	-0.9999	-1	TCGA-13-1498
FZR1	CDH1	-1.36007	-3.6742	NA	NA	-2	TCGA-13-1499
TP53BP1	RAD9	-0.0232473	-2.6235	NA	NA	-2	TCGA-13-1499
CCNH	CCL1	-0.703694	-2.2206	NA	NA	-1	TCGA-13-1500
GTF2H1	TFB1	-0.41336	-2.3669	NA	NA	-1	TCGA-13-1500
PALB2	-	-0.26097	-2.1333	NA	NA	-1	TCGA-13-1500
POLI	RAD30	-0.88536	-2.0591	NA	NA	-1	TCGA-13-1500
RPA1	RFA1	1.61456	-2.0704	NA	NA	-1	TCGA-13-1500
ZSWIM7	SHU2	-1.06811	-2.2092	NA	NA	-1	TCGA-13-1500
CCNH	CCL1	-1.07732	-3.154	NA	NA	-1	TCGA-13-1501
CDK7	KIN28	-0.590995	-2.1381	NA	NA	-1	TCGA-13-1501
GTF2H2	SSL1	-0.503177	-2.2119	NA	NA	-1	TCGA-13-1501
MMS19	MET18	0.385581	-2.5129	NA	NA	-1	TCGA-13-1501
MSH3	MSH3*	-0.72585	-3.1659	NA	NA	-1	TCGA-13-1501
POLK	-	-1.36976	-2.5067	NA	NA	-1	TCGA-13-1501
PPP2R5E	RTS1	0.639341	-2.0241	NA	NA	-1	TCGA-13-1501
RAD17	RAD24	-0.567813	-2.1613	NA	NA	-1	TCGA-13-1501
SHPRH	RAD5	-0.836081	-2.1956	NA	NA	-1	TCGA-13-1501
UBR1	UBR1	-0.612584	-2.0093	NA	NA	-1	TCGA-13-1501
ZSWIM7	SHU2	-1.02508	-2.1281	NA	NA	-1	TCGA-13-1501
MSH3	MSH3*	-0.396271	-2.2335	NA	NA	-1	TCGA-13-1504
XPA	RAD14	-0.594121	-2.4971	NA	NA	-1	TCGA-13-1504
FZR1	CDH1	-1.15941	-2.9492	822.992	-1.4858	-1	TCGA-13-1505
LIG3	-	-0.919975	-2.2029	464.166	-1.5405	-1	TCGA-13-1505
MSH3	MSH3*	-0.344983	-2.0884	309.37	-1.68	-1	TCGA-13-1505
XRCC6	YKU70	2.80825	-0.5832	3540.64	-2.1806	-1	TCGA-13-1505
POLI	RAD30	-1.20041	-2.649	78.6845	-2.0756	-1	TCGA-13-1506
REV3L	REV3*	-0.997223	-2.4288	151.222	-1.6544	-1	TCGA-13-1506
SHPRH	RAD5	-1.34756	-3.5748	98.6568	-1.9112	-1	TCGA-13-1506
UBR1	UBR1	-0.710371	-2.2952	261.257	-1.5991	-1	TCGA-13-1506
ATAD5	ELG1	-1.97819	-2.0433	68.6016	-0.8807	-1	TCGA-13-1507
ERCC6	RAD26	-0.988171	-2.1818	110.074	-1.9221	-1	TCGA-13-1507
POLL	-	-0.578343	-2.3545	486.929	-2.0357	-1	TCGA-13-1507
PPP2R5E	RTS1	0.340292	-2.9635	382.586	-2.0976	-2	TCGA-13-1507
RAD23B	RAD23	0.825469	-2.4835	2522.96	-2.5693	-1	TCGA-13-1507
RRM1	RNR1	-0.104099	-2.1216	451.187	-1.732	-1	TCGA-13-1507
SLX4	SLX4	-1.41366	NA	62.7968	-2.4859	-1	TCGA-13-1507
TP53BP1	RAD9	0.00360119	-2.5544	399.472	-1.9947	-1	TCGA-13-1507
UBR1	UBR1	-0.974016	-3.0658	226.913	-1.9003	-1	TCGA-13-1507
WRN	SGS1	-1.14927	-2.1732	113.457	-2.3034	-1	TCGA-13-1507
CCNH	CCL1	-0.7447	-2.3231	NA	NA	-1	TCGA-13-1509
CDK7	KIN28	-0.562976	-2.0759	NA	NA	-1	TCGA-13-1509
MSH3	MSH3*	-0.550151	-2.6688	NA	NA	-1	TCGA-13-1509
RAD17	RAD24	-0.614556	-2.278	NA	NA	-1	TCGA-13-1509
ERCC1	RAD10	-0.510687	-3.8124	NA	NA	-1	TCGA-13-1510
ERCC8	RAD28	-2.32989	-3.0885	NA	NA	-1	TCGA-13-1510
FANCM	MPH1	-2.26511	-2.9897	NA	NA	-1	TCGA-13-1510
GTF2H2	SSL1	-1.30723	-3.0206	NA	NA	-1	TCGA-13-1510
MMS19	MET18	0.39108	-2.5001	NA	NA	-1	TCGA-13-1510
RAD17	RAD24	-0.516174	-2.0324	NA	NA	-1	TCGA-13-1510
UBR1	UBR1	-0.945692	-2.983	NA	NA	-1	TCGA-13-1510
ZSWIM7	SHU2	-1.22101	-2.4974	NA	NA	-1	TCGA-13-1510
MLH1	MLH1	0.26095	-1.4645	254.049	-2.0994	-1	TCGA-13-1511
POMP	UMP1	0.693734	-2.7309	665.926	-1.5576	-1	TCGA-13-1511
RNASEH2B	RNH202	-1.19465	-2.1671	135.281	-2.1659	-1	TCGA-13-1511
RPA1	RFA1	1.49069	-2.3972	921.562	-3.0707	-1	TCGA-13-1511
GTF2H2	SSL1	-1.38742	-3.1013	28.1162	-1.2497	-1	TCGA-13-1512
MMS19	MET18	0.500622	-2.2438	795.689	-1.9853	-1	TCGA-13-1512
POLK	-	-1.21666	-2.116	166.354	-2.2344	-1	TCGA-13-1512
POLL	-	-0.496211	-2.0097	248.182	-3.1854	-1	TCGA-13-1512
REV3L	REV3*	-1.30949	-3.0192	156.982	-1.6285	-1	TCGA-13-1512
SHPRH	RAD5	-0.754885	-1.9766	86.8744	-2.0457	-1	TCGA-13-1512
MSH3	MSH3*	-0.530979	-2.6146	NA	NA	-1	TCGA-13-2057
RNASEH2B	RNH202	-1.24741	-2.2759	NA	NA	-2	TCGA-13-2057
CCNB1	CLB5	0.296059	-2.5403	NA	NA	-1	TCGA-13-2059
CCNH	CCL1	-1.14615	-3.3259	NA	NA	-1	TCGA-13-2059
CDK7	KIN28	-1.10169	-3.2724	NA	NA	-1	TCGA-13-2059
ERCC8	RAD28	-2.01862	-2.4345	NA	NA	-1	TCGA-13-2059
MSH3	MSH3*	-0.795591	-3.3632	NA	NA	-1	TCGA-13-2059
PBRM1	RSC2	-0.181423	-2.3108	NA	NA	-1	TCGA-13-2059
POLK	-	-1.59061	-3.0704	NA	NA	-1	TCGA-13-2059
PPP2R5E	RTS1	-0.255513	-4.8349	NA	NA	-1	TCGA-13-2059
RAD17	RAD24	-1.40707	-4.2569	NA	NA	-1	TCGA-13-2059
RRM1	RNR1	-0.918505	-3.7422	NA	NA	-1	TCGA-13-2059
WRN	SGS1	-1.53833	-3.0733	NA	NA	-1	TCGA-13-2059
ERCC1	RAD10	-0.117082	-2.8581	404.304	-2.169	-1	TCGA-13-2060
RAD23B	RAD23	0.839539	-2.4365	2420.23	-2.7019	-1	TCGA-13-2060
XPA	RAD14	-0.516266	-2.2978	80.096	-2.2133	-1	TCGA-13-2060
MSH3	MSH3*	-0.351247	-2.1061	NA	NA	-1	TCGA-13-2061
RAD23B	RAD23	0.713734	-2.857	NA	NA	-1	TCGA-13-2061
DNAJA2	YDJ1	0.405489	-2.3882	NA	NA	-1	TCGA-13-2065
GTF2H2	SSL1	-1.59698	-3.3121	NA	NA	-1	TCGA-13-2065
FANCM	MPH1	-2.2107	-2.8526	NA	NA	-1	TCGA-13-2071
RAD17	RAD24	-0.611768	-2.2711	NA	NA	-1	TCGA-13-2071
SHPRH	RAD5	-0.956925	-2.5214	NA	NA	-1	TCGA-13-2071
CDK7	KIN28	-0.556409	-2.0613	NA	NA	-1	TCGA-20-0987
MSH3	MSH3*	-0.491742	-2.5036	NA	NA	-1	TCGA-20-0987
POLL	-	-0.63721	-2.6016	NA	NA	-1	TCGA-20-0987
SHPRH	RAD5	-1.02393	-2.7021	NA	NA	-1	TCGA-20-0987
WRN	SGS1	-1.11426	-2.0922	NA	NA	-1	TCGA-20-0987
CCNH	CCL1	-0.805249	-2.4743	NA	NA	-1	TCGA-20-0990
CDK7	KIN28	-0.545424	-2.0369	NA	NA	-1	TCGA-20-0990
DNAJA2	YDJ1	0.30256	-2.635	NA	NA	-1	TCGA-20-0990
POLK	-	-1.39435	-2.5695	NA	NA	-1	TCGA-20-0990
UBR1	UBR1	-0.635489	-2.0763	NA	NA	-1	TCGA-20-0990
WRN	SGS1	-1.6211	-3.2648	NA	NA	-1	TCGA-20-0991
CDK7	KIN28	-0.612025	-2.1848	352.42	-1.1994	-1	TCGA-20-1682
DNAJA2	YDJ1	0.538092	-2.0703	966.352	-1.9195	-1	TCGA-20-1682
ERCC8	RAD28	-2.07759	-2.5584	70.8383	-2.3696	-1	TCGA-20-1682
GTF2H1	TFB1	-0.508885	-2.6773	481.7	-1.6368	-1	TCGA-20-1682
MMS19	MET18	0.452177	-2.3571	767.414	-2.0359	-1	TCGA-20-1682
POLI	RAD30	-1.37669	-2.9791	126.328	-1.7062	-1	TCGA-20-1682
POLK	-	-1.20097	-2.0759	233.176	-1.7469	-2	TCGA-20-1682
POLL	-	-0.788403	-3.2362	377.804	-2.5612	-1	TCGA-20-1682
PRKD2	DUN1	0.184274	-1.7441	737.899	-2.1354	-1	TCGA-20-1682
RAD17	RAD24	-0.338538	-1.5888	328.217	-2.2872	-1	TCGA-20-1682
SMG6	EST1	-0.987545	-2.004	529.516	-1.646	-1	TCGA-20-1682
XPA	RAD14	-0.494192	-2.2413	111.57	-1.664	-1	TCGA-20-1682
XRCC4	LIF1*	-1.90406	-2.6236	65.5254	-1.8753	-2	TCGA-20-1682
ERCC8	RAD28	-1.92089	-2.2292	143.193	-0.6193	-1	TCGA-20-1683
LIG3	-	-1.3582	-3.2096	221.147	-2.5545	-1	TCGA-20-1683
ERCC1	RAD10	-0.0216785	-2.6268	472.171	-2.0345	-1	TCGA-20-1684
FZR1	CDH1	-1.02199	-2.4527	805.239	-1.5378	-1	TCGA-20-1684
POLI	RAD30	-1.0604	-2.3868	192.724	-1.1914	-1	TCGA-20-1685
CCNH	CCL1	-0.871032	-2.6387	NA	NA	-1	TCGA-20-1686
CDK7	KIN28	-0.926679	-2.8837	NA	NA	-1	TCGA-20-1686
DNAJA2	YDJ1	0.523419	-2.1055	NA	NA	-1	TCGA-20-1686
ERCC1	RAD10	-0.130838	-2.8915	NA	NA	-1	TCGA-20-1686
ERCC8	RAD28	-2.04093	-2.4814	NA	NA	-1	TCGA-20-1686
POLK	-	-1.40379	-2.5936	NA	NA	-1	TCGA-20-1686
RAD17	RAD24	-0.862322	-2.8967	NA	NA	-1	TCGA-20-1686
XPA	RAD14	-0.708429	-2.7898	NA	NA	-1	TCGA-20-1686
ATAD5	ELG1	-2.34929	-2.8716	15.7039	-1.7577	-1	TCGA-20-1687
CCNB1	CLB5	0.514301	-2.2635	586.091	-1.3356	-1	TCGA-20-1687
ERCC8	RAD28	-1.89765	-2.1804	98.71	-1.6954	-1	TCGA-20-1687
FANCM	MPH1	-2.08372	-2.5325	37.0163	-2.139	-1	TCGA-20-1687
GTF2H1	TFB1	-0.301648	-2.004	454.291	-1.7895	-1	TCGA-20-1687
GTF2H2	SSL1	-1.6947	-3.4104	79.6411	-0.8848	-1	TCGA-20-1687
GTF2H5	TFB5	1.84583	-2.1924	350.533	-0.9058	-1	TCGA-20-1687
LIG3	-	-1.1417	-2.7122	358.385	-1.9819	-1	TCGA-20-1687
MMS19	MET18	0.261679	-2.8028	916.994	-1.7683	-1	TCGA-20-1687
POLK	-	-1.50464	-2.851	162.086	-2.2655	-1	TCGA-20-1687
RAD17	RAD24	-0.884912	-2.9531	386.427	-1.8832	-1	TCGA-20-1687
RRM1	RNR1	-0.362931	-2.6367	455.412	-1.7233	-1	TCGA-20-1687
SHPRH	RAD5	-0.777267	-2.037	87.6669	-2.0367	-1	TCGA-20-1687
BRCA2	-	-2.47034	-2.521	NA	NA	-1	TCGA-23-1021
GTF2H1	TFB1	-0.317647	-2.056	NA	NA	-1	TCGA-23-1021
RAD23B	RAD23	0.9231	-2.1571	NA	NA	-1	TCGA-23-1021
XRCC4	LIF1*	-1.63327	-2.0624	NA	NA	-1	TCGA-23-1021
DNAJA2	YDJ1	-0.299696	-4.0791	NA	NA	-1	TCGA-23-1022
GTF2H2	SSL1	-0.511021	-2.2198	NA	NA	-1	TCGA-23-1022
GTF2H5	TFB5	1.81923	-2.2365	NA	NA	-1	TCGA-23-1022
MSH3	MSH3*	-0.483361	-2.4799	NA	NA	-1	TCGA-23-1022
UBR1	UBR1	-1.08554	-3.3918	NA	NA	-1	TCGA-23-1022
ATAD5	ELG1	-2.00889	-2.1118	21.3662	-1.6639	-1	TCGA-23-1023
CDK7	KIN28	-0.613943	-2.1891	172.162	-2.2134	-1	TCGA-23-1023
ERCC8	RAD28	-2.07055	-2.5436	51.772	-2.8308	-1	TCGA-23-1023
GTF2H2	SSL1	-0.372348	-2.0803	63.2768	-1.0007	-1	TCGA-23-1023
MSH3	MSH3*	-0.285708	-1.9207	167.938	-2.8386	-1	TCGA-23-1023
POLK	-	-0.965853	-1.4758	186.543	-2.0871	-1	TCGA-23-1023
RAD17	RAD24	-0.429203	-1.8152	184.353	-3.2855	-1	TCGA-23-1023
RNASEH2B	RNH202	-1.23034	-2.2407	202.157	-1.7617	-1	TCGA-23-1023
RPA1	RFA1	1.58898	-2.1379	1062.15	-2.8099	-1	TCGA-23-1023
XRCC4	LIF1*	-1.38527	-1.5483	52.5937	-2.0918	-1	TCGA-23-1023
POLK	-	-1.22097	-2.127	NA	NA	-1	TCGA-23-1024
ERCC8	RAD28	-1.34825	-1.0261	72.0141	-2.3411	-2	TCGA-23-1026
LIG3	-	-1.08492	-2.5818	379.977	-1.8918	-1	TCGA-23-1026
MSH3	MSH3*	-0.44315	-2.3661	208.232	-2.5085	-2	TCGA-23-1026
PALB2	-	-0.38789	-2.5168	173.302	-2.2463	-1	TCGA-23-1026
PBRM1	RSC2	-0.305094	-2.586	406.909	-1.9929	-1	TCGA-23-1026
POLK	-	-1.10666	-1.8352	156.909	-2.3033	-2	TCGA-23-1026
PPP2R5E	RTS1	0.7254	-1.7538	310.304	-2.486	-1	TCGA-23-1026
PRKD2	DUN1	0.0316562	-2.1076	960.773	-1.7104	-1	TCGA-23-1026
RAD17	RAD24	-0.737687	-2.5855	241.803	-2.8868	-2	TCGA-23-1026
RPA1	RFA1	2.00044	-1.0526	1374.71	-2.23	-1	TCGA-23-1026
SHPRH	RAD5	-0.997374	-2.6305	54.9239	-2.4104	-1	TCGA-23-1026
DNAJA2	YDJ1	0.975177	-1.0223	819.246	-2.3632	-1	TCGA-23-1027
GTF2H1	TFB1	-0.0235484	-1.1006	316.428	-2.5572	-1	TCGA-23-1027
MSH3	MSH3*	-0.528659	-2.608	133.604	-3.1199	-1	TCGA-23-1027
POLK	-	-0.964442	-1.4722	157.564	-2.2985	-1	TCGA-23-1027
PPP2R5E	RTS1	0.967967	-0.9919	250.975	-2.8048	-1	TCGA-23-1027
RAD17	RAD24	-0.401613	-1.7463	249.675	-2.8322	-1	TCGA-23-1027
SHPRH	RAD5	-0.64187	-1.6719	61.4781	-2.3356	-1	TCGA-23-1027
WRN	SGS1	-0.466901	-0.5945	135.024	-2.0291	-1	TCGA-23-1027
GTF2H1	TFB1	-0.511184	-2.6847	NA	NA	-1	TCGA-23-1028
GTF2H2	SSL1	-1.05252	-2.7644	NA	NA	-1	TCGA-23-1028
MSH3	MSH3*	-0.31764	-2.011	NA	NA	-1	TCGA-23-1028
POLK	-	-1.23047	-2.1512	NA	NA	-1	TCGA-23-1028
SHPRH	RAD5	-0.790384	-2.0724	NA	NA	-1	TCGA-23-1028
CCNH	CCL1	-0.765945	-2.3762	190.818	-2.0976	-1	TCGA-23-1029
FZR1	CDH1	-1.11359	-2.7837	841.443	-1.4317	-1	TCGA-23-1029
MSH3	MSH3*	-0.399169	-2.2417	304.767	-1.7177	-1	TCGA-23-1029
ERCC1	RAD10	0.221261	-2.0378	NA	NA	-2	TCGA-23-1030
CCNH	CCL1	-0.98341	-2.9194	NA	NA	-1	TCGA-23-1031
CDK7	KIN28	-0.875081	-2.7691	NA	NA	-1	TCGA-23-1031
GTF2H1	TFB1	-0.563805	-2.8557	NA	NA	-1	TCGA-23-1031
MLH1	MLH1	-0.0633075	-2.1894	NA	NA	-1	TCGA-23-1031
POLK	-	-1.23619	-2.1658	NA	NA	-1	TCGA-23-1031
POMP	UMP1	0.729066	-2.6446	NA	NA	-1	TCGA-23-1031
RAD17	RAD24	-0.543238	-2.1	NA	NA	-1	TCGA-23-1031
XPA	RAD14	-0.517555	-2.3011	NA	NA	-1	TCGA-23-1031
ERCC1	RAD10	-0.168153	-2.9819	NA	NA	-1	TCGA-23-1032
MMS19	MET18	-0.0419396	-3.5131	NA	NA	-1	TCGA-23-1032
PALB2	-	-0.370401	-2.464	NA	NA	-1	TCGA-23-1032
UBR1	UBR1	-1.14138	-3.555	NA	NA	-1	TCGA-23-1032
CDK7	KIN28	-0.350377	-1.6037	204.438	-2.0319	-1	TCGA-23-1109
DNAJA2	YDJ1	0.636936	-1.8333	703.494	-2.7123	-1	TCGA-23-1109
ERCC1	RAD10	-0.182965	-3.0178	812.252	-1.3607	-1	TCGA-23-1109
GTF2H5	TFB5	1.87924	-2.1371	480.17	-0.5803	-1	TCGA-23-1109
LIG3	-	-1.10919	-2.6375	384.325	-1.8737	-1	TCGA-23-1109
MSH3	MSH3*	-0.332307	-2.0525	188.607	-2.6693	-1	TCGA-23-1109
PPP2R5E	RTS1	1.10407	-0.5644	292.257	-2.583	-1	TCGA-23-1109
WRN	SGS1	-0.577413	-0.8502	135.033	-2.029	-1	TCGA-23-1109
CDK7	KIN28	-0.541207	-2.0275	NA	NA	-1	TCGA-23-1110
GTF2H1	TFB1	-0.39008	-2.2913	NA	NA	-1	TCGA-23-1110
GTF2H5	TFB5	1.30812	-3.0834	NA	NA	-2	TCGA-23-1110
MSH3	MSH3*	-0.627579	-2.8879	NA	NA	-1	TCGA-23-1110
POMP	UMP1	0.878611	-2.2792	NA	NA	-1	TCGA-23-1110
DNAJA2	YDJ1	0.31794	-2.5982	1028.59	-1.7318	-1	TCGA-23-1111
FZR1	CDH1	-1.15014	-2.9157	510.991	-2.4	-2	TCGA-23-1111
LIG3	-	-0.917039	-2.1961	400.863	-1.8047	-2	TCGA-23-1111
MMS19	MET18	0.534449	-2.1647	1148.26	-1.3546	-1	TCGA-23-1111
PALB2	-	-0.0853262	-1.6024	192.356	-2.0341	-1	TCGA-23-1111
POLI	RAD30	-1.27889	-2.796	182.811	-1.2682	-1	TCGA-23-1111
RAD23B	RAD23	0.99257	-1.9249	2238.15	-2.9368	-1	TCGA-23-1111
RPA1	RFA1	1.63178	-2.025	1215.44	-2.5255	-2	TCGA-23-1111
XRCC6	YKU70	2.44502	-1.5585	3169.1	-2.4405	-2	TCGA-23-1111
GTF2H1	TFB1	-0.353587	-2.1728	NA	NA	-1	TCGA-23-1113
MSH3	MSH3*	-0.374389	-2.1716	NA	NA	-1	TCGA-23-1113
POLI	RAD30	-1.54393	-3.2922	NA	NA	-1	TCGA-23-1113
UBR1	UBR1	-0.891005	-2.8232	NA	NA	-1	TCGA-23-1113
ERCC8	RAD28	-2.03751	-2.4742	86.9314	-1.9803	-2	TCGA-23-1114
FZR1	CDH1	-1.09456	-2.7149	1039.91	-0.8502	-1	TCGA-23-1114
MSH3	MSH3*	-0.442606	-2.3646	254.585	-2.1288	-2	TCGA-23-1114
POMP	UMP1	0.981334	-2.0282	1010.5	-1.1924	-1	TCGA-23-1114
RAD23B	RAD23	1.50378	-0.2159	2616.77	-2.4483	-1	TCGA-23-1114
RNASEH2B	RNH202	-1.31244	-2.4101	189.223	-1.8399	-2	TCGA-23-1114
LIG3	-	-1.06651	-2.5395	NA	NA	-1	TCGA-23-1116
WRN	SGS1	-1.16484	-2.2092	NA	NA	-1	TCGA-23-1116
CCNH	CCL1	-0.657681	-2.1057	NA	NA	-1	TCGA-23-1117
CDK7	KIN28	-1.06567	-3.1924	NA	NA	-1	TCGA-23-1117
ERCC8	RAD28	-2.36555	-3.1634	NA	NA	-1	TCGA-23-1117
GTF2H1	TFB1	-0.405424	-2.3412	NA	NA	-1	TCGA-23-1117
GTF2H5	TFB5	1.82613	-2.2251	NA	NA	-1	TCGA-23-1117
MMS19	MET18	0.466844	-2.3228	NA	NA	-1	TCGA-23-1117
MSH3	MSH3*	-0.589721	-2.7808	NA	NA	-1	TCGA-23-1117
RAD17	RAD24	-0.72738	-2.5598	NA	NA	-1	TCGA-23-1117
XRCC6	YKU70	2.18382	-2.2599	NA	NA	-1	TCGA-23-1117
GTF2H1	TFB1	-0.376591	-2.2475	NA	NA	-1	TCGA-23-1118
RAD17	RAD24	-0.728238	-2.5619	NA	NA	-1	TCGA-23-1118
SMG6	EST1	-1.04642	-2.149	NA	NA	-1	TCGA-23-1118
ZSWIM7	SHU2	-1.03806	-2.1526	NA	NA	-1	TCGA-23-1118
CCNH	CCL1	-0.712462	-2.2426	NA	NA	-1	TCGA-23-1119
CDK7	KIN28	-0.577399	-2.1079	NA	NA	-1	TCGA-23-1119
PALB2	-	-0.282709	-2.199	NA	NA	-1	TCGA-23-1119
RRM1	RNR1	-0.0809549	-2.0756	NA	NA	-1	TCGA-23-1119
DNAJA2	YDJ1	0.490778	-2.1837	886.91	-2.1591	-1	TCGA-23-1120
ERCC1	RAD10	0.235047	-2.0044	851.407	-1.2831	-1	TCGA-23-1120
GTF2H1	TFB1	-0.402934	-2.3331	410.316	-2.0344	-1	TCGA-23-1120
LIG3	-	-0.898576	-2.1537	380.251	-1.8907	-1	TCGA-23-1120
MSH3	MSH3*	-0.401476	-2.2482	304.758	-1.7178	-1	TCGA-23-1120
RNASEH2B	RNH202	-1.3946	-2.5795	261.358	-1.4039	-1	TCGA-23-1120
RPA1	RFA1	1.4942	-2.3879	1115.47	-2.7109	-1	TCGA-23-1120
DNAJA2	YDJ1	-0.287868	-4.0508	NA	NA	-1	TCGA-23-1121
ERCC6	RAD26	-1.25409	-2.8494	NA	NA	-1	TCGA-23-1121
MLH1	MLH1	-0.782691	-3.7975	NA	NA	-1	TCGA-23-1121
MMS19	MET18	-0.244716	-3.9875	NA	NA	-1	TCGA-23-1121
MSH3	MSH3*	-0.425145	-2.3152	230.608	-2.3252	-1	TCGA-23-1122
UBR1	UBR1	-0.746853	-2.4018	207.346	-2.0718	-2	TCGA-23-1122
CCNH	CCL1	-0.929068	-2.7836	188.856	-2.1109	-2	TCGA-23-1123
CDK7	KIN28	-0.989894	-3.0241	174.98	-2.1976	-2	TCGA-23-1123
ERCC1	RAD10	0.168786	-2.165	590.363	-1.8003	-1	TCGA-23-1123
ERCC8	RAD28	-1.64464	-1.6488	68.0181	-2.4378	-2	TCGA-23-1123
GTF2H2	SSL1	-1.67455	-3.3901	44.0117	-1.1372	-2	TCGA-23-1123
MSH3	MSH3*	-1.04826	-4.078	130.213	-3.1477	-2	TCGA-23-1123
RAD17	RAD24	-0.450128	-1.8675	296.612	-2.5065	-2	TCGA-23-1123
RAD23B	RAD23	1.0288	-1.8038	2895.71	-2.0884	-1	TCGA-23-1123
XRCC6	YKU70	2.04672	-2.628	2109.1	-3.1819	-2	TCGA-23-1123
CCNB1	CLB5	0.14011	-2.7381	NA	NA	-2	TCGA-23-1124
CCNH	CCL1	-0.727778	-2.2808	NA	NA	-1	TCGA-23-1124
CDK7	KIN28	-1.22328	-3.5425	NA	NA	-2	TCGA-23-1124
ERCC1	RAD10	-0.153757	-2.947	NA	NA	-1	TCGA-23-1124
ERCC8	RAD28	-2.32122	-3.0703	NA	NA	-1	TCGA-23-1124
MLH1	MLH1	-0.714478	-3.645	NA	NA	-2	TCGA-23-1124
MSH3	MSH3*	-0.402601	-2.2514	NA	NA	-1	TCGA-23-1124
POLK	-	-1.18531	-2.0359	NA	NA	-1	TCGA-23-1124
POMP	UMP1	0.769178	-2.5466	NA	NA	-1	TCGA-23-1124
RAD17	RAD24	-1.00963	-3.2645	NA	NA	-2	TCGA-23-1124
REV3L	REV3*	-0.884068	-2.2149	NA	NA	-2	TCGA-23-1124
RPA1	RFA1	1.49167	-2.3946	NA	NA	-1	TCGA-23-1124
TP53BP1	RAD9	-0.24475	-3.1939	NA	NA	-1	TCGA-23-1124
XPA	RAD14	-0.507433	-2.2752	NA	NA	-1	TCGA-23-1124
ZSWIM7	SHU2	-1.6157	-3.2413	NA	NA	-2	TCGA-23-1124
MMS19	MET18	0.38861	-2.5058	1046.97	-1.5358	-1	TCGA-23-1809
ATAD5	ELG1	-2.24002	-2.6277	NA	NA	-1	TCGA-23-2072
FANCM	MPH1	-2.11075	-2.6006	NA	NA	-1	TCGA-23-2072
LIG3	-	-0.937437	-2.243	NA	NA	-1	TCGA-23-2072
POLI	RAD30	-0.896542	-2.08	NA	NA	-1	TCGA-23-2072
XRCC4	LIF1*	-1.67572	-2.1503	NA	NA	-1	TCGA-23-2072
ERCC8	RAD28	-2.04673	-2.4936	74.6637	-2.277	-1	TCGA-23-2077
FZR1	CDH1	-0.961562	-2.2343	763.991	-1.6587	-1	TCGA-23-2077
MSH3	MSH3*	-0.414199	-2.2842	182.087	-2.7227	-1	TCGA-23-2077
RAD23B	RAD23	1.01412	-1.8528	2563.99	-2.5164	-1	TCGA-23-2077
UBR1	UBR1	-0.710814	-2.2965	242.153	-1.7667	-1	TCGA-23-2077
WRN	SGS1	-1.31747	-2.5623	82.7354	-2.694	-2	TCGA-23-2077
XRCC4	LIF1*	-1.80514	-2.4186	NA	NA	-1	TCGA-23-2078
POLI	RAD30	-0.944065	-2.169	NA	NA	-1	TCGA-23-2079
WRN	SGS1	-1.42592	-2.8132	NA	NA	-1	TCGA-23-2079
DNAJA2	YDJ1	1.03888	-0.8695	927.428	-2.0369	-1	TCGA-23-2081
ERCC1	RAD10	0.0897354	-2.3567	593.366	-1.7944	-1	TCGA-23-2081
ERCC8	RAD28	-1.61539	-1.5873	79.3152	-2.1645	-1	TCGA-23-2081
POLL	-	-0.521736	-2.1169	497.296	-1.9858	-1	TCGA-23-2081
RAD17	RAD24	-0.0226659	-0.8001	340.969	-2.1987	-1	TCGA-23-2081
RPA1	RFA1	1.66624	-1.9341	1130.24	-2.6835	-1	TCGA-23-2081
POLI	RAD30	-1.4009	-3.0244	165.824	-1.3999	-1	TCGA-23-2084
POLL	-	-0.438457	-1.7673	456.135	-2.184	-1	TCGA-23-2084
RAD17	RAD24	-0.618284	-2.2874	317.998	-2.3581	-1	TCGA-23-2084
SHPRH	RAD5	-0.773346	-2.0264	154.5	-1.2738	-1	TCGA-23-2084
ERCC6	RAD26	-1.41857	-3.2624	NA	NA	-1	TCGA-23-2641
ERCC8	RAD28	-1.91419	-2.2151	NA	NA	-1	TCGA-23-2641
RAD23B	RAD23	0.769611	-2.6702	NA	NA	-1	TCGA-23-2641
SHPRH	RAD5	-0.968081	-2.5515	NA	NA	-1	TCGA-23-2641
PPP2R5E	RTS1	0.644416	-2.0082	NA	NA	-1	TCGA-23-2643
RAD23B	RAD23	0.924483	-2.1525	NA	NA	-1	TCGA-23-2643
ATAD5	ELG1	-2.45145	-3.0996	NA	NA	-1	TCGA-24-0966
DNAJA2	YDJ1	-0.144472	-3.7069	NA	NA	-1	TCGA-24-0966
POMP	UMP1	0.871379	-2.2969	NA	NA	-1	TCGA-24-0966
REV3L	REV3*	-0.888049	-2.2225	NA	NA	-1	TCGA-24-0966
RPA1	RFA1	0.300584	-5.5364	NA	NA	-1	TCGA-24-0966
SHPRH	RAD5	-1.17098	-3.0986	NA	NA	-1	TCGA-24-0966
TOP3A	TOP3	-1.49507	-2.0011	NA	NA	-1	TCGA-24-0966
XRCC6	YKU70	1.70179	-3.5542	NA	NA	-1	TCGA-24-0966
PALB2	-	-0.636768	-3.2689	NA	NA	-1	TCGA-24-0970
POLI	RAD30	-1.12647	-2.5106	NA	NA	-1	TCGA-24-0970
BRCA2	-	-2.49087	-2.5601	18.9362	-1.8267	-1	TCGA-24-0975
FANCM	MPH1	-1.79177	-1.7966	34.6393	-2.2087	-1	TCGA-24-0975
GTF2H1	TFB1	-0.542926	-2.7878	305.288	-2.6193	-1	TCGA-24-0975
LIG3	-	-1.41128	-3.3315	299.745	-2.2266	-1	TCGA-24-0975
PALB2	-	-0.407277	-2.5754	153.798	-2.4635	-1	TCGA-24-0975
POLK	-	-1.34026	-2.4314	169.04	-2.2148	-1	TCGA-24-0975
RAD17	RAD24	-0.558199	-2.1373	282.657	-2.6033	-1	TCGA-24-0975
SHPRH	RAD5	-1.16372	-3.079	60.1708	-2.3506	-1	TCGA-24-0975
WRN	SGS1	-1.00834	-1.8471	115.002	-2.2837	-1	TCGA-24-0975
DNAJA2	YDJ1	0.353761	-2.5123	NA	NA	-1	TCGA-24-0979
PALB2	-	-0.263538	-2.141	NA	NA	-1	TCGA-24-0979
RAD23B	RAD23	0.928622	-2.1386	NA	NA	-1	TCGA-24-0979
TOP3A	TOP3	-1.72304	-2.4887	NA	NA	-1	TCGA-24-0979
WRN	SGS1	-1.14881	-2.1721	NA	NA	-1	TCGA-24-0979
ZSWIM7	SHU2	-1.5284	-3.0768	NA	NA	-1	TCGA-24-0979
ATAD5	ELG1	-2.62724	-3.4919	NA	NA	-1	TCGA-24-0980
CCNB1	CLB5	-0.426383	-3.4566	NA	NA	-1	TCGA-24-0980
CDK7	KIN28	-0.694252	-2.3674	NA	NA	-1	TCGA-24-0980
ERCC8	RAD28	-2.67222	-3.8077	NA	NA	-1	TCGA-24-0980
GTF2H5	TFB5	1.90616	-2.0924	NA	NA	-1	TCGA-24-0980
MSH3	MSH3*	-0.615586	-2.8539	NA	NA	-1	TCGA-24-0980
POLK	-	-1.17994	-2.0223	NA	NA	-1	TCGA-24-0980
RAD17	RAD24	-1.3502	-4.1149	NA	NA	-1	TCGA-24-0980
REV3L	REV3*	-0.95818	-2.355	NA	NA	-1	TCGA-24-0980
RNASEH2B	RNH202	-1.3705	-2.5298	NA	NA	-1	TCGA-24-0980
RPA1	RFA1	0.822176	-4.1606	NA	NA	-1	TCGA-24-0980
SHPRH	RAD5	-1.11878	-2.9579	NA	NA	-1	TCGA-24-0980
WRN	SGS1	-1.65037	-3.3325	NA	NA	-1	TCGA-24-0980
XRCC4	LIF1*	-1.91817	-2.6529	NA	NA	-1	TCGA-24-0980
FZR1	CDH1	-0.614301	-0.9796	606.762	-2.1194	-1	TCGA-24-1103
MLH1	MLH1	0.14469	-1.7244	265.721	-2.0271	-1	TCGA-24-1103
MMS19	MET18	0.232734	-2.8705	794.357	-1.9877	-1	TCGA-24-1103
MSH3	MSH3*	-0.617533	-2.8594	191.011	-2.6496	-1	TCGA-24-1103
POLL	-	-0.327878	-1.3031	361.858	-2.638	-1	TCGA-24-1103
RAD17	RAD24	-0.558112	-2.1371	311.1	-2.406	-1	TCGA-24-1103
RPA1	RFA1	1.83543	-1.4879	1426.85	-2.1333	-1	TCGA-24-1103
SHPRH	RAD5	-1.06455	-2.8116	59.2774	-2.3608	-1	TCGA-24-1103
TP53BP1	RAD9	0.00961965	-2.5389	464.077	-1.8497	-1	TCGA-24-1103
UBR1	UBR1	-0.920505	-2.9094	178.707	-2.323	-1	TCGA-24-1103
XRCC6	YKU70	2.5389	-1.3064	3519.87	-2.1951	-1	TCGA-24-1103
FANCM	MPH1	-1.92499	-2.1324	NA	NA	-1	TCGA-24-1104
RPA1	RFA1	1.5465	-2.25	NA	NA	-1	TCGA-24-1104
DNAJA2	YDJ1	0.433067	-2.3221	NA	NA	-1	TCGA-24-1105
FZR1	CDH1	-0.910553	-2.05	NA	NA	-1	TCGA-24-1105
GTF2H1	TFB1	-0.365636	-2.2119	NA	NA	-1	TCGA-24-1105
GTF2H5	TFB5	1.71468	-2.4097	NA	NA	-1	TCGA-24-1105
POMP	UMP1	0.717953	-2.6717	NA	NA	-1	TCGA-24-1105
REV3L	REV3*	-0.940404	-2.3214	NA	NA	-1	TCGA-24-1105
RNASEH2B	RNH202	-1.12558	-2.0246	NA	NA	-1	TCGA-24-1105
RPA1	RFA1	1.02042	-3.6376	NA	NA	-1	TCGA-24-1105
SHPRH	RAD5	-0.917783	-2.4159	NA	NA	-1	TCGA-24-1105
SMG6	EST1	-1.07122	-2.21	NA	NA	-1	TCGA-24-1105
XPA	RAD14	-0.507636	-2.2757	NA	NA	-1	TCGA-24-1105
FZR1	CDH1	-0.508967	-0.599	569.506	-2.2285	-1	TCGA-24-1413
GTF2H1	TFB1	-0.696467	-3.2866	427.001	-1.9414	-1	TCGA-24-1413
LIG3	-	-0.838567	-2.0158	449.719	-1.6008	-1	TCGA-24-1413
POMP	UMP1	0.877648	-2.2815	1161.73	-1.0321	-1	TCGA-24-1413
RAD23B	RAD23	0.492214	-3.5976	2312.62	-2.8407	-1	TCGA-24-1413
RPA1	RFA1	1.66427	-1.9393	1190.13	-2.5724	-1	TCGA-24-1413
RRM1	RNR1	-0.200141	-2.3127	481.731	-1.6694	-1	TCGA-24-1413
SHPRH	RAD5	-0.778174	-2.0394	154.366	-1.2753	-1	TCGA-24-1413
UBR1	UBR1	-0.844413	-2.687	250.934	-1.6897	-1	TCGA-24-1413
XRCC6	YKU70	2.3213	-1.8907	2957.51	-2.5885	-1	TCGA-24-1413
ERCC6	RAD26	-0.497916	-0.9509	90.5119	-2.1299	-1	TCGA-24-1416
POLI	RAD30	-1.016	-2.3037	120.474	-1.7516	-1	TCGA-24-1416
RPA1	RFA1	1.69571	-1.8564	1061.17	-2.8117	-1	TCGA-24-1416
SHPRH	RAD5	-0.859758	-2.2594	84.9688	-2.0675	-1	TCGA-24-1416
TOP3A	TOP3	-1.60349	-2.233	212.859	-1.3901	-1	TCGA-24-1416
UBR1	UBR1	-0.997247	-3.1337	132.335	-2.7296	-1	TCGA-24-1416
XRCC6	YKU70	2.32855	-1.8713	2971.91	-2.5784	-1	TCGA-24-1416
MMS19	MET18	0.496781	-2.2528	1001.27	-1.6176	-1	TCGA-24-1417
RAD23B	RAD23	1.34631	-0.7423	2917.43	-2.0604	-1	TCGA-24-1417
RPA1	RFA1	2.09433	-0.8049	1415.2	-2.1549	-1	TCGA-24-1417
SMG6	EST1	-1.11965	-2.3292	598.465	-1.4269	-1	TCGA-24-1417
DNAJA2	YDJ1	0.579699	-1.9705	701.529	-2.7182	-1	TCGA-24-1418
LIG3	-	-1.48059	-3.4907	272.325	-2.341	-1	TCGA-24-1418
CCNH	CCL1	-0.616973	-2.004	194.175	-2.0748	-1	TCGA-24-1419
MSH3	MSH3*	-0.603276	-2.8191	219.966	-2.4124	-1	TCGA-24-1419
PALB2	-	-0.314729	-2.2957	142.254	-2.592	-1	TCGA-24-1419
POLK	-	-1.22164	-2.1287	177.746	-2.1513	-1	TCGA-24-1419
UBR1	UBR1	-0.886358	-2.8096	204.789	-2.0943	-1	TCGA-24-1419
XRCC6	YKU70	2.91271	-0.3027	3751.83	-2.0329	-1	TCGA-24-1419
LIG3	-	-0.952858	-2.2784	NA	NA	-1	TCGA-24-1422
BRCA1	-	-2.57466	-2.4655	5.9172	-1.2804	-1	TCGA-24-1423
ERCC1	RAD10	-0.196472	-3.0506	501.536	-1.9763	-1	TCGA-24-1423
MSH3	MSH3*	-0.915166	-3.7015	134	-3.1167	-1	TCGA-24-1423
RAD17	RAD24	-0.0862554	-0.9589	311.243	-2.405	-1	TCGA-24-1423
SHPRH	RAD5	-0.812723	-2.1326	142.577	-1.4099	-1	TCGA-24-1423
TOP3A	TOP3	-1.51022	-2.0335	234.615	-1.282	-1	TCGA-24-1423
UBR1	UBR1	-0.814837	-2.6005	208.58	-2.061	-1	TCGA-24-1423
XRCC6	YKU70	2.51259	-1.3771	2561.54	-2.8654	-1	TCGA-24-1423
CCNH	CCL1	-0.371683	-1.3913	202.429	-2.0189	-1	TCGA-24-1424
ERCC1	RAD10	-0.253661	-3.1892	615.24	-1.751	-1	TCGA-24-1424
FZR1	CDH1	-1.28406	-3.3996	746.542	-1.7098	-1	TCGA-24-1424
GTF2H1	TFB1	-0.356256	-2.1814	377.931	-2.2147	-1	TCGA-24-1424
MSH3	MSH3*	-0.719378	-3.1476	256.197	-2.1156	-1	TCGA-24-1424
SHPRH	RAD5	-0.875699	-2.3024	159.877	-1.2124	-1	TCGA-24-1424
XRCC6	YKU70	2.6825	-0.9208	3589.3	-2.1465	-1	TCGA-24-1424
CDK7	KIN28	-0.725217	-2.4362	NA	NA	-1	TCGA-24-1425
FZR1	CDH1	-1.22125	-3.1726	NA	NA	-1	TCGA-24-1425
LIG3	-	-1.02782	-2.4506	NA	NA	-1	TCGA-24-1425
MSH3	MSH3*	-0.418016	-2.295	NA	NA	-1	TCGA-24-1425
POLL	-	-0.764417	-3.1355	NA	NA	-1	TCGA-24-1425
RAD17	RAD24	-0.543546	-2.1007	NA	NA	-1	TCGA-24-1425
DNAJA2	YDJ1	0.15971	-2.9776	NA	NA	-1	TCGA-24-1426
FZR1	CDH1	-1.04349	-2.5304	NA	NA	-1	TCGA-24-1426
LIG3	-	-0.912409	-2.1855	NA	NA	-1	TCGA-24-1426
POMP	UMP1	0.850331	-2.3483	NA	NA	-1	TCGA-24-1426
XRCC6	YKU70	2.0822	-2.5328	NA	NA	-1	TCGA-24-1426
FANCM	MPH1	-1.98584	-2.2858	35.4077	-2.1862	-1	TCGA-24-1427
LIG3	-	-1.09289	-2.6001	466.023	-1.5328	-1	TCGA-24-1427
MSH3	MSH3*	-0.193897	-1.6609	251.459	-2.1544	-1	TCGA-24-1427
POLK	-	-1.01429	-1.5995	196.352	-2.0155	-1	TCGA-24-1427
DNAJA2	YDJ1	0.931651	-1.1266	810.978	-2.3881	-1	TCGA-24-1428
GTF2H1	TFB1	-0.36263	-2.2021	258.154	-2.8817	-1	TCGA-24-1428
MSH3	MSH3*	-0.0213216	-1.1727	212.608	-2.4727	-1	TCGA-24-1428
POLK	-	-0.948003	-1.4303	187.659	-2.079	-1	TCGA-24-1428
RAD17	RAD24	-0.0978545	-0.9879	304.239	-2.4536	-1	TCGA-24-1428
UBR1	UBR1	-1.0869	-3.3958	109.549	-2.9294	-1	TCGA-24-1428
WRN	SGS1	-0.682306	-1.0928	116.189	-2.2686	-2	TCGA-24-1428
BRCA1	-	-2.61275	-2.5332	6.3078	-1.2788	-1	TCGA-24-1430
DNAJA2	YDJ1	0.962095	-1.0536	806.56	-2.4014	-1	TCGA-24-1430
ERCC6	RAD26	-0.934466	-2.0469	165.711	-1.3309	-1	TCGA-24-1430
POLK	-	-1.17447	-2.0083	216.569	-1.868	-1	TCGA-24-1430
UBR1	UBR1	-0.861616	-2.7373	270.395	-1.519	-1	TCGA-24-1430
CDK7	KIN28	-0.660388	-2.2922	NA	NA	-1	TCGA-24-1431
ERCC8	RAD28	-1.9776	-2.3483	NA	NA	-1	TCGA-24-1431
GTF2H2	SSL1	-0.811119	-2.5216	NA	NA	-1	TCGA-24-1431
POLK	-	-1.67719	-3.2914	NA	NA	-1	TCGA-24-1431
RAD17	RAD24	-0.859281	-2.8891	NA	NA	-1	TCGA-24-1431
RAD23B	RAD23	0.447524	-3.747	NA	NA	-1	TCGA-24-1431
WRN	SGS1	-1.13841	-2.148	NA	NA	-1	TCGA-24-1431
CDK7	KIN28	-0.724891	-2.4355	NA	NA	-1	TCGA-24-1434
FZR1	CDH1	-1.01112	-2.4134	NA	NA	-1	TCGA-24-1434
BRCA1	-	-2.34772	-2.062	NA	NA	-1	TCGA-24-1435
ERCC1	RAD10	0.220218	-2.0404	NA	NA	-1	TCGA-24-1435
GTF2H2	SSL1	-1.37709	-3.0909	NA	NA	-1	TCGA-24-1435
MSH3	MSH3*	-0.424161	-2.3124	NA	NA	-1	TCGA-24-1435
PRKD2	DUN1	-0.0200576	-2.2308	NA	NA	-1	TCGA-24-1435
RAD17	RAD24	-0.541253	-2.095	NA	NA	-1	TCGA-24-1435
CCNH	CCL1	-0.597196	-1.9546	194.028	-2.0758	-2	TCGA-24-1436
LIG3	-	-0.934683	-2.2367	297.854	-2.2345	-2	TCGA-24-1436
MSH3	MSH3*	-0.389706	-2.2149	250.606	-2.1614	-2	TCGA-24-1436
POLK	-	-1.20724	-2.0919	230.691	-1.765	-2	TCGA-24-1436
RAD23B	RAD23	1.08661	-1.6105	2571.47	-2.5068	-1	TCGA-24-1436
WRN	SGS1	-0.935399	-1.6784	109.505	-2.3536	-2	TCGA-24-1436
ERCC1	RAD10	0.175541	-2.1487	NA	NA	-1	TCGA-24-1463
LIG3	-	-0.975633	-2.3307	NA	NA	-1	TCGA-24-1463
MSH3	MSH3*	-0.476144	-2.4594	NA	NA	-1	TCGA-24-1463
PRKD2	DUN1	0.0212473	-2.1324	NA	NA	-1	TCGA-24-1463
PPP2R5E	RTS1	0.529471	-2.3693	NA	NA	-1	TCGA-24-1464
RPA1	RFA1	1.40902	-2.6126	NA	NA	-1	TCGA-24-1464
WRN	SGS1	-1.10986	-2.082	NA	NA	-2	TCGA-24-1464
CCNB1	CLB5	0.339155	-2.4857	NA	NA	-1	TCGA-24-1466
CCNH	CCL1	-1.44541	-4.0735	NA	NA	-1	TCGA-24-1466
CDK7	KIN28	-1.83007	-4.8902	NA	NA	-1	TCGA-24-1466
ERCC8	RAD28	-2.80653	-4.0899	NA	NA	-1	TCGA-24-1466
GTF2H1	TFB1	-0.991461	-4.2449	NA	NA	-1	TCGA-24-1466
MMS19	MET18	0.407118	-2.4625	NA	NA	-1	TCGA-24-1466
MSH3	MSH3*	-1.02657	-4.0166	NA	NA	-1	TCGA-24-1466
POLK	-	-1.52579	-2.9049	NA	NA	-1	TCGA-24-1466
RAD17	RAD24	-1.54013	-4.5892	NA	NA	-1	TCGA-24-1466
RPA1	RFA1	1.15461	-3.2837	NA	NA	-1	TCGA-24-1466
UBR1	UBR1	-0.988236	-3.1074	NA	NA	-1	TCGA-24-1466
XRCC4	LIF1*	-1.91859	-2.6538	NA	NA	-1	TCGA-24-1466
FZR1	CDH1	-0.919085	-2.0809	668.023	-1.9399	-1	TCGA-24-1467
LIG3	-	-0.931685	-2.2298	420.93	-1.7209	-1	TCGA-24-1467
MSH3	MSH3*	-0.522569	-2.5908	266.791	-2.0288	-1	TCGA-24-1467
POLK	-	-1.04399	-1.6753	186.047	-2.0907	-1	TCGA-24-1467
PRKD2	DUN1	-0.122875	-2.4757	992.442	-1.65	-1	TCGA-24-1467
RPA1	RFA1	2.07476	-0.8566	1416.28	-2.1529	-1	TCGA-24-1467
XRCC6	YKU70	2.68726	-0.9081	2984.88	-2.5693	-1	TCGA-24-1467
ZSWIM7	SHU2	-1.03449	-2.1459	106.209	-1.4099	-1	TCGA-24-1467
FZR1	CDH1	-1.05336	-2.566	1437.9	0.3159	-1	TCGA-24-1469
MSH3	MSH3*	-0.37678	-2.1783	243.613	-2.2187	-1	TCGA-24-1469
RAD23B	RAD23	1.39971	-0.5638	2768.86	-2.2521	-1	TCGA-24-1469
CDK7	KIN28	-0.775533	-2.548	NA	NA	-1	TCGA-24-1470
ERCC1	RAD10	-0.150202	-2.9384	NA	NA	-1	TCGA-24-1470
ERCC8	RAD28	-1.97718	-2.3475	NA	NA	-1	TCGA-24-1470
GTF2H1	TFB1	-0.366971	-2.2162	NA	NA	-1	TCGA-24-1470
LIG3	-	-0.900932	-2.1591	NA	NA	-1	TCGA-24-1470
MSH3	MSH3*	-0.395657	-2.2317	NA	NA	-1	TCGA-24-1470
POLI	RAD30	-0.969776	-2.2172	NA	NA	-1	TCGA-24-1470
WRN	SGS1	-1.20981	-2.3132	NA	NA	-1	TCGA-24-1470
ZSWIM7	SHU2	-1.05411	-2.1829	NA	NA	-1	TCGA-24-1470
TOP3A	TOP3	-1.5392	-2.0955	NA	NA	-1	TCGA-24-1471
TP53BP1	RAD9	-0.183868	-3.0371	NA	NA	-1	TCGA-24-1471
UBR1	UBR1	-0.861731	-2.7376	NA	NA	-1	TCGA-24-1471
DNAJA2	YDJ1	0.507445	-2.1438	964.428	-1.9253	-1	TCGA-24-1474
ERCC1	RAD10	-0.0470662	-2.6884	404.805	-2.168	-1	TCGA-24-1474
GTF2H1	TFB1	-0.319806	-2.063	524.508	-1.3984	-1	TCGA-24-1474
PRKD2	DUN1	0.0478994	-2.0689	1068.12	-1.5056	-1	TCGA-24-1474
FZR1	CDH1	-1.00458	-2.3898	917.704	-1.2083	-1	TCGA-24-1544
POLL	-	-0.604441	-2.464	575.813	-1.6077	-1	TCGA-24-1544
PPP2R5E	RTS1	0.897645	-1.2128	320.267	-2.4325	-1	TCGA-24-1544
RAD23B	RAD23	1.42875	-0.4667	2634.22	-2.4258	-1	TCGA-24-1544
WRN	SGS1	-1.76458	-3.5967	48.3002	-3.1318	-2	TCGA-24-1544
ATAD5	ELG1	-1.97186	-2.0291	NA	NA	-1	TCGA-24-1545
FZR1	CDH1	-0.89781	-2.004	NA	NA	-1	TCGA-24-1545
GTF2H5	TFB5	1.89994	-2.1028	NA	NA	-1	TCGA-24-1545
SHPRH	RAD5	-0.917881	-2.4161	NA	NA	-1	TCGA-24-1545
CCNB1	CLB5	0.461346	-2.3307	NA	NA	-1	TCGA-24-1546
ERCC8	RAD28	-1.82611	-2.0301	NA	NA	-1	TCGA-24-1546
FZR1	CDH1	-1.13569	-2.8635	NA	NA	-1	TCGA-24-1546
LIG3	-	-0.889361	-2.1325	NA	NA	-1	TCGA-24-1546
WRN	SGS1	-1.29561	-2.5117	NA	NA	-1	TCGA-24-1546
ERCC1	RAD10	-0.0814273	-2.7717	520.997	-1.9378	-1	TCGA-24-1548
POLI	RAD30	-1.03381	-2.3371	138.608	-1.6109	-1	TCGA-24-1548
POMP	UMP1	0.806504	-2.4554	537.81	-1.6933	-1	TCGA-24-1548
ERCC1	RAD10	0.195545	-2.1002	585.87	-1.8092	-1	TCGA-24-1549
GTF2H1	TFB1	-0.390944	-2.2941	398.227	-2.1017	-1	TCGA-24-1549
GTF2H2	SSL1	-0.342986	-2.0508	2.2981	-1.4326	-1	TCGA-24-1549
RAD17	RAD24	-0.253731	-1.3771	350.296	-2.134	-1	TCGA-24-1549
RPA1	RFA1	2.28549	-0.3007	1427.45	-2.1322	-1	TCGA-24-1549
SMG6	EST1	-1.08506	-2.2441	588.312	-1.4592	-1	TCGA-24-1549
XPA	RAD14	-0.146564	-1.3512	90.6106	-2.0298	-1	TCGA-24-1549
XRCC6	YKU70	2.83676	-0.5066	3789.23	-2.0067	-1	TCGA-24-1549
DNAJA2	YDJ1	0.433652	-2.3207	923.427	-2.049	-1	TCGA-24-1550
ERCC6	RAD26	-1.11147	-2.4913	141.104	-1.5924	-1	TCGA-24-1550
FZR1	CDH1	-0.988719	-2.3325	1210.63	-0.35	-1	TCGA-24-1550
GTF2H1	TFB1	-0.302538	-2.0069	488.677	-1.598	-1	TCGA-24-1550
MMS19	MET18	0.527469	-2.181	1067.64	-1.4988	-1	TCGA-24-1550
MSH3	MSH3*	-0.806365	-3.3937	221.728	-2.398	-1	TCGA-24-1550
PBRM1	RSC2	-0.222862	-2.403	784.064	-1.0087	-1	TCGA-24-1550
RAD17	RAD24	-0.43021	-1.8177	339.217	-2.2108	-1	TCGA-24-1550
RAD23B	RAD23	1.3137	-0.8513	2779.07	-2.2389	-1	TCGA-24-1550
SHPRH	RAD5	-0.85517	-2.247	131.658	-1.5345	-1	TCGA-24-1550
XRCC6	YKU70	2.66327	-0.9725	3699.16	-2.0697	-1	TCGA-24-1550
DNAJA2	YDJ1	0.417235	-2.3601	918.168	-2.0649	-1	TCGA-24-1551
FANCM	MPH1	-2.06056	-2.4741	34.4828	-2.2133	-1	TCGA-24-1551
FZR1	CDH1	-0.879396	-1.9375	645.394	-2.0062	-1	TCGA-24-1551
POMP	UMP1	0.930834	-2.1516	814.72	-1.3999	-1	TCGA-24-1551
ZSWIM7	SHU2	-1.11888	-2.3049	88.1575	-1.5295	-1	TCGA-24-1551
DNAJA2	YDJ1	0.507245	-2.1443	657.143	-2.8521	-1	TCGA-24-1552
ERCC8	RAD28	-1.10055	-0.5057	84.8214	-2.0313	-1	TCGA-24-1552
PALB2	-	-0.289655	-2.2199	233.036	-1.5812	-1	TCGA-24-1552
CCNB1	CLB5	0.0923753	-2.7986	245.992	-1.6119	-1	TCGA-24-1553
ERCC8	RAD28	-1.58261	-1.5185	71.302	-2.3584	-1	TCGA-24-1553
LIG3	-	-0.89841	-2.1533	339.041	-2.0626	-1	TCGA-24-1553
MLH1	MLH1	0.363768	-1.2347	229.593	-2.2509	-1	TCGA-24-1553
MSH3	MSH3*	-0.95008	-3.8002	114.746	-3.2744	-1	TCGA-24-1553
RAD17	RAD24	-0.341528	-1.5963	330.128	-2.2739	-1	TCGA-24-1553
TOP3A	TOP3	-1.64211	-2.3156	250.27	-1.2043	-1	TCGA-24-1553
TP53BP1	RAD9	0.185835	-2.0851	642.788	-1.4487	-1	TCGA-24-1553
WRN	SGS1	-1.24828	-2.4022	109.092	-2.3589	-1	TCGA-24-1553
FZR1	CDH1	-0.976151	-2.2871	572.87	-2.2187	-1	TCGA-24-1555
CDK7	KIN28	-0.264134	-1.4121	159.591	-2.2841	-2	TCGA-24-1556
MMS19	MET18	0.109662	-3.1584	998.397	-1.6227	-2	TCGA-24-1556
POLL	-	-0.693518	-2.8379	489.139	-2.0251	-2	TCGA-24-1556
RNASEH2B	RNH202	-1.28409	-2.3516	241.287	-1.5252	-2	TCGA-24-1556
TP53BP1	RAD9	-0.0829765	-2.7773	797.483	-1.1016	-2	TCGA-24-1556
WRN	SGS1	-1.14911	-2.1728	205.189	-1.137	-2	TCGA-24-1556
BRCA1	-	-2.35317	-2.0717	20.2292	-1.2211	-1	TCGA-24-1557
MMS19	MET18	0.475358	-2.3029	807.98	-1.9633	-1	TCGA-24-1557
POLI	RAD30	-1.01483	-2.3015	135.655	-1.6338	-1	TCGA-24-1557
POLL	-	-0.733413	-3.0054	452.778	-2.2002	-1	TCGA-24-1557
PPP2R5E	RTS1	0.862406	-1.3235	365.911	-2.1872	-1	TCGA-24-1557
RNASEH2B	RNH202	-1.47158	-2.7383	166.594	-1.9766	-1	TCGA-24-1557
ZSWIM7	SHU2	-1.04383	-2.1635	104.793	-1.4192	-1	TCGA-24-1557
CCNH	CCL1	-0.649774	-2.086	170.821	-2.2333	-1	TCGA-24-1558
CDK7	KIN28	-0.483857	-1.9001	164.031	-2.2592	-1	TCGA-24-1558
ERCC8	RAD28	-2.20414	-2.8243	43.5926	-3.0287	-1	TCGA-24-1558
MSH3	MSH3*	-0.652857	-2.9594	169.162	-2.8286	-1	TCGA-24-1558
POLI	RAD30	-1.23927	-2.7218	135.249	-1.637	-1	TCGA-24-1558
POLK	-	-1.46267	-2.7438	145.029	-2.39	-1	TCGA-24-1558
POMP	UMP1	0.651387	-2.8344	416.086	-1.8223	-1	TCGA-24-1558
RAD17	RAD24	-0.361323	-1.6457	260.717	-2.7556	-1	TCGA-24-1558
RAD23B	RAD23	1.43428	-0.4482	2922.94	-2.0533	-1	TCGA-24-1558
RNASEH2B	RNH202	-1.5365	-2.8722	143.073	-2.1188	-1	TCGA-24-1558
RPA1	RFA1	2.08648	-0.8257	1456.44	-2.0784	-1	TCGA-24-1558
SLX4	SLX4	-1.41702	NA	99.2011	-2.0838	-1	TCGA-24-1558
XPA	RAD14	-0.564029	-2.4201	67.0655	-2.4408	-1	TCGA-24-1558
XRCC4	LIF1*	-1.81924	-2.4478	24.0318	-2.5699	-1	TCGA-24-1558
ERCC1	RAD10	0.18747	-2.1198	727.096	-1.5294	-1	TCGA-24-1560
LIG3	-	-1.02097	-2.4349	365.759	-1.9511	-1	TCGA-24-1560
PRKD2	DUN1	-0.115988	-2.4593	905.2	-1.8164	-1	TCGA-24-1560
XRCC6	YKU70	2.10963	-2.4591	2982.31	-2.5711	-1	TCGA-24-1560
DNAJA2	YDJ1	0.522652	-2.1073	782.328	-2.4745	-1	TCGA-24-1562
GTF2H1	TFB1	-0.244006	-1.8168	405.063	-2.0636	-1	TCGA-24-1562
LIG3	-	-1.11742	-2.6564	290.56	-2.2649	-1	TCGA-24-1562
PALB2	-	-0.768804	-3.668	130.388	-2.7241	-1	TCGA-24-1562
POLI	RAD30	-1.05387	-2.3746	127.74	-1.6952	-1	TCGA-24-1562
RAD23B	RAD23	1.21734	-1.1735	2843.39	-2.1559	-1	TCGA-24-1562
XRCC6	YKU70	2.60132	-1.1388	3603.87	-2.1363	-1	TCGA-24-1562
ZSWIM7	SHU2	-1.18078	-2.4216	115.261	-1.3499	-1	TCGA-24-1562
FZR1	CDH1	-0.875379	-1.923	603.193	-2.1298	-1	TCGA-24-1563
GTF2H1	TFB1	-0.466131	-2.5384	535.068	-1.3396	-1	TCGA-24-1563
MMS19	MET18	0.21384	-2.9147	874.276	-1.8447	-1	TCGA-24-1563
POLL	-	-0.686444	-2.8082	430.524	-2.3073	-1	TCGA-24-1563
RAD23B	RAD23	1.04643	-1.7448	2610.53	-2.4564	-1	TCGA-24-1563
RPA1	RFA1	1.89234	-1.3377	1374.81	-2.2298	-1	TCGA-24-1563
CDK7	KIN28	-0.307174	-1.5077	209.69	-2.0023	-2	TCGA-24-1564
MSH3	MSH3*	-0.584454	-2.7659	267.173	-2.0257	-2	TCGA-24-1564
RAD17	RAD24	-0.236776	-1.3347	352.251	-2.1204	-2	TCGA-24-1564
DNAJA2	YDJ1	0.311925	-2.6126	NA	NA	-1	TCGA-24-1565
ERCC1	RAD10	0.0589435	-2.4314	NA	NA	-1	TCGA-24-1565
BRCA1	-	-2.46744	-2.2749	7.1633	-1.2752	-1	TCGA-24-1567
FZR1	CDH1	-1.17488	-3.0051	1082.02	-0.7268	-1	TCGA-24-1567
MSH3	MSH3*	-0.258623	-1.8441	260.065	-2.0839	-1	TCGA-24-1567
POLK	-	-0.944489	-1.4213	194.126	-2.0318	-1	TCGA-24-1567
RAD17	RAD24	-0.125048	-1.0558	341.69	-2.1937	-1	TCGA-24-1567
TP53BP1	RAD9	-0.138071	-2.9192	750	-1.2081	-1	TCGA-24-1567
XRCC4	LIF1*	-1.65368	-2.1047	45.4871	-2.2107	-1	TCGA-24-1567
CCNH	CCL1	-0.320802	-1.2642	180.895	-2.1649	-1	TCGA-24-1603
LIG3	-	-0.808011	-1.9457	342.667	-2.0475	-1	TCGA-24-1603
MSH3	MSH3*	-0.403219	-2.2531	293.842	-1.8072	-1	TCGA-24-1603
PRKD2	DUN1	0.0126475	-2.1529	929.561	-1.7699	-1	TCGA-24-1603
UBR1	UBR1	-0.778942	-2.4956	217.379	-1.9839	-1	TCGA-24-1603
CDK7	KIN28	-0.352487	-1.6084	186.588	-2.1323	-2	TCGA-24-1604
ERCC8	RAD28	-1.92144	-2.2303	69.6969	-2.3972	-2	TCGA-24-1604
MSH3	MSH3*	-0.406739	-2.2631	221.22	-2.4021	-1	TCGA-24-1604
POLL	-	-0.518267	-2.1023	409.874	-2.4068	-1	TCGA-24-1604
RAD17	RAD24	-0.786408	-2.7072	230.656	-2.9642	-2	TCGA-24-1604
BRCA1	-	-2.47657	-2.2911	NA	NA	-1	TCGA-24-1614
CDK7	KIN28	-0.832112	-2.6736	NA	NA	-1	TCGA-24-1614
ERCC1	RAD10	-0.563842	-3.9412	NA	NA	-2	TCGA-24-1614
ERCC8	RAD28	-1.98543	-2.3648	NA	NA	-1	TCGA-24-1614
GTF2H1	TFB1	-0.722307	-3.3706	NA	NA	-1	TCGA-24-1614
MMS19	MET18	-0.228831	-3.9503	NA	NA	-1	TCGA-24-1614
POMP	UMP1	0.578509	-3.0124	NA	NA	-1	TCGA-24-1614
PPP2R5E	RTS1	0.521873	-2.3931	NA	NA	-1	TCGA-24-1614
PRKD2	DUN1	-0.461798	-3.2829	NA	NA	-2	TCGA-24-1614
RAD17	RAD24	-0.593405	-2.2252	NA	NA	-1	TCGA-24-1614
RPA1	RFA1	0.451493	-5.1383	NA	NA	-1	TCGA-24-1614
TP53BP1	RAD9	-0.0741903	-2.7547	NA	NA	-1	TCGA-24-1614
ZSWIM7	SHU2	-1.92631	-3.8267	NA	NA	-1	TCGA-24-1614
CCNB1	CLB5	0.687179	-2.0443	539.344	-1.3736	-2	TCGA-24-1616
CCNH	CCL1	-1.39967	-3.9592	111.709	-2.6342	-2	TCGA-24-1616
CDK7	KIN28	-1.10425	-3.2781	213.367	-1.9816	-2	TCGA-24-1616
ERCC8	RAD28	-2.10283	-2.6114	42.4238	-3.0569	-2	TCGA-24-1616
GTF2H2	SSL1	-2.50158	-4.2219	0	-1.4489	-2	TCGA-24-1616
MSH3	MSH3*	-1.03753	-4.0476	147.881	-3.0029	-2	TCGA-24-1616
POLK	-	-1.62116	-3.1484	159.713	-2.2829	-2	TCGA-24-1616
POMP	UMP1	0.468995	-3.28	924.902	-1.2831	-1	TCGA-24-1616
RAD17	RAD24	-1.27021	-3.9152	211.807	-3.095	-2	TCGA-24-1616
RAD23B	RAD23	1.04278	-1.757	2784.06	-2.2325	-1	TCGA-24-1616
RPA1	RFA1	1.63036	-2.0288	1248.38	-2.4644	-1	TCGA-24-1616
SHPRH	RAD5	-0.905826	-2.3836	90.8681	-2.0001	-1	TCGA-24-1616
UBR1	UBR1	-0.983734	-3.0942	198.082	-2.1531	-1	TCGA-24-1616
XPA	RAD14	-0.616081	-2.5534	86.0954	-2.1086	-1	TCGA-24-1616
XRCC4	LIF1*	-1.67631	-2.1516	47.7268	-2.1732	-2	TCGA-24-1616
XRCC6	YKU70	2.11491	-2.4449	3674.03	-2.0873	-1	TCGA-24-1616
RAD23B	RAD23	0.583643	-3.2919	2894.47	-2.09	-1	TCGA-24-1842
WRN	SGS1	-1.54494	-3.0886	67.7783	-2.8841	-2	TCGA-24-1842
ZSWIM7	SHU2	-1.62015	-3.2497	65.2773	-1.681	-2	TCGA-24-1842
ERCC1	RAD10	0.225216	-2.0282	690.349	-1.6022	-1	TCGA-24-1843
MSH3	MSH3*	-0.419108	-2.2981	232.445	-2.3102	-1	TCGA-24-1843
UBR1	UBR1	-0.625782	-2.0479	218.88	-1.9707	-1	TCGA-24-1843
FZR1	CDH1	-0.968107	-2.258	989.983	-0.9965	-1	TCGA-24-1844
UBR1	UBR1	-0.852063	-2.7093	217.271	-1.9848	-1	TCGA-24-1844
GTF2H5	TFB5	1.93253	-2.0487	NA	NA	-2	TCGA-24-1845
MMS19	MET18	0.301202	-2.7103	NA	NA	-1	TCGA-24-1845
MSH3	MSH3*	-0.640478	-2.9243	NA	NA	-1	TCGA-24-1845
PBRM1	RSC2	-0.792559	-3.6704	NA	NA	-1	TCGA-24-1845
PPP2R5E	RTS1	0.544868	-2.3209	NA	NA	-1	TCGA-24-1845
RAD23B	RAD23	0.716407	-2.8481	NA	NA	-1	TCGA-24-1845
RPA1	RFA1	1.4285	-2.5612	NA	NA	-1	TCGA-24-1845
TP53BP1	RAD9	-0.0442718	-2.6776	NA	NA	-2	TCGA-24-1845
UBR1	UBR1	-1.25631	-3.891	NA	NA	-2	TCGA-24-1845
ZSWIM7	SHU2	-1.02768	-2.133	NA	NA	-1	TCGA-24-1845
ERCC8	RAD28	-1.81352	-2.0036	51.374	-2.8404	-1	TCGA-24-1847
LIG3	-	-1.21118	-2.8718	313.023	-2.1712	-2	TCGA-24-1847
MMS19	MET18	0.491129	-2.266	999.602	-1.6205	-1	TCGA-24-1847
MSH3	MSH3*	-0.568844	-2.7217	253.389	-2.1386	-1	TCGA-24-1847
POLL	-	-0.664867	-2.7176	481.796	-2.0604	-1	TCGA-24-1847
RAD17	RAD24	-0.22753	-1.3116	312.226	-2.3981	-1	TCGA-24-1847
SMG6	EST1	-1.11398	-2.3153	773.795	-0.8699	-1	TCGA-24-1847
UBR1	UBR1	-0.503169	-1.6895	215.054	-2.0043	-1	TCGA-24-1847
WRN	SGS1	-1.079	-2.0106	127.439	-2.1256	-1	TCGA-24-1847
CDK7	KIN28	-1.24341	-3.5872	NA	NA	-1	TCGA-24-1849
GTF2H1	TFB1	-0.464586	-2.5333	NA	NA	-1	TCGA-24-1849
LIG3	-	-1.21109	-2.8716	NA	NA	-1	TCGA-24-1849
MSH3	MSH3*	-0.43501	-2.3431	NA	NA	-1	TCGA-24-1849
POLL	-	-0.640586	-2.6157	NA	NA	-1	TCGA-24-1849
RAD17	RAD24	-0.804254	-2.7517	NA	NA	-1	TCGA-24-1849
XRCC4	LIF1*	-1.65804	-2.1137	NA	NA	-1	TCGA-24-1849
CDK7	KIN28	-0.973709	-2.9881	162.757	-2.2663	-1	TCGA-24-1850
MSH3	MSH3*	-1.02058	-3.9997	119.846	-3.2326	-1	TCGA-24-1850
POLI	RAD30	-1.68237	-3.5515	81.3783	-2.0547	-1	TCGA-24-1850
POLK	-	-1.40089	-2.5862	151.026	-2.3462	-1	TCGA-24-1850
RAD17	RAD24	-0.738269	-2.587	208.211	-3.1199	-1	TCGA-24-1850
RNASEH2B	RNH202	-1.27102	-2.3246	189.883	-1.8359	-1	TCGA-24-1850
TP53BP1	RAD9	0.0567396	-2.4175	585.777	-1.5766	-1	TCGA-24-1850
UBR1	UBR1	-0.866002	-2.7501	172.287	-2.3793	-1	TCGA-24-1850
XRCC4	LIF1*	-1.9512	-2.7213	30.0587	-2.469	-1	TCGA-24-1850
CCNH	CCL1	-0.691552	-2.1903	NA	NA	-1	TCGA-24-1920
ERCC8	RAD28	-1.85719	-2.0954	NA	NA	-1	TCGA-24-1920
GTF2H1	TFB1	-0.355426	-2.1787	NA	NA	-1	TCGA-24-1920
MSH3	MSH3*	-0.320569	-2.0193	NA	NA	-1	TCGA-24-1920
POLK	-	-1.38948	-2.5571	NA	NA	-1	TCGA-24-1920
XRCC4	LIF1*	-1.67617	-2.1513	NA	NA	-1	TCGA-24-1920
CDK7	KIN28	-0.766623	-2.5282	NA	NA	-1	TCGA-24-1923
DNAJA2	YDJ1	0.427592	-2.3352	NA	NA	-1	TCGA-24-1923
ERCC8	RAD28	-2.22148	-2.8607	NA	NA	-1	TCGA-24-1923
MSH3	MSH3*	-0.355324	-2.1176	NA	NA	-1	TCGA-24-1923
RAD17	RAD24	-0.562414	-2.1478	NA	NA	-1	TCGA-24-1923
FZR1	CDH1	-0.899604	-2.0105	914.918	-1.2165	-1	TCGA-24-1924
MSH3	MSH3*	-0.388104	-2.2104	180.963	-2.7319	-1	TCGA-24-1924
RAD17	RAD24	-0.48396	-1.9519	267.406	-2.7092	-2	TCGA-24-1924
RAD23B	RAD23	1.10326	-1.5548	2557.72	-2.5245	-1	TCGA-24-1924
FZR1	CDH1	-0.980916	-2.3043	NA	NA	-1	TCGA-24-1928
MMS19	MET18	0.531747	-2.171	NA	NA	-1	TCGA-24-1928
POLI	RAD30	-0.946332	-2.1733	NA	NA	-1	TCGA-24-1928
POLL	-	-0.547804	-2.2263	NA	NA	-1	TCGA-24-1928
WRN	SGS1	-1.5042	-2.9943	NA	NA	-1	TCGA-24-1928
ZSWIM7	SHU2	-1.00904	-2.0979	NA	NA	-1	TCGA-24-1928
PRKD2	DUN1	-0.124076	-2.4785	886.23	-1.8525	-2	TCGA-24-1930
RAD23B	RAD23	1.24705	-1.0741	2778.73	-2.2393	-1	TCGA-24-1930
TP53BP1	RAD9	0.0632184	-2.4008	524.173	-1.7149	-2	TCGA-24-1930
WRN	SGS1	-1.53249	-3.0598	130.464	-2.0871	-1	TCGA-24-1930
DNAJA2	YDJ1	0.102651	-3.1144	677.851	-2.7896	-1	TCGA-24-2019
MMS19	MET18	0.473349	-2.3076	887.748	-1.8206	-1	TCGA-24-2020
MSH3	MSH3*	-0.47171	-2.4469	246.371	-2.1961	-1	TCGA-24-2020
RNASEH2B	RNH202	-1.18229	-2.1416	214.901	-1.6847	-1	TCGA-24-2020
TP53BP1	RAD9	-0.104355	-2.8324	496.689	-1.7765	-1	TCGA-24-2020
ERCC8	RAD28	-1.11607	-0.5383	78.3286	-2.1884	-1	TCGA-24-2023
PALB2	-	-0.0698715	-1.5557	178.801	-2.1851	-1	TCGA-24-2023
RAD23B	RAD23	1.0536	-1.7209	1988.62	-3.2588	-1	TCGA-24-2023
UBR1	UBR1	-0.882329	-2.7978	194.995	-2.1801	-1	TCGA-24-2023
WRN	SGS1	-1.29071	-2.5004	147.073	-1.876	-1	TCGA-24-2023
ATAD5	ELG1	-2.04216	-2.1861	49.7808	-1.1928	-1	TCGA-24-2024
BRCA2	-	-2.36434	-2.3192	42.794	-1.5113	-1	TCGA-24-2024
FANCM	MPH1	-2.17638	-2.7661	38.7184	-2.0892	-1	TCGA-24-2024
FZR1	CDH1	-1.38388	-3.7603	599.407	-2.1409	-1	TCGA-24-2024
MSH3	MSH3*	-0.440741	-2.3593	207.405	-2.5153	-1	TCGA-24-2024
PBRM1	RSC2	-0.264232	-2.4951	521.097	-1.695	-1	TCGA-24-2024
RAD17	RAD24	-0.322238	-1.5481	305.671	-2.4436	-1	TCGA-24-2024
RAD23B	RAD23	0.693248	-2.9255	2135.92	-3.0687	-1	TCGA-24-2024
WRN	SGS1	-1.51591	-3.0214	111.722	-2.3254	-1	TCGA-24-2024
DNAJA2	YDJ1	0.793979	-1.4567	747.325	-2.5801	-1	TCGA-24-2026
ERCC8	RAD28	-1.54218	-1.4335	81.9387	-2.1011	-1	TCGA-24-2026
RAD23B	RAD23	1.0559	-1.7132	2876.27	-2.1135	-1	TCGA-24-2026
GTF2H1	TFB1	-0.368344	-2.2207	516.393	-1.4436	-1	TCGA-24-2027
FZR1	CDH1	-1.10191	-2.7415	NA	NA	-1	TCGA-24-2029
LIG3	-	-1.15058	-2.7326	NA	NA	-1	TCGA-24-2029
MSH3	MSH3*	-0.393745	-2.2263	NA	NA	-1	TCGA-24-2029
RPA1	RFA1	0.31958	-5.4863	NA	NA	-1	TCGA-24-2029
RRM1	RNR1	-0.254437	-2.4208	NA	NA	-1	TCGA-24-2029
SMG6	EST1	-1.02774	-2.103	NA	NA	-1	TCGA-24-2029
MMS19	MET18	0.350103	-2.5959	NA	NA	-1	TCGA-24-2030
POLL	-	-0.613533	-2.5022	NA	NA	-1	TCGA-24-2030
FZR1	CDH1	-0.952544	-2.2018	958.141	-1.0898	-1	TCGA-24-2033
RAD23B	RAD23	0.744311	-2.7548	2271.87	-2.8933	-1	TCGA-24-2033
SMG6	EST1	-0.996128	-2.0251	551.589	-1.5758	-1	TCGA-24-2033
ERCC8	RAD28	-2.15549	-2.7221	85.5019	-2.0149	-1	TCGA-24-2035
FZR1	CDH1	-1.12634	-2.8297	832.094	-1.4591	-1	TCGA-24-2035
MSH3	MSH3*	0.218497	-0.4943	261.289	-2.0739	-1	TCGA-24-2035
RAD17	RAD24	-0.182232	-1.1985	307.931	-2.428	-1	TCGA-24-2035
RAD23B	RAD23	1.09103	-1.5957	2641.26	-2.4167	-1	TCGA-24-2035
RPA1	RFA1	1.80475	-1.5688	1345.11	-2.2849	-1	TCGA-24-2035
FZR1	CDH1	-1.32343	-3.5418	991.773	-0.9913	-1	TCGA-24-2036
POLL	-	-0.803609	-3.3	463.334	-2.1493	-1	TCGA-24-2036
XRCC6	YKU70	3.0388	0.0359	3772.05	-2.0187	-1	TCGA-24-2036
MSH3	MSH3*	-0.489525	-2.4973	246.223	-2.1973	-1	TCGA-24-2254
RAD17	RAD24	-0.27224	-1.4233	345.994	-2.1638	-1	TCGA-24-2254
RNASEH2B	RNH202	-1.59488	-2.9926	220.603	-1.6502	-1	TCGA-24-2254
XRCC4	LIF1*	-1.69582	-2.192	83.7669	-1.5699	-1	TCGA-24-2254
ERCC1	RAD10	0.0930593	-2.3486	NA	NA	-1	TCGA-24-2260
RPA1	RFA1	1.60633	-2.0922	NA	NA	-1	TCGA-24-2260
TP53BP1	RAD9	-0.0446998	-2.6787	NA	NA	-1	TCGA-24-2260
UBR1	UBR1	-1.0946	-3.4183	NA	NA	-1	TCGA-24-2260
DNAJA2	YDJ1	1.08247	-0.765	867.666	-2.2172	-1	TCGA-24-2261
FZR1	CDH1	-1.09936	-2.7322	1029.72	-0.8801	-1	TCGA-24-2261
MSH3	MSH3*	-0.391349	-2.2195	289.072	-1.8463	-1	TCGA-24-2261
RAD23B	RAD23	0.995297	-1.9157	2652.11	-2.4027	-1	TCGA-24-2261
ZSWIM7	SHU2	-1.08982	-2.2502	90.3386	-1.515	-1	TCGA-24-2261
DNAJA2	YDJ1	0.157699	-2.9824	629.469	-2.9355	-1	TCGA-24-2262
FANCM	MPH1	-1.93504	-2.1577	43.246	-1.9565	-1	TCGA-24-2262
LIG3	-	-1.12737	-2.6793	331.553	-2.0939	-1	TCGA-24-2262
PALB2	-	-0.322388	-2.3189	193.577	-2.0205	-1	TCGA-24-2262
PPP2R5E	RTS1	0.534842	-2.3524	382.349	-2.0989	-1	TCGA-24-2262
SHPRH	RAD5	-0.690144	-1.8021	79.4147	-2.1309	-1	TCGA-24-2262
XRCC6	YKU70	2.45644	-1.5278	2979.85	-2.5728	-1	TCGA-24-2262
MLH1	MLH1	0.100021	-1.8243	237.427	-2.2024	-2	TCGA-24-2267
WRN	SGS1	-1.18624	-2.2587	110.491	-2.3411	-2	TCGA-24-2267
DNAJA2	YDJ1	0.539839	-2.0661	799.837	-2.4217	-1	TCGA-24-2271
ERCC8	RAD28	-2.07676	-2.5567	64.2799	-2.5282	-1	TCGA-24-2271
MSH3	MSH3*	-0.221943	-1.7403	148.43	-2.9984	-1	TCGA-24-2271
RAD17	RAD24	-0.27031	-1.4185	305.557	-2.4444	-1	TCGA-24-2271
RPA1	RFA1	1.89747	-1.3242	1361.27	-2.255	-1	TCGA-24-2271
XRCC6	YKU70	2.50806	-1.3892	2838.89	-2.6714	-1	TCGA-24-2271
ZSWIM7	SHU2	-1.17575	-2.4121	103.124	-1.4303	-1	TCGA-24-2271
FZR1	CDH1	-1.17496	-3.0054	NA	NA	-2	TCGA-24-2280
RNASEH2B	RNH202	-1.12234	-2.0179	NA	NA	-1	TCGA-24-2280
ZSWIM7	SHU2	-1.01187	-2.1032	NA	NA	-1	TCGA-24-2280
TOP3A	TOP3	-1.63098	-2.2918	245.251	-1.2292	-2	TCGA-24-2281
ZSWIM7	SHU2	-1.21115	-2.4788	87.1052	-1.5364	-2	TCGA-24-2281
DNAJA2	YDJ1	0.907496	-1.1845	807.183	-2.3996	-1	TCGA-24-2288
MSH3	MSH3*	-0.603828	-2.8207	NA	NA	-1	TCGA-24-2289
[truncated: 1,004 more rows]

## Sheet: 4
List includes:			List includes:			List includes:
Decreased copy number with decreased expression			Decreased copy number with decreased expression			Decreased copy number with decreased expression
(Zscore <-2, GISTIC -1 and -2)			(Zscore <-2, GISTIC -1 and -2)			(Zscore <-2, GISTIC -1 and -2)
Number of alterations in each sample			Number of samples with indicated number of alterations			Number of alterations per gene
Row Labels	Total		Row Labels	Total		Row Labels	Total
TCGA-04-1646	19		1	36		MSH3	198
TCGA-09-0367	18		2	63		RAD17	163
TCGA-13-0760	18		3	65		RPA1	138
TCGA-13-0890	18		4	59		RAD23B	119
TCGA-13-0801	17		5	49		DNAJA2	115
TCGA-13-0797	16		6	44		CDK7	110
TCGA-13-0923	16		7	42		ERCC8	106
TCGA-24-1616	16		8	33		XRCC6	105
TCGA-30-1857	16		9	30		WRN	104
TCGA-36-2539	16		10	20		UBR1	102
TCGA-04-1367	15		11	23		SHPRH	98
TCGA-09-2045	15		12	11		FZR1	96
TCGA-13-0803	15		13	9		GTF2H1	96
TCGA-13-0886	15		14	9		POLK	91
TCGA-23-1124	15		15	5		MMS19	86
TCGA-04-1349	14		16	5		LIG3	76
TCGA-13-0757	14		17	1		CCNH	74
TCGA-13-0764	14		18	3		ZSWIM7	74
TCGA-13-0897	14		19	1		ERCC1	67
TCGA-13-0911	14		Grand Total	508		POLL	64
TCGA-13-1482	14					PPP2R5E	60
TCGA-24-0980	14					TP53BP1	59
TCGA-24-1558	14					POLI	55
TCGA-61-2088	14					POMP	54
TCGA-10-0928	13					RNASEH2B	52
TCGA-13-0761	13					RRM1	51
TCGA-13-0799	13					PRKD2	50
TCGA-13-0899	13					ATAD5	49
TCGA-20-1682	13					XPA	46
TCGA-20-1687	13					PALB2	45
TCGA-24-1614	13					SMG6	41
TCGA-29-1694	13					XRCC4	40
TCGA-61-1917	13					GTF2H5	36
TCGA-04-1331	12					TOP3A	33
TCGA-04-1356	12					FANCM	31
TCGA-10-0935	12					REV3L	31
TCGA-10-0937	12					ERCC6	30
TCGA-13-0791	12					GTF2H2	29
TCGA-13-0805	12					PBRM1	27
TCGA-13-0916	12					BRCA1	25
TCGA-24-1466	12					CCNB1	23
TCGA-25-2397	12					MLH1	23
TCGA-61-1895	12					BRCA2	19
TCGA-61-1904	12					SLX4	9
TCGA-04-1336	11					RAD51	3
TCGA-04-1361	11					Grand Total	3003
TCGA-04-1365	11
TCGA-04-1649	11
TCGA-09-0366	11
TCGA-09-1666	11
TCGA-13-0720	11
TCGA-13-0726	11
TCGA-13-0766	11
TCGA-13-0792	11
TCGA-13-0906	11
TCGA-13-1404	11
TCGA-13-1501	11
TCGA-13-2059	11
TCGA-23-1026	11
TCGA-24-1103	11
TCGA-24-1105	11
TCGA-24-1550	11
TCGA-25-1318	11
TCGA-29-1770	11
TCGA-30-1860	11
TCGA-57-1584	11
TCGA-61-1906	11
TCGA-04-1648	10
TCGA-09-1665	10
TCGA-10-0926	10
TCGA-10-0930	10
TCGA-13-0883	10
TCGA-13-0908	10
TCGA-13-0910	10
TCGA-13-0913	10
TCGA-13-0921	10
TCGA-13-1403	10
TCGA-13-1412	10
TCGA-13-1507	10
TCGA-23-1023	10
TCGA-24-1413	10
TCGA-24-1845	10
TCGA-25-1625	10
TCGA-29-1693	10
TCGA-29-1711	10
TCGA-61-1901	10
TCGA-61-2097	10
TCGA-09-1661	9
TCGA-10-0938	9
TCGA-13-0714	9
TCGA-13-0751	9
TCGA-13-0755	9
TCGA-13-0768	9
TCGA-13-0794	9
TCGA-13-0804	9
TCGA-13-0807	9
TCGA-13-0888	9
TCGA-13-0903	9
TCGA-13-0924	9
TCGA-13-1497	9
TCGA-23-1111	9
TCGA-23-1117	9
TCGA-23-1123	9
TCGA-24-0975	9
TCGA-24-1470	9
TCGA-24-1553	9
TCGA-24-1847	9
TCGA-24-1850	9
TCGA-24-2024	9
TCGA-25-1313	9
TCGA-25-1322	9
TCGA-25-2392	9
TCGA-29-1696	9
TCGA-29-1775	9
TCGA-29-1777	9
TCGA-29-1784	9
TCGA-61-1907	9
TCGA-09-2056	8
TCGA-10-0933	8
TCGA-13-0802	8
TCGA-13-0905	8
TCGA-13-1496	8
TCGA-13-1510	8
TCGA-20-1686	8
TCGA-23-1027	8
TCGA-23-1031	8
TCGA-23-1109	8
TCGA-24-0966	8
TCGA-24-1423	8
TCGA-24-1467	8
TCGA-24-1549	8
TCGA-24-1562	8
TCGA-24-2298	8
TCGA-25-1631	8
TCGA-29-1688	8
TCGA-29-1691	8
TCGA-29-1762	8
TCGA-29-1764	8
TCGA-29-1768	8
TCGA-29-1776	8
TCGA-29-2427	8
TCGA-30-1855	8
TCGA-30-1891	8
TCGA-36-1574	8
TCGA-36-2533	8
TCGA-42-2590	8
TCGA-42-2593	8
TCGA-57-1994	8
TCGA-61-1724	8
TCGA-61-1913	8
TCGA-04-1347	7
TCGA-04-1362	7
TCGA-04-1530	7
TCGA-04-1536	7
TCGA-04-1652	7
TCGA-09-2050	7
TCGA-13-0724	7
TCGA-13-0725	7
TCGA-13-0730	7
TCGA-13-0762	7
TCGA-13-0795	7
TCGA-13-0893	7
TCGA-13-0920	7
TCGA-13-1405	7
TCGA-13-1491	7
TCGA-13-1495	7
TCGA-13-1498	7
TCGA-23-1120	7
TCGA-24-1416	7
TCGA-24-1424	7
TCGA-24-1428	7
TCGA-24-1431	7
TCGA-24-1557	7
TCGA-24-1567	7
TCGA-24-1849	7
TCGA-24-2262	7
TCGA-24-2271	7
TCGA-25-1630	7
TCGA-25-1877	7
TCGA-25-2409	7
TCGA-29-1703	7
TCGA-29-1707	7
TCGA-29-1785	7
TCGA-29-2434	7
TCGA-30-1856	7
TCGA-30-1887	7
TCGA-31-1951	7
TCGA-31-1956	7
TCGA-61-1743	7
TCGA-61-1900	7
TCGA-61-1914	7
TCGA-61-1915	7
TCGA-04-1343	6
TCGA-04-1348	6
TCGA-04-1519	6
TCGA-04-1525	6
TCGA-09-0369	6
TCGA-09-1668	6
TCGA-09-2044	6
TCGA-09-2051	6
TCGA-13-0723	6
TCGA-13-0889	6
TCGA-13-1410	6
TCGA-13-1488	6
TCGA-13-1500	6
TCGA-13-1512	6
TCGA-23-1114	6
TCGA-23-2077	6
TCGA-23-2081	6
TCGA-24-0979	6
TCGA-24-1419	6
TCGA-24-1425	6
TCGA-24-1435	6
TCGA-24-1436	6
TCGA-24-1556	6
TCGA-24-1563	6
TCGA-24-1920	6
TCGA-24-1928	6
TCGA-24-2029	6
TCGA-24-2035	6
TCGA-25-1315	6
TCGA-25-1635	6
TCGA-29-1781	6
TCGA-29-2414	6
TCGA-30-1714	6
TCGA-36-1569	6
TCGA-36-1570	6
TCGA-36-1578	6
TCGA-36-1580	6
TCGA-57-1585	6
TCGA-61-1725	6
TCGA-61-1728	6
TCGA-61-1736	6
TCGA-61-1910	6
TCGA-61-2102	6
TCGA-61-2113	6
TCGA-04-1332	5
TCGA-04-1338	5
TCGA-04-1357	5
TCGA-04-1516	5
TCGA-04-1651	5
TCGA-04-1654	5
TCGA-09-1674	5
TCGA-09-2053	5
TCGA-13-0717	5
TCGA-13-0887	5
TCGA-13-0901	5
TCGA-13-0912	5
TCGA-13-1481	5
TCGA-13-1492	5
TCGA-20-0987	5
TCGA-20-0990	5
TCGA-23-1022	5
TCGA-23-1028	5
TCGA-23-1110	5
TCGA-23-2072	5
TCGA-24-1426	5
TCGA-24-1430	5
TCGA-24-1544	5
TCGA-24-1546	5
TCGA-24-1551	5
TCGA-24-1603	5
TCGA-24-1604	5
TCGA-24-1923	5
TCGA-24-2023	5
TCGA-24-2261	5
TCGA-24-2297	5
TCGA-25-1312	5
TCGA-29-1697	5
TCGA-29-1701	5
TCGA-29-1761	5
TCGA-30-1718	5
TCGA-31-1946	5
TCGA-36-2529	5
TCGA-36-2544	5
TCGA-36-2549	5
TCGA-59-2351	5
TCGA-59-2352	5
TCGA-61-1738	5
TCGA-61-1740	5
TCGA-61-1918	5
TCGA-61-1998	5
TCGA-61-2000	5
TCGA-61-2109	5
TCGA-61-2110	5
TCGA-04-1342	4
TCGA-04-1346	4
TCGA-04-1542	4
TCGA-04-1644	4
TCGA-09-1673	4
TCGA-10-0927	4
TCGA-10-0931	4
TCGA-13-0727	4
TCGA-13-0793	4
TCGA-13-0904	4
TCGA-13-1407	4
TCGA-13-1409	4
TCGA-13-1484	4
TCGA-13-1505	4
TCGA-13-1506	4
TCGA-13-1509	4
TCGA-13-1511	4
TCGA-23-1021	4
TCGA-23-1032	4
TCGA-23-1113	4
TCGA-23-1118	4
TCGA-23-1119	4
TCGA-23-1121	4
TCGA-23-2084	4
TCGA-23-2641	4
TCGA-24-1417	4
TCGA-24-1427	4
TCGA-24-1463	4
TCGA-24-1474	4
TCGA-24-1545	4
TCGA-24-1560	4
TCGA-24-1924	4
TCGA-24-1930	4
TCGA-24-2020	4
TCGA-24-2254	4
TCGA-24-2260	4
TCGA-24-2289	4
TCGA-25-1632	4
TCGA-25-1871	4
TCGA-25-2399	4
TCGA-25-2400	4
TCGA-29-1698	4
TCGA-29-1702	4
TCGA-29-1774	4
TCGA-29-2432	4
TCGA-30-1862	4
TCGA-36-1568	4
TCGA-36-1577	4
TCGA-36-1581	4
TCGA-36-2537	4
TCGA-36-2543	4
TCGA-36-2545	4
TCGA-36-2548	4
TCGA-42-2589	4
TCGA-59-2350	4
TCGA-59-2355	4
TCGA-59-2372	4
TCGA-61-2012	4
TCGA-61-2613	4
TCGA-04-1353	3
TCGA-04-1514	3
TCGA-04-1517	3
TCGA-04-1638	3
TCGA-04-1655	3
TCGA-09-1662	3
TCGA-09-1669	3
TCGA-09-2048	3
TCGA-09-2054	3
TCGA-10-0934	3
TCGA-10-0936	3
TCGA-13-0919	3
TCGA-13-1408	3
TCGA-13-1483	3
TCGA-13-2060	3
TCGA-13-2071	3
TCGA-23-1029	3
TCGA-24-1464	3
TCGA-24-1469	3
TCGA-24-1471	3
TCGA-24-1548	3
TCGA-24-1552	3
TCGA-24-1564	3
TCGA-24-1842	3
TCGA-24-1843	3
TCGA-24-2026	3
TCGA-24-2033	3
TCGA-24-2036	3
TCGA-24-2280	3
TCGA-25-1319	3
TCGA-25-1329	3
TCGA-25-1626	3
TCGA-25-1634	3
TCGA-25-1870	3
TCGA-25-1878	3
TCGA-25-2393	3
TCGA-25-2404	3
TCGA-29-1769	3
TCGA-29-1771	3
TCGA-29-1778	3
TCGA-29-1783	3
TCGA-29-2425	3
TCGA-29-2428	3
TCGA-30-1859	3
TCGA-30-1866	3
TCGA-30-1880	3
TCGA-31-1959	3
TCGA-36-1575	3
TCGA-36-2534	3
TCGA-36-2538	3
TCGA-36-2542	3
TCGA-36-2547	3
TCGA-36-2551	3
TCGA-42-2587	3
TCGA-57-1583	3
TCGA-61-1733	3
TCGA-61-1899	3
TCGA-61-1911	3
TCGA-61-1919	3
TCGA-61-1995	3
TCGA-61-2002	3
TCGA-61-2101	3
TCGA-61-2104	3
TCGA-61-2111	3
TCGA-61-2614	3
TCGA-04-1341	2
TCGA-04-1364	2
TCGA-09-1667	2
TCGA-09-1670	2
TCGA-13-0800	2
TCGA-13-0885	2
TCGA-13-0891	2
TCGA-13-0900	2
TCGA-13-1411	2
TCGA-13-1477	2
TCGA-13-1489	2
TCGA-13-1494	2
TCGA-13-1499	2
TCGA-13-1504	2
TCGA-13-2057	2
TCGA-13-2061	2
TCGA-13-2065	2
TCGA-20-1683	2
TCGA-20-1684	2
TCGA-23-1116	2
TCGA-23-1122	2
TCGA-23-2079	2
TCGA-23-2643	2
TCGA-24-0970	2
TCGA-24-1104	2
TCGA-24-1418	2
TCGA-24-1434	2
TCGA-24-1565	2
TCGA-24-1844	2
TCGA-24-2030	2
TCGA-24-2267	2
TCGA-24-2281	2
TCGA-25-1316	2
TCGA-25-1323	2
TCGA-25-1623	2
TCGA-25-1627	2
TCGA-25-1628	2
TCGA-25-1633	2
TCGA-25-2042	2
TCGA-29-1699	2
TCGA-29-1705	2
TCGA-29-1710	2
TCGA-29-1766	2
TCGA-29-2431	2
TCGA-30-1861	2
TCGA-30-1892	2
TCGA-31-1944	2
TCGA-31-1950	2
TCGA-36-2532	2
TCGA-36-2552	2
TCGA-42-2588	2
TCGA-42-2591	2
TCGA-57-1586	2
TCGA-57-1993	2
TCGA-59-2348	2
TCGA-59-2354	2
TCGA-59-2363	2
TCGA-61-1737	2
TCGA-61-1741	2
TCGA-61-2008	2
TCGA-61-2016	2
TCGA-61-2098	2
TCGA-61-2612	2
TCGA-04-1337	1
TCGA-04-1350	1
TCGA-09-0364	1
TCGA-09-1659	1
TCGA-09-2049	1
TCGA-13-0884	1
TCGA-13-1487	1
TCGA-20-0991	1
TCGA-20-1685	1
TCGA-23-1024	1
TCGA-23-1030	1
TCGA-23-1809	1
TCGA-23-2078	1
TCGA-24-1422	1
TCGA-24-1555	1
TCGA-24-2019	1
TCGA-24-2027	1
TCGA-24-2288	1
TCGA-24-2290	1
TCGA-24-2293	1
TCGA-25-1314	1
TCGA-25-1317	1
TCGA-25-2391	1
TCGA-25-2396	1
TCGA-25-2398	1
TCGA-25-2401	1
TCGA-29-1695	1
TCGA-29-1763	1
TCGA-30-1853	1
TCGA-30-1867	1
TCGA-31-1953	1
TCGA-36-1576	1
TCGA-36-2530	1
TCGA-61-2009	1
TCGA-61-2094	1
TCGA-61-2095	1
Grand Total	3003

## Sheet: 5
Human Gene	Yeast Homolog	expr_array	zscore_array	expr_rnaseq	zscore_rnaseq	GISTIC Score	Sample Number
RAD23B	RAD23	0.555867	-3.3848	NA	NA	-2	TCGA-04-1346
XPA	RAD14	-0.963457	-3.4428	NA	NA	-2	TCGA-04-1346
MLH1	MLH1	-0.0867354	-2.2417	NA	NA	-2	TCGA-04-1516
WRN	SGS1	-1.23874	-2.3802	NA	NA	-2	TCGA-04-1530
CCNH	CCL1	-1.10697	-3.2281	NA	NA	-2	TCGA-04-1542
MSH3	MSH3*	-0.762442	-3.2694	NA	NA	-2	TCGA-04-1542
FZR1	CDH1	-0.991617	-2.3429	NA	NA	-2	TCGA-09-1659
CCNH	CCL1	-0.634732	-2.0484	156.987	-2.3271	-2	TCGA-09-2051
ERCC8	RAD28	-2.29207	-3.009	41.7016	-3.0744	-2	TCGA-09-2051
MSH3	MSH3*	-0.720273	-3.1501	208.853	-2.5034	-2	TCGA-09-2051
POLI	RAD30	-1.84483	-3.8557	93.2295	-1.9628	-2	TCGA-09-2051
REV3L	REV3*	-0.886941	-2.2204	154.584	-1.6393	-2	TCGA-09-2051
CCNB1	CLB5	0.646517	-2.0958	NA	NA	-2	TCGA-10-0934
CCNH	CCL1	-0.967948	-2.8808	NA	NA	-2	TCGA-10-0934
RAD17	RAD24	-1.33882	-4.0865	NA	NA	-2	TCGA-10-0934
DNAJA2	YDJ1	-0.260327	-3.9847	NA	NA	-2	TCGA-13-0723
WRN	SGS1	-1.21625	-2.3281	NA	NA	-2	TCGA-13-0724
SLX4	SLX4	-1.01234	NA	92.3203	-2.1598	-2	TCGA-13-0730
DNAJA2	YDJ1	0.000539088	-3.3592	NA	NA	-2	TCGA-13-0751
WRN	SGS1	-1.7933	-3.6631	NA	NA	-2	TCGA-13-0761
PBRM1	RSC2	-0.590723	-3.2214	NA	NA	-2	TCGA-13-0792
WRN	SGS1	-1.65517	-3.3436	NA	NA	-2	TCGA-13-0792
XRCC6	YKU70	1.87873	-3.0791	NA	NA	-2	TCGA-13-0792
POLK	-	-2.15601	-4.5134	NA	NA	-2	TCGA-13-0803
TP53BP1	RAD9	-0.00780689	-2.5837	NA	NA	-2	TCGA-13-0887
UBR1	UBR1	-1.40886	-4.3369	NA	NA	-2	TCGA-13-0887
CDK7	KIN28	-0.661689	-2.2951	233.421	-1.8688	-2	TCGA-13-0893
ERCC8	RAD28	-1.46704	-1.2756	69.1767	-2.4098	-2	TCGA-13-0893
MSH3	MSH3*	-0.612534	-2.8453	211.911	-2.4784	-2	TCGA-13-0893
POLK	-	-1.23318	-2.1581	198.63	-1.9989	-2	TCGA-13-0893
RAD17	RAD24	-0.500409	-1.993	262.952	-2.7401	-2	TCGA-13-0893
RNASEH2B	RNH202	-1.21958	-2.2185	252.03	-1.4603	-2	TCGA-13-0893
WRN	SGS1	-1.17942	-2.2429	NA	NA	-2	TCGA-13-0919
CDK7	KIN28	-0.726173	-2.4383	486.144	-0.4471	-2	TCGA-13-0920
MSH3	MSH3*	-0.939173	-3.7694	215.202	-2.4514	-2	TCGA-13-0920
POLK	-	-1.50616	-2.8548	141.726	-2.4141	-2	TCGA-13-0920
RAD17	RAD24	-1.1063	-3.5059	324.624	-2.3121	-2	TCGA-13-0920
GTF2H1	TFB1	-1.06475	-4.483	NA	NA	-2	TCGA-13-0921
RRM1	RNR1	-0.436875	-2.7838	NA	NA	-2	TCGA-13-0921
POMP	UMP1	0.928419	-2.1575	NA	NA	-2	TCGA-13-0923
RNASEH2B	RNH202	-1.45785	-2.71	NA	NA	-2	TCGA-13-0923
SHPRH	RAD5	-0.9752	-2.5707	80.3569	-2.1201	-2	TCGA-13-1481
CDK7	KIN28	-1.06479	-3.1904	NA	NA	-2	TCGA-13-1488
ERCC8	RAD28	-2.53708	-3.5238	NA	NA	-2	TCGA-13-1488
GTF2H2	SSL1	-0.682969	-2.3927	NA	NA	-2	TCGA-13-1488
RAD17	RAD24	-1.09422	-3.4758	NA	NA	-2	TCGA-13-1488
TOP3A	TOP3	-1.65083	-2.3342	NA	NA	-2	TCGA-13-1488
FZR1	CDH1	-1.36007	-3.6742	NA	NA	-2	TCGA-13-1499
TP53BP1	RAD9	-0.0232473	-2.6235	NA	NA	-2	TCGA-13-1499
PPP2R5E	RTS1	0.340292	-2.9635	382.586	-2.0976	-2	TCGA-13-1507
RNASEH2B	RNH202	-1.24741	-2.2759	NA	NA	-2	TCGA-13-2057
POLK	-	-1.20097	-2.0759	233.176	-1.7469	-2	TCGA-20-1682
XRCC4	LIF1*	-1.90406	-2.6236	65.5254	-1.8753	-2	TCGA-20-1682
ERCC8	RAD28	-1.34825	-1.0261	72.0141	-2.3411	-2	TCGA-23-1026
MSH3	MSH3*	-0.44315	-2.3661	208.232	-2.5085	-2	TCGA-23-1026
POLK	-	-1.10666	-1.8352	156.909	-2.3033	-2	TCGA-23-1026
RAD17	RAD24	-0.737687	-2.5855	241.803	-2.8868	-2	TCGA-23-1026
ERCC1	RAD10	0.221261	-2.0378	NA	NA	-2	TCGA-23-1030
GTF2H5	TFB5	1.30812	-3.0834	NA	NA	-2	TCGA-23-1110
FZR1	CDH1	-1.15014	-2.9157	510.991	-2.4	-2	TCGA-23-1111
LIG3	-	-0.917039	-2.1961	400.863	-1.8047	-2	TCGA-23-1111
RPA1	RFA1	1.63178	-2.025	1215.44	-2.5255	-2	TCGA-23-1111
XRCC6	YKU70	2.44502	-1.5585	3169.1	-2.4405	-2	TCGA-23-1111
ERCC8	RAD28	-2.03751	-2.4742	86.9314	-1.9803	-2	TCGA-23-1114
MSH3	MSH3*	-0.442606	-2.3646	254.585	-2.1288	-2	TCGA-23-1114
RNASEH2B	RNH202	-1.31244	-2.4101	189.223	-1.8399	-2	TCGA-23-1114
UBR1	UBR1	-0.746853	-2.4018	207.346	-2.0718	-2	TCGA-23-1122
CCNH	CCL1	-0.929068	-2.7836	188.856	-2.1109	-2	TCGA-23-1123
CDK7	KIN28	-0.989894	-3.0241	174.98	-2.1976	-2	TCGA-23-1123
ERCC8	RAD28	-1.64464	-1.6488	68.0181	-2.4378	-2	TCGA-23-1123
GTF2H2	SSL1	-1.67455	-3.3901	44.0117	-1.1372	-2	TCGA-23-1123
MSH3	MSH3*	-1.04826	-4.078	130.213	-3.1477	-2	TCGA-23-1123
RAD17	RAD24	-0.450128	-1.8675	296.612	-2.5065	-2	TCGA-23-1123
XRCC6	YKU70	2.04672	-2.628	2109.1	-3.1819	-2	TCGA-23-1123
CCNB1	CLB5	0.14011	-2.7381	NA	NA	-2	TCGA-23-1124
CDK7	KIN28	-1.22328	-3.5425	NA	NA	-2	TCGA-23-1124
MLH1	MLH1	-0.714478	-3.645	NA	NA	-2	TCGA-23-1124
RAD17	RAD24	-1.00963	-3.2645	NA	NA	-2	TCGA-23-1124
REV3L	REV3*	-0.884068	-2.2149	NA	NA	-2	TCGA-23-1124
ZSWIM7	SHU2	-1.6157	-3.2413	NA	NA	-2	TCGA-23-1124
WRN	SGS1	-1.31747	-2.5623	82.7354	-2.694	-2	TCGA-23-2077
WRN	SGS1	-0.682306	-1.0928	116.189	-2.2686	-2	TCGA-24-1428
CCNH	CCL1	-0.597196	-1.9546	194.028	-2.0758	-2	TCGA-24-1436
LIG3	-	-0.934683	-2.2367	297.854	-2.2345	-2	TCGA-24-1436
MSH3	MSH3*	-0.389706	-2.2149	250.606	-2.1614	-2	TCGA-24-1436
POLK	-	-1.20724	-2.0919	230.691	-1.765	-2	TCGA-24-1436
WRN	SGS1	-0.935399	-1.6784	109.505	-2.3536	-2	TCGA-24-1436
WRN	SGS1	-1.10986	-2.082	NA	NA	-2	TCGA-24-1464
WRN	SGS1	-1.76458	-3.5967	48.3002	-3.1318	-2	TCGA-24-1544
CDK7	KIN28	-0.264134	-1.4121	159.591	-2.2841	-2	TCGA-24-1556
MMS19	MET18	0.109662	-3.1584	998.397	-1.6227	-2	TCGA-24-1556
POLL	-	-0.693518	-2.8379	489.139	-2.0251	-2	TCGA-24-1556
RNASEH2B	RNH202	-1.28409	-2.3516	241.287	-1.5252	-2	TCGA-24-1556
TP53BP1	RAD9	-0.0829765	-2.7773	797.483	-1.1016	-2	TCGA-24-1556
WRN	SGS1	-1.14911	-2.1728	205.189	-1.137	-2	TCGA-24-1556
CDK7	KIN28	-0.307174	-1.5077	209.69	-2.0023	-2	TCGA-24-1564
MSH3	MSH3*	-0.584454	-2.7659	267.173	-2.0257	-2	TCGA-24-1564
RAD17	RAD24	-0.236776	-1.3347	352.251	-2.1204	-2	TCGA-24-1564
CDK7	KIN28	-0.352487	-1.6084	186.588	-2.1323	-2	TCGA-24-1604
ERCC8	RAD28	-1.92144	-2.2303	69.6969	-2.3972	-2	TCGA-24-1604
RAD17	RAD24	-0.786408	-2.7072	230.656	-2.9642	-2	TCGA-24-1604
ERCC1	RAD10	-0.563842	-3.9412	NA	NA	-2	TCGA-24-1614
PRKD2	DUN1	-0.461798	-3.2829	NA	NA	-2	TCGA-24-1614
CCNB1	CLB5	0.687179	-2.0443	539.344	-1.3736	-2	TCGA-24-1616
CCNH	CCL1	-1.39967	-3.9592	111.709	-2.6342	-2	TCGA-24-1616
CDK7	KIN28	-1.10425	-3.2781	213.367	-1.9816	-2	TCGA-24-1616
ERCC8	RAD28	-2.10283	-2.6114	42.4238	-3.0569	-2	TCGA-24-1616
GTF2H2	SSL1	-2.50158	-4.2219	0	-1.4489	-2	TCGA-24-1616
MSH3	MSH3*	-1.03753	-4.0476	147.881	-3.0029	-2	TCGA-24-1616
POLK	-	-1.62116	-3.1484	159.713	-2.2829	-2	TCGA-24-1616
RAD17	RAD24	-1.27021	-3.9152	211.807	-3.095	-2	TCGA-24-1616
XRCC4	LIF1*	-1.67631	-2.1516	47.7268	-2.1732	-2	TCGA-24-1616
WRN	SGS1	-1.54494	-3.0886	67.7783	-2.8841	-2	TCGA-24-1842
ZSWIM7	SHU2	-1.62015	-3.2497	65.2773	-1.681	-2	TCGA-24-1842
GTF2H5	TFB5	1.93253	-2.0487	NA	NA	-2	TCGA-24-1845
TP53BP1	RAD9	-0.0442718	-2.6776	NA	NA	-2	TCGA-24-1845
UBR1	UBR1	-1.25631	-3.891	NA	NA	-2	TCGA-24-1845
LIG3	-	-1.21118	-2.8718	313.023	-2.1712	-2	TCGA-24-1847
RAD17	RAD24	-0.48396	-1.9519	267.406	-2.7092	-2	TCGA-24-1924
PRKD2	DUN1	-0.124076	-2.4785	886.23	-1.8525	-2	TCGA-24-1930
TP53BP1	RAD9	0.0632184	-2.4008	524.173	-1.7149	-2	TCGA-24-1930
MLH1	MLH1	0.100021	-1.8243	237.427	-2.2024	-2	TCGA-24-2267
WRN	SGS1	-1.18624	-2.2587	110.491	-2.3411	-2	TCGA-24-2267
FZR1	CDH1	-1.17496	-3.0054	NA	NA	-2	TCGA-24-2280
TOP3A	TOP3	-1.63098	-2.2918	245.251	-1.2292	-2	TCGA-24-2281
ZSWIM7	SHU2	-1.21115	-2.4788	87.1052	-1.5364	-2	TCGA-24-2281
ERCC8	RAD28	-2.11696	-2.6411	NA	NA	-2	TCGA-24-2293
CCNB1	CLB5	0.710262	-2.015	384.314	-1.4995	-2	TCGA-25-1313
CCNH	CCL1	-1.13963	-3.3096	226.816	-1.8534	-2	TCGA-25-1313
CDK7	KIN28	-0.959496	-2.9566	200	-2.0568	-2	TCGA-25-1313
MSH3	MSH3*	-0.664558	-2.9925	149.239	-2.9918	-2	TCGA-25-1313
POLK	-	-1.26328	-2.2349	177.255	-2.1549	-2	TCGA-25-1313
RAD17	RAD24	-0.675928	-2.4313	315.322	-2.3767	-2	TCGA-25-1313
FZR1	CDH1	-1.372	-3.7173	777.885	-1.618	-2	TCGA-25-1635
ZSWIM7	SHU2	-1.24038	-2.5339	95.6348	-1.4799	-2	TCGA-25-2392
MSH3	MSH3*	-1.04601	-4.0716	121.099	-3.2223	-2	TCGA-29-1691
POLK	-	-1.40977	-2.6088	139.895	-2.4275	-2	TCGA-29-1691
TP53BP1	RAD9	0.164627	-2.1397	397.63	-1.9988	-2	TCGA-29-1691
UBR1	UBR1	-1.02478	-3.2142	144.503	-2.6229	-2	TCGA-29-1691
FZR1	CDH1	-1.44338	-3.9752	NA	NA	-2	TCGA-29-1766
CDK7	KIN28	-0.729945	-2.4467	177.695	-2.1823	-2	TCGA-29-1770
DNAJA2	YDJ1	0.142731	-3.0183	775.836	-2.4941	-2	TCGA-29-1770
GTF2H2	SSL1	-1.89332	-3.6101	47.5836	-1.1119	-2	TCGA-29-1770
GTF2H5	TFB5	1.74632	-2.3573	266.171	-1.1176	-2	TCGA-29-1770
POLK	-	-0.962725	-1.4679	163.94	-2.252	-2	TCGA-29-1770
RAD17	RAD24	-0.532711	-2.0737	289.219	-2.5578	-2	TCGA-29-1770
SHPRH	RAD5	-0.894896	-2.3542	84.2937	-2.0752	-2	TCGA-29-1770
MSH3	MSH3*	-0.597119	-2.8017	NA	NA	-2	TCGA-29-1775
ERCC8	RAD28	-1.98724	-2.3686	89.8919	-1.9087	-2	TCGA-29-1778
MSH3	MSH3*	-0.656367	-2.9693	218.787	-2.4221	-2	TCGA-29-1778
BRCA2	-	-2.253	-2.1072	25.3194	-1.7423	-2	TCGA-29-2414
FZR1	CDH1	-1.84029	-5.4093	551.101	-2.2825	-2	TCGA-29-2414
POMP	UMP1	0.938932	-2.1318	811.837	-1.4029	-2	TCGA-29-2414
CDK7	KIN28	-1.08013	-3.2245	178.24	-2.1792	-2	TCGA-30-1718
RAD17	RAD24	-0.533731	-2.0762	274.296	-2.6614	-2	TCGA-30-1718
ERCC1	RAD10	-0.354949	-3.4348	498.077	-1.9832	-2	TCGA-30-1855
FZR1	CDH1	-1.09715	-2.7242	782.964	-1.6031	-2	TCGA-30-1855
MSH3	MSH3*	-0.735267	-3.1925	218.523	-2.4242	-2	TCGA-30-1855
PALB2	-	-0.248351	-2.0951	140.032	-2.6168	-2	TCGA-30-1855
PRKD2	DUN1	-0.0851191	-2.3857	819.884	-1.9791	-2	TCGA-30-1855
SHPRH	RAD5	-0.972855	-2.5644	84.1983	-2.0763	-2	TCGA-30-1855
ERCC6	RAD26	-1.18105	-2.666	NA	NA	-2	TCGA-30-1856
FANCM	MPH1	-2.0073	-2.3399	NA	NA	-2	TCGA-30-1856
RPA1	RFA1	1.24543	-3.0441	NA	NA	-2	TCGA-30-1856
UBR1	UBR1	-0.799035	-2.5543	NA	NA	-2	TCGA-30-1856
FZR1	CDH1	-1.50748	-4.2068	NA	NA	-2	TCGA-31-1950
GTF2H5	TFB5	1.58011	-2.6327	NA	NA	-2	TCGA-36-1569
REV3L	REV3*	-0.833293	-2.1189	137.307	-1.7169	-2	TCGA-36-1580
MMS19	MET18	0.196007	-2.9564	NA	NA	-2	TCGA-36-2533
MLH1	MLH1	0.00821351	-2.0295	NA	NA	-2	TCGA-36-2539
XRCC6	YKU70	2.18869	-2.2468	NA	NA	-2	TCGA-36-2548
DNAJA2	YDJ1	0.127306	-3.0553	NA	NA	-2	TCGA-57-1586
FZR1	CDH1	-1.24528	-3.2595	NA	NA	-2	TCGA-57-1586
TP53BP1	RAD9	-0.105966	-2.8365	663.608	-1.402	-2	TCGA-57-1994
UBR1	UBR1	-0.836289	-2.6632	263.485	-1.5796	-2	TCGA-57-1994
GTF2H5	TFB5	1.75219	-2.3476	165.314	-1.3709	-2	TCGA-59-2348
ZSWIM7	SHU2	-1.95636	-3.8834	50.6063	-1.7782	-2	TCGA-59-2351
SHPRH	RAD5	-0.828311	-2.1746	NA	NA	-2	TCGA-59-2372
ERCC8	RAD28	-1.81762	-2.0122	57.1204	-2.7014	-2	TCGA-61-1728
POLK	-	-1.09558	-1.8069	198.128	-2.0026	-2	TCGA-61-1728
PPP2R5E	RTS1	0.146525	-3.5721	278.151	-2.6588	-2	TCGA-61-1728
BRCA2	-	-2.36551	-2.3214	63.7206	-1.2347	-2	TCGA-61-1907
WRN	SGS1	-1.68394	-3.4101	56.3899	-3.0289	-2	TCGA-61-1907
CCNH	CCL1	-0.675277	-2.1497	333.204	-1.1318	-2	TCGA-61-1917
CDK7	KIN28	-0.634837	-2.2355	254.474	-1.7504	-2	TCGA-61-1917
GTF2H2	SSL1	-0.592008	-2.3012	23.5705	-1.2819	-2	TCGA-61-1917
MSH3	MSH3*	-0.956564	-3.8186	108.079	-3.329	-2	TCGA-61-1917
POLK	-	-1.21748	-2.1181	184.199	-2.1042	-2	TCGA-61-1917
RAD17	RAD24	-0.893185	-2.9738	216.499	-3.0624	-2	TCGA-61-1917
TOP3A	TOP3	-1.73018	-2.5039	137.931	-1.7623	-2	TCGA-61-1917
TP53BP1	RAD9	-0.284477	-3.2962	403.754	-1.985	-2	TCGA-61-1917
UBR1	UBR1	-0.619062	-2.0282	209.079	-2.0567	-2	TCGA-61-1917
ERCC1	RAD10	0.0168894	-2.5333	565.13	-1.8503	-2	TCGA-61-1918
RAD17	RAD24	-0.310243	-1.5182	331.144	-2.2669	-2	TCGA-61-1918
FZR1	CDH1	-0.978637	-2.296	630.15	-2.0509	-2	TCGA-61-1919
WRN	SGS1	-1.09377	-2.0448	140.211	-1.9632	-2	TCGA-61-1919
TP53BP1	RAD9	-0.0223422	-2.6212	691.051	-1.3404	-2	TCGA-61-2008
UBR1	UBR1	-0.942794	-2.9746	185.436	-2.264	-2	TCGA-61-2008
POLI	RAD30	-1.25479	-2.7508	142.014	-1.5845	-2	TCGA-61-2012
RPA1	RFA1	1.63882	-2.0065	1104.45	-2.7314	-2	TCGA-61-2012

## Sheet: 6
List includes:			List includes:			List includes:
Decreased copy number with decreased expression			Decreased copy number with decreased expression			Decreased copy number with decreased expression
(Zscore <-2, GISTIC -2)			(Zscore <-2, GISTIC -2)			(Zscore <-2, GISTIC -2)
Number of alterations in each sample			Number of samples with indicated number of alterations			Number of alterations per gene
Row Labels	Total		Row Labels	Total		Row Labels	Total
TCGA-24-1616	9		1	37		MSH3	16
TCGA-61-1917	9		2	21		RAD17	16
TCGA-23-1123	7		3	8		WRN	15
TCGA-29-1770	7		4	5		CDK7	13
TCGA-13-0893	6		5	3		POLK	12
TCGA-23-1124	6		6	5		ERCC8	11
TCGA-24-1556	6		7	2		FZR1	11
TCGA-25-1313	6		9	2		TP53BP1	9
TCGA-30-1855	6		Grand Total	83		CCNH	8
TCGA-09-2051	5					UBR1	8
TCGA-13-1488	5					GTF2H2	5
TCGA-24-1436	5					GTF2H5	5
TCGA-13-0920	4					RNASEH2B	5
TCGA-23-1026	4					ZSWIM7	5
TCGA-23-1111	4					CCNB1	4
TCGA-29-1691	4					DNAJA2	4
TCGA-30-1856	4					ERCC1	4
TCGA-10-0934	3					MLH1	4
TCGA-13-0792	3					SHPRH	4
TCGA-23-1114	3					XRCC6	4
TCGA-24-1564	3					LIG3	3
TCGA-24-1604	3					PRKD2	3
TCGA-24-1845	3					REV3L	3
TCGA-29-2414	3					RPA1	3
TCGA-61-1728	3					TOP3A	3
TCGA-04-1346	2					BRCA2	2
TCGA-04-1542	2					MMS19	2
TCGA-13-0887	2					POLI	2
TCGA-13-0921	2					POMP	2
TCGA-13-0923	2					PPP2R5E	2
TCGA-13-1499	2					XRCC4	2
TCGA-20-1682	2					ERCC6	1
TCGA-24-1614	2					FANCM	1
TCGA-24-1842	2					GTF2H1	1
TCGA-24-1930	2					PALB2	1
TCGA-24-2267	2					PBRM1	1
TCGA-24-2281	2					POLL	1
TCGA-29-1778	2					RAD23B	1
TCGA-30-1718	2					RRM1	1
TCGA-57-1586	2					SLX4	1
TCGA-57-1994	2					XPA	1
TCGA-61-1907	2					Grand Total	200
TCGA-61-1918	2
TCGA-61-1919	2
TCGA-61-2008	2
TCGA-61-2012	2
TCGA-04-1516	1
TCGA-04-1530	1
TCGA-09-1659	1
TCGA-13-0723	1
TCGA-13-0724	1
TCGA-13-0730	1
TCGA-13-0751	1
TCGA-13-0761	1
TCGA-13-0803	1
TCGA-13-0919	1
TCGA-13-1481	1
TCGA-13-1507	1
TCGA-13-2057	1
TCGA-23-1030	1
TCGA-23-1110	1
TCGA-23-1122	1
TCGA-23-2077	1
TCGA-24-1428	1
TCGA-24-1464	1
TCGA-24-1544	1
TCGA-24-1847	1
TCGA-24-1924	1
TCGA-24-2280	1
TCGA-24-2293	1
TCGA-25-1635	1
TCGA-25-2392	1
TCGA-29-1766	1
TCGA-29-1775	1
TCGA-31-1950	1
TCGA-36-1569	1
TCGA-36-1580	1
TCGA-36-2533	1
TCGA-36-2539	1
TCGA-36-2548	1
TCGA-59-2348	1
TCGA-59-2351	1
TCGA-59-2372	1
Grand Total	200

## Sheet: 7
Human Gene	Yeast Homolog	zArray	MetGL1	Sample Number
BRCA1	-	-2.0117	0.719512	TCGA-09-0367
BRCA1	-	-1.6179	0.690722	TCGA-13-1483
BRCA1	-	-2.2749	0.818082	TCGA-24-1567
BRCA1	-	-1.2227	0.774328	TCGA-23-1117
BRCA1	-	-2.4413	0.791707	TCGA-13-0916
BRCA1	-	-2.1534	0.758974	TCGA-61-1913
BRCA1	-	-1.173	0.881226	TCGA-24-1428
BRCA1	-	-2.3561	0.891976	TCGA-59-2363
BRCA1	-	-2.3105	0.625848	TCGA-61-1901
BRCA1	-	-1.7651	0.525156	TCGA-13-0908
BRCA1	-	-2.1234	0.515644	TCGA-04-1361
BRCA1	-	-2.5332	0.763978	TCGA-24-1430
BRCA1	-	-2.0356	0.557677	TCGA-30-1891
BRCA1	-	-2.4655	0.794028	TCGA-24-1423
BRCA1	-	-2.0978	0.856134	TCGA-10-0928
BRCA1	-	-2.4236	0.597725	TCGA-25-1313
BRCA1	-	-1.331	0.517681	TCGA-24-1425
BRCA1	-	-1.8763	0.648396	TCGA-24-2289
BRCA1	-	-1.7083	0.645755	TCGA-36-1568
BRCA1	-	-1.4612	0.550701	TCGA-13-1497
BRCA1	-	-2.0237	0.835165	TCGA-61-1910
BRCA1	-	-1.2249	0.602826	TCGA-13-1510
BRCA1	-	-1.8396	0.621798	TCGA-31-1946
BRCA1	-	-1.6547	0.8	TCGA-29-1707
BRCA1	-	-2.2324	0.845022	TCGA-29-1694
BRCA1	-	-2.2128	0.905752	TCGA-24-1845
BRCA1	-	-2.5822	0.852077	TCGA-04-1362
BRCA1	-	-2.0717	0.876501	TCGA-24-1557
BRCA1	-	-2.1112	0.650108	TCGA-29-1711
BRCA1	-	-2.062	0.718525	TCGA-24-1435
BRCA1	-	-1.2079	0.703992	TCGA-13-0792
BRCA1	-	-2.1771	0.840599	TCGA-09-2044
BRCA1	-	-2.6308	0.870935	TCGA-13-0905
BRCA1	-	-2.0679	0.758399	TCGA-13-0760
BRCA1	-	-1.6949	0.735937	TCGA-29-1705
BRCA1	-	-2.08	0.693955	TCGA-61-1724
BRCA1	-	-1.4872	0.697665	TCGA-25-1326
BRCA1	-	-1.5435	0.653829	TCGA-29-1777
BRCA1	-	-1.6423	0.609856	TCGA-30-1860
BRCA1	-	-2.1348	0.552683	TCGA-13-0725
BRCA1	-	-2.0128	0.827637	TCGA-04-1651
BRCA1	-	-1.9171	0.796583	TCGA-25-2397
BRCA1	-	-2.2231	0.703643	TCGA-13-1482
BRCA1	-	-1.7497	0.587395	TCGA-13-1501
BRCA1	-	-1.7289	0.642981	TCGA-30-1861
BRCA1	-	-1.5615	0.607992	TCGA-24-2290
BRCA1	-	-2.1835	0.661836	TCGA-13-0897
BRCA1	-	-2.3745	0.734201	TCGA-10-0937
BRCA1	-	-2.2911	0.867035	TCGA-24-1614
DHX58	MPH1	-2.353	0.654812	TCGA-23-1110
DHX58	MPH1	-2.5384	0.769078	TCGA-04-1347
DHX58	MPH1	-2.3175	0.663583	TCGA-59-2363
DHX58	MPH1	-2.4346	0.536248	TCGA-23-1022
DHX58	MPH1	-2.5371	0.743005	TCGA-25-1632
DHX58	MPH1	-3.0962	0.533114	TCGA-25-1634
RAD51C	RAD51	-3.5503	0.559366	TCGA-24-1104
RAD51C	RAD51	-2.9426	0.705398	TCGA-59-2354
RAD51C	RAD51	-3.1499	0.597286	TCGA-24-1422
RAD51C	RAD51	-4.2734	0.605229	TCGA-04-1536
RAD51C	RAD51	-3.1688	0.831559	TCGA-30-1855
RAD51C	RAD51	-4.5242	0.810203	TCGA-25-2391
RAD51C	RAD51	-4.0712	0.507394	TCGA-13-0924
RAD51C	RAD51	-3.9753	0.770391	TCGA-25-1325

## Sheet: 8
List includes:			List includes:			List includes:
Potential silencing			Potential silencing			Potential silencing
(Zscore <-1, Me >0.5)			(Zscore <-1, Me >0.5)			(Zscore <-1, Me >0.5)
Number of silenced genes per sample			Number of samples with indicated number of silenced genes			number of observed cases of silencing
Sample name	Total		number of silenced genes	Total		Gene name	Total
TCGA-59-2363	2		1	61		BRCA1	49
TCGA-04-1347	1		2	1		RAD51C	8
TCGA-04-1361	1		Grand Total	62		DHX58	6
TCGA-04-1362	1					Grand Total	63
TCGA-04-1536	1
TCGA-04-1651	1
TCGA-09-0367	1
TCGA-09-2044	1
TCGA-10-0928	1
TCGA-10-0937	1
TCGA-13-0725	1
TCGA-13-0760	1
TCGA-13-0792	1
TCGA-13-0897	1
TCGA-13-0905	1
TCGA-13-0908	1
TCGA-13-0916	1
TCGA-13-0924	1
TCGA-13-1482	1
TCGA-13-1483	1
TCGA-13-1497	1
TCGA-13-1501	1
TCGA-13-1510	1
TCGA-23-1022	1
TCGA-23-1110	1
TCGA-23-1117	1
TCGA-24-1104	1
TCGA-24-1422	1
TCGA-24-1423	1
TCGA-24-1425	1
TCGA-24-1428	1
TCGA-24-1430	1
TCGA-24-1435	1
TCGA-24-1557	1
TCGA-24-1567	1
TCGA-24-1614	1
TCGA-24-1845	1
TCGA-24-2289	1
TCGA-24-2290	1
TCGA-25-1313	1
TCGA-25-1325	1
TCGA-25-1326	1
TCGA-25-1632	1
TCGA-25-1634	1
TCGA-25-2391	1
TCGA-25-2397	1
TCGA-29-1694	1
TCGA-29-1705	1
TCGA-29-1707	1
TCGA-29-1711	1
TCGA-29-1777	1
TCGA-30-1855	1
TCGA-30-1860	1
TCGA-30-1861	1
TCGA-30-1891	1
TCGA-31-1946	1
TCGA-36-1568	1
TCGA-59-2354	1
TCGA-61-1724	1
TCGA-61-1901	1
TCGA-61-1910	1
TCGA-61-1913	1
Grand Total	63
