# Supplementary material for: A genetic network that suppresses genome rearrangements in Saccharomyces cerevisiae and contains defects in cancers
Source: Nat Commun. 2016 Apr 13;7:11256. doi: 10.1038/ncomms11256 (PMC4833866; doi:10.1038/ncomms11256)
Supplement: Supplementary Data 5 — Analysis of expression, copy number and methylation for human GIS genes in colorectal cancer. [file ncomms11256-s6.xlsx]

## Sheet: Contents
Supplementary Data 5. Analysis of expression, copy number and methylation for human GIS genes in colorectal cancer.
Sheet 1 - All gene expression data for GIS genes with S scores of <= -2 and GISTIC scores of -1 or -2, listed by gene.
Sheet 2 - All gene expression data for GIS genes with S scores of <= -2, Zscores for expression < -2 and GISTIC scores of -1 or -2, listed by gene.
Sheet 3 - All gene expression data for GIS genes with S scores of <= -2, Zscores for expression < -2 and GISTIC scores of -1 or -2, listed by sample number.
Sheet 4 - Charts summarizing the number of GIS genes per sample showing expression and copy number reductions and the number of expression and copy number reductions per gene using the data from sheet 3.
Sheet 5 - All gene expression data for GIS genes with S scores of <= -2, Zscores for expression < -2 and GISTIC scores of -2, listed by sample number.
Sheet 6 - Charts summarizing the number of GIS genes per sample showing expression and copy number reductions and the number of expression and copy number reductions per gene using the data from sheet 5.
Sheet 7 -All gene expression data for GIS genes with S scores of <= -2, Zscores for expression < - 1 and increased methylation of > 0.5.
Sheet 8 - Charts summarizing the number of GIS genes per sample showing potential silencing and the number of cases of potential silencing per gene using the data from sheet 7.
Key: expr_array, expression data generated using microarrays; expr-rnaseq, expression data generated using RNA-Seq; Zscore, Zscore for expression relative to the mean expression value for samples with a GISTIC score = 0; MetGL1, fraction of DNA with cytosine methylation; Sample number, minimum unique TCGA identification number.

## Sheet: 1
Human Gene	Yeast Homolog	expr_array	zscore_array	expr_rnaseq	zscore_rnaseq	GISTIC Score	Sample Number
CCNB1	CLB5	-0.3255	0.957	NA	NA	-1	TCGA-AG-3898
CCNB1	CLB5	-0.3375	0.9339	NA	NA	-1	TCGA-AG-3578
CCNB1	CLB5	-0.42825	0.7589	NA	NA	-1	TCGA-AA-3685
CCNB1	CLB5	-0.51875	0.5845	NA	NA	-1	TCGA-AA-3966
CCNB1	CLB5	-0.54525	0.5334	NA	NA	-1	TCGA-AA-3842
CCNB1	CLB5	-0.56	0.5049	NA	NA	-1	TCGA-AF-3913
CCNB1	CLB5	-0.5695	0.4866	NA	NA	-1	TCGA-AA-3848
CCNB1	CLB5	-0.67175	0.2895	NA	NA	-1	TCGA-AA-3542
CCNB1	CLB5	-0.78925	0.063	NA	NA	-1	TCGA-AA-A02E
CCNB1	CLB5	-0.82775	-0.0112	NA	NA	-1	TCGA-AG-A00Y
CCNB1	CLB5	-0.87475	-0.1018	NA	NA	-1	TCGA-AA-3673
CCNB1	CLB5	-0.946	-0.2392	NA	NA	-1	TCGA-AG-3881
CCNB1	CLB5	-0.992	-0.3279	NA	NA	-1	TCGA-AA-3968
CCNB1	CLB5	-1.01225	-0.3669	NA	NA	-1	TCGA-AA-3811
CCNB1	CLB5	-1.0145	-0.3712	NA	NA	-1	TCGA-AA-3841
CCNB1	CLB5	-1.029	-0.3992	NA	NA	-1	TCGA-A6-3807
CCNB1	CLB5	-1.04675	-0.4334	NA	NA	-1	TCGA-AA-3688
CCNB1	CLB5	-1.06075	-0.4604	NA	NA	-1	TCGA-AG-A02X
CCNB1	CLB5	-1.07625	-0.4903	NA	NA	-1	TCGA-AA-A02J
CCNB1	CLB5	-1.1435	-0.6199	NA	NA	-1	TCGA-AG-4015
CCNB1	CLB5	-1.20625	-0.7409	NA	NA	-1	TCGA-AG-3999
CCNB1	CLB5	-1.265	-0.8542	NA	NA	-1	TCGA-AA-3872
CCNB1	CLB5	-1.30075	-0.9231	NA	NA	-1	TCGA-AA-3952
CCNB1	CLB5	-1.308	-0.937	NA	NA	-1	TCGA-AA-3553
CCNB1	CLB5	-1.321	-0.9621	NA	NA	-1	TCGA-AG-4008
CCNB1	CLB5	-1.325	-0.9698	NA	NA	-1	TCGA-AG-3726
CCNB1	CLB5	-1.35075	-1.0195	NA	NA	-1	TCGA-AA-3856
CCNB1	CLB5	-1.36775	-1.0522	NA	NA	-1	TCGA-AA-A00Q
CCNB1	CLB5	-1.406	-1.126	NA	NA	-1	TCGA-AA-3538
CCNB1	CLB5	-1.415	-1.1433	NA	NA	-1	TCGA-AA-3860
CCNB1	CLB5	-1.424	-1.1607	NA	NA	-1	TCGA-AA-A00F
CCNB1	CLB5	-1.511	-1.3284	NA	NA	-1	TCGA-AA-3851
CCNB1	CLB5	-1.5225	-1.3506	NA	NA	-1	TCGA-AA-3858
CCNB1	CLB5	-1.52425	-1.3539	NA	NA	-1	TCGA-AY-4070
CCNB1	CLB5	-1.555	-1.4132	NA	NA	-1	TCGA-AA-A01D
CCNB1	CLB5	-1.589	-1.4788	NA	NA	-1	TCGA-AA-3522
CCNB1	CLB5	-1.603	-1.5057	NA	NA	-1	TCGA-AA-3562
CCNB1	CLB5	-1.658	-1.6118	NA	NA	-1	TCGA-A6-3810
CCNB1	CLB5	-1.67775	-1.6498	NA	NA	-1	TCGA-AG-4001
CCNB1	CLB5	-1.6905	-1.6744	NA	NA	-1	TCGA-AA-3678
CCNB1	CLB5	-1.78225	-1.8513	NA	NA	-1	TCGA-AG-3611
CCNB1	CLB5	-1.79975	-1.885	NA	NA	-1	TCGA-A6-2674
CCNB1	CLB5	-1.8255	-1.9347	NA	NA	-1	TCGA-AG-3728
CCNB1	CLB5	-1.8765	-2.033	NA	NA	-1	TCGA-AG-A02G
CCNB1	CLB5	-1.91025	-2.0981	NA	NA	-1	TCGA-AG-3882
CCNB1	CLB5	-1.9215	-2.1197	NA	NA	-1	TCGA-AG-3890
CCNB1	CLB5	-1.9595	-2.193	NA	NA	-1	TCGA-AA-A02W
CCNB1	CLB5	-1.981	-2.2345	NA	NA	-1	TCGA-AA-3552
CCNB1	CLB5	-2.0135	-2.2971	NA	NA	-1	TCGA-AA-3867
CCNB1	CLB5	-2.02325	-2.3159	NA	NA	-1	TCGA-AF-2691
CCNB1	CLB5	-2.11125	-2.4855	NA	NA	-1	TCGA-AG-A026
CCNB1	CLB5	-2.241	-2.7357	NA	NA	-1	TCGA-AA-A02H
CCNB1	CLB5	-3.35325	-4.8799	NA	NA	-1	TCGA-AA-A00O
CCNB1	CLB5	NA	NA	1057.16	-1.0304	-1	TCGA-AF-6136
CCNB1	CLB5	NA	NA	1118.37	-0.959	-1	TCGA-G4-6625
CCNB1	CLB5	NA	NA	1121.49	-0.9553	-1	TCGA-CM-6163
CCNB1	CLB5	NA	NA	1144.68	-0.9283	-1	TCGA-D5-6536
CCNB1	CLB5	NA	NA	1145.67	-0.9271	-1	TCGA-AZ-6605
CCNB1	CLB5	NA	NA	1155.06	-0.9162	-1	TCGA-A6-6651
CCNB1	CLB5	NA	NA	1167.05	-0.9022	-1	TCGA-A6-5659
CCNB1	CLB5	NA	NA	1194.44	-0.8702	-1	TCGA-AZ-4614
CCNB1	CLB5	NA	NA	1205.4	-0.8574	-1	TCGA-DC-6157
CCNB1	CLB5	NA	NA	1236.31	-0.8213	-1	TCGA-AZ-6603
CCNB1	CLB5	NA	NA	1261	-0.7925	-1	TCGA-F4-6459
CCNB1	CLB5	NA	NA	1287.63	-0.7615	-1	TCGA-CM-5344
CCNB1	CLB5	NA	NA	1326.37	-0.7163	-1	TCGA-D5-6929
CCNB1	CLB5	NA	NA	1331.14	-0.7107	-1	TCGA-DY-A0XA
CCNB1	CLB5	NA	NA	1410.46	-0.6181	-1	TCGA-CM-5862
CCNB1	CLB5	NA	NA	1432.75	-0.5921	-1	TCGA-DC-6158
CCNB1	CLB5	NA	NA	1442.85	-0.5803	-1	TCGA-AZ-5403
CCNB1	CLB5	NA	NA	1459.21	-0.5612	-1	TCGA-DM-A1DB
CCNB1	CLB5	NA	NA	1475.95	-0.5417	-1	TCGA-AF-2687
CCNB1	CLB5	NA	NA	1497.75	-0.5163	-1	TCGA-G4-6295
CCNB1	CLB5	NA	NA	1498.09	-0.5159	-1	TCGA-G4-6317
CCNB1	CLB5	NA	NA	1602.53	-0.394	-1	TCGA-CA-5797
CCNB1	CLB5	NA	NA	1602.66	-0.3939	-1	TCGA-AF-3911
CCNB1	CLB5	NA	NA	1749.23	-0.2228	-1	TCGA-AA-3697
CCNB1	CLB5	NA	NA	2065.63	0.1464	-1	TCGA-A6-2682
CCNB1	CLB5	NA	NA	2071.43	0.1531	-1	TCGA-AZ-6608
CCNB1	CLB5	NA	NA	2104.22	0.1914	-1	TCGA-CM-5864
CCNB1	CLB5	NA	NA	2168.39	0.2663	-1	TCGA-AG-3591
CCNB1	CLB5	NA	NA	2398.76	0.5351	-1	TCGA-CK-5915
CCNB1	CLB5	NA	NA	2470.91	0.6193	-1	TCGA-DC-6682
CCNB1	CLB5	NA	NA	2522.43	0.6794	-1	TCGA-DC-5869
CCNB1	CLB5	NA	NA	2581.61	0.7485	-1	TCGA-AD-6965
CCNB1	CLB5	NA	NA	367.347	-1.8353	-1	TCGA-AY-6196
CCNB1	CLB5	NA	NA	370.962	-1.8311	-1	TCGA-EI-7002
CCNB1	CLB5	NA	NA	489.342	-1.693	-1	TCGA-AG-3732
CCNB1	CLB5	NA	NA	517.793	-1.6598	-1	TCGA-DC-6156
CCNB1	CLB5	NA	NA	534.053	-1.6408	-1	TCGA-A6-2675
CCNB1	CLB5	NA	NA	536.92	-1.6375	-1	TCGA-AA-3496
CCNB1	CLB5	NA	NA	576.621	-1.5911	-1	TCGA-F5-6702
CCNB1	CLB5	NA	NA	633.576	-1.5247	-1	TCGA-AF-2690
CCNB1	CLB5	NA	NA	680.006	-1.4705	-1	TCGA-A6-6142
CCNB1	CLB5	NA	NA	708.564	-1.4372	-1	TCGA-D5-6926
CCNB1	CLB5	NA	NA	756.487	-1.3813	-1	TCGA-CK-5912
CCNB1	CLB5	NA	NA	768.773	-1.3669	-1	TCGA-F5-6863
CCNB1	CLB5	NA	NA	797.22	-1.3337	-1	TCGA-G4-6297
CCNB1	CLB5	NA	NA	807.465	-1.3218	-1	TCGA-CL-5918
CCNB1	CLB5	NA	NA	808.067	-1.3211	-1	TCGA-CA-6719
CCNB1	CLB5	NA	NA	826.461	-1.2996	-1	TCGA-A6-5660
CCNB1	CLB5	NA	NA	844.902	-1.2781	-1	TCGA-F4-6704
CCNB1	CLB5	NA	NA	852.611	-1.2691	-1	TCGA-CM-6675
CCNB1	CLB5	NA	NA	858.105	-1.2627	-1	TCGA-CM-4747
CCNB1	CLB5	NA	NA	863.252	-1.2567	-1	TCGA-F5-6811
CCNB1	CLB5	NA	NA	954.958	-1.1497	-1	TCGA-EI-6885
CCNB1	CLB5	NA	NA	963.006	-1.1403	-1	TCGA-D5-5539
CCNB1	CLB5	NA	NA	972.178	-1.1296	-1	TCGA-DY-A1DE
CCNB1	CLB5	NA	NA	1593.23	-0.4049	-2	TCGA-A6-4105
CCNB1	CLB5	NA	NA	390.428	-1.8084	-2	TCGA-CM-5348
CCNB1	CLB5	NA	NA	518.009	-1.6595	-2	TCGA-A6-6654
CCNB1	CLB5	NA	NA	877.597	-1.2399	-2	TCGA-AZ-4684
DNAJA4	YDJ1	0.099125	-3.343	NA	NA	-1	TCGA-AA-3549
DNAJA4	YDJ1	0.2005	-3.1173	NA	NA	-1	TCGA-AA-3966
DNAJA4	YDJ1	0.210625	-3.0948	NA	NA	-1	TCGA-AA-3542
DNAJA4	YDJ1	-0.23525	-4.0873	NA	NA	-1	TCGA-AA-3519
DNAJA4	YDJ1	0.503625	-2.4426	NA	NA	-1	TCGA-AY-4070
DNAJA4	YDJ1	0.57625	-2.2809	NA	NA	-1	TCGA-AA-3973
DNAJA4	YDJ1	0.5835	-2.2648	NA	NA	-1	TCGA-AG-4008
DNAJA4	YDJ1	0.597125	-2.2344	NA	NA	-1	TCGA-AA-3685
DNAJA4	YDJ1	0.621125	-2.181	NA	NA	-1	TCGA-AA-3975
DNAJA4	YDJ1	0.65425	-2.1073	NA	NA	-1	TCGA-AG-3578
DNAJA4	YDJ1	0.659375	-2.0959	NA	NA	-1	TCGA-AA-A017
DNAJA4	YDJ1	0.671625	-2.0686	NA	NA	-1	TCGA-AG-4005
DNAJA4	YDJ1	0.688875	-2.0302	NA	NA	-1	TCGA-AA-3666
DNAJA4	YDJ1	0.695	-2.0166	NA	NA	-1	TCGA-AG-3901
DNAJA4	YDJ1	0.695875	-2.0146	NA	NA	-1	TCGA-AG-3612
DNAJA4	YDJ1	0.6965	-2.0132	NA	NA	-1	TCGA-AG-3882
DNAJA4	YDJ1	0.70175	-2.0016	NA	NA	-1	TCGA-AG-3593
DNAJA4	YDJ1	0.742625	-1.9106	NA	NA	-1	TCGA-AA-3673
DNAJA4	YDJ1	0.782375	-1.8221	NA	NA	-1	TCGA-AG-3893
DNAJA4	YDJ1	0.783875	-1.8188	NA	NA	-1	TCGA-AA-3856
DNAJA4	YDJ1	0.832125	-1.7114	NA	NA	-1	TCGA-AG-3890
DNAJA4	YDJ1	0.84875	-1.6743	NA	NA	-1	TCGA-AA-3870
DNAJA4	YDJ1	0.849625	-1.6724	NA	NA	-1	TCGA-AG-3728
DNAJA4	YDJ1	0.8605	-1.6482	NA	NA	-1	TCGA-AG-A02G
DNAJA4	YDJ1	0.907375	-1.5439	NA	NA	-1	TCGA-AA-A00F
DNAJA4	YDJ1	0.911125	-1.5355	NA	NA	-1	TCGA-AG-4015
DNAJA4	YDJ1	0.938625	-1.4743	NA	NA	-1	TCGA-AA-3552
DNAJA4	YDJ1	0.943	-1.4646	NA	NA	-1	TCGA-A6-2677
DNAJA4	YDJ1	0.96625	-1.4128	NA	NA	-1	TCGA-AG-A00Y
DNAJA4	YDJ1	0.979625	-1.383	NA	NA	-1	TCGA-AF-3400
DNAJA4	YDJ1	0.993875	-1.3513	NA	NA	-1	TCGA-AA-3562
DNAJA4	YDJ1	1.01238	-1.3101	NA	NA	-1	TCGA-AA-A00D
DNAJA4	YDJ1	1.01438	-1.3057	NA	NA	-1	TCGA-AG-3584
DNAJA4	YDJ1	1.03537	-1.2589	NA	NA	-1	TCGA-A6-3807
DNAJA4	YDJ1	1.0385	-1.252	NA	NA	-1	TCGA-AA-A01C
DNAJA4	YDJ1	1.043	-1.242	NA	NA	-1	TCGA-AA-3982
DNAJA4	YDJ1	1.049	-1.2286	NA	NA	-1	TCGA-AA-3939
DNAJA4	YDJ1	1.05	-1.2264	NA	NA	-1	TCGA-AA-3842
DNAJA4	YDJ1	1.092	-1.1329	NA	NA	-1	TCGA-AA-3979
DNAJA4	YDJ1	1.112	-1.0884	NA	NA	-1	TCGA-AG-3909
DNAJA4	YDJ1	1.13325	-1.0411	NA	NA	-1	TCGA-AA-3522
DNAJA4	YDJ1	1.15375	-0.9954	NA	NA	-1	TCGA-AA-3548
DNAJA4	YDJ1	1.16288	-0.9751	NA	NA	-1	TCGA-AA-3972
DNAJA4	YDJ1	1.18625	-0.9231	NA	NA	-1	TCGA-AA-3841
DNAJA4	YDJ1	1.21713	-0.8544	NA	NA	-1	TCGA-AG-A008
DNAJA4	YDJ1	1.22237	-0.8427	NA	NA	-1	TCGA-AA-3560
DNAJA4	YDJ1	1.22713	-0.8321	NA	NA	-1	TCGA-AG-A02X
DNAJA4	YDJ1	1.23012	-0.8254	NA	NA	-1	TCGA-AG-3582
DNAJA4	YDJ1	1.2365	-0.8112	NA	NA	-1	TCGA-A6-3810
DNAJA4	YDJ1	1.27388	-0.7281	NA	NA	-1	TCGA-AA-3693
DNAJA4	YDJ1	1.27988	-0.7147	NA	NA	-1	TCGA-AG-3583
DNAJA4	YDJ1	1.3025	-0.6643	NA	NA	-1	TCGA-AF-2691
DNAJA4	YDJ1	1.30737	-0.6535	NA	NA	-1	TCGA-AG-A011
DNAJA4	YDJ1	1.33563	-0.5906	NA	NA	-1	TCGA-AA-3858
DNAJA4	YDJ1	1.34937	-0.56	NA	NA	-1	TCGA-AA-3848
DNAJA4	YDJ1	1.3495	-0.5597	NA	NA	-1	TCGA-AA-3688
DNAJA4	YDJ1	1.36925	-0.5158	NA	NA	-1	TCGA-AA-3846
DNAJA4	YDJ1	1.37525	-0.5024	NA	NA	-1	TCGA-AA-A02E
DNAJA4	YDJ1	1.376	-0.5007	NA	NA	-1	TCGA-AA-3837
DNAJA4	YDJ1	1.4185	-0.4061	NA	NA	-1	TCGA-A6-2683
DNAJA4	YDJ1	1.423	-0.3961	NA	NA	-1	TCGA-AA-A02W
DNAJA4	YDJ1	1.42562	-0.3903	NA	NA	-1	TCGA-AG-3999
DNAJA4	YDJ1	1.42775	-0.3855	NA	NA	-1	TCGA-AA-3872
DNAJA4	YDJ1	1.4555	-0.3238	NA	NA	-1	TCGA-AG-A00H
DNAJA4	YDJ1	1.47625	-0.2776	NA	NA	-1	TCGA-AG-A032
DNAJA4	YDJ1	1.48012	-0.269	NA	NA	-1	TCGA-AA-A00Q
DNAJA4	YDJ1	1.50588	-0.2116	NA	NA	-1	TCGA-AA-3692
DNAJA4	YDJ1	1.531	-0.1557	NA	NA	-1	TCGA-AA-3556
DNAJA4	YDJ1	1.54588	-0.1226	NA	NA	-1	TCGA-AG-3600
DNAJA4	YDJ1	1.56725	-0.075	NA	NA	-1	TCGA-AY-4071
DNAJA4	YDJ1	1.57537	-0.0569	NA	NA	-1	TCGA-AG-3881
DNAJA4	YDJ1	1.5855	-0.0344	NA	NA	-1	TCGA-AA-3968
DNAJA4	YDJ1	1.62675	0.0574	NA	NA	-1	TCGA-AG-A01J
DNAJA4	YDJ1	1.65125	0.112	NA	NA	-1	TCGA-AG-3611
DNAJA4	YDJ1	1.652	0.1136	NA	NA	-1	TCGA-AG-A01L
DNAJA4	YDJ1	1.653	0.1159	NA	NA	-1	TCGA-AA-3866
DNAJA4	YDJ1	1.66275	0.1376	NA	NA	-1	TCGA-AA-A00W
DNAJA4	YDJ1	1.7295	0.2861	NA	NA	-1	TCGA-A6-2674
DNAJA4	YDJ1	1.81313	0.4723	NA	NA	-1	TCGA-AA-A00U
DNAJA4	YDJ1	1.89062	0.6448	NA	NA	-1	TCGA-AA-A01K
DNAJA4	YDJ1	2.40488	1.7895	NA	NA	-1	TCGA-AF-2692
DNAJA4	YDJ1	NA	NA	1061.16	-0.2739	-1	TCGA-A6-5667
DNAJA4	YDJ1	NA	NA	1084.68	-0.1936	-1	TCGA-F5-6702
DNAJA4	YDJ1	NA	NA	1091.62	-0.1698	-1	TCGA-CM-6163
DNAJA4	YDJ1	NA	NA	1115.37	-0.0888	-1	TCGA-AH-6643
DNAJA4	YDJ1	NA	NA	1133.68	-0.0262	-1	TCGA-EI-7002
DNAJA4	YDJ1	NA	NA	1172.38	0.1059	-1	TCGA-CA-6716
DNAJA4	YDJ1	NA	NA	1180.42	0.1334	-1	TCGA-DY-A1DF
DNAJA4	YDJ1	NA	NA	1241.14	0.3407	-1	TCGA-CM-5864
DNAJA4	YDJ1	NA	NA	1253.83	0.3841	-1	TCGA-DM-A1D0
DNAJA4	YDJ1	NA	NA	1268.11	0.4328	-1	TCGA-AA-3697
DNAJA4	YDJ1	NA	NA	1387.23	0.8396	-1	TCGA-CK-5912
DNAJA4	YDJ1	NA	NA	1541.31	1.3657	-1	TCGA-AU-3779
DNAJA4	YDJ1	NA	NA	30.9013	-3.7919	-1	TCGA-AA-A01Z
DNAJA4	YDJ1	NA	NA	319.129	-2.8077	-1	TCGA-A6-6651
DNAJA4	YDJ1	NA	NA	452.436	-2.3525	-1	TCGA-G4-6295
DNAJA4	YDJ1	NA	NA	477.778	-2.2659	-1	TCGA-EF-5830
DNAJA4	YDJ1	NA	NA	496.206	-2.203	-1	TCGA-AA-3489
DNAJA4	YDJ1	NA	NA	513.657	-2.1434	-1	TCGA-DM-A1D4
DNAJA4	YDJ1	NA	NA	552.471	-2.0109	-1	TCGA-CM-6677
DNAJA4	YDJ1	NA	NA	553.672	-2.0068	-1	TCGA-CI-6623
DNAJA4	YDJ1	NA	NA	565.246	-1.9673	-1	TCGA-DM-A1D8
DNAJA4	YDJ1	NA	NA	569.343	-1.9533	-1	TCGA-F4-6460
DNAJA4	YDJ1	NA	NA	577.375	-1.9258	-1	TCGA-AF-4110
DNAJA4	YDJ1	NA	NA	597.283	-1.8579	-1	TCGA-EI-6883
DNAJA4	YDJ1	NA	NA	599.185	-1.8514	-1	TCGA-A6-6138
DNAJA4	YDJ1	NA	NA	602.447	-1.8402	-1	TCGA-F5-6813
DNAJA4	YDJ1	NA	NA	602.542	-1.8399	-1	TCGA-F4-6809
DNAJA4	YDJ1	NA	NA	608.779	-1.8186	-1	TCGA-DC-5869
DNAJA4	YDJ1	NA	NA	611.754	-1.8084	-1	TCGA-AZ-5403
DNAJA4	YDJ1	NA	NA	612.78	-1.8049	-1	TCGA-G4-6317
DNAJA4	YDJ1	NA	NA	614.271	-1.7998	-1	TCGA-F4-6807
DNAJA4	YDJ1	NA	NA	625.028	-1.7631	-1	TCGA-F5-6571
DNAJA4	YDJ1	NA	NA	626.465	-1.7582	-1	TCGA-AG-3742
DNAJA4	YDJ1	NA	NA	638.395	-1.7175	-1	TCGA-D5-6533
DNAJA4	YDJ1	NA	NA	641.164	-1.708	-1	TCGA-CM-6170
DNAJA4	YDJ1	NA	NA	654.865	-1.6612	-1	TCGA-CL-5918
DNAJA4	YDJ1	NA	NA	670.606	-1.6075	-1	TCGA-F4-6703
DNAJA4	YDJ1	NA	NA	675.917	-1.5893	-1	TCGA-A6-6142
DNAJA4	YDJ1	NA	NA	686.929	-1.5517	-1	TCGA-CM-4751
DNAJA4	YDJ1	NA	NA	689.811	-1.5419	-1	TCGA-AZ-6607
DNAJA4	YDJ1	NA	NA	693.424	-1.5296	-1	TCGA-G4-6625
DNAJA4	YDJ1	NA	NA	703.787	-1.4942	-1	TCGA-AZ-4684
DNAJA4	YDJ1	NA	NA	711.729	-1.4671	-1	TCGA-AZ-5407
DNAJA4	YDJ1	NA	NA	711.732	-1.467	-1	TCGA-A6-5659
DNAJA4	YDJ1	NA	NA	716.043	-1.4523	-1	TCGA-AZ-6605
DNAJA4	YDJ1	NA	NA	735.201	-1.3869	-1	TCGA-CM-6679
DNAJA4	YDJ1	NA	NA	737.382	-1.3795	-1	TCGA-AY-5543
DNAJA4	YDJ1	NA	NA	738.239	-1.3765	-1	TCGA-D5-6539
DNAJA4	YDJ1	NA	NA	739.073	-1.3737	-1	TCGA-DM-A1D9
DNAJA4	YDJ1	NA	NA	750.47	-1.3348	-1	TCGA-F5-6811
DNAJA4	YDJ1	NA	NA	756.652	-1.3137	-1	TCGA-CM-6676
DNAJA4	YDJ1	NA	NA	763.214	-1.2913	-1	TCGA-F4-6855
DNAJA4	YDJ1	NA	NA	774.944	-1.2512	-1	TCGA-EI-6884
DNAJA4	YDJ1	NA	NA	776.203	-1.2469	-1	TCGA-A6-5660
DNAJA4	YDJ1	NA	NA	778.297	-1.2398	-1	TCGA-CK-6748
DNAJA4	YDJ1	NA	NA	783.094	-1.2234	-1	TCGA-F5-6812
DNAJA4	YDJ1	NA	NA	785.474	-1.2152	-1	TCGA-CM-4747
DNAJA4	YDJ1	NA	NA	785.634	-1.2147	-1	TCGA-D5-6538
DNAJA4	YDJ1	NA	NA	786.083	-1.2132	-1	TCGA-AF-3911
DNAJA4	YDJ1	NA	NA	797.471	-1.1743	-1	TCGA-DM-A1D7
DNAJA4	YDJ1	NA	NA	802.967	-1.1555	-1	TCGA-CA-6719
DNAJA4	YDJ1	NA	NA	806.473	-1.1435	-1	TCGA-A6-2675
DNAJA4	YDJ1	NA	NA	814.593	-1.1158	-1	TCGA-DC-6157
DNAJA4	YDJ1	NA	NA	814.737	-1.1153	-1	TCGA-F4-6704
DNAJA4	YDJ1	NA	NA	814.831	-1.115	-1	TCGA-CK-5915
DNAJA4	YDJ1	NA	NA	818.914	-1.1011	-1	TCGA-CA-5256
DNAJA4	YDJ1	NA	NA	836.713	-1.0403	-1	TCGA-AD-6899
DNAJA4	YDJ1	NA	NA	861.691	-0.955	-1	TCGA-DC-6682
DNAJA4	YDJ1	NA	NA	866.843	-0.9374	-1	TCGA-A6-6782
DNAJA4	YDJ1	NA	NA	869.064	-0.9298	-1	TCGA-AA-3511
DNAJA4	YDJ1	NA	NA	869.878	-0.927	-1	TCGA-EI-6885
DNAJA4	YDJ1	NA	NA	874.792	-0.9102	-1	TCGA-D5-6929
DNAJA4	YDJ1	NA	NA	877.103	-0.9024	-1	TCGA-AA-A01X
DNAJA4	YDJ1	NA	NA	894.612	-0.8426	-1	TCGA-F4-6808
DNAJA4	YDJ1	NA	NA	907.525	-0.7985	-1	TCGA-DM-A1D6
DNAJA4	YDJ1	NA	NA	908.472	-0.7952	-1	TCGA-AF-2687
DNAJA4	YDJ1	NA	NA	911.111	-0.7862	-1	TCGA-CM-5868
DNAJA4	YDJ1	NA	NA	928.87	-0.7256	-1	TCGA-A6-6650
DNAJA4	YDJ1	NA	NA	930.124	-0.7213	-1	TCGA-D5-6926
DNAJA4	YDJ1	NA	NA	954.071	-0.6395	-1	TCGA-AG-3591
DNAJA4	YDJ1	NA	NA	968.457	-0.5904	-1	TCGA-D5-6535
DNAJA4	YDJ1	NA	NA	977.786	-0.5586	-1	TCGA-AZ-6603
DNAJA4	YDJ1	NA	NA	979.112	-0.554	-1	TCGA-CM-6678
DNAJA4	YDJ1	NA	NA	987.146	-0.5266	-1	TCGA-G4-6315
FANCM	MPH1	-0.11025	1.884	NA	NA	-1	TCGA-AG-3898
FANCM	MPH1	-0.468167	0.925	NA	NA	-1	TCGA-AA-3866
FANCM	MPH1	-0.580833	0.6231	NA	NA	-1	TCGA-AA-3526
FANCM	MPH1	-0.608167	0.5498	NA	NA	-1	TCGA-AA-A00Z
FANCM	MPH1	-0.617417	0.525	NA	NA	-1	TCGA-AA-3811
FANCM	MPH1	-0.647917	0.4433	NA	NA	-1	TCGA-AG-A00Y
FANCM	MPH1	-0.650583	0.4362	NA	NA	-1	TCGA-AG-3584
FANCM	MPH1	-0.762583	0.1361	NA	NA	-1	TCGA-AG-4008
FANCM	MPH1	-0.805	0.0224	NA	NA	-1	TCGA-AA-3875
FANCM	MPH1	-0.83275	-0.052	NA	NA	-1	TCGA-AA-3968
FANCM	MPH1	-0.838917	-0.0685	NA	NA	-1	TCGA-AF-2692
FANCM	MPH1	-0.843667	-0.0812	NA	NA	-1	TCGA-AA-3872
FANCM	MPH1	-0.883	-0.1866	NA	NA	-1	TCGA-AG-3883
FANCM	MPH1	-0.885	-0.192	NA	NA	-1	TCGA-AA-3531
FANCM	MPH1	-0.9	-0.2322	NA	NA	-1	TCGA-AG-3593
FANCM	MPH1	-0.91275	-0.2663	NA	NA	-1	TCGA-AG-A032
FANCM	MPH1	-0.98675	-0.4646	NA	NA	-1	TCGA-AA-3979
FANCM	MPH1	-1.00875	-0.5236	NA	NA	-1	TCGA-AA-3846
FANCM	MPH1	-1.0105	-0.5282	NA	NA	-1	TCGA-AA-3556
FANCM	MPH1	-1.01875	-0.5504	NA	NA	-1	TCGA-AA-3841
FANCM	MPH1	-1.041	-0.61	NA	NA	-1	TCGA-AG-3885
FANCM	MPH1	-1.05592	-0.6499	NA	NA	-1	TCGA-AA-3688
FANCM	MPH1	-1.0575	-0.6542	NA	NA	-1	TCGA-AA-3685
FANCM	MPH1	-1.08733	-0.7341	NA	NA	-1	TCGA-AA-3939
FANCM	MPH1	-1.09092	-0.7437	NA	NA	-1	TCGA-AA-3532
FANCM	MPH1	-1.1065	-0.7855	NA	NA	-1	TCGA-AA-3517
FANCM	MPH1	-1.12067	-0.8234	NA	NA	-1	TCGA-AG-4015
FANCM	MPH1	-1.12517	-0.8355	NA	NA	-1	TCGA-A6-3807
FANCM	MPH1	-1.13983	-0.8748	NA	NA	-1	TCGA-AA-3989
FANCM	MPH1	-1.16483	-0.9418	NA	NA	-1	TCGA-AG-A00C
FANCM	MPH1	-1.17275	-0.963	NA	NA	-1	TCGA-AG-3601
FANCM	MPH1	-1.2415	-1.1472	NA	NA	-1	TCGA-AA-3519
FANCM	MPH1	-1.24658	-1.1608	NA	NA	-1	TCGA-AG-3890
FANCM	MPH1	-1.29258	-1.2841	NA	NA	-1	TCGA-AA-3542
FANCM	MPH1	-1.29775	-1.2979	NA	NA	-1	TCGA-AA-3860
FANCM	MPH1	-1.30525	-1.318	NA	NA	-1	TCGA-AG-4005
FANCM	MPH1	-1.34383	-1.4214	NA	NA	-1	TCGA-AA-A01K
FANCM	MPH1	-1.34525	-1.4252	NA	NA	-1	TCGA-AA-3842
FANCM	MPH1	-1.3715	-1.4956	NA	NA	-1	TCGA-AA-3561
FANCM	MPH1	-1.40017	-1.5724	NA	NA	-1	TCGA-AA-A00L
FANCM	MPH1	-1.407	-1.5907	NA	NA	-1	TCGA-AG-3882
FANCM	MPH1	-1.41592	-1.6146	NA	NA	-1	TCGA-AA-A02E
FANCM	MPH1	-1.4285	-1.6483	NA	NA	-1	TCGA-AA-A01F
FANCM	MPH1	-1.43267	-1.6595	NA	NA	-1	TCGA-AG-A02G
FANCM	MPH1	-1.43483	-1.6653	NA	NA	-1	TCGA-AA-3520
FANCM	MPH1	-1.43508	-1.6659	NA	NA	-1	TCGA-A6-2683
FANCM	MPH1	-1.44408	-1.69	NA	NA	-1	TCGA-AG-3727
FANCM	MPH1	-1.45383	-1.7162	NA	NA	-1	TCGA-AG-4001
FANCM	MPH1	-1.45517	-1.7197	NA	NA	-1	TCGA-AA-3666
FANCM	MPH1	-1.468	-1.7541	NA	NA	-1	TCGA-AA-3972
FANCM	MPH1	-1.47608	-1.7758	NA	NA	-1	TCGA-AA-3819
FANCM	MPH1	-1.50175	-1.8446	NA	NA	-1	TCGA-AA-3562
FANCM	MPH1	-1.50233	-1.8461	NA	NA	-1	TCGA-AA-3530
FANCM	MPH1	-1.52842	-1.916	NA	NA	-1	TCGA-AY-4071
FANCM	MPH1	-1.53142	-1.9241	NA	NA	-1	TCGA-AG-3893
FANCM	MPH1	-1.53533	-1.9346	NA	NA	-1	TCGA-AF-2689
FANCM	MPH1	-1.5415	-1.9511	NA	NA	-1	TCGA-AG-3587
FANCM	MPH1	-1.55233	-1.9801	NA	NA	-1	TCGA-AG-3598
FANCM	MPH1	-1.55717	-1.9931	NA	NA	-1	TCGA-AA-3552
FANCM	MPH1	-1.56033	-2.0015	NA	NA	-1	TCGA-AA-3976
FANCM	MPH1	-1.58492	-2.0674	NA	NA	-1	TCGA-AA-A00W
FANCM	MPH1	-1.60225	-2.1139	NA	NA	-1	TCGA-AA-3975
FANCM	MPH1	-1.61908	-2.159	NA	NA	-1	TCGA-AG-3602
FANCM	MPH1	-1.63042	-2.1893	NA	NA	-1	TCGA-AA-3678
FANCM	MPH1	-1.67517	-2.3092	NA	NA	-1	TCGA-AA-3867
FANCM	MPH1	-1.69492	-2.3622	NA	NA	-1	TCGA-AA-A00Q
FANCM	MPH1	-1.727	-2.4481	NA	NA	-1	TCGA-AA-3667
FANCM	MPH1	-1.77817	-2.5852	NA	NA	-1	TCGA-AA-A00O
FANCM	MPH1	-1.83258	-2.731	NA	NA	-1	TCGA-AA-A02H
FANCM	MPH1	-1.84208	-2.7565	NA	NA	-1	TCGA-AA-3971
FANCM	MPH1	-1.87292	-2.8391	NA	NA	-1	TCGA-AG-A00H
FANCM	MPH1	-1.95375	-3.0557	NA	NA	-1	TCGA-A6-2678
FANCM	MPH1	-2.0705	-3.3685	NA	NA	-1	TCGA-AG-3581
FANCM	MPH1	-2.09208	-3.4264	NA	NA	-1	TCGA-A6-3810
FANCM	MPH1	-2.13408	-3.5389	NA	NA	-1	TCGA-AG-A026
FANCM	MPH1	-2.48092	-4.4683	NA	NA	-1	TCGA-AA-3693
FANCM	MPH1	-2.52358	-4.5826	NA	NA	-1	TCGA-AA-A017
FANCM	MPH1	-2.93733	-5.6913	NA	NA	-2	TCGA-AA-3521
FANCM	MPH1	NA	NA	103.26	-0.366	-1	TCGA-DM-A1D7
FANCM	MPH1	NA	NA	104.029	-0.3447	-1	TCGA-D5-6929
FANCM	MPH1	NA	NA	104.589	-0.3293	-1	TCGA-AD-6899
FANCM	MPH1	NA	NA	107.389	-0.2518	-1	TCGA-AZ-4323
FANCM	MPH1	NA	NA	114.371	-0.0586	-1	TCGA-F5-6810
FANCM	MPH1	NA	NA	115.002	-0.0412	-1	TCGA-A6-5659
FANCM	MPH1	NA	NA	115.853	-0.0176	-1	TCGA-A6-4105
FANCM	MPH1	NA	NA	118.034	0.0428	-1	TCGA-DC-6158
FANCM	MPH1	NA	NA	118.406	0.053	-1	TCGA-D5-6924
FANCM	MPH1	NA	NA	120.988	0.1245	-1	TCGA-CA-5256
FANCM	MPH1	NA	NA	126.328	0.2722	-1	TCGA-AA-3489
FANCM	MPH1	NA	NA	135.099	0.5149	-1	TCGA-G4-6295
FANCM	MPH1	NA	NA	161.601	1.2482	-1	TCGA-DC-5869
FANCM	MPH1	NA	NA	180.419	1.7688	-1	TCGA-D5-5540
FANCM	MPH1	NA	NA	192.097	2.092	-1	TCGA-DC-6682
FANCM	MPH1	NA	NA	26.7661	-2.4825	-1	TCGA-A6-6652
FANCM	MPH1	NA	NA	34.292	-2.2743	-1	TCGA-A6-5656
FANCM	MPH1	NA	NA	34.9231	-2.2568	-1	TCGA-AU-3779
FANCM	MPH1	NA	NA	35.594	-2.2382	-1	TCGA-CM-4747
FANCM	MPH1	NA	NA	35.636	-2.2371	-1	TCGA-A6-6142
FANCM	MPH1	NA	NA	37.2294	-2.193	-1	TCGA-A6-5662
FANCM	MPH1	NA	NA	38.9901	-2.1443	-1	TCGA-AD-6901
FANCM	MPH1	NA	NA	47.4576	-1.91	-1	TCGA-F4-6809
FANCM	MPH1	NA	NA	47.7703	-1.9013	-1	TCGA-F5-6571
FANCM	MPH1	NA	NA	49.8236	-1.8445	-1	TCGA-A6-6782
FANCM	MPH1	NA	NA	52.7128	-1.7646	-1	TCGA-F5-6812
FANCM	MPH1	NA	NA	53.1128	-1.7535	-1	TCGA-A6-6140
FANCM	MPH1	NA	NA	53.6913	-1.7375	-1	TCGA-EI-6884
FANCM	MPH1	NA	NA	53.8949	-1.7319	-1	TCGA-A6-6138
FANCM	MPH1	NA	NA	54.9301	-1.7032	-1	TCGA-D5-5537
FANCM	MPH1	NA	NA	55.9172	-1.6759	-1	TCGA-AA-3511
FANCM	MPH1	NA	NA	56.9324	-1.6478	-1	TCGA-F4-6806
FANCM	MPH1	NA	NA	57.1767	-1.6411	-1	TCGA-AY-5543
FANCM	MPH1	NA	NA	58.3643	-1.6082	-1	TCGA-F5-6863
FANCM	MPH1	NA	NA	59.2837	-1.5828	-1	TCGA-CL-5918
FANCM	MPH1	NA	NA	60.0888	-1.5605	-1	TCGA-G5-6235
FANCM	MPH1	NA	NA	62.384	-1.497	-1	TCGA-EI-7002
FANCM	MPH1	NA	NA	63.7584	-1.459	-1	TCGA-G4-6297
FANCM	MPH1	NA	NA	64.3252	-1.4433	-1	TCGA-CM-6679
FANCM	MPH1	NA	NA	64.8649	-1.4284	-1	TCGA-CM-6170
FANCM	MPH1	NA	NA	67.3828	-1.3587	-1	TCGA-AG-3742
FANCM	MPH1	NA	NA	68.4055	-1.3304	-1	TCGA-AZ-6605
FANCM	MPH1	NA	NA	68.8231	-1.3188	-1	TCGA-A6-6654
FANCM	MPH1	NA	NA	69.0789	-1.3118	-1	TCGA-F5-6811
FANCM	MPH1	NA	NA	70.0399	-1.2852	-1	TCGA-DC-6683
FANCM	MPH1	NA	NA	70.4772	-1.2731	-1	TCGA-CA-5255
FANCM	MPH1	NA	NA	72.0621	-1.2292	-1	TCGA-CA-6715
FANCM	MPH1	NA	NA	72.1332	-1.2273	-1	TCGA-CA-6716
FANCM	MPH1	NA	NA	72.6374	-1.2133	-1	TCGA-D5-5538
FANCM	MPH1	NA	NA	73.4694	-1.1903	-1	TCGA-G4-6625
FANCM	MPH1	NA	NA	77.0634	-1.0909	-1	TCGA-D5-6533
FANCM	MPH1	NA	NA	77.3453	-1.0831	-1	TCGA-CK-5912
FANCM	MPH1	NA	NA	78.2106	-1.0591	-1	TCGA-AF-3911
FANCM	MPH1	NA	NA	78.3006	-1.0566	-1	TCGA-DM-A0XF
FANCM	MPH1	NA	NA	78.7755	-1.0435	-1	TCGA-AZ-6608
FANCM	MPH1	NA	NA	79.2484	-1.0304	-1	TCGA-AZ-4614
FANCM	MPH1	NA	NA	80.38	-0.9991	-1	TCGA-D5-6535
FANCM	MPH1	NA	NA	81.1774	-0.977	-1	TCGA-AZ-6603
FANCM	MPH1	NA	NA	81.362	-0.9719	-1	TCGA-CM-5868
FANCM	MPH1	NA	NA	82.5044	-0.9403	-1	TCGA-A6-6651
FANCM	MPH1	NA	NA	83.4101	-0.9152	-1	TCGA-CI-6624
FANCM	MPH1	NA	NA	83.4813	-0.9133	-1	TCGA-F4-6808
FANCM	MPH1	NA	NA	84.5494	-0.8837	-1	TCGA-CM-6676
FANCM	MPH1	NA	NA	84.9575	-0.8724	-1	TCGA-DC-6157
FANCM	MPH1	NA	NA	87.3832	-0.8053	-1	TCGA-AA-A01X
FANCM	MPH1	NA	NA	88.946	-0.7621	-1	TCGA-G4-6315
FANCM	MPH1	NA	NA	89.7169	-0.7407	-1	TCGA-DY-A1DE
FANCM	MPH1	NA	NA	91.9942	-0.6777	-1	TCGA-A6-6650
FANCM	MPH1	NA	NA	92.2601	-0.6704	-1	TCGA-AA-3697
FANCM	MPH1	NA	NA	92.8672	-0.6536	-1	TCGA-CI-6623
FANCM	MPH1	NA	NA	95.4119	-0.5832	-1	TCGA-F4-6460
FANCM	MPH1	NA	NA	96.0819	-0.5646	-1	TCGA-CM-6163
FANCM	MPH1	NA	NA	98.6755	-0.4929	-1	TCGA-DM-A1D9
FANCM	MPH1	NA	NA	99.2645	-0.4766	-1	TCGA-AG-3591
FANCM	MPH1	NA	NA	27.2302	-2.4697	-2	TCGA-CK-6748
HDAC1	HOS2	0.009	-1.667	NA	NA	-1	TCGA-AG-3882
HDAC1	HOS2	-0.0315	-1.8088	NA	NA	-1	TCGA-AG-3593
HDAC1	HOS2	-0.039	-1.8351	NA	NA	-1	TCGA-AA-A017
HDAC1	HOS2	-0.047	-1.8631	NA	NA	-1	TCGA-AG-A008
HDAC1	HOS2	0.048	-1.5305	NA	NA	-1	TCGA-AA-3930
HDAC1	HOS2	0.0525	-1.5148	NA	NA	-1	TCGA-AG-A02G
HDAC1	HOS2	0.0585	-1.4938	NA	NA	-1	TCGA-AG-3609
HDAC1	HOS2	-0.0835	-1.9908	NA	NA	-1	TCGA-AA-3522
HDAC1	HOS2	0.0858333	-1.3981	NA	NA	-1	TCGA-AA-3976
HDAC1	HOS2	-0.0935	-2.0258	NA	NA	-1	TCGA-AG-3898
HDAC1	HOS2	0.101	-1.345	NA	NA	-1	TCGA-AA-3531
HDAC1	HOS2	-0.105333	-2.0672	NA	NA	-1	TCGA-AA-3553
HDAC1	HOS2	0.112333	-1.3053	NA	NA	-1	TCGA-AA-3939
HDAC1	HOS2	-0.135167	-2.1717	NA	NA	-1	TCGA-AG-3728
HDAC1	HOS2	-0.139833	-2.188	NA	NA	-1	TCGA-AG-3584
HDAC1	HOS2	0.145333	-1.1898	NA	NA	-1	TCGA-AA-3688
HDAC1	HOS2	0.145333	-1.1898	NA	NA	-1	TCGA-AA-3851
HDAC1	HOS2	-0.152333	-2.2318	NA	NA	-1	TCGA-AA-3860
HDAC1	HOS2	-0.156833	-2.2475	NA	NA	-1	TCGA-AG-3883
HDAC1	HOS2	0.168333	-1.1093	NA	NA	-1	TCGA-AG-3890
HDAC1	HOS2	0.174167	-1.0889	NA	NA	-1	TCGA-AA-A00F
HDAC1	HOS2	0.177667	-1.0766	NA	NA	-1	TCGA-AA-3866
HDAC1	HOS2	-0.1935	-2.3759	NA	NA	-1	TCGA-AG-3999
HDAC1	HOS2	0.200667	-0.9961	NA	NA	-1	TCGA-A6-3810
HDAC1	HOS2	-0.204333	-2.4138	NA	NA	-1	TCGA-A6-2674
HDAC1	HOS2	-0.2115	-2.4389	NA	NA	-1	TCGA-AG-A00Y
HDAC1	HOS2	-0.228333	-2.4978	NA	NA	-1	TCGA-AA-3517
HDAC1	HOS2	0.233333	-0.8818	NA	NA	-1	TCGA-AA-A02F
HDAC1	HOS2	0.2425	-0.8497	NA	NA	-1	TCGA-AA-3856
HDAC1	HOS2	0.249833	-0.824	NA	NA	-1	TCGA-AA-3837
HDAC1	HOS2	0.251667	-0.8176	NA	NA	-1	TCGA-AF-2692
HDAC1	HOS2	0.253	-0.8129	NA	NA	-1	TCGA-AG-4001
HDAC1	HOS2	0.255333	-0.8048	NA	NA	-1	TCGA-AA-A01F
HDAC1	HOS2	0.258333	-0.7943	NA	NA	-1	TCGA-AA-3855
HDAC1	HOS2	0.262333	-0.7803	NA	NA	-1	TCGA-AA-3848
HDAC1	HOS2	0.2625	-0.7797	NA	NA	-1	TCGA-AG-3881
HDAC1	HOS2	0.281167	-0.7144	NA	NA	-1	TCGA-A6-2683
HDAC1	HOS2	0.282	-0.7114	NA	NA	-1	TCGA-AA-A00Q
HDAC1	HOS2	-0.285167	-2.6967	NA	NA	-1	TCGA-AG-A023
HDAC1	HOS2	0.289833	-0.684	NA	NA	-1	TCGA-AA-3841
HDAC1	HOS2	0.295167	-0.6653	NA	NA	-1	TCGA-AY-4070
HDAC1	HOS2	0.311167	-0.6093	NA	NA	-1	TCGA-AA-A02W
HDAC1	HOS2	0.321333	-0.5738	NA	NA	-1	TCGA-AA-3972
HDAC1	HOS2	0.325	-0.5609	NA	NA	-1	TCGA-AA-A01K
HDAC1	HOS2	-0.332667	-2.863	NA	NA	-1	TCGA-AA-3685
HDAC1	HOS2	0.339667	-0.5096	NA	NA	-1	TCGA-AG-4015
HDAC1	HOS2	0.346167	-0.4868	NA	NA	-1	TCGA-AA-A01C
HDAC1	HOS2	0.362667	-0.4291	NA	NA	-1	TCGA-AA-3544
HDAC1	HOS2	0.367167	-0.4133	NA	NA	-1	TCGA-AA-A02E
HDAC1	HOS2	0.377833	-0.376	NA	NA	-1	TCGA-AA-3811
HDAC1	HOS2	0.380167	-0.3678	NA	NA	-1	TCGA-AA-3858
HDAC1	HOS2	0.387833	-0.341	NA	NA	-1	TCGA-AA-3552
HDAC1	HOS2	0.3965	-0.3106	NA	NA	-1	TCGA-AA-3562
HDAC1	HOS2	0.410333	-0.2622	NA	NA	-1	TCGA-AA-3872
HDAC1	HOS2	-0.411333	-3.1384	NA	NA	-1	TCGA-AA-3692
HDAC1	HOS2	-0.419	-3.1652	NA	NA	-1	TCGA-AG-3901
HDAC1	HOS2	0.419667	-0.2295	NA	NA	-1	TCGA-AA-3968
HDAC1	HOS2	-0.451	-3.2772	NA	NA	-1	TCGA-AA-3870
HDAC1	HOS2	0.451333	-0.1187	NA	NA	-1	TCGA-AG-A00H
HDAC1	HOS2	-0.469	-3.3402	NA	NA	-1	TCGA-AA-3973
HDAC1	HOS2	0.475667	-0.0335	NA	NA	-1	TCGA-AA-3673
HDAC1	HOS2	0.4875	0.0079	NA	NA	-1	TCGA-AA-3966
HDAC1	HOS2	0.4885	0.0114	NA	NA	-1	TCGA-AA-3989
HDAC1	HOS2	0.496667	0.04	NA	NA	-1	TCGA-AA-3519
HDAC1	HOS2	0.511167	0.0907	NA	NA	-1	TCGA-AA-A02H
HDAC1	HOS2	0.527833	0.1491	NA	NA	-1	TCGA-AG-3909
HDAC1	HOS2	0.540167	0.1922	NA	NA	-1	TCGA-AG-A026
HDAC1	HOS2	-0.545167	-3.6068	NA	NA	-1	TCGA-A6-2677
HDAC1	HOS2	0.562833	0.2716	NA	NA	-1	TCGA-AA-3521
HDAC1	HOS2	-0.575667	-3.7136	NA	NA	-1	TCGA-AF-3913
HDAC1	HOS2	0.688833	0.7126	NA	NA	-1	TCGA-AG-A01L
HDAC1	HOS2	0.71	0.7867	NA	NA	-1	TCGA-AG-3578
HDAC1	HOS2	0.749667	0.9256	NA	NA	-1	TCGA-AG-A032
HDAC1	HOS2	0.774333	1.0119	NA	NA	-1	TCGA-AA-3842
HDAC1	HOS2	0.9085	1.4816	NA	NA	-1	TCGA-AG-3582
HDAC1	HOS2	0.389833	-0.334	NA	NA	-2	TCGA-AA-3684
HDAC1	HOS2	NA	NA	2019.18	-2.7736	-1	TCGA-D5-6536
HDAC1	HOS2	NA	NA	2317.12	-2.5475	-1	TCGA-AZ-6607
HDAC1	HOS2	NA	NA	2342.43	-2.5283	-1	TCGA-G4-6298
HDAC1	HOS2	NA	NA	2374.4	-2.504	-1	TCGA-F5-6813
HDAC1	HOS2	NA	NA	2499.57	-2.4091	-1	TCGA-A6-5662
HDAC1	HOS2	NA	NA	2558.87	-2.3641	-1	TCGA-DC-6156
HDAC1	HOS2	NA	NA	2828.16	-2.1598	-1	TCGA-F5-6864
HDAC1	HOS2	NA	NA	2851.35	-2.1422	-1	TCGA-DY-A0XA
HDAC1	HOS2	NA	NA	2859.66	-2.1359	-1	TCGA-AF-2690
HDAC1	HOS2	NA	NA	2901.22	-2.1043	-1	TCGA-DM-A1DB
HDAC1	HOS2	NA	NA	2924.68	-2.0865	-1	TCGA-A6-6140
HDAC1	HOS2	NA	NA	2999.89	-2.0295	-1	TCGA-G4-6314
HDAC1	HOS2	NA	NA	3035.84	-2.0022	-1	TCGA-F4-6855
HDAC1	HOS2	NA	NA	3054.04	-1.9884	-1	TCGA-F5-6811
HDAC1	HOS2	NA	NA	3079.8	-1.9689	-1	TCGA-D5-6533
HDAC1	HOS2	NA	NA	3125.14	-1.9345	-1	TCGA-EI-7002
HDAC1	HOS2	NA	NA	3267.84	-1.8262	-1	TCGA-DM-A1D4
HDAC1	HOS2	NA	NA	3328.43	-1.7802	-1	TCGA-CM-5349
HDAC1	HOS2	NA	NA	3367	-1.751	-1	TCGA-F4-6704
HDAC1	HOS2	NA	NA	3391.59	-1.7323	-1	TCGA-AA-A01X
HDAC1	HOS2	NA	NA	3447.97	-1.6895	-1	TCGA-DY-A1DE
HDAC1	HOS2	NA	NA	3536.94	-1.622	-1	TCGA-A6-5660
HDAC1	HOS2	NA	NA	3538.89	-1.6206	-1	TCGA-A6-6654
HDAC1	HOS2	NA	NA	3571.17	-1.5961	-1	TCGA-AZ-4684
HDAC1	HOS2	NA	NA	3579.39	-1.5898	-1	TCGA-G4-6626
HDAC1	HOS2	NA	NA	3597.53	-1.5761	-1	TCGA-AF-2693
HDAC1	HOS2	NA	NA	3686.08	-1.5089	-1	TCGA-F5-6702
HDAC1	HOS2	NA	NA	3703.29	-1.4958	-1	TCGA-CM-6172
HDAC1	HOS2	NA	NA	3726.2	-1.4784	-1	TCGA-CM-6163
HDAC1	HOS2	NA	NA	3737.29	-1.47	-1	TCGA-CI-6623
HDAC1	HOS2	NA	NA	3737.76	-1.4697	-1	TCGA-AF-2687
HDAC1	HOS2	NA	NA	3774.67	-1.4417	-1	TCGA-DM-A1D6
HDAC1	HOS2	NA	NA	3869.74	-1.3695	-1	TCGA-AH-6643
HDAC1	HOS2	NA	NA	3878.56	-1.3628	-1	TCGA-DC-6157
HDAC1	HOS2	NA	NA	3878.98	-1.3625	-1	TCGA-DC-6683
HDAC1	HOS2	NA	NA	3893.8	-1.3513	-1	TCGA-D5-6535
HDAC1	HOS2	NA	NA	3975.25	-1.2895	-1	TCGA-DC-6160
HDAC1	HOS2	NA	NA	4101	-1.1941	-1	TCGA-A6-6138
HDAC1	HOS2	NA	NA	4134.68	-1.1685	-1	TCGA-CM-4747
HDAC1	HOS2	NA	NA	4155.56	-1.1527	-1	TCGA-G4-6625
HDAC1	HOS2	NA	NA	4168.93	-1.1425	-1	TCGA-F4-6460
HDAC1	HOS2	NA	NA	4192.08	-1.125	-1	TCGA-AD-6890
HDAC1	HOS2	NA	NA	4192.34	-1.1248	-1	TCGA-AU-3779
HDAC1	HOS2	NA	NA	4209.53	-1.1117	-1	TCGA-CA-5797
HDAC1	HOS2	NA	NA	4239.67	-1.0889	-1	TCGA-AZ-6605
HDAC1	HOS2	NA	NA	4296.34	-1.0459	-1	TCGA-CA-5255
HDAC1	HOS2	NA	NA	4298.5	-1.0442	-1	TCGA-CK-5914
HDAC1	HOS2	NA	NA	4317.12	-1.0301	-1	TCGA-D5-5540
HDAC1	HOS2	NA	NA	4335.33	-1.0163	-1	TCGA-AZ-4616
HDAC1	HOS2	NA	NA	4364.06	-0.9945	-1	TCGA-CA-6716
HDAC1	HOS2	NA	NA	4376.55	-0.985	-1	TCGA-CA-5254
HDAC1	HOS2	NA	NA	4379.86	-0.9825	-1	TCGA-A6-5667
HDAC1	HOS2	NA	NA	4399.95	-0.9673	-1	TCGA-CM-5344
HDAC1	HOS2	NA	NA	4431.73	-0.9432	-1	TCGA-CM-6679
HDAC1	HOS2	NA	NA	4495.03	-0.8951	-1	TCGA-A6-6651
HDAC1	HOS2	NA	NA	4497.69	-0.8931	-1	TCGA-CA-5256
HDAC1	HOS2	NA	NA	4711.46	-0.7309	-1	TCGA-G4-6295
HDAC1	HOS2	NA	NA	4711.52	-0.7309	-1	TCGA-A6-4105
HDAC1	HOS2	NA	NA	4736.88	-0.7116	-1	TCGA-D5-6929
HDAC1	HOS2	NA	NA	4741.01	-0.7085	-1	TCGA-CI-6624
HDAC1	HOS2	NA	NA	4760.66	-0.6936	-1	TCGA-CK-5915
HDAC1	HOS2	NA	NA	4784.72	-0.6753	-1	TCGA-AZ-6603
HDAC1	HOS2	NA	NA	4816.58	-0.6512	-1	TCGA-AF-6136
HDAC1	HOS2	NA	NA	4826.34	-0.6438	-1	TCGA-DC-5869
HDAC1	HOS2	NA	NA	4827.07	-0.6432	-1	TCGA-CK-6748
HDAC1	HOS2	NA	NA	4891.95	-0.594	-1	TCGA-F4-6809
HDAC1	HOS2	NA	NA	4961.22	-0.5414	-1	TCGA-G4-6317
HDAC1	HOS2	NA	NA	5020.71	-0.4963	-1	TCGA-EF-5830
HDAC1	HOS2	NA	NA	5257.59	-0.3166	-1	TCGA-AA-3697
HDAC1	HOS2	NA	NA	5360.39	-0.2386	-1	TCGA-AF-4110
HDAC1	HOS2	NA	NA	5372.24	-0.2296	-1	TCGA-G4-6315
HDAC1	HOS2	NA	NA	5518.39	-0.1187	-1	TCGA-CM-5864
HDAC1	HOS2	NA	NA	6195.25	0.3948	-1	TCGA-AD-6965
HDAC1	HOS2	NA	NA	7068.19	1.0571	-1	TCGA-CM-6170
HDAC1	HOS2	NA	NA	7604.17	1.4638	-1	TCGA-AZ-4614
HDAC1	HOS2	NA	NA	3154.05	-1.9125	-2	TCGA-F4-6806
MLH1	MLH1	-0.3525	0.8711	NA	NA	-1	TCGA-AG-3583
MLH1	MLH1	-0.449833	0.7462	NA	NA	-1	TCGA-AF-2692
MLH1	MLH1	-0.515167	0.6623	NA	NA	-1	TCGA-AA-3866
MLH1	MLH1	-0.533333	0.639	NA	NA	-1	TCGA-A6-2683
MLH1	MLH1	-0.599833	0.5536	NA	NA	-1	TCGA-AA-3532
MLH1	MLH1	-0.607833	0.5433	NA	NA	-1	TCGA-AA-3517
MLH1	MLH1	-0.725	0.3929	NA	NA	-1	TCGA-AF-3400
MLH1	MLH1	-0.806	0.2889	NA	NA	-1	TCGA-AY-4070
MLH1	MLH1	-0.807333	0.2872	NA	NA	-1	TCGA-AG-3881
MLH1	MLH1	-0.845167	0.2387	NA	NA	-1	TCGA-AA-3855
MLH1	MLH1	-0.861	0.2183	NA	NA	-1	TCGA-AG-3584
MLH1	MLH1	-0.898	0.1708	NA	NA	-1	TCGA-AA-3968
MLH1	MLH1	-0.959667	0.0917	NA	NA	-1	TCGA-A6-3807
MLH1	MLH1	-0.959667	0.0917	NA	NA	-1	TCGA-AA-A01K
MLH1	MLH1	-0.9625	0.088	NA	NA	-1	TCGA-AA-3930
MLH1	MLH1	-0.968667	0.0801	NA	NA	-1	TCGA-AA-3860
MLH1	MLH1	-0.979333	0.0664	NA	NA	-1	TCGA-AA-3680
MLH1	MLH1	-0.9875	0.0559	NA	NA	-1	TCGA-AA-3519
MLH1	MLH1	-1.042	-0.014	NA	NA	-1	TCGA-AA-3989
MLH1	MLH1	-1.062	-0.0397	NA	NA	-1	TCGA-AG-3885
MLH1	MLH1	-1.16117	-0.167	NA	NA	-1	TCGA-A6-3810
MLH1	MLH1	-1.16833	-0.1762	NA	NA	-1	TCGA-AA-A004
MLH1	MLH1	-1.28317	-0.3236	NA	NA	-1	TCGA-AA-3939
MLH1	MLH1	-1.4075	-0.4832	NA	NA	-1	TCGA-AA-A02H
MLH1	MLH1	-1.46917	-0.5624	NA	NA	-1	TCGA-AA-A01F
MLH1	MLH1	-1.73867	-0.9083	NA	NA	-1	TCGA-AA-3870
MLH1	MLH1	-1.74233	-0.913	NA	NA	-1	TCGA-AA-3979
MLH1	MLH1	-2.55667	-1.9584	NA	NA	-1	TCGA-AA-3966
MLH1	MLH1	-3.10233	-2.6589	NA	NA	-1	TCGA-AA-3811
MLH1	MLH1	NA	NA	116.83	-1.6556	-1	TCGA-AZ-4614
MLH1	MLH1	NA	NA	340.222	-0.7007	-1	TCGA-DT-5265
MLH1	MLH1	NA	NA	346.835	-0.6724	-1	TCGA-AA-3662
MLH1	MLH1	NA	NA	351.811	-0.6512	-1	TCGA-DC-6682
MLH1	MLH1	NA	NA	379.739	-0.5318	-1	TCGA-CM-5862
MLH1	MLH1	NA	NA	388.513	-0.4943	-1	TCGA-D5-6531
MLH1	MLH1	NA	NA	390.828	-0.4844	-1	TCGA-A6-6142
MLH1	MLH1	NA	NA	392.701	-0.4764	-1	TCGA-AA-3511
MLH1	MLH1	NA	NA	393.618	-0.4725	-1	TCGA-D5-6535
MLH1	MLH1	NA	NA	439.75	-0.2753	-1	TCGA-D5-6536
MLH1	MLH1	NA	NA	445.441	-0.251	-1	TCGA-AZ-4616
MLH1	MLH1	NA	NA	466.572	-0.1606	-1	TCGA-CK-6748
MLH1	MLH1	NA	NA	474.329	-0.1275	-1	TCGA-AU-3779
MLH1	MLH1	NA	NA	488.94	-0.065	-1	TCGA-CI-6624
MLH1	MLH1	NA	NA	495.173	-0.0384	-1	TCGA-CA-6716
MLH1	MLH1	NA	NA	497.365	-0.029	-1	TCGA-CM-6163
MLH1	MLH1	NA	NA	508.359	0.018	-1	TCGA-AA-3697
MLH1	MLH1	NA	NA	511.314	0.0306	-1	TCGA-CM-6678
MLH1	MLH1	NA	NA	525.764	0.0924	-1	TCGA-D5-6533
MLH1	MLH1	NA	NA	535.454	0.1338	-1	TCGA-F4-6460
MLH1	MLH1	NA	NA	541.388	0.1591	-1	TCGA-A6-5667
MLH1	MLH1	NA	NA	549.02	0.1918	-1	TCGA-A6-4105
MLH1	MLH1	NA	NA	554.15	0.2137	-1	TCGA-CA-5797
MLH1	MLH1	NA	NA	588.712	0.3614	-1	TCGA-D5-6929
MLH1	MLH1	NA	NA	597.833	0.4004	-1	TCGA-CM-6677
MLH1	MLH1	NA	NA	635.326	0.5607	-1	TCGA-A6-6651
MLH1	MLH1	NA	NA	673.97	0.7258	-1	TCGA-F5-6810
MLH1	MLH1	NA	NA	688.521	0.788	-1	TCGA-AF-4110
MMS19	MET18	-0.22775	1.4155	NA	NA	-1	TCGA-AG-A00Y
MMS19	MET18	-0.436	0.7115	NA	NA	-1	TCGA-AF-2692
MMS19	MET18	-0.461375	0.6257	NA	NA	-1	TCGA-AG-A008
MMS19	MET18	-0.538625	0.3645	NA	NA	-1	TCGA-AA-3848
MMS19	MET18	-0.5685	0.2635	NA	NA	-1	TCGA-AG-A00H
MMS19	MET18	-0.574125	0.2445	NA	NA	-1	TCGA-AG-A01L
MMS19	MET18	-0.584625	0.209	NA	NA	-1	TCGA-AG-A011
MMS19	MET18	-0.589375	0.1929	NA	NA	-1	TCGA-AG-3600
MMS19	MET18	-0.630125	0.0552	NA	NA	-1	TCGA-AG-A02X
MMS19	MET18	-0.66525	-0.0636	NA	NA	-1	TCGA-AA-3858
MMS19	MET18	-0.712875	-0.2246	NA	NA	-1	TCGA-AA-A02W
MMS19	MET18	-0.722375	-0.2567	NA	NA	-1	TCGA-AA-3867
MMS19	MET18	-0.784625	-0.4672	NA	NA	-1	TCGA-A6-2677
MMS19	MET18	-0.7885	-0.4803	NA	NA	-1	TCGA-AA-A00Q
MMS19	MET18	-0.789875	-0.4849	NA	NA	-1	TCGA-AA-3562
MMS19	MET18	-0.8005	-0.5209	NA	NA	-1	TCGA-AA-3972
MMS19	MET18	-0.808625	-0.5483	NA	NA	-1	TCGA-AA-3548
MMS19	MET18	-0.86075	-0.7246	NA	NA	-1	TCGA-AA-3673
MMS19	MET18	-0.864	-0.7355	NA	NA	-1	TCGA-AA-A00F
MMS19	MET18	-0.87025	-0.7567	NA	NA	-1	TCGA-AG-3593
MMS19	MET18	-0.916625	-0.9135	NA	NA	-1	TCGA-AA-3866
MMS19	MET18	-0.982875	-1.1374	NA	NA	-1	TCGA-AG-3587
MMS19	MET18	-0.9945	-1.1767	NA	NA	-1	TCGA-AA-3552
MMS19	MET18	-1.01	-1.2291	NA	NA	-1	TCGA-AG-3728
MMS19	MET18	-1.01425	-1.2435	NA	NA	-1	TCGA-AA-3685
MMS19	MET18	-1.07888	-1.462	NA	NA	-1	TCGA-AA-3666
MMS19	MET18	-1.09225	-1.5072	NA	NA	-1	TCGA-AF-2689
MMS19	MET18	-1.1055	-1.552	NA	NA	-1	TCGA-AA-3532
MMS19	MET18	-1.11288	-1.577	NA	NA	-1	TCGA-AG-3909
MMS19	MET18	-1.13563	-1.6539	NA	NA	-1	TCGA-AF-3400
MMS19	MET18	-1.1385	-1.6636	NA	NA	-1	TCGA-AA-3872
MMS19	MET18	-1.14675	-1.6915	NA	NA	-1	TCGA-AA-A01D
MMS19	MET18	-1.15125	-1.7067	NA	NA	-1	TCGA-AA-3851
MMS19	MET18	-1.15125	-1.7067	NA	NA	-1	TCGA-AY-4070
MMS19	MET18	-1.17388	-1.7832	NA	NA	-1	TCGA-AG-4015
MMS19	MET18	-1.213	-1.9155	NA	NA	-1	TCGA-AA-3526
MMS19	MET18	-1.30212	-2.2168	NA	NA	-1	TCGA-AA-3952
MMS19	MET18	-1.30313	-2.2202	NA	NA	-1	TCGA-AG-3887
MMS19	MET18	-1.30325	-2.2206	NA	NA	-1	TCGA-AG-3881
MMS19	MET18	-1.32638	-2.2988	NA	NA	-1	TCGA-AG-3901
MMS19	MET18	-1.33213	-2.3182	NA	NA	-1	TCGA-AA-3860
MMS19	MET18	-1.40562	-2.5667	NA	NA	-1	TCGA-AA-3556
MMS19	MET18	-1.408	-2.5747	NA	NA	-1	TCGA-AA-A02F
MMS19	MET18	-1.41562	-2.6005	NA	NA	-1	TCGA-AA-3841
MMS19	MET18	-1.44762	-2.7087	NA	NA	-1	TCGA-A6-2678
MMS19	MET18	-1.48687	-2.8414	NA	NA	-1	TCGA-AG-3578
MMS19	MET18	-1.49937	-2.8837	NA	NA	-1	TCGA-AA-3692
MMS19	MET18	-1.55337	-3.0662	NA	NA	-1	TCGA-AA-3519
MMS19	MET18	-1.13875	-1.6644	NA	NA	-2	TCGA-AA-3680
MMS19	MET18	-1.37563	-2.4653	NA	NA	-2	TCGA-AA-3696
MMS19	MET18	NA	NA	1032.76	-0.8389	-1	TCGA-AG-3591
MMS19	MET18	NA	NA	1035.32	-0.8279	-1	TCGA-CA-6716
MMS19	MET18	NA	NA	1036.72	-0.8219	-1	TCGA-CM-6163
MMS19	MET18	NA	NA	1039.5	-0.8099	-1	TCGA-CM-6170
MMS19	MET18	NA	NA	1039.92	-0.8081	-1	TCGA-DM-A1D7
MMS19	MET18	NA	NA	1052.63	-0.7535	-1	TCGA-AA-3697
MMS19	MET18	NA	NA	1070.72	-0.6757	-1	TCGA-DY-A1DE
MMS19	MET18	NA	NA	1071.77	-0.6712	-1	TCGA-CM-6677
MMS19	MET18	NA	NA	1073.9	-0.6621	-1	TCGA-EI-7002
MMS19	MET18	NA	NA	1086.92	-0.6061	-1	TCGA-D5-6926
MMS19	MET18	NA	NA	1092.35	-0.5827	-1	TCGA-F5-6864
MMS19	MET18	NA	NA	1092.99	-0.58	-1	TCGA-AA-A01X
MMS19	MET18	NA	NA	1111.24	-0.5015	-1	TCGA-AZ-4684
MMS19	MET18	NA	NA	1118.5	-0.4703	-1	TCGA-AH-6897
MMS19	MET18	NA	NA	1139.49	-0.3801	-1	TCGA-A6-6138
MMS19	MET18	NA	NA	1147.67	-0.3449	-1	TCGA-D5-6531
MMS19	MET18	NA	NA	1159.44	-0.2943	-1	TCGA-A6-6654
MMS19	MET18	NA	NA	1160.06	-0.2917	-1	TCGA-AZ-6607
MMS19	MET18	NA	NA	1170.82	-0.2454	-1	TCGA-CA-5797
MMS19	MET18	NA	NA	1189.24	-0.1662	-1	TCGA-D5-6929
MMS19	MET18	NA	NA	1277.44	0.213	-1	TCGA-G4-6317
MMS19	MET18	NA	NA	1279.69	0.2227	-1	TCGA-AF-2687
MMS19	MET18	NA	NA	1281.01	0.2283	-1	TCGA-DC-6682
MMS19	MET18	NA	NA	1361.11	0.5727	-1	TCGA-AZ-4614
MMS19	MET18	NA	NA	1426.06	0.8519	-1	TCGA-F4-6807
MMS19	MET18	NA	NA	1505.33	1.1927	-1	TCGA-CA-6719
MMS19	MET18	NA	NA	561.864	-2.8634	-1	TCGA-DC-6683
MMS19	MET18	NA	NA	578.047	-2.7938	-1	TCGA-A6-2682
MMS19	MET18	NA	NA	624.907	-2.5924	-1	TCGA-A6-5667
MMS19	MET18	NA	NA	632.314	-2.5605	-1	TCGA-A6-6650
MMS19	MET18	NA	NA	632.609	-2.5592	-1	TCGA-CM-6675
MMS19	MET18	NA	NA	641.936	-2.5191	-1	TCGA-CI-6624
MMS19	MET18	NA	NA	646.677	-2.4988	-1	TCGA-DC-6157
MMS19	MET18	NA	NA	667.259	-2.4103	-1	TCGA-F4-6808
MMS19	MET18	NA	NA	695.033	-2.2909	-1	TCGA-DM-A1D9
MMS19	MET18	NA	NA	746.465	-2.0698	-1	TCGA-EF-5830
MMS19	MET18	NA	NA	752.185	-2.0452	-1	TCGA-G4-6315
MMS19	MET18	NA	NA	759.371	-2.0143	-1	TCGA-AZ-5403
MMS19	MET18	NA	NA	783.145	-1.9121	-1	TCGA-DM-A1D0
MMS19	MET18	NA	NA	815.273	-1.7739	-1	TCGA-DC-6160
MMS19	MET18	NA	NA	855.628	-1.6004	-1	TCGA-CM-5344
MMS19	MET18	NA	NA	864.33	-1.563	-1	TCGA-D5-6534
MMS19	MET18	NA	NA	868.227	-1.5463	-1	TCGA-DY-A1DF
MMS19	MET18	NA	NA	885.595	-1.4716	-1	TCGA-AM-5820
MMS19	MET18	NA	NA	888.283	-1.4601	-1	TCGA-CM-5864
MMS19	MET18	NA	NA	925.57	-1.2998	-1	TCGA-AA-3662
MMS19	MET18	NA	NA	934.638	-1.2608	-1	TCGA-AZ-6603
MMS19	MET18	NA	NA	935.151	-1.2586	-1	TCGA-F5-6702
MMS19	MET18	NA	NA	935.226	-1.2582	-1	TCGA-AA-3511
MMS19	MET18	NA	NA	937.902	-1.2467	-1	TCGA-A6-5659
MMS19	MET18	NA	NA	940.611	-1.2351	-1	TCGA-CM-5863
MMS19	MET18	NA	NA	948.039	-1.2032	-1	TCGA-A6-5666
MMS19	MET18	NA	NA	955.407	-1.1715	-1	TCGA-CM-6679
MMS19	MET18	NA	NA	978.89	-1.0705	-1	TCGA-AU-3779
MMS19	MET18	NA	NA	984.649	-1.0458	-1	TCGA-G4-6626
MMS19	MET18	NA	NA	987.297	-1.0344	-1	TCGA-F5-6812
MMS19	MET18	NA	NA	990.578	-1.0203	-1	TCGA-AF-6136
POLI	RAD30	-0.01425	0.9652	NA	NA	-1	TCGA-AA-3692
POLI	RAD30	-0.06925	0.8594	NA	NA	-1	TCGA-AA-3982
POLI	RAD30	-0.0725	0.8531	NA	NA	-1	TCGA-AA-3968
POLI	RAD30	0.086	1.1582	NA	NA	-1	TCGA-AA-3846
POLI	RAD30	-0.10025	0.7997	NA	NA	-1	TCGA-A6-2674
POLI	RAD30	-0.105	0.7905	NA	NA	-1	TCGA-AF-2692
POLI	RAD30	0.16625	1.3127	NA	NA	-1	TCGA-AG-3605
POLI	RAD30	-0.1925	0.6221	NA	NA	-1	TCGA-AA-3685
POLI	RAD30	-0.197	0.6134	NA	NA	-1	TCGA-AA-3955
POLI	RAD30	-0.249	0.5134	NA	NA	-1	TCGA-AA-3520
POLI	RAD30	-0.2555	0.5008	NA	NA	-1	TCGA-AA-3561
POLI	RAD30	0.3285	1.625	NA	NA	-1	TCGA-AA-3548
POLI	RAD30	-0.3345	0.3488	NA	NA	-1	TCGA-AG-3882
POLI	RAD30	-0.33975	0.3387	NA	NA	-1	TCGA-AA-3837
POLI	RAD30	-0.357	0.3055	NA	NA	-1	TCGA-AA-3673
POLI	RAD30	-0.3645	0.291	NA	NA	-1	TCGA-AA-3693
POLI	RAD30	-0.3715	0.2775	NA	NA	-1	TCGA-AG-A026
POLI	RAD30	-0.3745	0.2718	NA	NA	-1	TCGA-AA-A02E
POLI	RAD30	-0.37725	0.2665	NA	NA	-1	TCGA-AA-3875
POLI	RAD30	-0.3805	0.2602	NA	NA	-1	TCGA-AA-A02W
POLI	RAD30	0.39625	1.7554	NA	NA	-1	TCGA-AF-2691
POLI	RAD30	-0.41475	0.1943	NA	NA	-1	TCGA-AA-3552
POLI	RAD30	-0.4245	0.1755	NA	NA	-1	TCGA-AG-3601
POLI	RAD30	-0.43075	0.1635	NA	NA	-1	TCGA-AG-3583
POLI	RAD30	-0.43525	0.1548	NA	NA	-1	TCGA-AG-3611
POLI	RAD30	-0.445	0.1361	NA	NA	-1	TCGA-AA-3517
POLI	RAD30	-0.49625	0.0374	NA	NA	-1	TCGA-AG-4001
POLI	RAD30	-0.5005	0.0292	NA	NA	-1	TCGA-AG-3883
POLI	RAD30	-0.52825	-0.0242	NA	NA	-1	TCGA-A6-3810
POLI	RAD30	-0.5345	-0.0362	NA	NA	-1	TCGA-AA-3866
POLI	RAD30	-0.5595	-0.0843	NA	NA	-1	TCGA-AA-3556
POLI	RAD30	-0.56175	-0.0887	NA	NA	-1	TCGA-AA-3542
POLI	RAD30	-0.57275	-0.1098	NA	NA	-1	TCGA-AA-3971
POLI	RAD30	-0.57925	-0.1224	NA	NA	-1	TCGA-AG-3578
POLI	RAD30	-0.60625	-0.1743	NA	NA	-1	TCGA-AA-3522
POLI	RAD30	-0.61775	-0.1965	NA	NA	-1	TCGA-AA-3860
POLI	RAD30	-0.626	-0.2123	NA	NA	-1	TCGA-AG-A02X
POLI	RAD30	-0.63225	-0.2244	NA	NA	-1	TCGA-AY-4070
POLI	RAD30	-0.6335	-0.2268	NA	NA	-1	TCGA-AA-3848
POLI	RAD30	-0.63375	-0.2273	NA	NA	-1	TCGA-AG-3893
POLI	RAD30	-0.6375	-0.2345	NA	NA	-1	TCGA-AG-4015
POLI	RAD30	-0.6385	-0.2364	NA	NA	-1	TCGA-AA-3856
POLI	RAD30	-0.673	-0.3028	NA	NA	-1	TCGA-AG-3902
POLI	RAD30	-0.68275	-0.3216	NA	NA	-1	TCGA-AG-3726
POLI	RAD30	-0.686	-0.3278	NA	NA	-1	TCGA-AG-A02G
POLI	RAD30	-0.688	-0.3317	NA	NA	-1	TCGA-AG-3608
POLI	RAD30	-0.70075	-0.3562	NA	NA	-1	TCGA-AA-3530
POLI	RAD30	-0.70575	-0.3659	NA	NA	-1	TCGA-AA-3956
POLI	RAD30	-0.71125	-0.3764	NA	NA	-1	TCGA-AA-3532
POLI	RAD30	-0.7155	-0.3846	NA	NA	-1	TCGA-AG-3881
POLI	RAD30	-0.72875	-0.4101	NA	NA	-1	TCGA-AA-3819
POLI	RAD30	-0.7445	-0.4405	NA	NA	-1	TCGA-AF-3400
POLI	RAD30	-0.75075	-0.4525	NA	NA	-1	TCGA-AG-4007
POLI	RAD30	-0.75875	-0.4679	NA	NA	-1	TCGA-AG-3901
POLI	RAD30	-0.7915	-0.5309	NA	NA	-1	TCGA-A6-2678
POLI	RAD30	-0.80175	-0.5507	NA	NA	-1	TCGA-AA-3867
POLI	RAD30	-0.8275	-0.6002	NA	NA	-1	TCGA-AA-3553
POLI	RAD30	-0.8275	-0.6002	NA	NA	-1	TCGA-AA-3688
POLI	RAD30	-0.8505	-0.6445	NA	NA	-1	TCGA-AA-3858
POLI	RAD30	-0.85925	-0.6613	NA	NA	-1	TCGA-AA-A02H
POLI	RAD30	-0.8615	-0.6657	NA	NA	-1	TCGA-AA-A01F
POLI	RAD30	-0.8675	-0.6772	NA	NA	-1	TCGA-AG-3598
POLI	RAD30	-0.88025	-0.7018	NA	NA	-1	TCGA-AG-A00H
POLI	RAD30	-0.885	-0.7109	NA	NA	-1	TCGA-AA-A02F
POLI	RAD30	-0.88975	-0.72	NA	NA	-1	TCGA-AA-3869
POLI	RAD30	-0.91075	-0.7605	NA	NA	-1	TCGA-AG-A01N
POLI	RAD30	-0.92175	-0.7816	NA	NA	-1	TCGA-AA-3538
POLI	RAD30	-0.9225	-0.7831	NA	NA	-1	TCGA-AA-3667
POLI	RAD30	-0.93425	-0.8057	NA	NA	-1	TCGA-AF-2689
POLI	RAD30	-0.93575	-0.8086	NA	NA	-1	TCGA-A6-2677
POLI	RAD30	-0.94425	-0.825	NA	NA	-1	TCGA-AA-3941
POLI	RAD30	-0.953	-0.8418	NA	NA	-1	TCGA-AG-3574
POLI	RAD30	-0.95625	-0.8481	NA	NA	-1	TCGA-AA-3952
POLI	RAD30	-0.961	-0.8572	NA	NA	-1	TCGA-AA-A00Q
POLI	RAD30	-0.9695	-0.8736	NA	NA	-1	TCGA-AG-3728
POLI	RAD30	-0.979	-0.8918	NA	NA	-1	TCGA-AA-3939
POLI	RAD30	-0.99025	-0.9135	NA	NA	-1	TCGA-AA-A01K
POLI	RAD30	-0.99275	-0.9183	NA	NA	-1	TCGA-AG-3727
POLI	RAD30	-1.00525	-0.9424	NA	NA	-1	TCGA-AA-3562
POLI	RAD30	-1.011	-0.9534	NA	NA	-1	TCGA-AA-A00U
POLI	RAD30	-1.02725	-0.9847	NA	NA	-1	TCGA-AG-3584
POLI	RAD30	-1.042	-1.0131	NA	NA	-1	TCGA-AA-3872
POLI	RAD30	-1.0465	-1.0218	NA	NA	-1	TCGA-AA-3679
POLI	RAD30	-1.051	-1.0304	NA	NA	-1	TCGA-AA-3526
POLI	RAD30	-1.054	-1.0362	NA	NA	-1	TCGA-AG-A016
POLI	RAD30	-1.06525	-1.0579	NA	NA	-1	TCGA-AG-3890
POLI	RAD30	-1.0885	-1.1026	NA	NA	-1	TCGA-AG-A014
POLI	RAD30	-1.1055	-1.1354	NA	NA	-1	TCGA-AG-3602
POLI	RAD30	-1.12425	-1.1714	NA	NA	-1	TCGA-AA-3973
POLI	RAD30	-1.14075	-1.2032	NA	NA	-1	TCGA-AG-3593
POLI	RAD30	-1.174	-1.2672	NA	NA	-1	TCGA-AA-3976
POLI	RAD30	-1.17425	-1.2677	NA	NA	-1	TCGA-AG-3898
POLI	RAD30	-1.20225	-1.3216	NA	NA	-1	TCGA-AA-3844
POLI	RAD30	-1.20775	-1.3322	NA	NA	-1	TCGA-AA-3678
POLI	RAD30	-1.20925	-1.3351	NA	NA	-1	TCGA-AA-A02J
POLI	RAD30	-1.2095	-1.3355	NA	NA	-1	TCGA-A6-2683
POLI	RAD30	-1.22	-1.3558	NA	NA	-1	TCGA-A6-3807
POLI	RAD30	-1.2305	-1.376	NA	NA	-1	TCGA-AA-3870
POLI	RAD30	-1.2315	-1.3779	NA	NA	-1	TCGA-AA-A01C
POLI	RAD30	-1.2705	-1.453	NA	NA	-1	TCGA-AG-A00C
POLI	RAD30	-1.27375	-1.4592	NA	NA	-1	TCGA-AA-A00F
POLI	RAD30	-1.28725	-1.4852	NA	NA	-1	TCGA-AG-3612
POLI	RAD30	-1.30375	-1.517	NA	NA	-1	TCGA-AA-3851
POLI	RAD30	-1.30575	-1.5208	NA	NA	-1	TCGA-AG-3582
POLI	RAD30	-1.323	-1.554	NA	NA	-1	TCGA-AF-3913
POLI	RAD30	-1.3485	-1.6031	NA	NA	-1	TCGA-AA-3544
POLI	RAD30	-1.3515	-1.6089	NA	NA	-1	TCGA-AG-3887
POLI	RAD30	-1.3555	-1.6166	NA	NA	-1	TCGA-AA-A01D
POLI	RAD30	-1.35925	-1.6238	NA	NA	-1	TCGA-AG-4008
POLI	RAD30	-1.36125	-1.6277	NA	NA	-1	TCGA-AA-3524
POLI	RAD30	-1.377	-1.658	NA	NA	-1	TCGA-AG-3581
POLI	RAD30	-1.3855	-1.6743	NA	NA	-1	TCGA-AA-3531
POLI	RAD30	-1.39725	-1.6969	NA	NA	-1	TCGA-AA-A017
POLI	RAD30	-1.404	-1.7099	NA	NA	-1	TCGA-AA-3979
POLI	RAD30	-1.44375	-1.7865	NA	NA	-1	TCGA-AA-A004
POLI	RAD30	-1.46175	-1.8211	NA	NA	-1	TCGA-AG-A011
POLI	RAD30	-1.468	-1.8331	NA	NA	-1	TCGA-AA-A00D
POLI	RAD30	-1.55825	-2.0069	NA	NA	-1	TCGA-AG-3575
POLI	RAD30	-1.567	-2.0237	NA	NA	-1	TCGA-AA-A00Z
POLI	RAD30	-1.56975	-2.029	NA	NA	-1	TCGA-AG-A01J
POLI	RAD30	-1.582	-2.0526	NA	NA	-1	TCGA-AG-3896
POLI	RAD30	-1.58425	-2.0569	NA	NA	-1	TCGA-AA-3519
POLI	RAD30	-1.58575	-2.0598	NA	NA	-1	TCGA-AA-3842
POLI	RAD30	-1.5925	-2.0728	NA	NA	-1	TCGA-AA-3972
POLI	RAD30	-1.60125	-2.0896	NA	NA	-1	TCGA-AG-3587
POLI	RAD30	-1.60475	-2.0964	NA	NA	-1	TCGA-AA-A00W
POLI	RAD30	-1.62275	-2.131	NA	NA	-1	TCGA-AG-A008
POLI	RAD30	-1.63325	-2.1512	NA	NA	-1	TCGA-AA-3560
POLI	RAD30	-1.685	-2.2508	NA	NA	-1	TCGA-AA-3975
POLI	RAD30	-1.7205	-2.3192	NA	NA	-1	TCGA-AG-A023
POLI	RAD30	-1.76275	-2.4005	NA	NA	-1	TCGA-AG-3909
POLI	RAD30	-1.78375	-2.4409	NA	NA	-1	TCGA-AA-3521
POLI	RAD30	-1.79625	-2.465	NA	NA	-1	TCGA-AA-3666
POLI	RAD30	-1.848	-2.5646	NA	NA	-1	TCGA-AG-A00Y
POLI	RAD30	-1.8615	-2.5906	NA	NA	-1	TCGA-AG-3594
POLI	RAD30	-1.8685	-2.6041	NA	NA	-1	TCGA-AG-3600
POLI	RAD30	-1.878	-2.6224	NA	NA	-1	TCGA-AG-3999
POLI	RAD30	-1.92275	-2.7085	NA	NA	-1	TCGA-AG-4005
POLI	RAD30	-1.9755	-2.81	NA	NA	-1	TCGA-AA-3989
POLI	RAD30	-2.1105	-3.0699	NA	NA	-1	TCGA-AA-3681
POLI	RAD30	-2.26975	-3.3764	NA	NA	-1	TCGA-AG-A01L
POLI	RAD30	-0.78925	-0.5266	NA	NA	-2	TCGA-AA-3664
POLI	RAD30	-1.31125	-1.5314	NA	NA	-2	TCGA-AA-3841
POLI	RAD30	-1.757	-2.3894	NA	NA	-2	TCGA-AG-A032
POLI	RAD30	-1.80925	-2.49	NA	NA	-2	TCGA-AA-A00K
POLI	RAD30	-1.99325	-2.8442	NA	NA	-2	TCGA-AG-3885
POLI	RAD30	-2.581	-3.9756	NA	NA	-2	TCGA-AA-3549
POLI	RAD30	-2.9925	-4.7677	NA	NA	-2	TCGA-AG-3586
POLI	RAD30	NA	NA	100.933	-1.2037	-1	TCGA-DM-A1D0
POLI	RAD30	NA	NA	102.939	-1.1846	-1	TCGA-A6-6653
POLI	RAD30	NA	NA	103.226	-1.1819	-1	TCGA-DC-6160
POLI	RAD30	NA	NA	105.62	-1.1592	-1	TCGA-CM-6677
POLI	RAD30	NA	NA	107.325	-1.143	-1	TCGA-AF-2693
POLI	RAD30	NA	NA	110.962	-1.1084	-1	TCGA-EI-6884
POLI	RAD30	NA	NA	111.111	-1.107	-1	TCGA-AA-3660
POLI	RAD30	NA	NA	111.124	-1.1069	-1	TCGA-AZ-4684
POLI	RAD30	NA	NA	114.333	-1.0764	-1	TCGA-AF-3911
POLI	RAD30	NA	NA	118.001	-1.0416	-1	TCGA-A6-6650
POLI	RAD30	NA	NA	119.287	-1.0294	-1	TCGA-CM-4751
POLI	RAD30	NA	NA	120.614	-1.0168	-1	TCGA-G4-6626
POLI	RAD30	NA	NA	121.459	-1.0087	-1	TCGA-AA-A01Z
POLI	RAD30	NA	NA	122.017	-1.0034	-1	TCGA-D5-6531
POLI	RAD30	NA	NA	123.859	-0.986	-1	TCGA-CM-6172
POLI	RAD30	NA	NA	125.918	-0.9664	-1	TCGA-G4-6311
POLI	RAD30	NA	NA	127.506	-0.9513	-1	TCGA-G4-6315
POLI	RAD30	NA	NA	130.121	-0.9265	-1	TCGA-DM-A1D7
POLI	RAD30	NA	NA	130.15	-0.9262	-1	TCGA-D5-5537
POLI	RAD30	NA	NA	130.719	-0.9208	-1	TCGA-CM-5862
POLI	RAD30	NA	NA	132.658	-0.9024	-1	TCGA-DM-A0XF
POLI	RAD30	NA	NA	135.739	-0.8731	-1	TCGA-DC-6158
POLI	RAD30	NA	NA	136.726	-0.8638	-1	TCGA-CK-5912
POLI	RAD30	NA	NA	137.952	-0.8521	-1	TCGA-F4-6808
POLI	RAD30	NA	NA	138.274	-0.8491	-1	TCGA-AH-6897
POLI	RAD30	NA	NA	140.336	-0.8295	-1	TCGA-DM-A1D6
POLI	RAD30	NA	NA	140.949	-0.8237	-1	TCGA-D5-6539
POLI	RAD30	NA	NA	143.183	-0.8024	-1	TCGA-D5-6533
POLI	RAD30	NA	NA	143.265	-0.8017	-1	TCGA-AZ-6608
POLI	RAD30	NA	NA	143.733	-0.7972	-1	TCGA-CM-5864
POLI	RAD30	NA	NA	144.077	-0.794	-1	TCGA-AD-6899
POLI	RAD30	NA	NA	145.925	-0.7764	-1	TCGA-F4-6569
POLI	RAD30	NA	NA	146.341	-0.7724	-1	TCGA-CA-6715
POLI	RAD30	NA	NA	147.567	-0.7608	-1	TCGA-DY-A1DE
POLI	RAD30	NA	NA	148.209	-0.7547	-1	TCGA-CL-5918
POLI	RAD30	NA	NA	148.869	-0.7484	-1	TCGA-AF-6136
POLI	RAD30	NA	NA	148.967	-0.7475	-1	TCGA-CM-6163
POLI	RAD30	NA	NA	149.027	-0.7469	-1	TCGA-AF-4110
POLI	RAD30	NA	NA	149.101	-0.7462	-1	TCGA-AZ-4614
POLI	RAD30	NA	NA	149.375	-0.7436	-1	TCGA-F4-6805
POLI	RAD30	NA	NA	150.133	-0.7364	-1	TCGA-D5-6929
POLI	RAD30	NA	NA	150.668	-0.7314	-1	TCGA-CK-5914
POLI	RAD30	NA	NA	151.531	-0.7232	-1	TCGA-AA-3511
POLI	RAD30	NA	NA	151.83	-0.7203	-1	TCGA-G4-6317
POLI	RAD30	NA	NA	153.073	-0.7085	-1	TCGA-AD-6890
POLI	RAD30	NA	NA	153.568	-0.7038	-1	TCGA-F4-6807
POLI	RAD30	NA	NA	154.319	-0.6967	-1	TCGA-A6-5667
POLI	RAD30	NA	NA	156.458	-0.6764	-1	TCGA-A6-6654
POLI	RAD30	NA	NA	157.548	-0.666	-1	TCGA-CM-6675
POLI	RAD30	NA	NA	159.622	-0.6463	-1	TCGA-CL-5917
POLI	RAD30	NA	NA	160.209	-0.6408	-1	TCGA-A6-6140
POLI	RAD30	NA	NA	161.366	-0.6298	-1	TCGA-A6-2685
POLI	RAD30	NA	NA	161.581	-0.6277	-1	TCGA-D5-5538
POLI	RAD30	NA	NA	162.706	-0.617	-1	TCGA-A6-5659
POLI	RAD30	NA	NA	162.751	-0.6166	-1	TCGA-F4-6459
POLI	RAD30	NA	NA	162.825	-0.6159	-1	TCGA-F5-6863
POLI	RAD30	NA	NA	163.004	-0.6142	-1	TCGA-EI-6883
POLI	RAD30	NA	NA	163.456	-0.6099	-1	TCGA-A6-5664
POLI	RAD30	NA	NA	165.575	-0.5898	-1	TCGA-F5-6813
POLI	RAD30	NA	NA	166.002	-0.5857	-1	TCGA-AA-3496
POLI	RAD30	NA	NA	167.859	-0.5681	-1	TCGA-A6-2684
POLI	RAD30	NA	NA	169.138	-0.556	-1	TCGA-CI-6623
POLI	RAD30	NA	NA	169.868	-0.549	-1	TCGA-DM-A1D9
POLI	RAD30	NA	NA	171.167	-0.5367	-1	TCGA-A6-5666
POLI	RAD30	NA	NA	171.535	-0.5332	-1	TCGA-AA-3655
POLI	RAD30	NA	NA	173.893	-0.5108	-1	TCGA-G5-6235
POLI	RAD30	NA	NA	175.232	-0.4981	-1	TCGA-AA-3697
POLI	RAD30	NA	NA	175.39	-0.4966	-1	TCGA-G4-6298
POLI	RAD30	NA	NA	175.678	-0.4939	-1	TCGA-D5-6536
POLI	RAD30	NA	NA	176.518	-0.4859	-1	TCGA-DM-A1D4
POLI	RAD30	NA	NA	176.758	-0.4836	-1	TCGA-AG-3742
POLI	RAD30	NA	NA	179.45	-0.458	-1	TCGA-DC-5869
POLI	RAD30	NA	NA	179.626	-0.4564	-1	TCGA-CM-6170
POLI	RAD30	NA	NA	180.375	-0.4493	-1	TCGA-CM-4747
POLI	RAD30	NA	NA	182.853	-0.4257	-1	TCGA-F4-6806
POLI	RAD30	NA	NA	183.547	-0.4191	-1	TCGA-AG-4022
POLI	RAD30	NA	NA	186.608	-0.3901	-1	TCGA-DC-6682
POLI	RAD30	NA	NA	187.03	-0.3861	-1	TCGA-CA-5256
POLI	RAD30	NA	NA	187.831	-0.3785	-1	TCGA-A6-6782
POLI	RAD30	NA	NA	190.079	-0.3571	-1	TCGA-CA-6719
POLI	RAD30	NA	NA	191.734	-0.3414	-1	TCGA-D5-6926
POLI	RAD30	NA	NA	192.641	-0.3328	-1	TCGA-EI-7004
POLI	RAD30	NA	NA	192.789	-0.3314	-1	TCGA-AA-3495
POLI	RAD30	NA	NA	194.593	-0.3142	-1	TCGA-AH-6643
POLI	RAD30	NA	NA	197.246	-0.289	-1	TCGA-CA-5797
POLI	RAD30	NA	NA	198.71	-0.2751	-1	TCGA-DC-6156
POLI	RAD30	NA	NA	198.864	-0.2737	-1	TCGA-AD-6965
POLI	RAD30	NA	NA	199.131	-0.2711	-1	TCGA-DC-5337
POLI	RAD30	NA	NA	201.258	-0.2509	-1	TCGA-AH-6644
POLI	RAD30	NA	NA	203.818	-0.2266	-1	TCGA-DY-A1DF
POLI	RAD30	NA	NA	204.364	-0.2214	-1	TCGA-DC-6154
POLI	RAD30	NA	NA	205.398	-0.2116	-1	TCGA-F4-6704
POLI	RAD30	NA	NA	206	-0.2059	-1	TCGA-DC-6683
POLI	RAD30	NA	NA	206.056	-0.2054	-1	TCGA-CK-6748
POLI	RAD30	NA	NA	206.858	-0.1978	-1	TCGA-A6-5656
POLI	RAD30	NA	NA	207.373	-0.1929	-1	TCGA-CI-6624
POLI	RAD30	NA	NA	210.115	-0.1668	-1	TCGA-F4-6460
POLI	RAD30	NA	NA	210.376	-0.1643	-1	TCGA-F5-6812
POLI	RAD30	NA	NA	210.39	-0.1642	-1	TCGA-A6-5662
POLI	RAD30	NA	NA	211.07	-0.1578	-1	TCGA-F5-6702
POLI	RAD30	NA	NA	211.485	-0.1538	-1	TCGA-AZ-5407
POLI	RAD30	NA	NA	211.488	-0.1538	-1	TCGA-CM-6678
POLI	RAD30	NA	NA	213.327	-0.1363	-1	TCGA-G4-6297
POLI	RAD30	NA	NA	214.245	-0.1276	-1	TCGA-CM-5349
POLI	RAD30	NA	NA	215.042	-0.12	-1	TCGA-F4-6461
POLI	RAD30	NA	NA	216.566	-0.1056	-1	TCGA-AZ-5403
POLI	RAD30	NA	NA	217.824	-0.0936	-1	TCGA-CA-5254
POLI	RAD30	NA	NA	218.37	-0.0884	-1	TCGA-AZ-6607
POLI	RAD30	NA	NA	218.395	-0.0882	-1	TCGA-F5-6864
POLI	RAD30	NA	NA	225.397	-0.0217	-1	TCGA-G4-6625
POLI	RAD30	NA	NA	225.615	-0.0196	-1	TCGA-AZ-6603
POLI	RAD30	NA	NA	229.655	0.0187	-1	TCGA-A6-4105
POLI	RAD30	NA	NA	232.58	0.0465	-1	TCGA-DM-A1DA
POLI	RAD30	NA	NA	234.746	0.0671	-1	TCGA-F4-6809
POLI	RAD30	NA	NA	240.86	0.1251	-1	TCGA-CM-5868
POLI	RAD30	NA	NA	242.063	0.1366	-1	TCGA-F5-6571
POLI	RAD30	NA	NA	243.084	0.1463	-1	TCGA-AG-3732
POLI	RAD30	NA	NA	245.567	0.1698	-1	TCGA-D5-6538
POLI	RAD30	NA	NA	250.279	0.2146	-1	TCGA-F5-6810
POLI	RAD30	NA	NA	250.467	0.2164	-1	TCGA-AA-A01X
POLI	RAD30	NA	NA	251.283	0.2241	-1	TCGA-A6-6651
POLI	RAD30	NA	NA	253.05	0.2409	-1	TCGA-EI-6885
POLI	RAD30	NA	NA	256.331	0.2721	-1	TCGA-D5-5541
POLI	RAD30	NA	NA	258.092	0.2888	-1	TCGA-G4-6314
POLI	RAD30	NA	NA	259.426	0.3014	-1	TCGA-A6-2682
POLI	RAD30	NA	NA	260.335	0.3101	-1	TCGA-AZ-6605
POLI	RAD30	NA	NA	264.329	0.348	-1	TCGA-A6-2675
POLI	RAD30	NA	NA	266.323	0.3669	-1	TCGA-A6-5660
POLI	RAD30	NA	NA	281.793	0.5139	-1	TCGA-D5-6924
POLI	RAD30	NA	NA	283.251	0.5277	-1	TCGA-D5-5540
POLI	RAD30	NA	NA	293.417	0.6242	-1	TCGA-AF-2690
POLI	RAD30	NA	NA	294.01	0.6299	-1	TCGA-G4-6295
POLI	RAD30	NA	NA	294.385	0.6334	-1	TCGA-AA-3489
POLI	RAD30	NA	NA	294.643	0.6359	-1	TCGA-F5-6811
POLI	RAD30	NA	NA	295.322	0.6423	-1	TCGA-CA-6716
POLI	RAD30	NA	NA	296.352	0.6521	-1	TCGA-DC-6157
POLI	RAD30	NA	NA	299.921	0.686	-1	TCGA-CM-6679
POLI	RAD30	NA	NA	301.383	0.6999	-1	TCGA-AD-6901
POLI	RAD30	NA	NA	312.832	0.8086	-1	TCGA-DM-A1DB
POLI	RAD30	NA	NA	315.569	0.8346	-1	TCGA-CM-6166
POLI	RAD30	NA	NA	316.738	0.8457	-1	TCGA-CM-6676
POLI	RAD30	NA	NA	323.803	0.9128	-1	TCGA-EI-7002
POLI	RAD30	NA	NA	328.153	0.9541	-1	TCGA-CK-5915
POLI	RAD30	NA	NA	334.361	1.0131	-1	TCGA-CM-5344
POLI	RAD30	NA	NA	337.752	1.0453	-1	TCGA-F4-6855
POLI	RAD30	NA	NA	384.225	1.4866	-1	TCGA-DY-A0XA
POLI	RAD30	NA	NA	446.999	2.0827	-1	TCGA-AF-2687
POLI	RAD30	NA	NA	55.5994	-1.6342	-1	TCGA-AY-5543
POLI	RAD30	NA	NA	72.4842	-1.4738	-1	TCGA-G4-6306
POLI	RAD30	NA	NA	81.8182	-1.3852	-1	TCGA-EF-5830
POLI	RAD30	NA	NA	83.9248	-1.3652	-1	TCGA-AM-5820
POLI	RAD30	NA	NA	84.0434	-1.3641	-1	TCGA-DM-A0XD
POLI	RAD30	NA	NA	85.4066	-1.3511	-1	TCGA-AD-6888
POLI	RAD30	NA	NA	91.9384	-1.2891	-1	TCGA-A6-6138
POLI	RAD30	NA	NA	93.6721	-1.2726	-1	TCGA-AZ-4616
POLI	RAD30	NA	NA	97.7215	-1.2342	-1	TCGA-AG-3591
POLI	RAD30	NA	NA	99.589	-1.2164	-1	TCGA-D5-5539
POLI	RAD30	NA	NA	161.013	-0.6331	-2	TCGA-AA-3662
POLI	RAD30	NA	NA	283.779	0.5327	-2	TCGA-DM-A1D8
POLI	RAD30	NA	NA	62.5489	-1.5682	-2	TCGA-AU-3779
POLI	RAD30	NA	NA	70.2776	-1.4948	-2	TCGA-AZ-6606
POLI	RAD30	NA	NA	88.1744	-1.3248	-2	TCGA-D5-6535
PPP2R5E	RTS1	-0.0625	0.8513	NA	NA	-1	TCGA-AA-3872
PPP2R5E	RTS1	0.114	1.4396	NA	NA	-1	TCGA-AG-A032
PPP2R5E	RTS1	-0.14825	0.5655	NA	NA	-1	TCGA-AA-3842
PPP2R5E	RTS1	-0.17925	0.4622	NA	NA	-1	TCGA-AA-3526
PPP2R5E	RTS1	-0.2055	0.3747	NA	NA	-1	TCGA-AA-3811
PPP2R5E	RTS1	-0.22625	0.3055	NA	NA	-1	TCGA-AA-3968
PPP2R5E	RTS1	-0.2945	0.0781	NA	NA	-1	TCGA-AG-3898
PPP2R5E	RTS1	-0.3165	0.0047	NA	NA	-1	TCGA-AA-3556
PPP2R5E	RTS1	-0.32475	-0.0228	NA	NA	-1	TCGA-AG-A00Y
PPP2R5E	RTS1	-0.34775	-0.0994	NA	NA	-1	TCGA-AA-3561
PPP2R5E	RTS1	-0.354	-0.1203	NA	NA	-1	TCGA-AA-3866
PPP2R5E	RTS1	-0.3775	-0.1986	NA	NA	-1	TCGA-AA-A00Z
PPP2R5E	RTS1	-0.3815	-0.2119	NA	NA	-1	TCGA-AA-3552
PPP2R5E	RTS1	-0.423	-0.3502	NA	NA	-1	TCGA-AG-4005
PPP2R5E	RTS1	-0.43925	-0.4044	NA	NA	-1	TCGA-AG-4008
PPP2R5E	RTS1	-0.4785	-0.5352	NA	NA	-1	TCGA-AG-3883
PPP2R5E	RTS1	-0.505	-0.6236	NA	NA	-1	TCGA-AA-A00Q
PPP2R5E	RTS1	-0.506	-0.6269	NA	NA	-1	TCGA-AG-3893
PPP2R5E	RTS1	-0.516	-0.6602	NA	NA	-1	TCGA-AG-A02G
PPP2R5E	RTS1	-0.5325	-0.7152	NA	NA	-1	TCGA-AG-3885
PPP2R5E	RTS1	-0.5445	-0.7552	NA	NA	-1	TCGA-AA-3930
PPP2R5E	RTS1	-0.55525	-0.791	NA	NA	-1	TCGA-AG-3890
PPP2R5E	RTS1	-0.56175	-0.8127	NA	NA	-1	TCGA-AA-3685
PPP2R5E	RTS1	-0.562	-0.8135	NA	NA	-1	TCGA-AA-A02E
PPP2R5E	RTS1	-0.58075	-0.876	NA	NA	-1	TCGA-AG-4015
PPP2R5E	RTS1	-0.582	-0.8802	NA	NA	-1	TCGA-AG-4001
PPP2R5E	RTS1	-0.5935	-0.9185	NA	NA	-1	TCGA-AY-4071
PPP2R5E	RTS1	-0.622	-1.0135	NA	NA	-1	TCGA-AG-A00H
PPP2R5E	RTS1	-0.62325	-1.0177	NA	NA	-1	TCGA-AA-3989
PPP2R5E	RTS1	-0.62475	-1.0227	NA	NA	-1	TCGA-AA-3875
PPP2R5E	RTS1	-0.65975	-1.1393	NA	NA	-1	TCGA-AG-3587
PPP2R5E	RTS1	-0.6645	-1.1552	NA	NA	-1	TCGA-AA-A00O
PPP2R5E	RTS1	-0.66525	-1.1577	NA	NA	-1	TCGA-AA-A01F
PPP2R5E	RTS1	-0.66675	-1.1627	NA	NA	-1	TCGA-AA-3517
PPP2R5E	RTS1	-0.6885	-1.2352	NA	NA	-1	TCGA-AG-3600
PPP2R5E	RTS1	-0.7135	-1.3185	NA	NA	-1	TCGA-AA-3520
PPP2R5E	RTS1	-0.72825	-1.3677	NA	NA	-1	TCGA-AF-2692
PPP2R5E	RTS1	-0.72925	-1.371	NA	NA	-1	TCGA-AA-3542
PPP2R5E	RTS1	-0.7295	-1.3718	NA	NA	-1	TCGA-AG-A026
PPP2R5E	RTS1	-0.73125	-1.3777	NA	NA	-1	TCGA-A6-3807
PPP2R5E	RTS1	-0.7915	-1.5785	NA	NA	-1	TCGA-AA-3846
PPP2R5E	RTS1	-0.79	-1.5735	NA	NA	-1	TCGA-AG-3581
PPP2R5E	RTS1	-0.8095	-1.6385	NA	NA	-1	TCGA-A6-3810
PPP2R5E	RTS1	-0.8235	-1.6851	NA	NA	-1	TCGA-AG-A00C
PPP2R5E	RTS1	-0.82925	-1.7043	NA	NA	-1	TCGA-AA-3841
PPP2R5E	RTS1	-0.82925	-1.7043	NA	NA	-1	TCGA-AA-3975
PPP2R5E	RTS1	-0.83775	-1.7326	NA	NA	-1	TCGA-AF-2689
PPP2R5E	RTS1	-0.83825	-1.7343	NA	NA	-1	TCGA-AA-3952
PPP2R5E	RTS1	-0.84775	-1.766	NA	NA	-1	TCGA-AA-A01K
PPP2R5E	RTS1	-0.85475	-1.7893	NA	NA	-1	TCGA-AA-A02H
PPP2R5E	RTS1	-0.864	-1.8201	NA	NA	-1	TCGA-AA-3678
PPP2R5E	RTS1	-0.8665	-1.8285	NA	NA	-1	TCGA-AA-3688
PPP2R5E	RTS1	-0.9145	-1.9885	NA	NA	-1	TCGA-AA-3562
PPP2R5E	RTS1	-0.9165	-1.9951	NA	NA	-1	TCGA-AG-3593
PPP2R5E	RTS1	-0.91975	-2.006	NA	NA	-1	TCGA-AA-3971
PPP2R5E	RTS1	-0.9295	-2.0384	NA	NA	-1	TCGA-AA-3666
PPP2R5E	RTS1	-0.93325	-2.0509	NA	NA	-1	TCGA-AA-3531
PPP2R5E	RTS1	-0.93625	-2.0609	NA	NA	-1	TCGA-AA-3939
PPP2R5E	RTS1	-0.9445	-2.0884	NA	NA	-1	TCGA-AA-3860
PPP2R5E	RTS1	-0.954	-2.1201	NA	NA	-1	TCGA-AA-3819
PPP2R5E	RTS1	-0.96325	-2.1509	NA	NA	-1	TCGA-AG-3598
PPP2R5E	RTS1	-0.98025	-2.2076	NA	NA	-1	TCGA-AA-A00W
PPP2R5E	RTS1	-0.99425	-2.2543	NA	NA	-1	TCGA-AG-3601
PPP2R5E	RTS1	-1.011	-2.3101	NA	NA	-1	TCGA-AA-3693
PPP2R5E	RTS1	-1.01525	-2.3243	NA	NA	-1	TCGA-AA-3530
PPP2R5E	RTS1	-1.0455	-2.4251	NA	NA	-1	TCGA-AA-3667
PPP2R5E	RTS1	-1.0615	-2.4784	NA	NA	-1	TCGA-AA-3976
PPP2R5E	RTS1	-1.0935	-2.5851	NA	NA	-1	TCGA-A6-2678
PPP2R5E	RTS1	-1.1905	-2.9084	NA	NA	-1	TCGA-AG-3727
PPP2R5E	RTS1	-1.292	-3.2467	NA	NA	-1	TCGA-AA-3972
PPP2R5E	RTS1	-1.298	-3.2667	NA	NA	-1	TCGA-A6-2683
PPP2R5E	RTS1	-1.30425	-3.2875	NA	NA	-1	TCGA-AA-A00L
PPP2R5E	RTS1	-1.36375	-3.4858	NA	NA	-1	TCGA-AA-3979
PPP2R5E	RTS1	-1.3815	-3.545	NA	NA	-1	TCGA-AA-A017
PPP2R5E	RTS1	-1.45425	-3.7875	NA	NA	-1	TCGA-AG-3582
PPP2R5E	RTS1	-1.508	-3.9666	NA	NA	-1	TCGA-AA-3521
PPP2R5E	RTS1	-1.5675	-4.165	NA	NA	-1	TCGA-AG-3602
PPP2R5E	RTS1	-1.59075	-4.2425	NA	NA	-1	TCGA-AA-3519
PPP2R5E	RTS1	NA	NA	237.832	-2.7663	-1	TCGA-A6-5656
PPP2R5E	RTS1	NA	NA	238.262	-2.7635	-1	TCGA-A6-6652
PPP2R5E	RTS1	NA	NA	279.876	-2.4924	-1	TCGA-DM-A0XF
PPP2R5E	RTS1	NA	NA	295.639	-2.3897	-1	TCGA-CA-6715
PPP2R5E	RTS1	NA	NA	310.69	-2.2917	-1	TCGA-CL-5918
PPP2R5E	RTS1	NA	NA	325	-2.1985	-1	TCGA-F4-6809
PPP2R5E	RTS1	NA	NA	333.081	-2.1458	-1	TCGA-F5-6864
PPP2R5E	RTS1	NA	NA	333.594	-2.1425	-1	TCGA-AU-3779
PPP2R5E	RTS1	NA	NA	338.351	-2.1115	-1	TCGA-CM-5868
PPP2R5E	RTS1	NA	NA	338.834	-2.1083	-1	TCGA-A6-6142
PPP2R5E	RTS1	NA	NA	343.474	-2.0781	-1	TCGA-A6-6782
PPP2R5E	RTS1	NA	NA	352.839	-2.0171	-1	TCGA-D5-5537
PPP2R5E	RTS1	NA	NA	360.173	-1.9693	-1	TCGA-A6-5662
PPP2R5E	RTS1	NA	NA	369.177	-1.9107	-1	TCGA-A6-6140
PPP2R5E	RTS1	NA	NA	369.626	-1.9077	-1	TCGA-AA-A01X
PPP2R5E	RTS1	NA	NA	374.584	-1.8754	-1	TCGA-CA-5255
PPP2R5E	RTS1	NA	NA	377.763	-1.8547	-1	TCGA-F4-6806
PPP2R5E	RTS1	NA	NA	378.367	-1.8508	-1	TCGA-AZ-6608
PPP2R5E	RTS1	NA	NA	391.992	-1.762	-1	TCGA-AZ-6603
PPP2R5E	RTS1	NA	NA	396.606	-1.732	-1	TCGA-CM-6679
PPP2R5E	RTS1	NA	NA	398.765	-1.7179	-1	TCGA-D5-5538
PPP2R5E	RTS1	NA	NA	399.23	-1.7149	-1	TCGA-CM-4747
PPP2R5E	RTS1	NA	NA	402.945	-1.6907	-1	TCGA-AA-3511
PPP2R5E	RTS1	NA	NA	404.574	-1.6801	-1	TCGA-AY-5543
PPP2R5E	RTS1	NA	NA	415.869	-1.6065	-1	TCGA-D5-6533
PPP2R5E	RTS1	NA	NA	442.927	-1.4302	-1	TCGA-G5-6235
PPP2R5E	RTS1	NA	NA	443.195	-1.4285	-1	TCGA-D5-6924
PPP2R5E	RTS1	NA	NA	444.336	-1.421	-1	TCGA-AG-3742
PPP2R5E	RTS1	NA	NA	450.056	-1.3838	-1	TCGA-EI-7002
PPP2R5E	RTS1	NA	NA	450.056	-1.3838	-1	TCGA-F5-6810
PPP2R5E	RTS1	NA	NA	452.694	-1.3666	-1	TCGA-AF-3911
PPP2R5E	RTS1	NA	NA	456.069	-1.3446	-1	TCGA-A6-6138
PPP2R5E	RTS1	NA	NA	459.228	-1.324	-1	TCGA-CM-6676
PPP2R5E	RTS1	NA	NA	459.649	-1.3213	-1	TCGA-CA-5256
PPP2R5E	RTS1	NA	NA	468.904	-1.261	-1	TCGA-EI-6884
PPP2R5E	RTS1	NA	NA	474.087	-1.2272	-1	TCGA-DM-A1D7
PPP2R5E	RTS1	NA	NA	477.581	-1.2045	-1	TCGA-F4-6460
PPP2R5E	RTS1	NA	NA	478.87	-1.1961	-1	TCGA-D5-6535
PPP2R5E	RTS1	NA	NA	480.352	-1.1864	-1	TCGA-F4-6807
PPP2R5E	RTS1	NA	NA	480.797	-1.1835	-1	TCGA-CK-6748
PPP2R5E	RTS1	NA	NA	485.864	-1.1505	-1	TCGA-D5-6929
PPP2R5E	RTS1	NA	NA	490.794	-1.1184	-1	TCGA-DC-6683
PPP2R5E	RTS1	NA	NA	495.194	-1.0897	-1	TCGA-A6-4105
PPP2R5E	RTS1	NA	NA	495.682	-1.0865	-1	TCGA-A6-6650
PPP2R5E	RTS1	NA	NA	503.884	-1.0331	-1	TCGA-CI-6623
PPP2R5E	RTS1	NA	NA	504.089	-1.0318	-1	TCGA-F5-6863
PPP2R5E	RTS1	NA	NA	505.803	-1.0206	-1	TCGA-F5-6571
PPP2R5E	RTS1	NA	NA	518.65	-0.9369	-1	TCGA-F4-6808
PPP2R5E	RTS1	NA	NA	520.32	-0.926	-1	TCGA-D5-5540
PPP2R5E	RTS1	NA	NA	523.202	-0.9072	-1	TCGA-CM-6163
PPP2R5E	RTS1	NA	NA	523.899	-0.9027	-1	TCGA-AZ-4323
PPP2R5E	RTS1	NA	NA	532.827	-0.8445	-1	TCGA-F5-6812
PPP2R5E	RTS1	NA	NA	535.36	-0.828	-1	TCGA-DY-A1DE
PPP2R5E	RTS1	NA	NA	541.177	-0.7902	-1	TCGA-AA-3697
PPP2R5E	RTS1	NA	NA	561.791	-0.6559	-1	TCGA-CA-6716
PPP2R5E	RTS1	NA	NA	566.367	-0.626	-1	TCGA-CK-5912
PPP2R5E	RTS1	NA	NA	567.913	-0.616	-1	TCGA-AZ-6605
PPP2R5E	RTS1	NA	NA	577.547	-0.5532	-1	TCGA-CM-6170
PPP2R5E	RTS1	NA	NA	586.289	-0.4963	-1	TCGA-G4-6297
PPP2R5E	RTS1	NA	NA	586.563	-0.4945	-1	TCGA-G4-6295
PPP2R5E	RTS1	NA	NA	590.958	-0.4658	-1	TCGA-AG-3591
PPP2R5E	RTS1	NA	NA	593.203	-0.4512	-1	TCGA-DC-6157
PPP2R5E	RTS1	NA	NA	596.358	-0.4307	-1	TCGA-DM-A1D9
PPP2R5E	RTS1	NA	NA	597.732	-0.4217	-1	TCGA-G4-6625
PPP2R5E	RTS1	NA	NA	621.659	-0.2658	-1	TCGA-CI-6624
PPP2R5E	RTS1	NA	NA	621.804	-0.2649	-1	TCGA-DC-5869
PPP2R5E	RTS1	NA	NA	623.996	-0.2506	-1	TCGA-A6-6654
PPP2R5E	RTS1	NA	NA	628.759	-0.2196	-1	TCGA-F5-6811
PPP2R5E	RTS1	NA	NA	633.227	-0.1905	-1	TCGA-AD-6899
PPP2R5E	RTS1	NA	NA	644.959	-0.1141	-1	TCGA-A6-6651
PPP2R5E	RTS1	NA	NA	667.348	0.0318	-1	TCGA-DC-6158
PPP2R5E	RTS1	NA	NA	698.715	0.2361	-1	TCGA-G4-6315
PPP2R5E	RTS1	NA	NA	711.306	0.3182	-1	TCGA-DC-6682
PPP2R5E	RTS1	NA	NA	742.825	0.5235	-1	TCGA-A6-5659
PPP2R5E	RTS1	NA	NA	852.533	1.2382	-1	TCGA-AZ-4614
RAD51	RAD51	0.0715	1.0318	NA	NA	-1	TCGA-AA-3968
RAD51	RAD51	-0.0933333	0.7073	NA	NA	-1	TCGA-AA-3866
RAD51	RAD51	-0.146667	0.6023	NA	NA	-1	TCGA-AA-3842
RAD51	RAD51	0.1475	1.1813	NA	NA	-1	TCGA-AG-3881
RAD51	RAD51	0.191167	1.2673	NA	NA	-1	TCGA-AA-3858
RAD51	RAD51	-0.211	0.4757	NA	NA	-1	TCGA-AA-3979
RAD51	RAD51	0.234	1.3516	NA	NA	-1	TCGA-AF-2692
RAD51	RAD51	0.264667	1.4119	NA	NA	-1	TCGA-AA-3562
RAD51	RAD51	0.265167	1.4129	NA	NA	-1	TCGA-AG-A02X
RAD51	RAD51	-0.322333	0.2566	NA	NA	-1	TCGA-AA-3666
RAD51	RAD51	-0.334167	0.2333	NA	NA	-1	TCGA-AG-A008
RAD51	RAD51	-0.3495	0.2031	NA	NA	-1	TCGA-A6-2678
RAD51	RAD51	-0.370833	0.1611	NA	NA	-1	TCGA-AG-A00Y
RAD51	RAD51	-0.3805	0.1421	NA	NA	-1	TCGA-AA-3542
RAD51	RAD51	-0.384667	0.1339	NA	NA	-1	TCGA-AA-3548
RAD51	RAD51	-0.397667	0.1083	NA	NA	-1	TCGA-AA-3692
RAD51	RAD51	-0.404	0.0959	NA	NA	-1	TCGA-AA-3519
RAD51	RAD51	-0.439167	0.0266	NA	NA	-1	TCGA-AA-3841
RAD51	RAD51	-0.443167	0.0188	NA	NA	-1	TCGA-AG-3600
RAD51	RAD51	-0.452167	0.001	NA	NA	-1	TCGA-AG-A01J
RAD51	RAD51	-0.4545	-0.0035	NA	NA	-1	TCGA-AA-A00F
RAD51	RAD51	-0.479167	-0.0521	NA	NA	-1	TCGA-AA-3848
RAD51	RAD51	-0.514	-0.1207	NA	NA	-1	TCGA-AG-4015
RAD51	RAD51	-0.554	-0.1994	NA	NA	-1	TCGA-AA-3556
RAD51	RAD51	-0.569167	-0.2292	NA	NA	-1	TCGA-A6-2683
RAD51	RAD51	-0.58	-0.2506	NA	NA	-1	TCGA-AA-3688
RAD51	RAD51	-0.585167	-0.2607	NA	NA	-1	TCGA-AG-3593
RAD51	RAD51	-0.626667	-0.3424	NA	NA	-1	TCGA-AA-3678
RAD51	RAD51	-0.6315	-0.3519	NA	NA	-1	TCGA-AG-A01L
RAD51	RAD51	-0.6835	-0.4543	NA	NA	-1	TCGA-AA-3982
RAD51	RAD51	-0.696333	-0.4795	NA	NA	-1	TCGA-AA-3870
RAD51	RAD51	-0.723667	-0.5333	NA	NA	-1	TCGA-AG-3611
RAD51	RAD51	-0.752	-0.5891	NA	NA	-1	TCGA-A6-2677
RAD51	RAD51	-0.761833	-0.6084	NA	NA	-1	TCGA-AG-3583
RAD51	RAD51	-0.770333	-0.6252	NA	NA	-1	TCGA-AG-3999
RAD51	RAD51	-0.800833	-0.6852	NA	NA	-1	TCGA-AA-3685
RAD51	RAD51	-0.813833	-0.7108	NA	NA	-1	TCGA-AG-3584
RAD51	RAD51	-0.8305	-0.7436	NA	NA	-1	TCGA-AA-3856
RAD51	RAD51	-0.837333	-0.7571	NA	NA	-1	TCGA-AA-3837
RAD51	RAD51	-0.866333	-0.8141	NA	NA	-1	TCGA-AA-A00W
RAD51	RAD51	-0.884	-0.8489	NA	NA	-1	TCGA-AA-3553
RAD51	RAD51	-0.888333	-0.8574	NA	NA	-1	TCGA-AG-3578
RAD51	RAD51	-0.899	-0.8784	NA	NA	-1	TCGA-A6-2674
RAD51	RAD51	-0.912333	-0.9047	NA	NA	-1	TCGA-AG-4005
RAD51	RAD51	-0.913833	-0.9076	NA	NA	-1	TCGA-AA-3854
RAD51	RAD51	-0.922667	-0.925	NA	NA	-1	TCGA-AA-A00Q
RAD51	RAD51	-0.932833	-0.945	NA	NA	-1	TCGA-AA-3846
RAD51	RAD51	-0.940833	-0.9608	NA	NA	-1	TCGA-AA-A02W
RAD51	RAD51	-0.951833	-0.9824	NA	NA	-1	TCGA-AA-A01K
RAD51	RAD51	-0.953167	-0.985	NA	NA	-1	TCGA-AY-4070
RAD51	RAD51	-0.954667	-0.988	NA	NA	-1	TCGA-AA-A00D
RAD51	RAD51	-0.96	-0.9985	NA	NA	-1	TCGA-AA-A01C
RAD51	RAD51	-0.977167	-1.0323	NA	NA	-1	TCGA-AG-3582
RAD51	RAD51	-0.980833	-1.0395	NA	NA	-1	TCGA-AG-A00H
RAD51	RAD51	-1.03367	-1.1435	NA	NA	-1	TCGA-AA-3972
RAD51	RAD51	-1.059	-1.1933	NA	NA	-1	TCGA-AA-3966
RAD51	RAD51	-1.08067	-1.236	NA	NA	-1	TCGA-AG-3890
RAD51	RAD51	-1.09083	-1.256	NA	NA	-1	TCGA-AG-3728
RAD51	RAD51	-1.09267	-1.2596	NA	NA	-1	TCGA-A6-3807
RAD51	RAD51	-1.14883	-1.3702	NA	NA	-1	TCGA-AA-3673
RAD51	RAD51	-1.16267	-1.3974	NA	NA	-1	TCGA-AA-A00U
RAD51	RAD51	-1.18117	-1.4338	NA	NA	-1	TCGA-AG-A026
RAD51	RAD51	-1.19367	-1.4584	NA	NA	-1	TCGA-AG-A032
RAD51	RAD51	-1.1965	-1.464	NA	NA	-1	TCGA-A6-3810
RAD51	RAD51	-1.21017	-1.4909	NA	NA	-1	TCGA-AA-3939
RAD51	RAD51	-1.2165	-1.5033	NA	NA	-1	TCGA-AG-3612
RAD51	RAD51	-1.2315	-1.5329	NA	NA	-1	TCGA-AA-A02E
RAD51	RAD51	-1.25367	-1.5765	NA	NA	-1	TCGA-AG-3882
RAD51	RAD51	-1.2605	-1.5899	NA	NA	-1	TCGA-AA-3522
RAD51	RAD51	-1.27467	-1.6178	NA	NA	-1	TCGA-AA-3560
RAD51	RAD51	-1.3085	-1.6844	NA	NA	-1	TCGA-AG-A011
RAD51	RAD51	-1.32033	-1.7077	NA	NA	-1	TCGA-AA-A01F
RAD51	RAD51	-1.33233	-1.7313	NA	NA	-1	TCGA-AG-3587
RAD51	RAD51	-1.37383	-1.813	NA	NA	-1	TCGA-AG-4008
RAD51	RAD51	-1.47783	-2.0177	NA	NA	-1	TCGA-AG-3901
RAD51	RAD51	-1.5165	-2.0938	NA	NA	-1	TCGA-AA-3693
RAD51	RAD51	-1.55133	-2.1624	NA	NA	-1	TCGA-AA-3552
RAD51	RAD51	-1.60133	-2.2608	NA	NA	-1	TCGA-AG-3909
RAD51	RAD51	-1.62917	-2.3156	NA	NA	-1	TCGA-AG-3893
RAD51	RAD51	-1.6805	-2.4166	NA	NA	-1	TCGA-AF-2691
RAD51	RAD51	-1.70517	-2.4652	NA	NA	-1	TCGA-AA-3975
RAD51	RAD51	-1.847	-2.7443	NA	NA	-1	TCGA-AG-A02G
RAD51	RAD51	-2.03483	-3.114	NA	NA	-1	TCGA-AA-3544
RAD51	RAD51	-2.089	-3.2206	NA	NA	-1	TCGA-AA-3973
RAD51	RAD51	-2.0985	-3.2393	NA	NA	-1	TCGA-AA-A017
RAD51	RAD51	-2.83083	-4.6807	NA	NA	-1	TCGA-AA-3549
RAD51	RAD51	-1.09217	-1.2586	NA	NA	-2	TCGA-AA-3851
RAD51	RAD51	-1.88933	-2.8276	NA	NA	-2	TCGA-AA-3680
RAD51	RAD51	-2.07867	-3.2003	NA	NA	-2	TCGA-AY-4071
RAD51	RAD51	NA	NA	104.857	-1.7945	-1	TCGA-CK-6748
RAD51	RAD51	NA	NA	115.246	-1.7305	-1	TCGA-AY-6196
RAD51	RAD51	NA	NA	116.493	-1.7229	-1	TCGA-AM-5820
RAD51	RAD51	NA	NA	118.678	-1.7094	-1	TCGA-A6-2675
RAD51	RAD51	NA	NA	128.908	-1.6464	-1	TCGA-AA-3511
RAD51	RAD51	NA	NA	129.809	-1.6409	-1	TCGA-EI-6885
RAD51	RAD51	NA	NA	134.014	-1.615	-1	TCGA-AZ-6607
RAD51	RAD51	NA	NA	140.73	-1.5737	-1	TCGA-F4-6855
RAD51	RAD51	NA	NA	148.97	-1.5229	-1	TCGA-A6-6142
RAD51	RAD51	NA	NA	151.402	-1.508	-1	TCGA-AA-A01X
RAD51	RAD51	NA	NA	155.42	-1.4832	-1	TCGA-A6-5656
RAD51	RAD51	NA	NA	158.978	-1.4613	-1	TCGA-F4-6703
RAD51	RAD51	NA	NA	160.593	-1.4514	-1	TCGA-F4-6809
RAD51	RAD51	NA	NA	163.803	-1.4316	-1	TCGA-EI-6883
RAD51	RAD51	NA	NA	166.86	-1.4128	-1	TCGA-DC-6683
RAD51	RAD51	NA	NA	174.812	-1.3638	-1	TCGA-F5-6811
RAD51	RAD51	NA	NA	174.877	-1.3634	-1	TCGA-DY-A1DF
RAD51	RAD51	NA	NA	177.609	-1.3466	-1	TCGA-F5-6812
RAD51	RAD51	NA	NA	179.938	-1.3323	-1	TCGA-F4-6807
RAD51	RAD51	NA	NA	181.152	-1.3248	-1	TCGA-AG-3742
RAD51	RAD51	NA	NA	181.953	-1.3199	-1	TCGA-EI-7002
RAD51	RAD51	NA	NA	182.065	-1.3192	-1	TCGA-A6-6138
RAD51	RAD51	NA	NA	190.735	-1.2658	-1	TCGA-D5-5538
RAD51	RAD51	NA	NA	192.123	-1.2573	-1	TCGA-CL-5918
RAD51	RAD51	NA	NA	192.231	-1.2566	-1	TCGA-A6-6651
RAD51	RAD51	NA	NA	196.51	-1.2303	-1	TCGA-AA-3489
RAD51	RAD51	NA	NA	205.396	-1.1756	-1	TCGA-CM-6678
RAD51	RAD51	NA	NA	207.069	-1.1653	-1	TCGA-CM-6170
RAD51	RAD51	NA	NA	209.629	-1.1495	-1	TCGA-AH-6643
RAD51	RAD51	NA	NA	211.688	-1.1368	-1	TCGA-A6-5659
RAD51	RAD51	NA	NA	217.005	-1.1041	-1	TCGA-AD-6899
RAD51	RAD51	NA	NA	220.202	-1.0844	-1	TCGA-EF-5830
RAD51	RAD51	NA	NA	220.21	-1.0844	-1	TCGA-AF-4110
RAD51	RAD51	NA	NA	221.198	-1.0783	-1	TCGA-CI-6624
RAD51	RAD51	NA	NA	221.784	-1.0747	-1	TCGA-CM-6679
RAD51	RAD51	NA	NA	223.217	-1.0658	-1	TCGA-AG-3591
RAD51	RAD51	NA	NA	224.215	-1.0597	-1	TCGA-DM-A1D4
RAD51	RAD51	NA	NA	228.188	-1.0352	-1	TCGA-EI-6884
RAD51	RAD51	NA	NA	229.495	-1.0272	-1	TCGA-AY-5543
RAD51	RAD51	NA	NA	235.62	-0.9895	-1	TCGA-D5-6926
RAD51	RAD51	NA	NA	236.975	-0.9811	-1	TCGA-CM-6163
RAD51	RAD51	NA	NA	238.977	-0.9688	-1	TCGA-A6-6782
RAD51	RAD51	NA	NA	239.84	-0.9635	-1	TCGA-DM-A1D0
RAD51	RAD51	NA	NA	239.88	-0.9633	-1	TCGA-DC-6157
RAD51	RAD51	NA	NA	242.114	-0.9495	-1	TCGA-D5-6535
RAD51	RAD51	NA	NA	242.155	-0.9493	-1	TCGA-F4-6808
RAD51	RAD51	NA	NA	246.449	-0.9228	-1	TCGA-DM-A1D8
RAD51	RAD51	NA	NA	248.498	-0.9102	-1	TCGA-CM-6676
RAD51	RAD51	NA	NA	258.603	-0.848	-1	TCGA-F4-6460
RAD51	RAD51	NA	NA	259.021	-0.8454	-1	TCGA-A6-5660
RAD51	RAD51	NA	NA	269.193	-0.7828	-1	TCGA-AZ-6605
RAD51	RAD51	NA	NA	269.653	-0.78	-1	TCGA-CM-4751
RAD51	RAD51	NA	NA	273.651	-0.7554	-1	TCGA-AU-3779
RAD51	RAD51	NA	NA	273.854	-0.7541	-1	TCGA-F5-6702
RAD51	RAD51	NA	NA	276.972	-0.7349	-1	TCGA-F4-6704
RAD51	RAD51	NA	NA	287.821	-0.6681	-1	TCGA-G4-6317
RAD51	RAD51	NA	NA	288.404	-0.6645	-1	TCGA-A6-6650
RAD51	RAD51	NA	NA	293.424	-0.6336	-1	TCGA-AG-3732
RAD51	RAD51	NA	NA	294.574	-0.6266	-1	TCGA-D5-6533
RAD51	RAD51	NA	NA	295.822	-0.6189	-1	TCGA-AZ-6603
RAD51	RAD51	NA	NA	296.599	-0.6141	-1	TCGA-G4-6625
RAD51	RAD51	NA	NA	296.72	-0.6133	-1	TCGA-D5-6929
RAD51	RAD51	NA	NA	297.51	-0.6085	-1	TCGA-F5-6813
RAD51	RAD51	NA	NA	299.381	-0.597	-1	TCGA-CM-6675
RAD51	RAD51	NA	NA	307.121	-0.5493	-1	TCGA-AA-3697
RAD51	RAD51	NA	NA	307.254	-0.5485	-1	TCGA-AZ-4684
RAD51	RAD51	NA	NA	319.536	-0.4729	-1	TCGA-DM-A1D9
RAD51	RAD51	NA	NA	326.337	-0.431	-1	TCGA-CM-6677
RAD51	RAD51	NA	NA	326.478	-0.4302	-1	TCGA-G4-6315
RAD51	RAD51	NA	NA	330.108	-0.4078	-1	TCGA-CM-5868
RAD51	RAD51	NA	NA	333.058	-0.3896	-1	TCGA-AF-3911
RAD51	RAD51	NA	NA	334.499	-0.3808	-1	TCGA-A6-5667
RAD51	RAD51	NA	NA	340.57	-0.3434	-1	TCGA-AF-2687
RAD51	RAD51	NA	NA	341.509	-0.3376	-1	TCGA-AZ-5403
RAD51	RAD51	NA	NA	360.593	-0.2201	-1	TCGA-DC-6682
RAD51	RAD51	NA	NA	374.334	-0.1355	-1	TCGA-CK-5915
RAD51	RAD51	NA	NA	374.561	-0.1341	-1	TCGA-G4-6626
RAD51	RAD51	NA	NA	382.735	-0.0838	-1	TCGA-CK-5912
RAD51	RAD51	NA	NA	416.474	0.1239	-1	TCGA-G4-6295
RAD51	RAD51	NA	NA	418.432	0.1359	-1	TCGA-CI-6623
RAD51	RAD51	NA	NA	429.943	0.2068	-1	TCGA-AZ-5407
RAD51	RAD51	NA	NA	444.086	0.2939	-1	TCGA-DM-A1D7
RAD51	RAD51	NA	NA	511.819	0.7108	-1	TCGA-DC-5869
RAD51	RAD51	NA	NA	516.18	0.7377	-1	TCGA-CA-5256
RAD51	RAD51	NA	NA	87.1105	-1.9037	-1	TCGA-F5-6571
RAD51	RAD51	NA	NA	91.2273	-1.8784	-1	TCGA-CA-6716
RAD51	RAD51	NA	NA	92.8331	-1.8685	-1	TCGA-CM-4747
RAD51	RAD51	NA	NA	126.703	-1.66	-2	TCGA-CM-5864
RAD51	RAD51	NA	NA	147.443	-1.5323	-2	TCGA-AF-5654
RAD51	RAD51	NA	NA	266.436	-0.7998	-2	TCGA-A6-6780
RBBP8	SAE2	0.046	0.7505	NA	NA	-1	TCGA-AA-3526
RBBP8	SAE2	-0.127	0.2868	NA	NA	-1	TCGA-AG-3611
RBBP8	SAE2	-0.192	0.1126	NA	NA	-1	TCGA-AA-3685
RBBP8	SAE2	-0.2255	0.0228	NA	NA	-1	TCGA-AG-3605
RBBP8	SAE2	-0.29575	-0.1654	NA	NA	-1	TCGA-AA-3556
RBBP8	SAE2	-0.29725	-0.1695	NA	NA	-1	TCGA-AA-3841
RBBP8	SAE2	-0.351	-0.3135	NA	NA	-1	TCGA-AG-A02X
RBBP8	SAE2	-0.378	-0.3859	NA	NA	-1	TCGA-AG-3909
RBBP8	SAE2	-0.39175	-0.4227	NA	NA	-1	TCGA-AA-3519
RBBP8	SAE2	-0.39525	-0.4321	NA	NA	-1	TCGA-AG-3581
RBBP8	SAE2	-0.39975	-0.4442	NA	NA	-1	TCGA-AG-3598
RBBP8	SAE2	-0.439	-0.5494	NA	NA	-1	TCGA-AA-3955
RBBP8	SAE2	-0.4565	-0.5963	NA	NA	-1	TCGA-AA-3522
RBBP8	SAE2	-0.46525	-0.6197	NA	NA	-1	TCGA-AA-3561
RBBP8	SAE2	-0.486	-0.6754	NA	NA	-1	TCGA-AA-3851
RBBP8	SAE2	-0.51	-0.7397	NA	NA	-1	TCGA-AA-3972
RBBP8	SAE2	-0.51575	-0.7551	NA	NA	-1	TCGA-AG-A014
RBBP8	SAE2	-0.51775	-0.7605	NA	NA	-1	TCGA-AA-3968
RBBP8	SAE2	-0.529	-0.7906	NA	NA	-1	TCGA-AA-3837
RBBP8	SAE2	-0.54675	-0.8382	NA	NA	-1	TCGA-AA-3941
RBBP8	SAE2	-0.6075	-1.001	NA	NA	-1	TCGA-AF-3400
RBBP8	SAE2	-0.62675	-1.0526	NA	NA	-1	TCGA-AG-3726
RBBP8	SAE2	-0.629	-1.0586	NA	NA	-1	TCGA-AA-A00U
RBBP8	SAE2	-0.63025	-1.062	NA	NA	-1	TCGA-AA-3875
RBBP8	SAE2	-0.63875	-1.0848	NA	NA	-1	TCGA-AA-3548
RBBP8	SAE2	-0.64175	-1.0928	NA	NA	-1	TCGA-AA-3542
RBBP8	SAE2	-0.6585	-1.1377	NA	NA	-1	TCGA-AA-3860
RBBP8	SAE2	-0.66075	-1.1437	NA	NA	-1	TCGA-AG-3583
RBBP8	SAE2	-0.67025	-1.1692	NA	NA	-1	TCGA-AA-A00Z
RBBP8	SAE2	-0.67925	-1.1933	NA	NA	-1	TCGA-AA-3939
RBBP8	SAE2	-0.69825	-1.2442	NA	NA	-1	TCGA-AF-2691
RBBP8	SAE2	-0.708	-1.2704	NA	NA	-1	TCGA-AA-3560
RBBP8	SAE2	-0.70925	-1.2737	NA	NA	-1	TCGA-AA-3693
RBBP8	SAE2	-0.70975	-1.2751	NA	NA	-1	TCGA-AA-3979
RBBP8	SAE2	-0.7145	-1.2878	NA	NA	-1	TCGA-AA-3667
RBBP8	SAE2	-0.72275	-1.3099	NA	NA	-1	TCGA-AA-3866
RBBP8	SAE2	-0.73875	-1.3528	NA	NA	-1	TCGA-AA-A00D
RBBP8	SAE2	-0.7535	-1.3923	NA	NA	-1	TCGA-AA-3858
RBBP8	SAE2	-0.75875	-1.4064	NA	NA	-1	TCGA-AA-3532
RBBP8	SAE2	-0.76675	-1.4278	NA	NA	-1	TCGA-AA-A00W
RBBP8	SAE2	-0.79775	-1.5109	NA	NA	-1	TCGA-AG-4005
RBBP8	SAE2	-0.79925	-1.5149	NA	NA	-1	TCGA-AG-A01L
RBBP8	SAE2	-0.811	-1.5464	NA	NA	-1	TCGA-AA-A00F
RBBP8	SAE2	-0.814	-1.5545	NA	NA	-1	TCGA-AA-3544
RBBP8	SAE2	-0.818	-1.5652	NA	NA	-1	TCGA-AF-2689
RBBP8	SAE2	-0.825	-1.584	NA	NA	-1	TCGA-AG-3883
RBBP8	SAE2	-0.83225	-1.6034	NA	NA	-1	TCGA-AG-3584
RBBP8	SAE2	-0.83325	-1.6061	NA	NA	-1	TCGA-AG-3602
RBBP8	SAE2	-0.83575	-1.6128	NA	NA	-1	TCGA-AA-3976
RBBP8	SAE2	-0.85225	-1.657	NA	NA	-1	TCGA-A6-2678
RBBP8	SAE2	-0.86325	-1.6865	NA	NA	-1	TCGA-AG-3587
RBBP8	SAE2	-0.8965	-1.7756	NA	NA	-1	TCGA-AG-3727
RBBP8	SAE2	-0.89925	-1.783	NA	NA	-1	TCGA-AG-3575
RBBP8	SAE2	-0.90125	-1.7883	NA	NA	-1	TCGA-AY-4071
RBBP8	SAE2	-0.91525	-1.8259	NA	NA	-1	TCGA-AG-3608
RBBP8	SAE2	-0.91775	-1.8326	NA	NA	-1	TCGA-AA-3844
RBBP8	SAE2	-0.91875	-1.8352	NA	NA	-1	TCGA-AA-3848
RBBP8	SAE2	-0.9305	-1.8667	NA	NA	-1	TCGA-A6-2683
RBBP8	SAE2	-0.93	-1.8654	NA	NA	-1	TCGA-A6-2677
RBBP8	SAE2	-0.94925	-1.917	NA	NA	-1	TCGA-AA-3520
RBBP8	SAE2	-0.95925	-1.9438	NA	NA	-1	TCGA-AA-3982
RBBP8	SAE2	-0.96775	-1.9666	NA	NA	-1	TCGA-AG-3902
RBBP8	SAE2	-0.972	-1.978	NA	NA	-1	TCGA-AA-3819
RBBP8	SAE2	-0.97425	-1.984	NA	NA	-1	TCGA-AA-3842
RBBP8	SAE2	-0.97475	-1.9853	NA	NA	-1	TCGA-AF-2692
RBBP8	SAE2	-0.9795	-1.9981	NA	NA	-1	TCGA-AG-3890
RBBP8	SAE2	-0.98125	-2.0028	NA	NA	-1	TCGA-AG-4008
RBBP8	SAE2	-0.98175	-2.0041	NA	NA	-1	TCGA-AG-4015
RBBP8	SAE2	-0.993	-2.0342	NA	NA	-1	TCGA-AA-3872
RBBP8	SAE2	-0.99425	-2.0376	NA	NA	-1	TCGA-AA-3678
RBBP8	SAE2	-0.99425	-2.0376	NA	NA	-1	TCGA-AA-3975
RBBP8	SAE2	-0.99675	-2.0443	NA	NA	-1	TCGA-AA-A00Q
RBBP8	SAE2	-1.022	-2.112	NA	NA	-1	TCGA-AA-3856
RBBP8	SAE2	-1.02575	-2.122	NA	NA	-1	TCGA-AG-A00H
RBBP8	SAE2	-1.04075	-2.1622	NA	NA	-1	TCGA-AG-A00C
RBBP8	SAE2	-1.0415	-2.1642	NA	NA	-1	TCGA-AG-A008
RBBP8	SAE2	-1.0425	-2.1669	NA	NA	-1	TCGA-A6-3807
RBBP8	SAE2	-1.04325	-2.1689	NA	NA	-1	TCGA-AA-3553
RBBP8	SAE2	-1.05925	-2.2118	NA	NA	-1	TCGA-AG-A011
RBBP8	SAE2	-1.06575	-2.2292	NA	NA	-1	TCGA-AG-A00Y
RBBP8	SAE2	-1.0685	-2.2366	NA	NA	-1	TCGA-AG-4001
RBBP8	SAE2	-1.0785	-2.2634	NA	NA	-1	TCGA-AG-3601
RBBP8	SAE2	-1.082	-2.2728	NA	NA	-1	TCGA-AA-A01F
RBBP8	SAE2	-1.0915	-2.2982	NA	NA	-1	TCGA-AA-3692
RBBP8	SAE2	-1.0945	-2.3063	NA	NA	-1	TCGA-AA-3531
RBBP8	SAE2	-1.0955	-2.309	NA	NA	-1	TCGA-A6-2674
RBBP8	SAE2	-1.11525	-2.3619	NA	NA	-1	TCGA-AG-3612
RBBP8	SAE2	-1.12525	-2.3887	NA	NA	-1	TCGA-AG-3901
RBBP8	SAE2	-1.12875	-2.3981	NA	NA	-1	TCGA-AG-3882
RBBP8	SAE2	-1.12975	-2.4008	NA	NA	-1	TCGA-AA-A02F
RBBP8	SAE2	-1.15225	-2.4611	NA	NA	-1	TCGA-AA-A02W
RBBP8	SAE2	-1.155	-2.4684	NA	NA	-1	TCGA-AA-A02E
RBBP8	SAE2	-1.15575	-2.4705	NA	NA	-1	TCGA-AG-3582
RBBP8	SAE2	-1.1635	-2.4912	NA	NA	-1	TCGA-AG-3593
RBBP8	SAE2	-1.1715	-2.5127	NA	NA	-1	TCGA-AA-3562
RBBP8	SAE2	-1.1725	-2.5153	NA	NA	-1	TCGA-AA-3673
RBBP8	SAE2	-1.17825	-2.5308	NA	NA	-1	TCGA-AA-3538
RBBP8	SAE2	-1.1835	-2.5448	NA	NA	-1	TCGA-AA-3869
RBBP8	SAE2	-1.1835	-2.5448	NA	NA	-1	TCGA-AA-3989
RBBP8	SAE2	-1.18475	-2.5482	NA	NA	-1	TCGA-AA-3846
RBBP8	SAE2	-1.2045	-2.6011	NA	NA	-1	TCGA-AA-3688
RBBP8	SAE2	-1.2	-2.5891	NA	NA	-1	TCGA-AG-3893
RBBP8	SAE2	-1.238	-2.6909	NA	NA	-1	TCGA-AA-3552
RBBP8	SAE2	-1.243	-2.7043	NA	NA	-1	TCGA-AA-3956
RBBP8	SAE2	-1.2465	-2.7137	NA	NA	-1	TCGA-AG-3887
RBBP8	SAE2	-1.259	-2.7472	NA	NA	-1	TCGA-AG-3896
RBBP8	SAE2	-1.26675	-2.768	NA	NA	-1	TCGA-AG-4007
RBBP8	SAE2	-1.273	-2.7847	NA	NA	-1	TCGA-AA-A02H
RBBP8	SAE2	-1.2775	-2.7968	NA	NA	-1	TCGA-AG-3898
RBBP8	SAE2	-1.28325	-2.8122	NA	NA	-1	TCGA-AA-3867
RBBP8	SAE2	-1.30775	-2.8779	NA	NA	-1	TCGA-AG-3574
RBBP8	SAE2	-1.31225	-2.8899	NA	NA	-1	TCGA-AA-3679
RBBP8	SAE2	-1.38575	-3.0869	NA	NA	-1	TCGA-AA-3549
RBBP8	SAE2	-1.41275	-3.1593	NA	NA	-1	TCGA-AA-3971
RBBP8	SAE2	-1.4235	-3.1881	NA	NA	-1	TCGA-AA-A02J
RBBP8	SAE2	-1.4305	-3.2069	NA	NA	-1	TCGA-AA-3530
RBBP8	SAE2	-1.44975	-3.2584	NA	NA	-1	TCGA-AA-3517
RBBP8	SAE2	-1.4875	-3.3596	NA	NA	-1	TCGA-AA-A01K
RBBP8	SAE2	-1.52075	-3.4487	NA	NA	-1	TCGA-AA-3521
RBBP8	SAE2	-1.542	-3.5057	NA	NA	-1	TCGA-AA-3973
RBBP8	SAE2	-1.544	-3.5111	NA	NA	-1	TCGA-AG-A01N
RBBP8	SAE2	-1.5965	-3.6518	NA	NA	-1	TCGA-AA-A00O
RBBP8	SAE2	-1.6095	-3.6866	NA	NA	-1	TCGA-A6-3810
RBBP8	SAE2	-1.694	-3.9131	NA	NA	-1	TCGA-AF-3913
RBBP8	SAE2	-1.69775	-3.9231	NA	NA	-1	TCGA-AA-A01C
RBBP8	SAE2	-1.7205	-3.9841	NA	NA	-1	TCGA-AG-A026
RBBP8	SAE2	-1.90425	-4.4766	NA	NA	-1	TCGA-AG-A01J
RBBP8	SAE2	-1.9885	-4.7024	NA	NA	-1	TCGA-AG-A032
RBBP8	SAE2	-2.04675	-4.8586	NA	NA	-1	TCGA-AA-A017
RBBP8	SAE2	-2.05875	-4.8907	NA	NA	-1	TCGA-AG-A023
RBBP8	SAE2	NA	NA	212.945	-2.2259	-1	TCGA-EI-6883
RBBP8	SAE2	NA	NA	217.92	-2.2078	-1	TCGA-A6-5656
RBBP8	SAE2	NA	NA	226.277	-2.1775	-1	TCGA-F4-6460
RBBP8	SAE2	NA	NA	233.741	-2.1504	-1	TCGA-DC-6154
RBBP8	SAE2	NA	NA	280.469	-1.9808	-1	TCGA-F5-6864
RBBP8	SAE2	NA	NA	286.831	-1.9577	-1	TCGA-EI-6885
RBBP8	SAE2	NA	NA	292.617	-1.9367	-1	TCGA-A6-2685
RBBP8	SAE2	NA	NA	295.875	-1.9249	-1	TCGA-CK-6748
RBBP8	SAE2	NA	NA	300.424	-1.9083	-1	TCGA-F4-6809
RBBP8	SAE2	NA	NA	302.597	-1.9005	-1	TCGA-A6-5662
RBBP8	SAE2	NA	NA	302.862	-1.8995	-1	TCGA-F4-6459
RBBP8	SAE2	NA	NA	314.031	-1.8589	-1	TCGA-G4-6298
RBBP8	SAE2	NA	NA	314.618	-1.8568	-1	TCGA-AA-3496
RBBP8	SAE2	NA	NA	316.514	-1.8499	-1	TCGA-F4-6569
RBBP8	SAE2	NA	NA	321.168	-1.833	-1	TCGA-D5-5537
RBBP8	SAE2	NA	NA	326.598	-1.8133	-1	TCGA-G4-6317
RBBP8	SAE2	NA	NA	331.858	-1.7942	-1	TCGA-DC-6158
RBBP8	SAE2	NA	NA	332.098	-1.7934	-1	TCGA-CL-5918
RBBP8	SAE2	NA	NA	334.776	-1.7837	-1	TCGA-CM-4747
RBBP8	SAE2	NA	NA	345.295	-1.7455	-1	TCGA-CM-6677
RBBP8	SAE2	NA	NA	345.786	-1.7437	-1	TCGA-A6-2675
RBBP8	SAE2	NA	NA	352.832	-1.7181	-1	TCGA-DY-A1DF
RBBP8	SAE2	NA	NA	354.375	-1.7125	-1	TCGA-A6-6140
RBBP8	SAE2	NA	NA	356.037	-1.7065	-1	TCGA-AG-4022
RBBP8	SAE2	NA	NA	359.492	-1.6939	-1	TCGA-AZ-4684
RBBP8	SAE2	NA	NA	363.029	-1.6811	-1	TCGA-AD-6901
RBBP8	SAE2	NA	NA	368.734	-1.6604	-1	TCGA-AD-6888
RBBP8	SAE2	NA	NA	370.962	-1.6523	-1	TCGA-EI-7002
RBBP8	SAE2	NA	NA	376.06	-1.6338	-1	TCGA-A6-2684
RBBP8	SAE2	NA	NA	380.219	-1.6187	-1	TCGA-D5-5541
RBBP8	SAE2	NA	NA	380.88	-1.6163	-1	TCGA-AA-3489
RBBP8	SAE2	NA	NA	382.426	-1.6107	-1	TCGA-AD-6899
RBBP8	SAE2	NA	NA	384.058	-1.6048	-1	TCGA-AA-3660
RBBP8	SAE2	NA	NA	384.758	-1.6022	-1	TCGA-F5-6863
RBBP8	SAE2	NA	NA	384.949	-1.6015	-1	TCGA-DC-5869
RBBP8	SAE2	NA	NA	386.979	-1.5942	-1	TCGA-F5-6571
RBBP8	SAE2	NA	NA	390.787	-1.5803	-1	TCGA-CM-6163
RBBP8	SAE2	NA	NA	392.66	-1.5736	-1	TCGA-CM-6679
RBBP8	SAE2	NA	NA	392.82	-1.573	-1	TCGA-DY-A0XA
RBBP8	SAE2	NA	NA	399.096	-1.5502	-1	TCGA-CM-5349
RBBP8	SAE2	NA	NA	402.287	-1.5386	-1	TCGA-CL-5917
RBBP8	SAE2	NA	NA	406.438	-1.5235	-1	TCGA-AA-A01Z
RBBP8	SAE2	NA	NA	408.545	-1.5159	-1	TCGA-CI-6623
RBBP8	SAE2	NA	NA	410.285	-1.5096	-1	TCGA-D5-6536
RBBP8	SAE2	NA	NA	411.817	-1.504	-1	TCGA-A6-6782
RBBP8	SAE2	NA	NA	415.869	-1.4893	-1	TCGA-D5-6533
RBBP8	SAE2	NA	NA	417.879	-1.482	-1	TCGA-CM-6170
RBBP8	SAE2	NA	NA	420.028	-1.4742	-1	TCGA-CA-6719
RBBP8	SAE2	NA	NA	420.879	-1.4711	-1	TCGA-AZ-6603
RBBP8	SAE2	NA	NA	423.181	-1.4628	-1	TCGA-AH-6644
RBBP8	SAE2	NA	NA	431.76	-1.4316	-1	TCGA-CM-6676
RBBP8	SAE2	NA	NA	432.214	-1.43	-1	TCGA-AA-3495
RBBP8	SAE2	NA	NA	435.77	-1.4171	-1	TCGA-CA-6716
RBBP8	SAE2	NA	NA	438.655	-1.4066	-1	TCGA-CA-6715
RBBP8	SAE2	NA	NA	441.415	-1.3966	-1	TCGA-D5-6926
RBBP8	SAE2	NA	NA	444.079	-1.3869	-1	TCGA-F5-6811
RBBP8	SAE2	NA	NA	445.447	-1.3819	-1	TCGA-F5-6812
RBBP8	SAE2	NA	NA	447.098	-1.376	-1	TCGA-DC-6156
RBBP8	SAE2	NA	NA	451.66	-1.3594	-1	TCGA-AG-3742
RBBP8	SAE2	NA	NA	456.376	-1.3423	-1	TCGA-EI-6884
RBBP8	SAE2	NA	NA	460.037	-1.329	-1	TCGA-D5-5538
RBBP8	SAE2	NA	NA	460.264	-1.3282	-1	TCGA-G4-6314
RBBP8	SAE2	NA	NA	460.997	-1.3255	-1	TCGA-AA-3511
RBBP8	SAE2	NA	NA	464.947	-1.3112	-1	TCGA-AU-3779
RBBP8	SAE2	NA	NA	466.465	-1.3057	-1	TCGA-F4-6704
RBBP8	SAE2	NA	NA	466.505	-1.3055	-1	TCGA-AF-2690
RBBP8	SAE2	NA	NA	470.79	-1.29	-1	TCGA-A6-5660
RBBP8	SAE2	NA	NA	471.711	-1.2866	-1	TCGA-F4-6805
RBBP8	SAE2	NA	NA	478.718	-1.2612	-1	TCGA-AF-4110
RBBP8	SAE2	NA	NA	481.136	-1.2524	-1	TCGA-D5-6929
RBBP8	SAE2	NA	NA	484.588	-1.2399	-1	TCGA-DM-A1DB
RBBP8	SAE2	NA	NA	484.924	-1.2387	-1	TCGA-F5-6702
RBBP8	SAE2	NA	NA	487.455	-1.2295	-1	TCGA-CM-5868
RBBP8	SAE2	NA	NA	491.02	-1.2165	-1	TCGA-AZ-6608
RBBP8	SAE2	NA	NA	491.349	-1.2153	-1	TCGA-CA-5256
RBBP8	SAE2	NA	NA	492.016	-1.2129	-1	TCGA-F5-6810
RBBP8	SAE2	NA	NA	493.421	-1.2078	-1	TCGA-G4-6626
RBBP8	SAE2	NA	NA	498.031	-1.1911	-1	TCGA-AZ-6605
RBBP8	SAE2	NA	NA	498.157	-1.1906	-1	TCGA-CI-6624
RBBP8	SAE2	NA	NA	501.504	-1.1785	-1	TCGA-A6-6650
RBBP8	SAE2	NA	NA	503.102	-1.1727	-1	TCGA-F4-6807
RBBP8	SAE2	NA	NA	503.684	-1.1706	-1	TCGA-F4-6806
RBBP8	SAE2	NA	NA	507.952	-1.1551	-1	TCGA-CM-5344
RBBP8	SAE2	NA	NA	509.749	-1.1486	-1	TCGA-F4-6461
RBBP8	SAE2	NA	NA	514.679	-1.1307	-1	TCGA-A6-5667
RBBP8	SAE2	NA	NA	516.383	-1.1245	-1	TCGA-F5-6813
RBBP8	SAE2	NA	NA	520.652	-1.109	-1	TCGA-DY-A1DE
RBBP8	SAE2	NA	NA	521.542	-1.1057	-1	TCGA-G4-6625
RBBP8	SAE2	NA	NA	526.194	-1.0889	-1	TCGA-AA-3655
RBBP8	SAE2	NA	NA	529.439	-1.0771	-1	TCGA-AA-A01X
RBBP8	SAE2	NA	NA	530.098	-1.0747	-1	TCGA-CM-6172
RBBP8	SAE2	NA	NA	531.881	-1.0682	-1	TCGA-A6-6651
RBBP8	SAE2	NA	NA	532.323	-1.0666	-1	TCGA-EF-5830
RBBP8	SAE2	NA	NA	533.367	-1.0628	-1	TCGA-A6-5666
RBBP8	SAE2	NA	NA	536.278	-1.0523	-1	TCGA-AY-5543
RBBP8	SAE2	NA	NA	538.523	-1.0441	-1	TCGA-G5-6235
RBBP8	SAE2	NA	NA	540.664	-1.0363	-1	TCGA-F4-6855
RBBP8	SAE2	NA	NA	542.415	-1.03	-1	TCGA-CK-5912
RBBP8	SAE2	NA	NA	542.809	-1.0286	-1	TCGA-DC-6683
RBBP8	SAE2	NA	NA	545.516	-1.0187	-1	TCGA-DM-A0XF
RBBP8	SAE2	NA	NA	546.98	-1.0134	-1	TCGA-G4-6297
RBBP8	SAE2	NA	NA	556.8	-0.9778	-1	TCGA-AH-6643
RBBP8	SAE2	NA	NA	558.221	-0.9726	-1	TCGA-DC-6157
RBBP8	SAE2	NA	NA	558.693	-0.9709	-1	TCGA-AF-2693
RBBP8	SAE2	NA	NA	559.145	-0.9693	-1	TCGA-D5-6539
RBBP8	SAE2	NA	NA	559.405	-0.9683	-1	TCGA-AF-3911
RBBP8	SAE2	NA	NA	566.722	-0.9418	-1	TCGA-A6-2682
RBBP8	SAE2	NA	NA	568.918	-0.9338	-1	TCGA-AH-6897
RBBP8	SAE2	NA	NA	570.16	-0.9293	-1	TCGA-CK-5915
RBBP8	SAE2	NA	NA	579.787	-0.8943	-1	TCGA-AD-6890
RBBP8	SAE2	NA	NA	587.91	-0.8649	-1	TCGA-AF-2687
RBBP8	SAE2	NA	NA	590.961	-0.8538	-1	TCGA-A6-6654
RBBP8	SAE2	NA	NA	591.837	-0.8506	-1	TCGA-AG-3732
RBBP8	SAE2	NA	NA	592.691	-0.8475	-1	TCGA-D5-6924
RBBP8	SAE2	NA	NA	593.271	-0.8454	-1	TCGA-DM-A1D0
RBBP8	SAE2	NA	NA	596.647	-0.8331	-1	TCGA-CA-5254
RBBP8	SAE2	NA	NA	596.948	-0.832	-1	TCGA-CA-5797
RBBP8	SAE2	NA	NA	600.207	-0.8202	-1	TCGA-AD-6965
RBBP8	SAE2	NA	NA	601.238	-0.8165	-1	TCGA-AA-3697
RBBP8	SAE2	NA	NA	606.211	-0.7984	-1	TCGA-DM-A1D8
RBBP8	SAE2	NA	NA	611.311	-0.7799	-1	TCGA-G4-6315
RBBP8	SAE2	NA	NA	613.851	-0.7707	-1	TCGA-AZ-4616
RBBP8	SAE2	NA	NA	619.624	-0.7497	-1	TCGA-AM-5820
RBBP8	SAE2	NA	NA	631.069	-0.7082	-1	TCGA-DM-A1D7
RBBP8	SAE2	NA	NA	637.417	-0.6852	-1	TCGA-DM-A1D9
RBBP8	SAE2	NA	NA	640.719	-0.6732	-1	TCGA-CM-6166
RBBP8	SAE2	NA	NA	644.22	-0.6605	-1	TCGA-D5-6538
RBBP8	SAE2	NA	NA	644.39	-0.6598	-1	TCGA-CK-5914
RBBP8	SAE2	NA	NA	653.186	-0.6279	-1	TCGA-AZ-4614
RBBP8	SAE2	NA	NA	655.935	-0.6179	-1	TCGA-A6-5659
RBBP8	SAE2	NA	NA	658.208	-0.6097	-1	TCGA-A6-4105
RBBP8	SAE2	NA	NA	658.954	-0.607	-1	TCGA-AZ-5403
RBBP8	SAE2	NA	NA	673.601	-0.5538	-1	TCGA-DC-6160
RBBP8	SAE2	NA	NA	680.592	-0.5284	-1	TCGA-CM-6678
RBBP8	SAE2	NA	NA	684.051	-0.5159	-1	TCGA-AG-3591
RBBP8	SAE2	NA	NA	685.286	-0.5114	-1	TCGA-CM-5864
RBBP8	SAE2	NA	NA	722.532	-0.3762	-1	TCGA-AA-3662
RBBP8	SAE2	NA	NA	765.11	-0.2217	-1	TCGA-DC-5337
RBBP8	SAE2	NA	NA	798.573	-0.1002	-1	TCGA-DC-6682
RBBP8	SAE2	NA	NA	804.744	-0.0778	-1	TCGA-DM-A1D6
RBBP8	SAE2	NA	NA	869.396	0.1569	-1	TCGA-G4-6295
RBBP8	SAE2	NA	NA	900.246	0.2688	-1	TCGA-D5-5540
RPA1	RFA1	-0.4125	1.1511	NA	NA	-1	TCGA-AA-3548
RPA1	RFA1	-0.667	0.4947	NA	NA	-1	TCGA-AA-A00Q
RPA1	RFA1	-0.68275	0.4541	NA	NA	-1	TCGA-AA-A02W
RPA1	RFA1	-0.735	0.3194	NA	NA	-1	TCGA-AG-4005
RPA1	RFA1	-0.76725	0.2362	NA	NA	-1	TCGA-AY-4070
RPA1	RFA1	-0.769	0.2317	NA	NA	-1	TCGA-AA-3532
RPA1	RFA1	-0.78275	0.1962	NA	NA	-1	TCGA-AA-A01C
RPA1	RFA1	-0.79025	0.1769	NA	NA	-1	TCGA-AA-3549
RPA1	RFA1	-0.79475	0.1653	NA	NA	-1	TCGA-AF-2692
RPA1	RFA1	-0.79525	0.164	NA	NA	-1	TCGA-AA-A02H
RPA1	RFA1	-0.7965	0.1608	NA	NA	-1	TCGA-AA-3811
RPA1	RFA1	-0.7965	0.1608	NA	NA	-1	TCGA-AA-3841
RPA1	RFA1	-0.80125	0.1485	NA	NA	-1	TCGA-AA-A01D
RPA1	RFA1	-0.8405	0.0473	NA	NA	-1	TCGA-AA-3872
RPA1	RFA1	-0.8465	0.0318	NA	NA	-1	TCGA-AF-2691
RPA1	RFA1	-0.85025	0.0221	NA	NA	-1	TCGA-AG-3587
RPA1	RFA1	-0.86375	-0.0127	NA	NA	-1	TCGA-AA-3561
RPA1	RFA1	-0.879	-0.052	NA	NA	-1	TCGA-AG-3582
RPA1	RFA1	-0.89675	-0.0978	NA	NA	-1	TCGA-AA-3560
RPA1	RFA1	-0.93025	-0.1842	NA	NA	-1	TCGA-AA-3941
RPA1	RFA1	-0.93625	-0.1996	NA	NA	-1	TCGA-AG-A008
RPA1	RFA1	-0.938	-0.2041	NA	NA	-1	TCGA-AG-A026
RPA1	RFA1	-0.96125	-0.2641	NA	NA	-1	TCGA-AA-3866
RPA1	RFA1	-1.01675	-0.4072	NA	NA	-1	TCGA-AG-3885
RPA1	RFA1	-1.03125	-0.4446	NA	NA	-1	TCGA-AA-A00W
RPA1	RFA1	-1.055	-0.5059	NA	NA	-1	TCGA-AA-3666
RPA1	RFA1	-1.0635	-0.5278	NA	NA	-1	TCGA-AG-A02X
RPA1	RFA1	-1.06775	-0.5388	NA	NA	-1	TCGA-AA-3848
RPA1	RFA1	-1.08875	-0.5929	NA	NA	-1	TCGA-AA-3837
RPA1	RFA1	-1.109	-0.6451	NA	NA	-1	TCGA-AA-3956
RPA1	RFA1	-1.11425	-0.6587	NA	NA	-1	TCGA-AG-3909
RPA1	RFA1	-1.13625	-0.7154	NA	NA	-1	TCGA-AY-4071
RPA1	RFA1	-1.1485	-0.747	NA	NA	-1	TCGA-AA-3553
RPA1	RFA1	-1.159	-0.7741	NA	NA	-1	TCGA-AA-A00U
RPA1	RFA1	-1.1605	-0.778	NA	NA	-1	TCGA-AG-A01J
RPA1	RFA1	-1.16375	-0.7863	NA	NA	-1	TCGA-AG-A014
RPA1	RFA1	-1.17175	-0.807	NA	NA	-1	TCGA-AG-3575
RPA1	RFA1	-1.18025	-0.8289	NA	NA	-1	TCGA-A6-2674
RPA1	RFA1	-1.1885	-0.8502	NA	NA	-1	TCGA-AG-3593
RPA1	RFA1	-1.192	-0.8592	NA	NA	-1	TCGA-AA-3989
RPA1	RFA1	-1.20725	-0.8985	NA	NA	-1	TCGA-AA-3542
RPA1	RFA1	-1.237	-0.9752	NA	NA	-1	TCGA-AA-3869
RPA1	RFA1	-1.2415	-0.9868	NA	NA	-1	TCGA-AG-4015
RPA1	RFA1	-1.264	-1.0449	NA	NA	-1	TCGA-AF-2689
RPA1	RFA1	-1.27825	-1.0816	NA	NA	-1	TCGA-AA-3552
RPA1	RFA1	-1.27875	-1.0829	NA	NA	-1	TCGA-AA-A00D
RPA1	RFA1	-1.27875	-1.0829	NA	NA	-1	TCGA-AG-3883
RPA1	RFA1	-1.2835	-1.0952	NA	NA	-1	TCGA-AA-3521
RPA1	RFA1	-1.287	-1.1042	NA	NA	-1	TCGA-AA-3522
RPA1	RFA1	-1.291	-1.1145	NA	NA	-1	TCGA-AG-A011
RPA1	RFA1	-1.2915	-1.1158	NA	NA	-1	TCGA-AA-3982
RPA1	RFA1	-1.29275	-1.119	NA	NA	-1	TCGA-AG-4008
RPA1	RFA1	-1.29525	-1.1255	NA	NA	-1	TCGA-AG-4001
RPA1	RFA1	-1.29925	-1.1358	NA	NA	-1	TCGA-AA-3556
RPA1	RFA1	-1.306	-1.1532	NA	NA	-1	TCGA-AA-3681
RPA1	RFA1	-1.31225	-1.1693	NA	NA	-1	TCGA-AA-3952
RPA1	RFA1	-1.313	-1.1712	NA	NA	-1	TCGA-AA-3976
RPA1	RFA1	-1.32225	-1.1951	NA	NA	-1	TCGA-AA-3979
RPA1	RFA1	-1.3285	-1.2112	NA	NA	-1	TCGA-AG-A00H
RPA1	RFA1	-1.3365	-1.2318	NA	NA	-1	TCGA-AG-A00C
RPA1	RFA1	-1.3385	-1.237	NA	NA	-1	TCGA-AA-3971
RPA1	RFA1	-1.34425	-1.2518	NA	NA	-1	TCGA-AA-3856
RPA1	RFA1	-1.35575	-1.2815	NA	NA	-1	TCGA-A6-2677
RPA1	RFA1	-1.35575	-1.2815	NA	NA	-1	TCGA-AG-3726
RPA1	RFA1	-1.368	-1.3131	NA	NA	-1	TCGA-AA-3692
RPA1	RFA1	-1.369	-1.3157	NA	NA	-1	TCGA-AA-3975
RPA1	RFA1	-1.3725	-1.3247	NA	NA	-1	TCGA-AA-3930
RPA1	RFA1	-1.37375	-1.3279	NA	NA	-1	TCGA-AA-3842
RPA1	RFA1	-1.39075	-1.3717	NA	NA	-1	TCGA-AG-3727
RPA1	RFA1	-1.4025	-1.402	NA	NA	-1	TCGA-AA-A01G
RPA1	RFA1	-1.4075	-1.4149	NA	NA	-1	TCGA-AA-3673
RPA1	RFA1	-1.41625	-1.4375	NA	NA	-1	TCGA-AG-A01L
RPA1	RFA1	-1.42	-1.4472	NA	NA	-1	TCGA-A6-2678
RPA1	RFA1	-1.4355	-1.4871	NA	NA	-1	TCGA-AA-3524
RPA1	RFA1	-1.438	-1.4936	NA	NA	-1	TCGA-AG-3881
RPA1	RFA1	-1.442	-1.5039	NA	NA	-1	TCGA-AA-3855
RPA1	RFA1	-1.44725	-1.5175	NA	NA	-1	TCGA-AG-3608
RPA1	RFA1	-1.4525	-1.531	NA	NA	-1	TCGA-AG-4007
RPA1	RFA1	-1.47575	-1.591	NA	NA	-1	TCGA-AA-3688
RPA1	RFA1	-1.4795	-1.6006	NA	NA	-1	TCGA-AG-3611
RPA1	RFA1	-1.50875	-1.6761	NA	NA	-1	TCGA-AG-3584
RPA1	RFA1	-1.54275	-1.7637	NA	NA	-1	TCGA-AA-A00F
RPA1	RFA1	-1.54375	-1.7663	NA	NA	-1	TCGA-AA-A02E
RPA1	RFA1	-1.5465	-1.7734	NA	NA	-1	TCGA-AG-3598
RPA1	RFA1	-1.557	-1.8005	NA	NA	-1	TCGA-AG-A00Y
RPA1	RFA1	-1.58275	-1.8669	NA	NA	-1	TCGA-AA-A00O
RPA1	RFA1	-1.5885	-1.8817	NA	NA	-1	TCGA-AG-A023
RPA1	RFA1	-1.599	-1.9088	NA	NA	-1	TCGA-AA-3685
RPA1	RFA1	-1.60275	-1.9185	NA	NA	-1	TCGA-AA-3875
RPA1	RFA1	-1.60675	-1.9288	NA	NA	-1	TCGA-AA-3867
RPA1	RFA1	-1.6155	-1.9514	NA	NA	-1	TCGA-AA-3678
RPA1	RFA1	-1.619	-1.9604	NA	NA	-1	TCGA-AA-3955
RPA1	RFA1	-1.624	-1.9733	NA	NA	-1	TCGA-AA-3562
RPA1	RFA1	-1.625	-1.9759	NA	NA	-1	TCGA-AG-3893
RPA1	RFA1	-1.629	-1.9862	NA	NA	-1	TCGA-AG-3605
RPA1	RFA1	-1.663	-2.0738	NA	NA	-1	TCGA-AA-3972
RPA1	RFA1	-1.667	-2.0842	NA	NA	-1	TCGA-AA-3519
RPA1	RFA1	-1.693	-2.1512	NA	NA	-1	TCGA-AG-3594
RPA1	RFA1	-1.70775	-2.1893	NA	NA	-1	TCGA-AA-3544
RPA1	RFA1	-1.71575	-2.2099	NA	NA	-1	TCGA-AA-3851
RPA1	RFA1	-1.727	-2.2389	NA	NA	-1	TCGA-AG-3902
RPA1	RFA1	-1.74425	-2.2834	NA	NA	-1	TCGA-AA-3693
RPA1	RFA1	-1.7565	-2.315	NA	NA	-1	TCGA-AF-3400
RPA1	RFA1	-1.77325	-2.3582	NA	NA	-1	TCGA-AA-A02J
RPA1	RFA1	-1.77625	-2.3659	NA	NA	-1	TCGA-AG-3581
RPA1	RFA1	-1.77725	-2.3685	NA	NA	-1	TCGA-AG-3578
RPA1	RFA1	-1.787	-2.3936	NA	NA	-1	TCGA-AA-3520
RPA1	RFA1	-1.789	-2.3988	NA	NA	-1	TCGA-AA-A00Z
RPA1	RFA1	-1.811	-2.4555	NA	NA	-1	TCGA-AA-3819
RPA1	RFA1	-1.8115	-2.4568	NA	NA	-1	TCGA-AA-A02F
RPA1	RFA1	-1.8185	-2.4749	NA	NA	-1	TCGA-AA-3858
RPA1	RFA1	-1.8365	-2.5213	NA	NA	-1	TCGA-AG-3601
RPA1	RFA1	-1.90175	-2.6896	NA	NA	-1	TCGA-AG-3898
RPA1	RFA1	-1.92025	-2.7373	NA	NA	-1	TCGA-AA-A00L
RPA1	RFA1	-1.9565	-2.8308	NA	NA	-1	TCGA-AA-3667
RPA1	RFA1	-2.02675	-3.0119	NA	NA	-1	TCGA-AA-3517
RPA1	RFA1	-2.0895	-3.1737	NA	NA	-1	TCGA-A6-2683
RPA1	RFA1	-2.093	-3.1828	NA	NA	-1	TCGA-AG-A01N
RPA1	RFA1	-2.3935	-3.9577	NA	NA	-1	TCGA-AG-3602
RPA1	RFA1	-1.37425	-1.3292	NA	NA	-2	TCGA-AG-3609
RPA1	RFA1	-2.09175	-3.1795	NA	NA	-2	TCGA-AA-3814
RPA1	RFA1	NA	NA	1007.6	-2.5172	-1	TCGA-DM-A1DB
RPA1	RFA1	NA	NA	1019.54	-2.4869	-1	TCGA-F4-6808
RPA1	RFA1	NA	NA	1032	-2.4552	-1	TCGA-G4-6311
RPA1	RFA1	NA	NA	1047.47	-2.416	-1	TCGA-CM-5344
RPA1	RFA1	NA	NA	1073.24	-2.3505	-1	TCGA-D5-5541
RPA1	RFA1	NA	NA	1087.76	-2.3137	-1	TCGA-A6-2685
RPA1	RFA1	NA	NA	1107.49	-2.2636	-1	TCGA-A6-5666
RPA1	RFA1	NA	NA	1111.33	-2.2538	-1	TCGA-AG-3742
RPA1	RFA1	NA	NA	1115.17	-2.2441	-1	TCGA-AA-3697
RPA1	RFA1	NA	NA	1117	-2.2394	-1	TCGA-DY-A1DF
RPA1	RFA1	NA	NA	1122.88	-2.2245	-1	TCGA-F4-6809
RPA1	RFA1	NA	NA	1129.81	-2.2069	-1	TCGA-AA-3495
RPA1	RFA1	NA	NA	1133.46	-2.1976	-1	TCGA-CM-4751
RPA1	RFA1	NA	NA	1136.76	-2.1892	-1	TCGA-G4-6315
RPA1	RFA1	NA	NA	1142.01	-2.1759	-1	TCGA-A6-2675
RPA1	RFA1	NA	NA	1149.28	-2.1575	-1	TCGA-AA-3660
RPA1	RFA1	NA	NA	1161.62	-2.1261	-1	TCGA-F5-6864
RPA1	RFA1	NA	NA	1163.61	-2.1211	-1	TCGA-D5-6926
RPA1	RFA1	NA	NA	1178.58	-2.0831	-1	TCGA-AA-3496
RPA1	RFA1	NA	NA	1183.17	-2.0714	-1	TCGA-AF-2693
RPA1	RFA1	NA	NA	1184.34	-2.0684	-1	TCGA-EF-5830
RPA1	RFA1	NA	NA	1185.53	-2.0654	-1	TCGA-AH-6644
RPA1	RFA1	NA	NA	1186.33	-2.0634	-1	TCGA-A6-6140
RPA1	RFA1	NA	NA	1192.83	-2.0469	-1	TCGA-AZ-4616
RPA1	RFA1	NA	NA	1197.42	-2.0352	-1	TCGA-CM-6676
RPA1	RFA1	NA	NA	1202.52	-2.0223	-1	TCGA-DC-6683
RPA1	RFA1	NA	NA	1206.67	-2.0117	-1	TCGA-D5-5538
RPA1	RFA1	NA	NA	1209.81	-2.0038	-1	TCGA-AD-6890
RPA1	RFA1	NA	NA	1219.93	-1.9781	-1	TCGA-G4-6298
RPA1	RFA1	NA	NA	1223.24	-1.9697	-1	TCGA-F5-6813
RPA1	RFA1	NA	NA	1246.6	-1.9104	-1	TCGA-CM-5868
RPA1	RFA1	NA	NA	1249.48	-1.903	-1	TCGA-F5-6702
RPA1	RFA1	NA	NA	1249.5	-1.903	-1	TCGA-CA-5256
RPA1	RFA1	NA	NA	1264.55	-1.8648	-1	TCGA-A6-6782
RPA1	RFA1	NA	NA	1268.12	-1.8557	-1	TCGA-CK-5914
RPA1	RFA1	NA	NA	1282.1	-1.8202	-1	TCGA-CA-5797
RPA1	RFA1	NA	NA	1285.66	-1.8112	-1	TCGA-EI-6883
RPA1	RFA1	NA	NA	1289.07	-1.8025	-1	TCGA-DM-A1D8
RPA1	RFA1	NA	NA	1296.7	-1.7831	-1	TCGA-CA-6716
RPA1	RFA1	NA	NA	1300.86	-1.7726	-1	TCGA-DC-6160
RPA1	RFA1	NA	NA	1320.81	-1.7219	-1	TCGA-D5-5540
RPA1	RFA1	NA	NA	1321.85	-1.7193	-1	TCGA-AZ-6605
RPA1	RFA1	NA	NA	1324.68	-1.7121	-1	TCGA-CM-4747
RPA1	RFA1	NA	NA	1324.99	-1.7113	-1	TCGA-AA-3655
RPA1	RFA1	NA	NA	1331.76	-1.6941	-1	TCGA-G4-6314
RPA1	RFA1	NA	NA	1331.79	-1.694	-1	TCGA-DM-A1D9
RPA1	RFA1	NA	NA	1332.02	-1.6934	-1	TCGA-F4-6805
RPA1	RFA1	NA	NA	1333.84	-1.6888	-1	TCGA-AA-3489
RPA1	RFA1	NA	NA	1339.11	-1.6755	-1	TCGA-DM-A1D0
RPA1	RFA1	NA	NA	1339.82	-1.6736	-1	TCGA-AF-6136
RPA1	RFA1	NA	NA	1344.32	-1.6622	-1	TCGA-AZ-6607
RPA1	RFA1	NA	NA	1345.2	-1.66	-1	TCGA-A6-5667
RPA1	RFA1	NA	NA	1345.71	-1.6587	-1	TCGA-AZ-6608
RPA1	RFA1	NA	NA	1345.74	-1.6586	-1	TCGA-AY-6196
RPA1	RFA1	NA	NA	1352.12	-1.6424	-1	TCGA-F4-6807
RPA1	RFA1	NA	NA	1362.16	-1.6169	-1	TCGA-CM-6170
RPA1	RFA1	NA	NA	1372.14	-1.5916	-1	TCGA-CA-6715
RPA1	RFA1	NA	NA	1380.15	-1.5712	-1	TCGA-G4-6295
RPA1	RFA1	NA	NA	1381.08	-1.5689	-1	TCGA-A6-6650
RPA1	RFA1	NA	NA	1384.46	-1.5603	-1	TCGA-AY-5543
RPA1	RFA1	NA	NA	1385.82	-1.5569	-1	TCGA-AD-6888
RPA1	RFA1	NA	NA	1405.92	-1.5058	-1	TCGA-D5-6535
RPA1	RFA1	NA	NA	1406.05	-1.5055	-1	TCGA-DY-A1DE
RPA1	RFA1	NA	NA	1409.27	-1.4973	-1	TCGA-AZ-6603
RPA1	RFA1	NA	NA	1424.72	-1.4581	-1	TCGA-D5-5537
RPA1	RFA1	NA	NA	1427.54	-1.4509	-1	TCGA-D5-6534
RPA1	RFA1	NA	NA	1431.65	-1.4405	-1	TCGA-AA-3511
RPA1	RFA1	NA	NA	1432.37	-1.4387	-1	TCGA-A6-2684
RPA1	RFA1	NA	NA	1432.41	-1.4386	-1	TCGA-AA-3662
RPA1	RFA1	NA	NA	1434.09	-1.4343	-1	TCGA-EI-7002
RPA1	RFA1	NA	NA	1438.16	-1.4239	-1	TCGA-D5-6531
RPA1	RFA1	NA	NA	1440.75	-1.4174	-1	TCGA-AH-6897
RPA1	RFA1	NA	NA	1444.61	-1.4076	-1	TCGA-F5-6863
RPA1	RFA1	NA	NA	1456.69	-1.3769	-1	TCGA-A6-5659
RPA1	RFA1	NA	NA	1457.27	-1.3754	-1	TCGA-EI-6884
RPA1	RFA1	NA	NA	1460.01	-1.3685	-1	TCGA-D5-5539
RPA1	RFA1	NA	NA	1489.02	-1.2948	-1	TCGA-AF-4110
RPA1	RFA1	NA	NA	1489.51	-1.2936	-1	TCGA-D5-6929
RPA1	RFA1	NA	NA	1491.81	-1.2877	-1	TCGA-D5-6538
RPA1	RFA1	NA	NA	1494.78	-1.2802	-1	TCGA-AG-3732
RPA1	RFA1	NA	NA	1500.15	-1.2665	-1	TCGA-F5-6571
RPA1	RFA1	NA	NA	1522.33	-1.2102	-1	TCGA-DM-A0XF
RPA1	RFA1	NA	NA	1531.58	-1.1867	-1	TCGA-G4-6626
RPA1	RFA1	NA	NA	1547.06	-1.1474	-1	TCGA-CA-6719
RPA1	RFA1	NA	NA	1552.38	-1.1339	-1	TCGA-G4-6625
RPA1	RFA1	NA	NA	1566.67	-1.0976	-1	TCGA-EI-7004
RPA1	RFA1	NA	NA	1570.01	-1.0892	-1	TCGA-AH-6643
RPA1	RFA1	NA	NA	1576.54	-1.0726	-1	TCGA-A6-6138
RPA1	RFA1	NA	NA	1597.53	-1.0193	-1	TCGA-AZ-4684
RPA1	RFA1	NA	NA	1615.49	-0.9737	-1	TCGA-AG-3591
RPA1	RFA1	NA	NA	1619.98	-0.9623	-1	TCGA-D5-6924
RPA1	RFA1	NA	NA	1626.55	-0.9456	-1	TCGA-A6-4105
RPA1	RFA1	NA	NA	1628.62	-0.9403	-1	TCGA-AD-6965
RPA1	RFA1	NA	NA	1632.94	-0.9294	-1	TCGA-A6-6654
RPA1	RFA1	NA	NA	1662.09	-0.8554	-1	TCGA-F5-6810
RPA1	RFA1	NA	NA	1693.39	-0.7759	-1	TCGA-AF-2690
RPA1	RFA1	NA	NA	1702.33	-0.7532	-1	TCGA-CM-5863
RPA1	RFA1	NA	NA	1711.08	-0.731	-1	TCGA-CK-5912
RPA1	RFA1	NA	NA	1714.15	-0.7231	-1	TCGA-CM-6172
RPA1	RFA1	NA	NA	1743.14	-0.6495	-1	TCGA-DC-6682
RPA1	RFA1	NA	NA	1745.09	-0.6446	-1	TCGA-DC-6158
RPA1	RFA1	NA	NA	1749.3	-0.6339	-1	TCGA-F4-6461
RPA1	RFA1	NA	NA	1773.63	-0.5721	-1	TCGA-A6-5660
RPA1	RFA1	NA	NA	1779.29	-0.5577	-1	TCGA-AF-3911
RPA1	RFA1	NA	NA	1785.42	-0.5422	-1	TCGA-CM-5864
RPA1	RFA1	NA	NA	1789.82	-0.531	-1	TCGA-G4-6320
RPA1	RFA1	NA	NA	1813.35	-0.4713	-1	TCGA-F4-6460
RPA1	RFA1	NA	NA	1836.16	-0.4134	-1	TCGA-AZ-4323
RPA1	RFA1	NA	NA	1865	-0.3401	-1	TCGA-AU-3779
RPA1	RFA1	NA	NA	1867.61	-0.3335	-1	TCGA-CM-6675
RPA1	RFA1	NA	NA	1881.88	-0.2973	-1	TCGA-CK-5915
RPA1	RFA1	NA	NA	1915.69	-0.2114	-1	TCGA-AD-6899
RPA1	RFA1	NA	NA	1923.05	-0.1927	-1	TCGA-D5-6539
RPA1	RFA1	NA	NA	2120.38	0.3083	-1	TCGA-F5-6812
RPA1	RFA1	NA	NA	2349.08	0.889	-1	TCGA-F5-6814
RPA1	RFA1	NA	NA	683.245	-3.3408	-1	TCGA-DM-A1D4
RPA1	RFA1	NA	NA	759.577	-3.147	-1	TCGA-DT-5265
RPA1	RFA1	NA	NA	786.826	-3.0778	-1	TCGA-CM-6166
RPA1	RFA1	NA	NA	861.445	-2.8883	-1	TCGA-DM-A0XD
RPA1	RFA1	NA	NA	870.816	-2.8645	-1	TCGA-AA-A01Z
RPA1	RFA1	NA	NA	884.956	-2.8286	-1	TCGA-A6-5656
RPA1	RFA1	NA	NA	897.255	-2.7974	-1	TCGA-G4-6306
RPA1	RFA1	NA	NA	918.601	-2.7432	-1	TCGA-DY-A0XA
RPA1	RFA1	NA	NA	935.28	-2.7008	-1	TCGA-CM-6679
RPA1	RFA1	NA	NA	939.207	-2.6909	-1	TCGA-CL-5918
RPA1	RFA1	NA	NA	968.267	-2.6171	-1	TCGA-AM-5820
RPA1	RFA1	NA	NA	971.89	-2.6079	-1	TCGA-G5-6235
RPA1	RFA1	NA	NA	985.395	-2.5736	-1	TCGA-AD-6548
RPA1	RFA1	NA	NA	990.169	-2.5615	-1	TCGA-G4-6317
RPA1	RFA1	NA	NA	992.139	-2.5565	-1	TCGA-CA-5254
RPA1	RFA1	NA	NA	992.478	-2.5556	-1	TCGA-DM-A1D7
RPA1	RFA1	NA	NA	1429.25	-1.4466	-2	TCGA-CM-6167
RPA1	RFA1	NA	NA	1596.02	-1.0231	-2	TCGA-AZ-5407
RPA2	RFA2	-0.01875	1.6025	NA	NA	-1	TCGA-AA-3673
RPA2	RFA2	-0.169	1.1562	NA	NA	-1	TCGA-AG-3728
RPA2	RFA2	0.18025	2.1936	NA	NA	-1	TCGA-AG-3587
RPA2	RFA2	0.2125	2.2894	NA	NA	-1	TCGA-AG-3578
RPA2	RFA2	-0.24225	0.9386	NA	NA	-1	TCGA-AA-3562
RPA2	RFA2	-0.2715	0.8517	NA	NA	-1	TCGA-AA-3856
RPA2	RFA2	-0.3065	0.7477	NA	NA	-1	TCGA-AA-3966
RPA2	RFA2	-0.4095	0.4418	NA	NA	-1	TCGA-AG-3582
RPA2	RFA2	-0.4295	0.3823	NA	NA	-1	TCGA-A6-2683
RPA2	RFA2	-0.435	0.366	NA	NA	-1	TCGA-AA-3544
RPA2	RFA2	-0.454	0.3096	NA	NA	-1	TCGA-AA-3526
RPA2	RFA2	-0.455	0.3066	NA	NA	-1	TCGA-AA-3858
RPA2	RFA2	-0.491	0.1997	NA	NA	-1	TCGA-AA-3811
RPA2	RFA2	-0.55325	0.0147	NA	NA	-1	TCGA-AG-3881
RPA2	RFA2	-0.55825	-0.0001	NA	NA	-1	TCGA-AG-3898
RPA2	RFA2	-0.56425	-0.0179	NA	NA	-1	TCGA-AG-3909
RPA2	RFA2	-0.568	-0.0291	NA	NA	-1	TCGA-AF-2691
RPA2	RFA2	-0.57425	-0.0476	NA	NA	-1	TCGA-AG-3901
RPA2	RFA2	-0.59875	-0.1204	NA	NA	-1	TCGA-AG-3593
RPA2	RFA2	-0.60925	-0.1516	NA	NA	-1	TCGA-AG-A00H
RPA2	RFA2	-0.622	-0.1895	NA	NA	-1	TCGA-AA-3968
RPA2	RFA2	-0.62825	-0.208	NA	NA	-1	TCGA-AA-3842
RPA2	RFA2	-0.644	-0.2548	NA	NA	-1	TCGA-AA-3552
RPA2	RFA2	-0.665	-0.3172	NA	NA	-1	TCGA-AA-3851
RPA2	RFA2	-0.66625	-0.3209	NA	NA	-1	TCGA-AF-2692
RPA2	RFA2	-0.673	-0.341	NA	NA	-1	TCGA-AA-3866
RPA2	RFA2	-0.6755	-0.3484	NA	NA	-1	TCGA-AA-3952
RPA2	RFA2	-0.6785	-0.3573	NA	NA	-1	TCGA-AA-3841
RPA2	RFA2	-0.708	-0.4449	NA	NA	-1	TCGA-AG-3999
RPA2	RFA2	-0.70975	-0.4501	NA	NA	-1	TCGA-AA-3519
RPA2	RFA2	-0.7245	-0.494	NA	NA	-1	TCGA-AG-4015
RPA2	RFA2	-0.7475	-0.5623	NA	NA	-1	TCGA-AA-3860
RPA2	RFA2	-0.7725	-0.6365	NA	NA	-1	TCGA-AA-3685
RPA2	RFA2	-0.78875	-0.6848	NA	NA	-1	TCGA-AA-3872
RPA2	RFA2	-0.7905	-0.69	NA	NA	-1	TCGA-AA-3848
RPA2	RFA2	-0.80375	-0.7294	NA	NA	-1	TCGA-AA-3819
RPA2	RFA2	-0.81875	-0.7739	NA	NA	-1	TCGA-AG-3883
RPA2	RFA2	-0.82975	-0.8066	NA	NA	-1	TCGA-AG-3600
RPA2	RFA2	-0.83075	-0.8096	NA	NA	-1	TCGA-AA-3930
RPA2	RFA2	-0.862	-0.9024	NA	NA	-1	TCGA-AA-3522
RPA2	RFA2	-0.8675	-0.9187	NA	NA	-1	TCGA-A6-3810
RPA2	RFA2	-0.87875	-0.9521	NA	NA	-1	TCGA-AA-3939
RPA2	RFA2	-0.88125	-0.9596	NA	NA	-1	TCGA-AA-3837
RPA2	RFA2	-0.88175	-0.9611	NA	NA	-1	TCGA-AG-3601
RPA2	RFA2	-0.92025	-1.0754	NA	NA	-1	TCGA-AG-4001
RPA2	RFA2	-0.922	-1.0806	NA	NA	-1	TCGA-AY-4070
RPA2	RFA2	-0.93725	-1.1259	NA	NA	-1	TCGA-AG-3882
RPA2	RFA2	-0.96575	-1.2106	NA	NA	-1	TCGA-AA-3855
RPA2	RFA2	-0.9735	-1.2336	NA	NA	-1	TCGA-AA-3972
RPA2	RFA2	-0.97825	-1.2477	NA	NA	-1	TCGA-AG-3584
RPA2	RFA2	-0.98075	-1.2551	NA	NA	-1	TCGA-AA-A02W
RPA2	RFA2	-0.98625	-1.2715	NA	NA	-1	TCGA-AA-A01C
RPA2	RFA2	-1.00475	-1.3264	NA	NA	-1	TCGA-AA-A02E
RPA2	RFA2	-1.028	-1.3955	NA	NA	-1	TCGA-AG-3609
RPA2	RFA2	-1.03675	-1.4215	NA	NA	-1	TCGA-AA-3692
RPA2	RFA2	-1.039	-1.4282	NA	NA	-1	TCGA-AA-3553
RPA2	RFA2	-1.049	-1.4579	NA	NA	-1	TCGA-AA-3688
RPA2	RFA2	-1.06925	-1.518	NA	NA	-1	TCGA-AA-3976
RPA2	RFA2	-1.10275	-1.6175	NA	NA	-1	TCGA-AA-A00F
RPA2	RFA2	-1.1305	-1.7	NA	NA	-1	TCGA-A6-2674
RPA2	RFA2	-1.131	-1.7015	NA	NA	-1	TCGA-AG-3890
RPA2	RFA2	-1.1315	-1.7029	NA	NA	-1	TCGA-AA-3973
RPA2	RFA2	-1.1425	-1.7356	NA	NA	-1	TCGA-AG-A032
RPA2	RFA2	-1.14875	-1.7542	NA	NA	-1	TCGA-AG-3887
RPA2	RFA2	-1.15825	-1.7824	NA	NA	-1	TCGA-AA-3678
RPA2	RFA2	-1.15825	-1.7824	NA	NA	-1	TCGA-AA-A02F
RPA2	RFA2	-1.1595	-1.7861	NA	NA	-1	TCGA-AG-A026
RPA2	RFA2	-1.18975	-1.876	NA	NA	-1	TCGA-AA-3870
RPA2	RFA2	-1.203	-1.9153	NA	NA	-1	TCGA-AA-3989
RPA2	RFA2	-1.21775	-1.9591	NA	NA	-1	TCGA-A6-2677
RPA2	RFA2	-1.2495	-2.0535	NA	NA	-1	TCGA-AA-A00Q
RPA2	RFA2	-1.28225	-2.1507	NA	NA	-1	TCGA-AG-A02G
RPA2	RFA2	-1.314	-2.2451	NA	NA	-1	TCGA-AG-3583
RPA2	RFA2	-1.325	-2.2777	NA	NA	-1	TCGA-AA-3531
RPA2	RFA2	-1.34275	-2.3305	NA	NA	-1	TCGA-AA-A01K
RPA2	RFA2	-1.3985	-2.4961	NA	NA	-1	TCGA-AG-A00Y
RPA2	RFA2	-1.3995	-2.499	NA	NA	-1	TCGA-AA-3530
RPA2	RFA2	-1.425	-2.5748	NA	NA	-1	TCGA-AA-A02H
RPA2	RFA2	-1.4415	-2.6238	NA	NA	-1	TCGA-AG-A01L
RPA2	RFA2	-1.462	-2.6847	NA	NA	-1	TCGA-AA-A01F
RPA2	RFA2	-1.508	-2.8213	NA	NA	-1	TCGA-AA-3517
RPA2	RFA2	-1.52375	-2.8681	NA	NA	-1	TCGA-AA-3667
RPA2	RFA2	-1.542	-2.9223	NA	NA	-1	TCGA-AG-3727
RPA2	RFA2	-1.62	-3.154	NA	NA	-1	TCGA-AA-A02J
RPA2	RFA2	-1.6245	-3.1674	NA	NA	-1	TCGA-AA-3521
[truncated: 1,628 more rows]

## Sheet: 2
Human Gene	Yeast Homolog	expr_array	zscore_array	expr_rnaseq	zscore_rnaseq	GISTIC Score	Sample Number
CCNB1	CLB5	-1.8765	-2.033	NA	NA	-1	TCGA-AG-A02G
CCNB1	CLB5	-1.91025	-2.0981	NA	NA	-1	TCGA-AG-3882
CCNB1	CLB5	-1.9215	-2.1197	NA	NA	-1	TCGA-AG-3890
CCNB1	CLB5	-1.9595	-2.193	NA	NA	-1	TCGA-AA-A02W
CCNB1	CLB5	-1.981	-2.2345	NA	NA	-1	TCGA-AA-3552
CCNB1	CLB5	-2.0135	-2.2971	NA	NA	-1	TCGA-AA-3867
CCNB1	CLB5	-2.02325	-2.3159	NA	NA	-1	TCGA-AF-2691
CCNB1	CLB5	-2.11125	-2.4855	NA	NA	-1	TCGA-AG-A026
CCNB1	CLB5	-2.241	-2.7357	NA	NA	-1	TCGA-AA-A02H
CCNB1	CLB5	-3.35325	-4.8799	NA	NA	-1	TCGA-AA-A00O
DNAJA4	YDJ1	0.099125	-3.343	NA	NA	-1	TCGA-AA-3549
DNAJA4	YDJ1	0.2005	-3.1173	NA	NA	-1	TCGA-AA-3966
DNAJA4	YDJ1	0.210625	-3.0948	NA	NA	-1	TCGA-AA-3542
DNAJA4	YDJ1	-0.23525	-4.0873	NA	NA	-1	TCGA-AA-3519
DNAJA4	YDJ1	0.503625	-2.4426	NA	NA	-1	TCGA-AY-4070
DNAJA4	YDJ1	0.57625	-2.2809	NA	NA	-1	TCGA-AA-3973
DNAJA4	YDJ1	0.5835	-2.2648	NA	NA	-1	TCGA-AG-4008
DNAJA4	YDJ1	0.597125	-2.2344	NA	NA	-1	TCGA-AA-3685
DNAJA4	YDJ1	0.621125	-2.181	NA	NA	-1	TCGA-AA-3975
DNAJA4	YDJ1	0.65425	-2.1073	NA	NA	-1	TCGA-AG-3578
DNAJA4	YDJ1	0.659375	-2.0959	NA	NA	-1	TCGA-AA-A017
DNAJA4	YDJ1	0.671625	-2.0686	NA	NA	-1	TCGA-AG-4005
DNAJA4	YDJ1	0.688875	-2.0302	NA	NA	-1	TCGA-AA-3666
DNAJA4	YDJ1	0.695	-2.0166	NA	NA	-1	TCGA-AG-3901
DNAJA4	YDJ1	0.695875	-2.0146	NA	NA	-1	TCGA-AG-3612
DNAJA4	YDJ1	0.6965	-2.0132	NA	NA	-1	TCGA-AG-3882
DNAJA4	YDJ1	0.70175	-2.0016	NA	NA	-1	TCGA-AG-3593
DNAJA4	YDJ1	NA	NA	30.9013	-3.7919	-1	TCGA-AA-A01Z
DNAJA4	YDJ1	NA	NA	319.129	-2.8077	-1	TCGA-A6-6651
DNAJA4	YDJ1	NA	NA	452.436	-2.3525	-1	TCGA-G4-6295
DNAJA4	YDJ1	NA	NA	477.778	-2.2659	-1	TCGA-EF-5830
DNAJA4	YDJ1	NA	NA	496.206	-2.203	-1	TCGA-AA-3489
DNAJA4	YDJ1	NA	NA	513.657	-2.1434	-1	TCGA-DM-A1D4
DNAJA4	YDJ1	NA	NA	552.471	-2.0109	-1	TCGA-CM-6677
DNAJA4	YDJ1	NA	NA	553.672	-2.0068	-1	TCGA-CI-6623
FANCM	MPH1	-1.56033	-2.0015	NA	NA	-1	TCGA-AA-3976
FANCM	MPH1	-1.58492	-2.0674	NA	NA	-1	TCGA-AA-A00W
FANCM	MPH1	-1.60225	-2.1139	NA	NA	-1	TCGA-AA-3975
FANCM	MPH1	-1.61908	-2.159	NA	NA	-1	TCGA-AG-3602
FANCM	MPH1	-1.63042	-2.1893	NA	NA	-1	TCGA-AA-3678
FANCM	MPH1	-1.67517	-2.3092	NA	NA	-1	TCGA-AA-3867
FANCM	MPH1	-1.69492	-2.3622	NA	NA	-1	TCGA-AA-A00Q
FANCM	MPH1	-1.727	-2.4481	NA	NA	-1	TCGA-AA-3667
FANCM	MPH1	-1.77817	-2.5852	NA	NA	-1	TCGA-AA-A00O
FANCM	MPH1	-1.83258	-2.731	NA	NA	-1	TCGA-AA-A02H
FANCM	MPH1	-1.84208	-2.7565	NA	NA	-1	TCGA-AA-3971
FANCM	MPH1	-1.87292	-2.8391	NA	NA	-1	TCGA-AG-A00H
FANCM	MPH1	-1.95375	-3.0557	NA	NA	-1	TCGA-A6-2678
FANCM	MPH1	-2.0705	-3.3685	NA	NA	-1	TCGA-AG-3581
FANCM	MPH1	-2.09208	-3.4264	NA	NA	-1	TCGA-A6-3810
FANCM	MPH1	-2.13408	-3.5389	NA	NA	-1	TCGA-AG-A026
FANCM	MPH1	-2.48092	-4.4683	NA	NA	-1	TCGA-AA-3693
FANCM	MPH1	-2.52358	-4.5826	NA	NA	-1	TCGA-AA-A017
FANCM	MPH1	-2.93733	-5.6913	NA	NA	-2	TCGA-AA-3521
FANCM	MPH1	NA	NA	26.7661	-2.4825	-1	TCGA-A6-6652
FANCM	MPH1	NA	NA	34.292	-2.2743	-1	TCGA-A6-5656
FANCM	MPH1	NA	NA	34.9231	-2.2568	-1	TCGA-AU-3779
FANCM	MPH1	NA	NA	35.594	-2.2382	-1	TCGA-CM-4747
FANCM	MPH1	NA	NA	35.636	-2.2371	-1	TCGA-A6-6142
FANCM	MPH1	NA	NA	37.2294	-2.193	-1	TCGA-A6-5662
FANCM	MPH1	NA	NA	38.9901	-2.1443	-1	TCGA-AD-6901
FANCM	MPH1	NA	NA	27.2302	-2.4697	-2	TCGA-CK-6748
HDAC1	HOS2	-0.0935	-2.0258	NA	NA	-1	TCGA-AG-3898
HDAC1	HOS2	-0.105333	-2.0672	NA	NA	-1	TCGA-AA-3553
HDAC1	HOS2	-0.135167	-2.1717	NA	NA	-1	TCGA-AG-3728
HDAC1	HOS2	-0.139833	-2.188	NA	NA	-1	TCGA-AG-3584
HDAC1	HOS2	-0.152333	-2.2318	NA	NA	-1	TCGA-AA-3860
HDAC1	HOS2	-0.156833	-2.2475	NA	NA	-1	TCGA-AG-3883
HDAC1	HOS2	-0.1935	-2.3759	NA	NA	-1	TCGA-AG-3999
HDAC1	HOS2	-0.204333	-2.4138	NA	NA	-1	TCGA-A6-2674
HDAC1	HOS2	-0.2115	-2.4389	NA	NA	-1	TCGA-AG-A00Y
HDAC1	HOS2	-0.228333	-2.4978	NA	NA	-1	TCGA-AA-3517
HDAC1	HOS2	-0.285167	-2.6967	NA	NA	-1	TCGA-AG-A023
HDAC1	HOS2	-0.332667	-2.863	NA	NA	-1	TCGA-AA-3685
HDAC1	HOS2	-0.411333	-3.1384	NA	NA	-1	TCGA-AA-3692
HDAC1	HOS2	-0.419	-3.1652	NA	NA	-1	TCGA-AG-3901
HDAC1	HOS2	-0.451	-3.2772	NA	NA	-1	TCGA-AA-3870
HDAC1	HOS2	-0.469	-3.3402	NA	NA	-1	TCGA-AA-3973
HDAC1	HOS2	-0.545167	-3.6068	NA	NA	-1	TCGA-A6-2677
HDAC1	HOS2	-0.575667	-3.7136	NA	NA	-1	TCGA-AF-3913
HDAC1	HOS2	NA	NA	2019.18	-2.7736	-1	TCGA-D5-6536
HDAC1	HOS2	NA	NA	2317.12	-2.5475	-1	TCGA-AZ-6607
HDAC1	HOS2	NA	NA	2342.43	-2.5283	-1	TCGA-G4-6298
HDAC1	HOS2	NA	NA	2374.4	-2.504	-1	TCGA-F5-6813
HDAC1	HOS2	NA	NA	2499.57	-2.4091	-1	TCGA-A6-5662
HDAC1	HOS2	NA	NA	2558.87	-2.3641	-1	TCGA-DC-6156
HDAC1	HOS2	NA	NA	2828.16	-2.1598	-1	TCGA-F5-6864
HDAC1	HOS2	NA	NA	2851.35	-2.1422	-1	TCGA-DY-A0XA
HDAC1	HOS2	NA	NA	2859.66	-2.1359	-1	TCGA-AF-2690
HDAC1	HOS2	NA	NA	2901.22	-2.1043	-1	TCGA-DM-A1DB
HDAC1	HOS2	NA	NA	2924.68	-2.0865	-1	TCGA-A6-6140
HDAC1	HOS2	NA	NA	2999.89	-2.0295	-1	TCGA-G4-6314
HDAC1	HOS2	NA	NA	3035.84	-2.0022	-1	TCGA-F4-6855
MLH1	MLH1	-3.10233	-2.6589	NA	NA	-1	TCGA-AA-3811
MMS19	MET18	-1.30212	-2.2168	NA	NA	-1	TCGA-AA-3952
MMS19	MET18	-1.30313	-2.2202	NA	NA	-1	TCGA-AG-3887
MMS19	MET18	-1.30325	-2.2206	NA	NA	-1	TCGA-AG-3881
MMS19	MET18	-1.32638	-2.2988	NA	NA	-1	TCGA-AG-3901
MMS19	MET18	-1.33213	-2.3182	NA	NA	-1	TCGA-AA-3860
MMS19	MET18	-1.40562	-2.5667	NA	NA	-1	TCGA-AA-3556
MMS19	MET18	-1.408	-2.5747	NA	NA	-1	TCGA-AA-A02F
MMS19	MET18	-1.41562	-2.6005	NA	NA	-1	TCGA-AA-3841
MMS19	MET18	-1.44762	-2.7087	NA	NA	-1	TCGA-A6-2678
MMS19	MET18	-1.48687	-2.8414	NA	NA	-1	TCGA-AG-3578
MMS19	MET18	-1.49937	-2.8837	NA	NA	-1	TCGA-AA-3692
MMS19	MET18	-1.55337	-3.0662	NA	NA	-1	TCGA-AA-3519
MMS19	MET18	-1.37563	-2.4653	NA	NA	-2	TCGA-AA-3696
MMS19	MET18	NA	NA	561.864	-2.8634	-1	TCGA-DC-6683
MMS19	MET18	NA	NA	578.047	-2.7938	-1	TCGA-A6-2682
MMS19	MET18	NA	NA	624.907	-2.5924	-1	TCGA-A6-5667
MMS19	MET18	NA	NA	632.314	-2.5605	-1	TCGA-A6-6650
MMS19	MET18	NA	NA	632.609	-2.5592	-1	TCGA-CM-6675
MMS19	MET18	NA	NA	641.936	-2.5191	-1	TCGA-CI-6624
MMS19	MET18	NA	NA	646.677	-2.4988	-1	TCGA-DC-6157
MMS19	MET18	NA	NA	667.259	-2.4103	-1	TCGA-F4-6808
MMS19	MET18	NA	NA	695.033	-2.2909	-1	TCGA-DM-A1D9
MMS19	MET18	NA	NA	746.465	-2.0698	-1	TCGA-EF-5830
MMS19	MET18	NA	NA	752.185	-2.0452	-1	TCGA-G4-6315
MMS19	MET18	NA	NA	759.371	-2.0143	-1	TCGA-AZ-5403
POLI	RAD30	-1.55825	-2.0069	NA	NA	-1	TCGA-AG-3575
POLI	RAD30	-1.567	-2.0237	NA	NA	-1	TCGA-AA-A00Z
POLI	RAD30	-1.56975	-2.029	NA	NA	-1	TCGA-AG-A01J
POLI	RAD30	-1.582	-2.0526	NA	NA	-1	TCGA-AG-3896
POLI	RAD30	-1.58425	-2.0569	NA	NA	-1	TCGA-AA-3519
POLI	RAD30	-1.58575	-2.0598	NA	NA	-1	TCGA-AA-3842
POLI	RAD30	-1.5925	-2.0728	NA	NA	-1	TCGA-AA-3972
POLI	RAD30	-1.60125	-2.0896	NA	NA	-1	TCGA-AG-3587
POLI	RAD30	-1.60475	-2.0964	NA	NA	-1	TCGA-AA-A00W
POLI	RAD30	-1.62275	-2.131	NA	NA	-1	TCGA-AG-A008
POLI	RAD30	-1.63325	-2.1512	NA	NA	-1	TCGA-AA-3560
POLI	RAD30	-1.685	-2.2508	NA	NA	-1	TCGA-AA-3975
POLI	RAD30	-1.7205	-2.3192	NA	NA	-1	TCGA-AG-A023
POLI	RAD30	-1.76275	-2.4005	NA	NA	-1	TCGA-AG-3909
POLI	RAD30	-1.78375	-2.4409	NA	NA	-1	TCGA-AA-3521
POLI	RAD30	-1.79625	-2.465	NA	NA	-1	TCGA-AA-3666
POLI	RAD30	-1.848	-2.5646	NA	NA	-1	TCGA-AG-A00Y
POLI	RAD30	-1.8615	-2.5906	NA	NA	-1	TCGA-AG-3594
POLI	RAD30	-1.8685	-2.6041	NA	NA	-1	TCGA-AG-3600
POLI	RAD30	-1.878	-2.6224	NA	NA	-1	TCGA-AG-3999
POLI	RAD30	-1.92275	-2.7085	NA	NA	-1	TCGA-AG-4005
POLI	RAD30	-1.9755	-2.81	NA	NA	-1	TCGA-AA-3989
POLI	RAD30	-2.1105	-3.0699	NA	NA	-1	TCGA-AA-3681
POLI	RAD30	-2.26975	-3.3764	NA	NA	-1	TCGA-AG-A01L
POLI	RAD30	-1.757	-2.3894	NA	NA	-2	TCGA-AG-A032
POLI	RAD30	-1.80925	-2.49	NA	NA	-2	TCGA-AA-A00K
POLI	RAD30	-1.99325	-2.8442	NA	NA	-2	TCGA-AG-3885
POLI	RAD30	-2.581	-3.9756	NA	NA	-2	TCGA-AA-3549
POLI	RAD30	-2.9925	-4.7677	NA	NA	-2	TCGA-AG-3586
PPP2R5E	RTS1	-0.91975	-2.006	NA	NA	-1	TCGA-AA-3971
PPP2R5E	RTS1	-0.9295	-2.0384	NA	NA	-1	TCGA-AA-3666
PPP2R5E	RTS1	-0.93325	-2.0509	NA	NA	-1	TCGA-AA-3531
PPP2R5E	RTS1	-0.93625	-2.0609	NA	NA	-1	TCGA-AA-3939
PPP2R5E	RTS1	-0.9445	-2.0884	NA	NA	-1	TCGA-AA-3860
PPP2R5E	RTS1	-0.954	-2.1201	NA	NA	-1	TCGA-AA-3819
PPP2R5E	RTS1	-0.96325	-2.1509	NA	NA	-1	TCGA-AG-3598
PPP2R5E	RTS1	-0.98025	-2.2076	NA	NA	-1	TCGA-AA-A00W
PPP2R5E	RTS1	-0.99425	-2.2543	NA	NA	-1	TCGA-AG-3601
PPP2R5E	RTS1	-1.011	-2.3101	NA	NA	-1	TCGA-AA-3693
PPP2R5E	RTS1	-1.01525	-2.3243	NA	NA	-1	TCGA-AA-3530
PPP2R5E	RTS1	-1.0455	-2.4251	NA	NA	-1	TCGA-AA-3667
PPP2R5E	RTS1	-1.0615	-2.4784	NA	NA	-1	TCGA-AA-3976
PPP2R5E	RTS1	-1.0935	-2.5851	NA	NA	-1	TCGA-A6-2678
PPP2R5E	RTS1	-1.1905	-2.9084	NA	NA	-1	TCGA-AG-3727
PPP2R5E	RTS1	-1.292	-3.2467	NA	NA	-1	TCGA-AA-3972
PPP2R5E	RTS1	-1.298	-3.2667	NA	NA	-1	TCGA-A6-2683
PPP2R5E	RTS1	-1.30425	-3.2875	NA	NA	-1	TCGA-AA-A00L
PPP2R5E	RTS1	-1.36375	-3.4858	NA	NA	-1	TCGA-AA-3979
PPP2R5E	RTS1	-1.3815	-3.545	NA	NA	-1	TCGA-AA-A017
PPP2R5E	RTS1	-1.45425	-3.7875	NA	NA	-1	TCGA-AG-3582
PPP2R5E	RTS1	-1.508	-3.9666	NA	NA	-1	TCGA-AA-3521
PPP2R5E	RTS1	-1.5675	-4.165	NA	NA	-1	TCGA-AG-3602
PPP2R5E	RTS1	-1.59075	-4.2425	NA	NA	-1	TCGA-AA-3519
PPP2R5E	RTS1	NA	NA	237.832	-2.7663	-1	TCGA-A6-5656
PPP2R5E	RTS1	NA	NA	238.262	-2.7635	-1	TCGA-A6-6652
PPP2R5E	RTS1	NA	NA	279.876	-2.4924	-1	TCGA-DM-A0XF
PPP2R5E	RTS1	NA	NA	295.639	-2.3897	-1	TCGA-CA-6715
PPP2R5E	RTS1	NA	NA	310.69	-2.2917	-1	TCGA-CL-5918
PPP2R5E	RTS1	NA	NA	325	-2.1985	-1	TCGA-F4-6809
PPP2R5E	RTS1	NA	NA	333.081	-2.1458	-1	TCGA-F5-6864
PPP2R5E	RTS1	NA	NA	333.594	-2.1425	-1	TCGA-AU-3779
PPP2R5E	RTS1	NA	NA	338.351	-2.1115	-1	TCGA-CM-5868
PPP2R5E	RTS1	NA	NA	338.834	-2.1083	-1	TCGA-A6-6142
PPP2R5E	RTS1	NA	NA	343.474	-2.0781	-1	TCGA-A6-6782
PPP2R5E	RTS1	NA	NA	352.839	-2.0171	-1	TCGA-D5-5537
RAD51	RAD51	-1.47783	-2.0177	NA	NA	-1	TCGA-AG-3901
RAD51	RAD51	-1.5165	-2.0938	NA	NA	-1	TCGA-AA-3693
RAD51	RAD51	-1.55133	-2.1624	NA	NA	-1	TCGA-AA-3552
RAD51	RAD51	-1.60133	-2.2608	NA	NA	-1	TCGA-AG-3909
RAD51	RAD51	-1.62917	-2.3156	NA	NA	-1	TCGA-AG-3893
RAD51	RAD51	-1.6805	-2.4166	NA	NA	-1	TCGA-AF-2691
RAD51	RAD51	-1.70517	-2.4652	NA	NA	-1	TCGA-AA-3975
RAD51	RAD51	-1.847	-2.7443	NA	NA	-1	TCGA-AG-A02G
RAD51	RAD51	-2.03483	-3.114	NA	NA	-1	TCGA-AA-3544
RAD51	RAD51	-2.089	-3.2206	NA	NA	-1	TCGA-AA-3973
RAD51	RAD51	-2.0985	-3.2393	NA	NA	-1	TCGA-AA-A017
RAD51	RAD51	-2.83083	-4.6807	NA	NA	-1	TCGA-AA-3549
RAD51	RAD51	-1.88933	-2.8276	NA	NA	-2	TCGA-AA-3680
RAD51	RAD51	-2.07867	-3.2003	NA	NA	-2	TCGA-AY-4071
RBBP8	SAE2	-0.98125	-2.0028	NA	NA	-1	TCGA-AG-4008
RBBP8	SAE2	-0.98175	-2.0041	NA	NA	-1	TCGA-AG-4015
RBBP8	SAE2	-0.993	-2.0342	NA	NA	-1	TCGA-AA-3872
RBBP8	SAE2	-0.99425	-2.0376	NA	NA	-1	TCGA-AA-3678
RBBP8	SAE2	-0.99425	-2.0376	NA	NA	-1	TCGA-AA-3975
RBBP8	SAE2	-0.99675	-2.0443	NA	NA	-1	TCGA-AA-A00Q
RBBP8	SAE2	-1.022	-2.112	NA	NA	-1	TCGA-AA-3856
RBBP8	SAE2	-1.02575	-2.122	NA	NA	-1	TCGA-AG-A00H
RBBP8	SAE2	-1.04075	-2.1622	NA	NA	-1	TCGA-AG-A00C
RBBP8	SAE2	-1.0415	-2.1642	NA	NA	-1	TCGA-AG-A008
RBBP8	SAE2	-1.0425	-2.1669	NA	NA	-1	TCGA-A6-3807
RBBP8	SAE2	-1.04325	-2.1689	NA	NA	-1	TCGA-AA-3553
RBBP8	SAE2	-1.05925	-2.2118	NA	NA	-1	TCGA-AG-A011
RBBP8	SAE2	-1.06575	-2.2292	NA	NA	-1	TCGA-AG-A00Y
RBBP8	SAE2	-1.0685	-2.2366	NA	NA	-1	TCGA-AG-4001
RBBP8	SAE2	-1.0785	-2.2634	NA	NA	-1	TCGA-AG-3601
RBBP8	SAE2	-1.082	-2.2728	NA	NA	-1	TCGA-AA-A01F
RBBP8	SAE2	-1.0915	-2.2982	NA	NA	-1	TCGA-AA-3692
RBBP8	SAE2	-1.0945	-2.3063	NA	NA	-1	TCGA-AA-3531
RBBP8	SAE2	-1.0955	-2.309	NA	NA	-1	TCGA-A6-2674
RBBP8	SAE2	-1.11525	-2.3619	NA	NA	-1	TCGA-AG-3612
RBBP8	SAE2	-1.12525	-2.3887	NA	NA	-1	TCGA-AG-3901
RBBP8	SAE2	-1.12875	-2.3981	NA	NA	-1	TCGA-AG-3882
RBBP8	SAE2	-1.12975	-2.4008	NA	NA	-1	TCGA-AA-A02F
RBBP8	SAE2	-1.15225	-2.4611	NA	NA	-1	TCGA-AA-A02W
RBBP8	SAE2	-1.155	-2.4684	NA	NA	-1	TCGA-AA-A02E
RBBP8	SAE2	-1.15575	-2.4705	NA	NA	-1	TCGA-AG-3582
RBBP8	SAE2	-1.1635	-2.4912	NA	NA	-1	TCGA-AG-3593
RBBP8	SAE2	-1.1715	-2.5127	NA	NA	-1	TCGA-AA-3562
RBBP8	SAE2	-1.1725	-2.5153	NA	NA	-1	TCGA-AA-3673
RBBP8	SAE2	-1.17825	-2.5308	NA	NA	-1	TCGA-AA-3538
RBBP8	SAE2	-1.1835	-2.5448	NA	NA	-1	TCGA-AA-3869
RBBP8	SAE2	-1.1835	-2.5448	NA	NA	-1	TCGA-AA-3989
RBBP8	SAE2	-1.18475	-2.5482	NA	NA	-1	TCGA-AA-3846
RBBP8	SAE2	-1.2045	-2.6011	NA	NA	-1	TCGA-AA-3688
RBBP8	SAE2	-1.2	-2.5891	NA	NA	-1	TCGA-AG-3893
RBBP8	SAE2	-1.238	-2.6909	NA	NA	-1	TCGA-AA-3552
RBBP8	SAE2	-1.243	-2.7043	NA	NA	-1	TCGA-AA-3956
RBBP8	SAE2	-1.2465	-2.7137	NA	NA	-1	TCGA-AG-3887
RBBP8	SAE2	-1.259	-2.7472	NA	NA	-1	TCGA-AG-3896
RBBP8	SAE2	-1.26675	-2.768	NA	NA	-1	TCGA-AG-4007
RBBP8	SAE2	-1.273	-2.7847	NA	NA	-1	TCGA-AA-A02H
RBBP8	SAE2	-1.2775	-2.7968	NA	NA	-1	TCGA-AG-3898
RBBP8	SAE2	-1.28325	-2.8122	NA	NA	-1	TCGA-AA-3867
RBBP8	SAE2	-1.30775	-2.8779	NA	NA	-1	TCGA-AG-3574
RBBP8	SAE2	-1.31225	-2.8899	NA	NA	-1	TCGA-AA-3679
RBBP8	SAE2	-1.38575	-3.0869	NA	NA	-1	TCGA-AA-3549
RBBP8	SAE2	-1.41275	-3.1593	NA	NA	-1	TCGA-AA-3971
RBBP8	SAE2	-1.4235	-3.1881	NA	NA	-1	TCGA-AA-A02J
RBBP8	SAE2	-1.4305	-3.2069	NA	NA	-1	TCGA-AA-3530
RBBP8	SAE2	-1.44975	-3.2584	NA	NA	-1	TCGA-AA-3517
RBBP8	SAE2	-1.4875	-3.3596	NA	NA	-1	TCGA-AA-A01K
RBBP8	SAE2	-1.52075	-3.4487	NA	NA	-1	TCGA-AA-3521
RBBP8	SAE2	-1.542	-3.5057	NA	NA	-1	TCGA-AA-3973
RBBP8	SAE2	-1.544	-3.5111	NA	NA	-1	TCGA-AG-A01N
RBBP8	SAE2	-1.5965	-3.6518	NA	NA	-1	TCGA-AA-A00O
RBBP8	SAE2	-1.6095	-3.6866	NA	NA	-1	TCGA-A6-3810
RBBP8	SAE2	-1.694	-3.9131	NA	NA	-1	TCGA-AF-3913
RBBP8	SAE2	-1.69775	-3.9231	NA	NA	-1	TCGA-AA-A01C
RBBP8	SAE2	-1.7205	-3.9841	NA	NA	-1	TCGA-AG-A026
RBBP8	SAE2	-1.90425	-4.4766	NA	NA	-1	TCGA-AG-A01J
RBBP8	SAE2	-1.9885	-4.7024	NA	NA	-1	TCGA-AG-A032
RBBP8	SAE2	-2.04675	-4.8586	NA	NA	-1	TCGA-AA-A017
RBBP8	SAE2	-2.05875	-4.8907	NA	NA	-1	TCGA-AG-A023
RBBP8	SAE2	NA	NA	212.945	-2.2259	-1	TCGA-EI-6883
RBBP8	SAE2	NA	NA	217.92	-2.2078	-1	TCGA-A6-5656
RBBP8	SAE2	NA	NA	226.277	-2.1775	-1	TCGA-F4-6460
RBBP8	SAE2	NA	NA	233.741	-2.1504	-1	TCGA-DC-6154
RPA1	RFA1	-1.663	-2.0738	NA	NA	-1	TCGA-AA-3972
RPA1	RFA1	-1.667	-2.0842	NA	NA	-1	TCGA-AA-3519
RPA1	RFA1	-1.693	-2.1512	NA	NA	-1	TCGA-AG-3594
RPA1	RFA1	-1.70775	-2.1893	NA	NA	-1	TCGA-AA-3544
RPA1	RFA1	-1.71575	-2.2099	NA	NA	-1	TCGA-AA-3851
RPA1	RFA1	-1.727	-2.2389	NA	NA	-1	TCGA-AG-3902
RPA1	RFA1	-1.74425	-2.2834	NA	NA	-1	TCGA-AA-3693
RPA1	RFA1	-1.7565	-2.315	NA	NA	-1	TCGA-AF-3400
RPA1	RFA1	-1.77325	-2.3582	NA	NA	-1	TCGA-AA-A02J
RPA1	RFA1	-1.77625	-2.3659	NA	NA	-1	TCGA-AG-3581
RPA1	RFA1	-1.77725	-2.3685	NA	NA	-1	TCGA-AG-3578
RPA1	RFA1	-1.787	-2.3936	NA	NA	-1	TCGA-AA-3520
RPA1	RFA1	-1.789	-2.3988	NA	NA	-1	TCGA-AA-A00Z
RPA1	RFA1	-1.811	-2.4555	NA	NA	-1	TCGA-AA-3819
RPA1	RFA1	-1.8115	-2.4568	NA	NA	-1	TCGA-AA-A02F
RPA1	RFA1	-1.8185	-2.4749	NA	NA	-1	TCGA-AA-3858
RPA1	RFA1	-1.8365	-2.5213	NA	NA	-1	TCGA-AG-3601
RPA1	RFA1	-1.90175	-2.6896	NA	NA	-1	TCGA-AG-3898
RPA1	RFA1	-1.92025	-2.7373	NA	NA	-1	TCGA-AA-A00L
RPA1	RFA1	-1.9565	-2.8308	NA	NA	-1	TCGA-AA-3667
RPA1	RFA1	-2.02675	-3.0119	NA	NA	-1	TCGA-AA-3517
RPA1	RFA1	-2.0895	-3.1737	NA	NA	-1	TCGA-A6-2683
RPA1	RFA1	-2.093	-3.1828	NA	NA	-1	TCGA-AG-A01N
RPA1	RFA1	-2.3935	-3.9577	NA	NA	-1	TCGA-AG-3602
RPA1	RFA1	-2.09175	-3.1795	NA	NA	-2	TCGA-AA-3814
RPA1	RFA1	NA	NA	1007.6	-2.5172	-1	TCGA-DM-A1DB
RPA1	RFA1	NA	NA	1019.54	-2.4869	-1	TCGA-F4-6808
RPA1	RFA1	NA	NA	1032	-2.4552	-1	TCGA-G4-6311
RPA1	RFA1	NA	NA	1047.47	-2.416	-1	TCGA-CM-5344
RPA1	RFA1	NA	NA	1073.24	-2.3505	-1	TCGA-D5-5541
RPA1	RFA1	NA	NA	1087.76	-2.3137	-1	TCGA-A6-2685
RPA1	RFA1	NA	NA	1107.49	-2.2636	-1	TCGA-A6-5666
RPA1	RFA1	NA	NA	1111.33	-2.2538	-1	TCGA-AG-3742
RPA1	RFA1	NA	NA	1115.17	-2.2441	-1	TCGA-AA-3697
RPA1	RFA1	NA	NA	1117	-2.2394	-1	TCGA-DY-A1DF
RPA1	RFA1	NA	NA	1122.88	-2.2245	-1	TCGA-F4-6809
RPA1	RFA1	NA	NA	1129.81	-2.2069	-1	TCGA-AA-3495
RPA1	RFA1	NA	NA	1133.46	-2.1976	-1	TCGA-CM-4751
RPA1	RFA1	NA	NA	1136.76	-2.1892	-1	TCGA-G4-6315
RPA1	RFA1	NA	NA	1142.01	-2.1759	-1	TCGA-A6-2675
RPA1	RFA1	NA	NA	1149.28	-2.1575	-1	TCGA-AA-3660
RPA1	RFA1	NA	NA	1161.62	-2.1261	-1	TCGA-F5-6864
RPA1	RFA1	NA	NA	1163.61	-2.1211	-1	TCGA-D5-6926
RPA1	RFA1	NA	NA	1178.58	-2.0831	-1	TCGA-AA-3496
RPA1	RFA1	NA	NA	1183.17	-2.0714	-1	TCGA-AF-2693
RPA1	RFA1	NA	NA	1184.34	-2.0684	-1	TCGA-EF-5830
RPA1	RFA1	NA	NA	1185.53	-2.0654	-1	TCGA-AH-6644
RPA1	RFA1	NA	NA	1186.33	-2.0634	-1	TCGA-A6-6140
RPA1	RFA1	NA	NA	1192.83	-2.0469	-1	TCGA-AZ-4616
RPA1	RFA1	NA	NA	1197.42	-2.0352	-1	TCGA-CM-6676
RPA1	RFA1	NA	NA	1202.52	-2.0223	-1	TCGA-DC-6683
RPA1	RFA1	NA	NA	1206.67	-2.0117	-1	TCGA-D5-5538
RPA1	RFA1	NA	NA	1209.81	-2.0038	-1	TCGA-AD-6890
RPA1	RFA1	NA	NA	683.245	-3.3408	-1	TCGA-DM-A1D4
RPA1	RFA1	NA	NA	759.577	-3.147	-1	TCGA-DT-5265
RPA1	RFA1	NA	NA	786.826	-3.0778	-1	TCGA-CM-6166
RPA1	RFA1	NA	NA	861.445	-2.8883	-1	TCGA-DM-A0XD
RPA1	RFA1	NA	NA	870.816	-2.8645	-1	TCGA-AA-A01Z
RPA1	RFA1	NA	NA	884.956	-2.8286	-1	TCGA-A6-5656
RPA1	RFA1	NA	NA	897.255	-2.7974	-1	TCGA-G4-6306
RPA1	RFA1	NA	NA	918.601	-2.7432	-1	TCGA-DY-A0XA
RPA1	RFA1	NA	NA	935.28	-2.7008	-1	TCGA-CM-6679
RPA1	RFA1	NA	NA	939.207	-2.6909	-1	TCGA-CL-5918
RPA1	RFA1	NA	NA	968.267	-2.6171	-1	TCGA-AM-5820
RPA1	RFA1	NA	NA	971.89	-2.6079	-1	TCGA-G5-6235
RPA1	RFA1	NA	NA	985.395	-2.5736	-1	TCGA-AD-6548
RPA1	RFA1	NA	NA	990.169	-2.5615	-1	TCGA-G4-6317
RPA1	RFA1	NA	NA	992.139	-2.5565	-1	TCGA-CA-5254
RPA1	RFA1	NA	NA	992.478	-2.5556	-1	TCGA-DM-A1D7
RPA2	RFA2	-1.2495	-2.0535	NA	NA	-1	TCGA-AA-A00Q
RPA2	RFA2	-1.28225	-2.1507	NA	NA	-1	TCGA-AG-A02G
RPA2	RFA2	-1.314	-2.2451	NA	NA	-1	TCGA-AG-3583
RPA2	RFA2	-1.325	-2.2777	NA	NA	-1	TCGA-AA-3531
RPA2	RFA2	-1.34275	-2.3305	NA	NA	-1	TCGA-AA-A01K
RPA2	RFA2	-1.3985	-2.4961	NA	NA	-1	TCGA-AG-A00Y
RPA2	RFA2	-1.3995	-2.499	NA	NA	-1	TCGA-AA-3530
RPA2	RFA2	-1.425	-2.5748	NA	NA	-1	TCGA-AA-A02H
RPA2	RFA2	-1.4415	-2.6238	NA	NA	-1	TCGA-AG-A01L
RPA2	RFA2	-1.462	-2.6847	NA	NA	-1	TCGA-AA-A01F
RPA2	RFA2	-1.508	-2.8213	NA	NA	-1	TCGA-AA-3517
RPA2	RFA2	-1.52375	-2.8681	NA	NA	-1	TCGA-AA-3667
RPA2	RFA2	-1.542	-2.9223	NA	NA	-1	TCGA-AG-3727
RPA2	RFA2	-1.62	-3.154	NA	NA	-1	TCGA-AA-A02J
RPA2	RFA2	-1.6245	-3.1674	NA	NA	-1	TCGA-AA-3521
RPA2	RFA2	-1.6255	-3.1704	NA	NA	-1	TCGA-AG-A008
RPA2	RFA2	-1.777	-3.6204	NA	NA	-1	TCGA-AF-3913
RPA2	RFA2	-1.9415	-4.109	NA	NA	-1	TCGA-AA-A017
RPA2	RFA2	-1.96225	-4.1707	NA	NA	-1	TCGA-AG-A023
RPA2	RFA2	NA	NA	307.312	-2.2797	-1	TCGA-D5-5537
RPA2	RFA2	NA	NA	357.521	-2.1169	-1	TCGA-DM-A1D4
TOP3A	TOP3	-1.383	-2.0022	NA	NA	-1	TCGA-AG-3582
TOP3A	TOP3	-1.3865	-2.0114	NA	NA	-1	TCGA-AA-3869
TOP3A	TOP3	-1.391	-2.0232	NA	NA	-1	TCGA-AG-3594
TOP3A	TOP3	-1.392	-2.0258	NA	NA	-1	TCGA-AA-3562
TOP3A	TOP3	-1.4205	-2.1005	NA	NA	-1	TCGA-AA-3867
TOP3A	TOP3	-1.4235	-2.1083	NA	NA	-1	TCGA-AA-A00L
TOP3A	TOP3	-1.432	-2.1306	NA	NA	-1	TCGA-AA-3532
TOP3A	TOP3	-1.4335	-2.1345	NA	NA	-1	TCGA-AA-3556
TOP3A	TOP3	-1.434	-2.1359	NA	NA	-1	TCGA-AA-3678
TOP3A	TOP3	-1.4375	-2.145	NA	NA	-1	TCGA-AG-3609
TOP3A	TOP3	-1.442	-2.1568	NA	NA	-1	TCGA-AG-A00Y
TOP3A	TOP3	-1.4455	-2.166	NA	NA	-1	TCGA-AG-3611
TOP3A	TOP3	-1.4535	-2.187	NA	NA	-1	TCGA-AG-A00C
TOP3A	TOP3	-1.455	-2.1909	NA	NA	-1	TCGA-AA-3688
TOP3A	TOP3	-1.476	-2.2459	NA	NA	-1	TCGA-AF-2691
TOP3A	TOP3	-1.477	-2.2485	NA	NA	-1	TCGA-AA-3956
TOP3A	TOP3	-1.4775	-2.2498	NA	NA	-1	TCGA-A6-2677
TOP3A	TOP3	-1.483	-2.2642	NA	NA	-1	TCGA-AA-3976
TOP3A	TOP3	-1.484	-2.2669	NA	NA	-1	TCGA-A6-2678
TOP3A	TOP3	-1.496	-2.2983	NA	NA	-1	TCGA-AA-3685
TOP3A	TOP3	-1.4985	-2.3049	NA	NA	-1	TCGA-AA-3693
TOP3A	TOP3	-1.521	-2.3638	NA	NA	-1	TCGA-AA-3872
TOP3A	TOP3	-1.543	-2.4215	NA	NA	-1	TCGA-AA-A00W
TOP3A	TOP3	-1.5965	-2.5616	NA	NA	-1	TCGA-AA-3851
TOP3A	TOP3	-1.614	-2.6075	NA	NA	-1	TCGA-AA-A00O
TOP3A	TOP3	-1.6265	-2.6402	NA	NA	-1	TCGA-AG-3726
TOP3A	TOP3	-1.6335	-2.6586	NA	NA	-1	TCGA-AG-3727
TOP3A	TOP3	-1.6385	-2.6717	NA	NA	-1	TCGA-AA-3521
TOP3A	TOP3	-1.6715	-2.7582	NA	NA	-1	TCGA-AA-3979
TOP3A	TOP3	-1.683	-2.7883	NA	NA	-1	TCGA-AG-4001
TOP3A	TOP3	-1.684	-2.7909	NA	NA	-1	TCGA-AA-3524
TOP3A	TOP3	-1.7205	-2.8865	NA	NA	-1	TCGA-AA-3667
TOP3A	TOP3	-1.8065	-3.1119	NA	NA	-1	TCGA-AG-3602
TOP3A	TOP3	-1.9145	-3.3949	NA	NA	-1	TCGA-AA-3971
TOP3A	TOP3	-1.9225	-3.4158	NA	NA	-1	TCGA-AA-3870
TOP3A	TOP3	NA	NA	150.237	-2.4217	-1	TCGA-AY-5543
TOP3A	TOP3	NA	NA	157.964	-2.3688	-1	TCGA-A6-6652
TOP3A	TOP3	NA	NA	164.072	-2.3269	-1	TCGA-CM-6166
TOP3A	TOP3	NA	NA	164.677	-2.3227	-1	TCGA-CL-5918
TOP3A	TOP3	NA	NA	180.155	-2.2166	-1	TCGA-G4-6306
TOP3A	TOP3	NA	NA	180.775	-2.2124	-1	TCGA-G4-6317
TOP3A	TOP3	NA	NA	186.184	-2.1753	-1	TCGA-G5-6235
TOP3A	TOP3	NA	NA	187.525	-2.1661	-1	TCGA-DM-A1D4
TOP3A	TOP3	NA	NA	189.821	-2.1504	-1	TCGA-DM-A1DB
TOP3A	TOP3	NA	NA	191.843	-2.1365	-1	TCGA-AG-3591
TOP3A	TOP3	NA	NA	198.534	-2.0906	-1	TCGA-DM-A1D0
TOP3A	TOP3	NA	NA	201.01	-2.0736	-1	TCGA-EF-5830
TOP3A	TOP3	NA	NA	204.279	-2.0512	-1	TCGA-A6-5666
TOP3A	TOP3	NA	NA	206.373	-2.0369	-1	TCGA-DM-A0XD
TOP3A	TOP3	NA	NA	208.966	-2.0191	-1	TCGA-G4-6295
TOP3A	TOP3	NA	NA	210.181	-2.0108	-1	TCGA-DT-5265
TP53BP1	RAD9	-1.16875	-2.1093	NA	NA	-1	TCGA-AG-3909
TP53BP1	RAD9	-1.2025	-2.1911	NA	NA	-1	TCGA-AA-3556
TP53BP1	RAD9	-1.22775	-2.2523	NA	NA	-1	TCGA-AA-3870
TP53BP1	RAD9	-1.27	-2.3547	NA	NA	-1	TCGA-AA-3553
TP53BP1	RAD9	-1.2735	-2.3632	NA	NA	-1	TCGA-AA-3842
TP53BP1	RAD9	-1.29525	-2.416	NA	NA	-1	TCGA-AG-3584
TP53BP1	RAD9	-1.39175	-2.6499	NA	NA	-1	TCGA-AG-A032
TP53BP1	RAD9	-1.40875	-2.6912	NA	NA	-1	TCGA-AG-3881
TP53BP1	RAD9	-1.44925	-2.7894	NA	NA	-1	TCGA-AG-3612
TP53BP1	RAD9	-1.5945	-3.1415	NA	NA	-1	TCGA-AA-3979
TP53BP1	RAD9	-1.34625	-2.5396	NA	NA	-2	TCGA-AA-3851
UBR1	UBR1	-0.402917	-2.0122	NA	NA	-1	TCGA-AA-3544
UBR1	UBR1	-0.451917	-2.1671	NA	NA	-1	TCGA-AG-A02G
UBR1	UBR1	-0.484	-2.2685	NA	NA	-1	TCGA-AA-3553
UBR1	UBR1	-0.4845	-2.2701	NA	NA	-1	TCGA-AA-3870
UBR1	UBR1	-0.490833	-2.2901	NA	NA	-1	TCGA-A6-2677
UBR1	UBR1	-0.5105	-2.3523	NA	NA	-1	TCGA-AA-3685
UBR1	UBR1	-0.523583	-2.3937	NA	NA	-1	TCGA-AG-3612
UBR1	UBR1	-0.538833	-2.4419	NA	NA	-1	TCGA-AG-3578
UBR1	UBR1	-0.558417	-2.5038	NA	NA	-1	TCGA-AA-3519
UBR1	UBR1	-0.563417	-2.5196	NA	NA	-1	TCGA-AA-A01C
UBR1	UBR1	-0.583	-2.5815	NA	NA	-1	TCGA-AA-3979
UBR1	UBR1	-0.6635	-2.8359	NA	NA	-1	TCGA-AA-3693
UBR1	UBR1	-0.665333	-2.8417	NA	NA	-1	TCGA-A6-2678
UBR1	UBR1	-0.702833	-2.9603	NA	NA	-1	TCGA-AA-3856
UBR1	UBR1	-0.741583	-3.0828	NA	NA	-1	TCGA-AG-A011
UBR1	UBR1	-0.807	-3.2896	NA	NA	-1	TCGA-AA-A017
UBR1	UBR1	-0.848083	-3.4194	NA	NA	-1	TCGA-AG-3587
UBR1	UBR1	-0.906667	-3.6046	NA	NA	-1	TCGA-AG-3582
UBR1	UBR1	-0.85675	-3.4468	NA	NA	-2	TCGA-AA-3851
UBR1	UBR1	NA	NA	249.7	-2.5485	-1	TCGA-EI-6883
UBR1	UBR1	NA	NA	262.152	-2.4728	-1	TCGA-G4-6317
UBR1	UBR1	NA	NA	266.205	-2.4481	-1	TCGA-DM-A1D4
UBR1	UBR1	NA	NA	274.818	-2.3958	-1	TCGA-A6-6650
UBR1	UBR1	NA	NA	275.996	-2.3886	-1	TCGA-A6-5656
UBR1	UBR1	NA	NA	289.073	-2.3091	-1	TCGA-DM-A1D9
UBR1	UBR1	NA	NA	310.208	-2.1806	-1	TCGA-DM-A1D8
UBR1	UBR1	NA	NA	312.709	-2.1654	-1	TCGA-AG-3591
UBR1	UBR1	NA	NA	313.791	-2.1588	-1	TCGA-DM-A1D0
UBR1	UBR1	NA	NA	329.189	-2.0651	-1	TCGA-F4-6808
UBR1	UBR1	NA	NA	331.897	-2.0487	-1	TCGA-DY-A1DF
UBR1	UBR1	NA	NA	338.136	-2.0107	-1	TCGA-CL-5918
UBR1	UBR1	NA	NA	242.214	-2.594	-2	TCGA-A6-6780
UBR1	UBR1	NA	NA	314.714	-2.1532	-2	TCGA-CM-5864
VPS53	VPS53	-1.43233	-2.0268	NA	NA	-1	TCGA-AA-3556
VPS53	VPS53	-1.43667	-2.0361	NA	NA	-1	TCGA-AA-3955
VPS53	VPS53	-1.43983	-2.0429	NA	NA	-1	TCGA-AG-3587
VPS53	VPS53	-1.44583	-2.0557	NA	NA	-1	TCGA-AA-3524
VPS53	VPS53	-1.44733	-2.0589	NA	NA	-1	TCGA-AA-3867
VPS53	VPS53	-1.4645	-2.0956	NA	NA	-1	TCGA-AA-3971
VPS53	VPS53	-1.46717	-2.1013	NA	NA	-1	TCGA-AA-3673
VPS53	VPS53	-1.47467	-2.1173	NA	NA	-1	TCGA-AA-3952
VPS53	VPS53	-1.47717	-2.1227	NA	NA	-1	TCGA-A6-2678
VPS53	VPS53	-1.50717	-2.1868	NA	NA	-1	TCGA-AA-3869
VPS53	VPS53	-1.54167	-2.2606	NA	NA	-1	TCGA-AA-3520
VPS53	VPS53	-1.57133	-2.324	NA	NA	-1	TCGA-AA-3553
VPS53	VPS53	-1.578	-2.3383	NA	NA	-1	TCGA-AA-A01G
VPS53	VPS53	-1.59333	-2.3711	NA	NA	-1	TCGA-AA-3858
VPS53	VPS53	-1.6468	-2.4854	NA	NA	-1	TCGA-AA-3982
VPS53	VPS53	-1.72567	-2.654	NA	NA	-1	TCGA-AA-3851
VPS53	VPS53	-1.7456	-2.6967	NA	NA	-1	TCGA-AA-3562
VPS53	VPS53	-1.84067	-2.8999	NA	NA	-1	TCGA-AG-3605
VPS53	VPS53	-1.49633	-2.1637	NA	NA	-2	TCGA-AA-3814
VPS53	VPS53	NA	NA	225.369	-2.2531	-1	TCGA-D5-5540
VPS53	VPS53	NA	NA	286.884	-2.0954	-1	TCGA-CA-5256
VPS53	VPS53	NA	NA	307.843	-2.0417	-1	TCGA-CM-5862
VPS53	VPS53	NA	NA	314.824	-2.0238	-1	TCGA-A6-5666
WAPAL	RAD61	-0.455667	-2.2446	NA	NA	-1	TCGA-AA-3685
WAPAL	RAD61	-0.489667	-2.371	NA	NA	-1	TCGA-AA-3556
WAPAL	RAD61	-0.505333	-2.4292	NA	NA	-1	TCGA-AA-3526
WAPAL	RAD61	-0.528167	-2.5141	NA	NA	-1	TCGA-AA-3692
WAPAL	RAD61	-0.568167	-2.6628	NA	NA	-1	TCGA-AA-3562
WAPAL	RAD61	-0.582167	-2.7148	NA	NA	-1	TCGA-AG-3901
WAPAL	RAD61	-0.648	-2.9596	NA	NA	-1	TCGA-AG-3578
WAPAL	RAD61	-0.7055	-3.1733	NA	NA	-1	TCGA-AA-3952
WAPAL	RAD61	-0.739667	-3.3003	NA	NA	-1	TCGA-AG-A011
WAPAL	RAD61	-0.8215	-3.6045	NA	NA	-1	TCGA-AA-3519
WAPAL	RAD61	-0.942167	-4.0531	NA	NA	-1	TCGA-AG-3887
WAPAL	RAD61	-1.02067	-4.3449	NA	NA	-1	TCGA-AG-3598
WAPAL	RAD61	-0.500167	-2.41	NA	NA	-2	TCGA-AA-3680
WAPAL	RAD61	-0.571667	-2.6758	NA	NA	-2	TCGA-AA-3664
WAPAL	RAD61	NA	NA	612.069	-2.9964	-1	TCGA-DY-A1DF
WAPAL	RAD61	NA	NA	613.258	-2.9918	-1	TCGA-DM-A1D0
WAPAL	RAD61	NA	NA	627.461	-2.9379	-1	TCGA-A6-2682
WAPAL	RAD61	NA	NA	693.434	-2.6872	-1	TCGA-EF-5830
WAPAL	RAD61	NA	NA	734.955	-2.5295	-1	TCGA-D5-6536
WAPAL	RAD61	NA	NA	759.934	-2.4346	-1	TCGA-DM-A1D9
WAPAL	RAD61	NA	NA	765.702	-2.4126	-1	TCGA-G4-6317
WAPAL	RAD61	NA	NA	793.369	-2.3075	-1	TCGA-F4-6808
WAPAL	RAD61	NA	NA	793.38	-2.3075	-1	TCGA-CM-6675
WAPAL	RAD61	NA	NA	824.155	-2.1905	-1	TCGA-AZ-5403
WDHD1	CTF4	-2.45175	-2.0677	NA	NA	-1	TCGA-A6-3810
WDHD1	CTF4	-2.471	-2.1077	NA	NA	-1	TCGA-AA-3520
WDHD1	CTF4	-2.474	-2.1139	NA	NA	-1	TCGA-AA-A00Q
WDHD1	CTF4	-2.52125	-2.2118	NA	NA	-1	TCGA-AA-3530
WDHD1	CTF4	-2.57	-2.3129	NA	NA	-1	TCGA-AA-3989
WDHD1	CTF4	-2.57375	-2.3207	NA	NA	-1	TCGA-AG-3601
WDHD1	CTF4	-2.5815	-2.3368	NA	NA	-1	TCGA-AA-A01K
WDHD1	CTF4	-2.62625	-2.4296	NA	NA	-1	TCGA-AA-3971
WDHD1	CTF4	-2.638	-2.4539	NA	NA	-1	TCGA-A6-2683
WDHD1	CTF4	-2.80175	-2.7935	NA	NA	-1	TCGA-AG-3581
WDHD1	CTF4	-2.876	-2.9474	NA	NA	-1	TCGA-AA-3693
WDHD1	CTF4	-2.882	-2.9599	NA	NA	-1	TCGA-AA-3975
WDHD1	CTF4	-3.11125	-3.4352	NA	NA	-1	TCGA-AY-4071
WDHD1	CTF4	-3.171	-3.5591	NA	NA	-1	TCGA-AA-3519
WDHD1	CTF4	-3.37525	-3.9826	NA	NA	-1	TCGA-AA-3521
WDHD1	CTF4	-3.455	-4.148	NA	NA	-1	TCGA-AA-A00O
WDHD1	CTF4	-3.5275	-4.2983	NA	NA	-1	TCGA-AA-A017
WDHD1	CTF4	NA	NA	87.013	-2.0306	-1	TCGA-A6-5662
XRCC6	YKU70	-0.9984	-2.0489	NA	NA	-1	TCGA-A6-3807
XRCC6	YKU70	-1.0014	-2.0603	NA	NA	-1	TCGA-AA-3851
XRCC6	YKU70	-1.0125	-2.1022	NA	NA	-1	TCGA-AG-3581
XRCC6	YKU70	-1.0387	-2.2012	NA	NA	-1	TCGA-AA-3966
XRCC6	YKU70	-1.0422	-2.2144	NA	NA	-1	TCGA-AA-3860
XRCC6	YKU70	-1.0434	-2.2189	NA	NA	-1	TCGA-AA-3939
XRCC6	YKU70	-1.0526	-2.2537	NA	NA	-1	TCGA-A6-2683
XRCC6	YKU70	-1.054	-2.259	NA	NA	-1	TCGA-AA-3976
XRCC6	YKU70	-1.0678	-2.3111	NA	NA	-1	TCGA-AA-3952
XRCC6	YKU70	-1.0899	-2.3946	NA	NA	-1	TCGA-AG-3584
XRCC6	YKU70	-1.0907	-2.3976	NA	NA	-1	TCGA-AA-3549
XRCC6	YKU70	-1.0992	-2.4297	NA	NA	-1	TCGA-AA-3972
XRCC6	YKU70	-1.169	-2.6934	NA	NA	-1	TCGA-AG-3578
XRCC6	YKU70	-1.1748	-2.7153	NA	NA	-1	TCGA-AY-4070
XRCC6	YKU70	-1.2266	-2.911	NA	NA	-1	TCGA-AG-3583
XRCC6	YKU70	-1.2336	-2.9374	NA	NA	-1	TCGA-AA-3522
XRCC6	YKU70	-1.3657	-3.4365	NA	NA	-1	TCGA-AA-3870
XRCC6	YKU70	-1.3885	-3.5226	NA	NA	-1	TCGA-AA-3973
XRCC6	YKU70	NA	NA	3355.1	-2.9684	-1	TCGA-DY-A1H8
XRCC6	YKU70	NA	NA	3877.08	-2.6225	-1	TCGA-DM-A1D0
XRCC6	YKU70	NA	NA	3886.7	-2.6161	-1	TCGA-AA-A01Z
XRCC6	YKU70	NA	NA	3910.14	-2.6006	-1	TCGA-DM-A1D8
XRCC6	YKU70	NA	NA	4000	-2.541	-1	TCGA-F5-6863
XRCC6	YKU70	NA	NA	4086.9	-2.4834	-1	TCGA-F5-6812
XRCC6	YKU70	NA	NA	4216.82	-2.3973	-1	TCGA-D5-6536
XRCC6	YKU70	NA	NA	4218.54	-2.3962	-1	TCGA-DM-A1D9
XRCC6	YKU70	NA	NA	4317.93	-2.3303	-1	TCGA-G4-6298
XRCC6	YKU70	NA	NA	4414.08	-2.2666	-1	TCGA-D5-6535
XRCC6	YKU70	NA	NA	4468.45	-2.2306	-1	TCGA-AY-5543
XRCC6	YKU70	NA	NA	4547.39	-2.1783	-1	TCGA-AM-5820
XRCC6	YKU70	NA	NA	4573.94	-2.1607	-1	TCGA-AZ-4614
XRCC6	YKU70	NA	NA	4673.46	-2.0947	-1	TCGA-A6-6138
XRCC6	YKU70	NA	NA	4707.55	-2.0721	-1	TCGA-CM-4747
XRCC6	YKU70	NA	NA	4719.49	-2.0642	-1	TCGA-AA-3662
XRCC6	YKU70	NA	NA	4775.25	-2.0273	-1	TCGA-DC-6160
XRCC6	YKU70	NA	NA	4812.59	-2.0025	-1	TCGA-D5-6533
ZSWIM7	SHU2	-0.82275	-2.0027	NA	NA	-1	TCGA-AA-3989
ZSWIM7	SHU2	-0.8245	-2.0063	NA	NA	-1	TCGA-AF-2691
ZSWIM7	SHU2	-0.85075	-2.0593	NA	NA	-1	TCGA-AA-A01K
ZSWIM7	SHU2	-0.863	-2.0841	NA	NA	-1	TCGA-AY-4070
ZSWIM7	SHU2	-0.87875	-2.116	NA	NA	-1	TCGA-AG-3611
ZSWIM7	SHU2	-0.905	-2.169	NA	NA	-1	TCGA-AA-3667
ZSWIM7	SHU2	-0.93225	-2.2241	NA	NA	-1	TCGA-AA-A01G
ZSWIM7	SHU2	-0.93325	-2.2262	NA	NA	-1	TCGA-AA-3872
ZSWIM7	SHU2	-1.00375	-2.3687	NA	NA	-1	TCGA-AA-3544
ZSWIM7	SHU2	-1.0135	-2.3885	NA	NA	-1	TCGA-AA-3678
ZSWIM7	SHU2	-1.02925	-2.4203	NA	NA	-1	TCGA-AA-3858
ZSWIM7	SHU2	-1.048	-2.4582	NA	NA	-1	TCGA-AA-3688
ZSWIM7	SHU2	-1.08875	-2.5406	NA	NA	-1	TCGA-AA-3681
ZSWIM7	SHU2	-1.1555	-2.6756	NA	NA	-1	TCGA-AA-A01F
ZSWIM7	SHU2	-1.159	-2.6827	NA	NA	-1	TCGA-AA-A01C
ZSWIM7	SHU2	-1.17225	-2.7095	NA	NA	-1	TCGA-AA-A00F
ZSWIM7	SHU2	-1.2045	-2.7747	NA	NA	-1	TCGA-AG-A014
ZSWIM7	SHU2	-1.2455	-2.8576	NA	NA	-1	TCGA-AA-A00D
ZSWIM7	SHU2	-1.254	-2.8748	NA	NA	-1	TCGA-AA-A00W
ZSWIM7	SHU2	-1.2575	-2.8819	NA	NA	-1	TCGA-AG-3582
ZSWIM7	SHU2	-1.295	-2.9577	NA	NA	-1	TCGA-AG-3727
ZSWIM7	SHU2	-1.325	-3.0184	NA	NA	-1	TCGA-AA-A01D
ZSWIM7	SHU2	-1.35675	-3.0826	NA	NA	-1	TCGA-AA-A00L
ZSWIM7	SHU2	-1.35725	-3.0836	NA	NA	-1	TCGA-AG-A026
ZSWIM7	SHU2	-1.3625	-3.0942	NA	NA	-1	TCGA-AG-3609
ZSWIM7	SHU2	-1.3745	-3.1185	NA	NA	-1	TCGA-AA-3975
ZSWIM7	SHU2	-1.3855	-3.1407	NA	NA	-1	TCGA-AA-A00U
ZSWIM7	SHU2	-1.4185	-3.2075	NA	NA	-1	TCGA-AG-A023
ZSWIM7	SHU2	-1.434	-3.2388	NA	NA	-1	TCGA-AG-A01L
ZSWIM7	SHU2	-1.43975	-3.2504	NA	NA	-1	TCGA-AG-A00Y
ZSWIM7	SHU2	-1.464	-3.2995	NA	NA	-1	TCGA-AG-4001
ZSWIM7	SHU2	-1.47625	-3.3242	NA	NA	-1	TCGA-AG-A008
ZSWIM7	SHU2	-1.50775	-3.3879	NA	NA	-1	TCGA-AA-A02J
ZSWIM7	SHU2	-1.51275	-3.3981	NA	NA	-1	TCGA-AG-A00C
ZSWIM7	SHU2	-1.949	-4.2803	NA	NA	-1	TCGA-AA-3848
ZSWIM7	SHU2	-2.0245	-4.4329	NA	NA	-2	TCGA-AF-2689
ZSWIM7	SHU2	NA	NA	64.0343	-2.5963	-1	TCGA-AA-A01Z
ZSWIM7	SHU2	NA	NA	65.0691	-2.5759	-1	TCGA-DC-6160
ZSWIM7	SHU2	NA	NA	67.151	-2.5349	-1	TCGA-AZ-6608
ZSWIM7	SHU2	NA	NA	74.0273	-2.3995	-1	TCGA-DM-A1D0
ZSWIM7	SHU2	NA	NA	75.7223	-2.3661	-1	TCGA-A6-5667
ZSWIM7	SHU2	NA	NA	78.9987	-2.3016	-1	TCGA-A6-6140
ZSWIM7	SHU2	NA	NA	79.0814	-2.3	-1	TCGA-AM-5820
ZSWIM7	SHU2	NA	NA	79.952	-2.2828	-1	TCGA-CA-6715
ZSWIM7	SHU2	NA	NA	81.5441	-2.2515	-1	TCGA-AZ-4614
ZSWIM7	SHU2	NA	NA	84.4379	-2.1945	-1	TCGA-D5-6535
ZSWIM7	SHU2	NA	NA	85.9341	-2.165	-1	TCGA-CM-6166
ZSWIM7	SHU2	NA	NA	87.934	-2.1256	-1	TCGA-A6-6650
ZSWIM7	SHU2	NA	NA	88.2456	-2.1195	-1	TCGA-G4-6626
ZSWIM7	SHU2	NA	NA	88.4819	-2.1148	-1	TCGA-CA-5254
ZSWIM7	SHU2	NA	NA	89.4515	-2.0957	-1	TCGA-AF-2693
ZSWIM7	SHU2	NA	NA	90.9785	-2.0657	-1	TCGA-A6-6652
ZSWIM7	SHU2	NA	NA	91.1647	-2.062	-1	TCGA-G4-6311
ZSWIM7	SHU2	NA	NA	91.5457	-2.0545	-1	TCGA-AY-5543
ZSWIM7	SHU2	NA	NA	91.6412	-2.0526	-1	TCGA-F4-6805
ZSWIM7	SHU2	NA	NA	23.3264	-3.398	-2	TCGA-G4-6295

## Sheet: 3
Human Gene	Yeast Homolog	expr_array	zscore_array	expr_rnaseq	zscore_rnaseq	GISTIC Score	Sample Number
HDAC1	HOS2	-0.204333	-2.4138	NA	NA	-1	TCGA-A6-2674
RBBP8	SAE2	-1.0955	-2.309	NA	NA	-1	TCGA-A6-2674
RPA1	RFA1	NA	NA	1142.01	-2.1759	-1	TCGA-A6-2675
HDAC1	HOS2	-0.545167	-3.6068	NA	NA	-1	TCGA-A6-2677
TOP3A	TOP3	-1.4775	-2.2498	NA	NA	-1	TCGA-A6-2677
UBR1	UBR1	-0.490833	-2.2901	NA	NA	-1	TCGA-A6-2677
FANCM	MPH1	-1.95375	-3.0557	NA	NA	-1	TCGA-A6-2678
MMS19	MET18	-1.44762	-2.7087	NA	NA	-1	TCGA-A6-2678
PPP2R5E	RTS1	-1.0935	-2.5851	NA	NA	-1	TCGA-A6-2678
TOP3A	TOP3	-1.484	-2.2669	NA	NA	-1	TCGA-A6-2678
UBR1	UBR1	-0.665333	-2.8417	NA	NA	-1	TCGA-A6-2678
VPS53	VPS53	-1.47717	-2.1227	NA	NA	-1	TCGA-A6-2678
MMS19	MET18	NA	NA	578.047	-2.7938	-1	TCGA-A6-2682
WAPAL	RAD61	NA	NA	627.461	-2.9379	-1	TCGA-A6-2682
PPP2R5E	RTS1	-1.298	-3.2667	NA	NA	-1	TCGA-A6-2683
RPA1	RFA1	-2.0895	-3.1737	NA	NA	-1	TCGA-A6-2683
WDHD1	CTF4	-2.638	-2.4539	NA	NA	-1	TCGA-A6-2683
XRCC6	YKU70	-1.0526	-2.2537	NA	NA	-1	TCGA-A6-2683
RPA1	RFA1	NA	NA	1087.76	-2.3137	-1	TCGA-A6-2685
RBBP8	SAE2	-1.0425	-2.1669	NA	NA	-1	TCGA-A6-3807
XRCC6	YKU70	-0.9984	-2.0489	NA	NA	-1	TCGA-A6-3807
FANCM	MPH1	-2.09208	-3.4264	NA	NA	-1	TCGA-A6-3810
RBBP8	SAE2	-1.6095	-3.6866	NA	NA	-1	TCGA-A6-3810
WDHD1	CTF4	-2.45175	-2.0677	NA	NA	-1	TCGA-A6-3810
FANCM	MPH1	NA	NA	34.292	-2.2743	-1	TCGA-A6-5656
PPP2R5E	RTS1	NA	NA	237.832	-2.7663	-1	TCGA-A6-5656
RBBP8	SAE2	NA	NA	217.92	-2.2078	-1	TCGA-A6-5656
RPA1	RFA1	NA	NA	884.956	-2.8286	-1	TCGA-A6-5656
UBR1	UBR1	NA	NA	275.996	-2.3886	-1	TCGA-A6-5656
FANCM	MPH1	NA	NA	37.2294	-2.193	-1	TCGA-A6-5662
HDAC1	HOS2	NA	NA	2499.57	-2.4091	-1	TCGA-A6-5662
WDHD1	CTF4	NA	NA	87.013	-2.0306	-1	TCGA-A6-5662
RPA1	RFA1	NA	NA	1107.49	-2.2636	-1	TCGA-A6-5666
TOP3A	TOP3	NA	NA	204.279	-2.0512	-1	TCGA-A6-5666
VPS53	VPS53	NA	NA	314.824	-2.0238	-1	TCGA-A6-5666
MMS19	MET18	NA	NA	624.907	-2.5924	-1	TCGA-A6-5667
ZSWIM7	SHU2	NA	NA	75.7223	-2.3661	-1	TCGA-A6-5667
XRCC6	YKU70	NA	NA	4673.46	-2.0947	-1	TCGA-A6-6138
HDAC1	HOS2	NA	NA	2924.68	-2.0865	-1	TCGA-A6-6140
RPA1	RFA1	NA	NA	1186.33	-2.0634	-1	TCGA-A6-6140
ZSWIM7	SHU2	NA	NA	78.9987	-2.3016	-1	TCGA-A6-6140
FANCM	MPH1	NA	NA	35.636	-2.2371	-1	TCGA-A6-6142
PPP2R5E	RTS1	NA	NA	338.834	-2.1083	-1	TCGA-A6-6142
MMS19	MET18	NA	NA	632.314	-2.5605	-1	TCGA-A6-6650
UBR1	UBR1	NA	NA	274.818	-2.3958	-1	TCGA-A6-6650
ZSWIM7	SHU2	NA	NA	87.934	-2.1256	-1	TCGA-A6-6650
DNAJA4	YDJ1	NA	NA	319.129	-2.8077	-1	TCGA-A6-6651
FANCM	MPH1	NA	NA	26.7661	-2.4825	-1	TCGA-A6-6652
PPP2R5E	RTS1	NA	NA	238.262	-2.7635	-1	TCGA-A6-6652
TOP3A	TOP3	NA	NA	157.964	-2.3688	-1	TCGA-A6-6652
ZSWIM7	SHU2	NA	NA	90.9785	-2.0657	-1	TCGA-A6-6652
UBR1	UBR1	NA	NA	242.214	-2.594	-2	TCGA-A6-6780
PPP2R5E	RTS1	NA	NA	343.474	-2.0781	-1	TCGA-A6-6782
DNAJA4	YDJ1	NA	NA	496.206	-2.203	-1	TCGA-AA-3489
RPA1	RFA1	NA	NA	1129.81	-2.2069	-1	TCGA-AA-3495
RPA1	RFA1	NA	NA	1178.58	-2.0831	-1	TCGA-AA-3496
HDAC1	HOS2	-0.228333	-2.4978	NA	NA	-1	TCGA-AA-3517
RBBP8	SAE2	-1.44975	-3.2584	NA	NA	-1	TCGA-AA-3517
RPA1	RFA1	-2.02675	-3.0119	NA	NA	-1	TCGA-AA-3517
RPA2	RFA2	-1.508	-2.8213	NA	NA	-1	TCGA-AA-3517
DNAJA4	YDJ1	-0.23525	-4.0873	NA	NA	-1	TCGA-AA-3519
MMS19	MET18	-1.55337	-3.0662	NA	NA	-1	TCGA-AA-3519
POLI	RAD30	-1.58425	-2.0569	NA	NA	-1	TCGA-AA-3519
PPP2R5E	RTS1	-1.59075	-4.2425	NA	NA	-1	TCGA-AA-3519
RPA1	RFA1	-1.667	-2.0842	NA	NA	-1	TCGA-AA-3519
UBR1	UBR1	-0.558417	-2.5038	NA	NA	-1	TCGA-AA-3519
WAPAL	RAD61	-0.8215	-3.6045	NA	NA	-1	TCGA-AA-3519
WDHD1	CTF4	-3.171	-3.5591	NA	NA	-1	TCGA-AA-3519
RPA1	RFA1	-1.787	-2.3936	NA	NA	-1	TCGA-AA-3520
VPS53	VPS53	-1.54167	-2.2606	NA	NA	-1	TCGA-AA-3520
WDHD1	CTF4	-2.471	-2.1077	NA	NA	-1	TCGA-AA-3520
FANCM	MPH1	-2.93733	-5.6913	NA	NA	-2	TCGA-AA-3521
POLI	RAD30	-1.78375	-2.4409	NA	NA	-1	TCGA-AA-3521
PPP2R5E	RTS1	-1.508	-3.9666	NA	NA	-1	TCGA-AA-3521
RBBP8	SAE2	-1.52075	-3.4487	NA	NA	-1	TCGA-AA-3521
RPA2	RFA2	-1.6245	-3.1674	NA	NA	-1	TCGA-AA-3521
TOP3A	TOP3	-1.6385	-2.6717	NA	NA	-1	TCGA-AA-3521
WDHD1	CTF4	-3.37525	-3.9826	NA	NA	-1	TCGA-AA-3521
XRCC6	YKU70	-1.2336	-2.9374	NA	NA	-1	TCGA-AA-3522
TOP3A	TOP3	-1.684	-2.7909	NA	NA	-1	TCGA-AA-3524
VPS53	VPS53	-1.44583	-2.0557	NA	NA	-1	TCGA-AA-3524
WAPAL	RAD61	-0.505333	-2.4292	NA	NA	-1	TCGA-AA-3526
PPP2R5E	RTS1	-1.01525	-2.3243	NA	NA	-1	TCGA-AA-3530
RBBP8	SAE2	-1.4305	-3.2069	NA	NA	-1	TCGA-AA-3530
RPA2	RFA2	-1.3995	-2.499	NA	NA	-1	TCGA-AA-3530
WDHD1	CTF4	-2.52125	-2.2118	NA	NA	-1	TCGA-AA-3530
PPP2R5E	RTS1	-0.93325	-2.0509	NA	NA	-1	TCGA-AA-3531
RBBP8	SAE2	-1.0945	-2.3063	NA	NA	-1	TCGA-AA-3531
RPA2	RFA2	-1.325	-2.2777	NA	NA	-1	TCGA-AA-3531
TOP3A	TOP3	-1.432	-2.1306	NA	NA	-1	TCGA-AA-3532
RBBP8	SAE2	-1.17825	-2.5308	NA	NA	-1	TCGA-AA-3538
DNAJA4	YDJ1	0.210625	-3.0948	NA	NA	-1	TCGA-AA-3542
RAD51	RAD51	-2.03483	-3.114	NA	NA	-1	TCGA-AA-3544
RPA1	RFA1	-1.70775	-2.1893	NA	NA	-1	TCGA-AA-3544
UBR1	UBR1	-0.402917	-2.0122	NA	NA	-1	TCGA-AA-3544
ZSWIM7	SHU2	-1.00375	-2.3687	NA	NA	-1	TCGA-AA-3544
DNAJA4	YDJ1	0.099125	-3.343	NA	NA	-1	TCGA-AA-3549
POLI	RAD30	-2.581	-3.9756	NA	NA	-2	TCGA-AA-3549
RAD51	RAD51	-2.83083	-4.6807	NA	NA	-1	TCGA-AA-3549
RBBP8	SAE2	-1.38575	-3.0869	NA	NA	-1	TCGA-AA-3549
XRCC6	YKU70	-1.0907	-2.3976	NA	NA	-1	TCGA-AA-3549
CCNB1	CLB5	-1.981	-2.2345	NA	NA	-1	TCGA-AA-3552
RAD51	RAD51	-1.55133	-2.1624	NA	NA	-1	TCGA-AA-3552
RBBP8	SAE2	-1.238	-2.6909	NA	NA	-1	TCGA-AA-3552
HDAC1	HOS2	-0.105333	-2.0672	NA	NA	-1	TCGA-AA-3553
RBBP8	SAE2	-1.04325	-2.1689	NA	NA	-1	TCGA-AA-3553
TP53BP1	RAD9	-1.27	-2.3547	NA	NA	-1	TCGA-AA-3553
UBR1	UBR1	-0.484	-2.2685	NA	NA	-1	TCGA-AA-3553
VPS53	VPS53	-1.57133	-2.324	NA	NA	-1	TCGA-AA-3553
MMS19	MET18	-1.40562	-2.5667	NA	NA	-1	TCGA-AA-3556
TOP3A	TOP3	-1.4335	-2.1345	NA	NA	-1	TCGA-AA-3556
TP53BP1	RAD9	-1.2025	-2.1911	NA	NA	-1	TCGA-AA-3556
VPS53	VPS53	-1.43233	-2.0268	NA	NA	-1	TCGA-AA-3556
WAPAL	RAD61	-0.489667	-2.371	NA	NA	-1	TCGA-AA-3556
POLI	RAD30	-1.63325	-2.1512	NA	NA	-1	TCGA-AA-3560
RBBP8	SAE2	-1.1715	-2.5127	NA	NA	-1	TCGA-AA-3562
TOP3A	TOP3	-1.392	-2.0258	NA	NA	-1	TCGA-AA-3562
VPS53	VPS53	-1.7456	-2.6967	NA	NA	-1	TCGA-AA-3562
WAPAL	RAD61	-0.568167	-2.6628	NA	NA	-1	TCGA-AA-3562
RPA1	RFA1	NA	NA	1149.28	-2.1575	-1	TCGA-AA-3660
XRCC6	YKU70	NA	NA	4719.49	-2.0642	-1	TCGA-AA-3662
WAPAL	RAD61	-0.571667	-2.6758	NA	NA	-2	TCGA-AA-3664
DNAJA4	YDJ1	0.688875	-2.0302	NA	NA	-1	TCGA-AA-3666
POLI	RAD30	-1.79625	-2.465	NA	NA	-1	TCGA-AA-3666
PPP2R5E	RTS1	-0.9295	-2.0384	NA	NA	-1	TCGA-AA-3666
FANCM	MPH1	-1.727	-2.4481	NA	NA	-1	TCGA-AA-3667
PPP2R5E	RTS1	-1.0455	-2.4251	NA	NA	-1	TCGA-AA-3667
RPA1	RFA1	-1.9565	-2.8308	NA	NA	-1	TCGA-AA-3667
RPA2	RFA2	-1.52375	-2.8681	NA	NA	-1	TCGA-AA-3667
TOP3A	TOP3	-1.7205	-2.8865	NA	NA	-1	TCGA-AA-3667
ZSWIM7	SHU2	-0.905	-2.169	NA	NA	-1	TCGA-AA-3667
RBBP8	SAE2	-1.1725	-2.5153	NA	NA	-1	TCGA-AA-3673
VPS53	VPS53	-1.46717	-2.1013	NA	NA	-1	TCGA-AA-3673
FANCM	MPH1	-1.63042	-2.1893	NA	NA	-1	TCGA-AA-3678
RBBP8	SAE2	-0.99425	-2.0376	NA	NA	-1	TCGA-AA-3678
TOP3A	TOP3	-1.434	-2.1359	NA	NA	-1	TCGA-AA-3678
ZSWIM7	SHU2	-1.0135	-2.3885	NA	NA	-1	TCGA-AA-3678
RBBP8	SAE2	-1.31225	-2.8899	NA	NA	-1	TCGA-AA-3679
RAD51	RAD51	-1.88933	-2.8276	NA	NA	-2	TCGA-AA-3680
WAPAL	RAD61	-0.500167	-2.41	NA	NA	-2	TCGA-AA-3680
POLI	RAD30	-2.1105	-3.0699	NA	NA	-1	TCGA-AA-3681
ZSWIM7	SHU2	-1.08875	-2.5406	NA	NA	-1	TCGA-AA-3681
DNAJA4	YDJ1	0.597125	-2.2344	NA	NA	-1	TCGA-AA-3685
HDAC1	HOS2	-0.332667	-2.863	NA	NA	-1	TCGA-AA-3685
TOP3A	TOP3	-1.496	-2.2983	NA	NA	-1	TCGA-AA-3685
UBR1	UBR1	-0.5105	-2.3523	NA	NA	-1	TCGA-AA-3685
WAPAL	RAD61	-0.455667	-2.2446	NA	NA	-1	TCGA-AA-3685
RBBP8	SAE2	-1.2045	-2.6011	NA	NA	-1	TCGA-AA-3688
TOP3A	TOP3	-1.455	-2.1909	NA	NA	-1	TCGA-AA-3688
ZSWIM7	SHU2	-1.048	-2.4582	NA	NA	-1	TCGA-AA-3688
HDAC1	HOS2	-0.411333	-3.1384	NA	NA	-1	TCGA-AA-3692
MMS19	MET18	-1.49937	-2.8837	NA	NA	-1	TCGA-AA-3692
RBBP8	SAE2	-1.0915	-2.2982	NA	NA	-1	TCGA-AA-3692
WAPAL	RAD61	-0.528167	-2.5141	NA	NA	-1	TCGA-AA-3692
FANCM	MPH1	-2.48092	-4.4683	NA	NA	-1	TCGA-AA-3693
PPP2R5E	RTS1	-1.011	-2.3101	NA	NA	-1	TCGA-AA-3693
RAD51	RAD51	-1.5165	-2.0938	NA	NA	-1	TCGA-AA-3693
RPA1	RFA1	-1.74425	-2.2834	NA	NA	-1	TCGA-AA-3693
TOP3A	TOP3	-1.4985	-2.3049	NA	NA	-1	TCGA-AA-3693
UBR1	UBR1	-0.6635	-2.8359	NA	NA	-1	TCGA-AA-3693
WDHD1	CTF4	-2.876	-2.9474	NA	NA	-1	TCGA-AA-3693
MMS19	MET18	-1.37563	-2.4653	NA	NA	-2	TCGA-AA-3696
RPA1	RFA1	NA	NA	1115.17	-2.2441	-1	TCGA-AA-3697
MLH1	MLH1	-3.10233	-2.6589	NA	NA	-1	TCGA-AA-3811
RPA1	RFA1	-2.09175	-3.1795	NA	NA	-2	TCGA-AA-3814
VPS53	VPS53	-1.49633	-2.1637	NA	NA	-2	TCGA-AA-3814
PPP2R5E	RTS1	-0.954	-2.1201	NA	NA	-1	TCGA-AA-3819
RPA1	RFA1	-1.811	-2.4555	NA	NA	-1	TCGA-AA-3819
MMS19	MET18	-1.41562	-2.6005	NA	NA	-1	TCGA-AA-3841
POLI	RAD30	-1.58575	-2.0598	NA	NA	-1	TCGA-AA-3842
TP53BP1	RAD9	-1.2735	-2.3632	NA	NA	-1	TCGA-AA-3842
RBBP8	SAE2	-1.18475	-2.5482	NA	NA	-1	TCGA-AA-3846
ZSWIM7	SHU2	-1.949	-4.2803	NA	NA	-1	TCGA-AA-3848
RPA1	RFA1	-1.71575	-2.2099	NA	NA	-1	TCGA-AA-3851
TOP3A	TOP3	-1.5965	-2.5616	NA	NA	-1	TCGA-AA-3851
TP53BP1	RAD9	-1.34625	-2.5396	NA	NA	-2	TCGA-AA-3851
UBR1	UBR1	-0.85675	-3.4468	NA	NA	-2	TCGA-AA-3851
VPS53	VPS53	-1.72567	-2.654	NA	NA	-1	TCGA-AA-3851
XRCC6	YKU70	-1.0014	-2.0603	NA	NA	-1	TCGA-AA-3851
RBBP8	SAE2	-1.022	-2.112	NA	NA	-1	TCGA-AA-3856
UBR1	UBR1	-0.702833	-2.9603	NA	NA	-1	TCGA-AA-3856
RPA1	RFA1	-1.8185	-2.4749	NA	NA	-1	TCGA-AA-3858
VPS53	VPS53	-1.59333	-2.3711	NA	NA	-1	TCGA-AA-3858
ZSWIM7	SHU2	-1.02925	-2.4203	NA	NA	-1	TCGA-AA-3858
HDAC1	HOS2	-0.152333	-2.2318	NA	NA	-1	TCGA-AA-3860
MMS19	MET18	-1.33213	-2.3182	NA	NA	-1	TCGA-AA-3860
PPP2R5E	RTS1	-0.9445	-2.0884	NA	NA	-1	TCGA-AA-3860
XRCC6	YKU70	-1.0422	-2.2144	NA	NA	-1	TCGA-AA-3860
CCNB1	CLB5	-2.0135	-2.2971	NA	NA	-1	TCGA-AA-3867
FANCM	MPH1	-1.67517	-2.3092	NA	NA	-1	TCGA-AA-3867
RBBP8	SAE2	-1.28325	-2.8122	NA	NA	-1	TCGA-AA-3867
TOP3A	TOP3	-1.4205	-2.1005	NA	NA	-1	TCGA-AA-3867
VPS53	VPS53	-1.44733	-2.0589	NA	NA	-1	TCGA-AA-3867
RBBP8	SAE2	-1.1835	-2.5448	NA	NA	-1	TCGA-AA-3869
TOP3A	TOP3	-1.3865	-2.0114	NA	NA	-1	TCGA-AA-3869
VPS53	VPS53	-1.50717	-2.1868	NA	NA	-1	TCGA-AA-3869
HDAC1	HOS2	-0.451	-3.2772	NA	NA	-1	TCGA-AA-3870
TOP3A	TOP3	-1.9225	-3.4158	NA	NA	-1	TCGA-AA-3870
TP53BP1	RAD9	-1.22775	-2.2523	NA	NA	-1	TCGA-AA-3870
UBR1	UBR1	-0.4845	-2.2701	NA	NA	-1	TCGA-AA-3870
XRCC6	YKU70	-1.3657	-3.4365	NA	NA	-1	TCGA-AA-3870
RBBP8	SAE2	-0.993	-2.0342	NA	NA	-1	TCGA-AA-3872
TOP3A	TOP3	-1.521	-2.3638	NA	NA	-1	TCGA-AA-3872
ZSWIM7	SHU2	-0.93325	-2.2262	NA	NA	-1	TCGA-AA-3872
PPP2R5E	RTS1	-0.93625	-2.0609	NA	NA	-1	TCGA-AA-3939
XRCC6	YKU70	-1.0434	-2.2189	NA	NA	-1	TCGA-AA-3939
MMS19	MET18	-1.30212	-2.2168	NA	NA	-1	TCGA-AA-3952
VPS53	VPS53	-1.47467	-2.1173	NA	NA	-1	TCGA-AA-3952
WAPAL	RAD61	-0.7055	-3.1733	NA	NA	-1	TCGA-AA-3952
XRCC6	YKU70	-1.0678	-2.3111	NA	NA	-1	TCGA-AA-3952
VPS53	VPS53	-1.43667	-2.0361	NA	NA	-1	TCGA-AA-3955
RBBP8	SAE2	-1.243	-2.7043	NA	NA	-1	TCGA-AA-3956
TOP3A	TOP3	-1.477	-2.2485	NA	NA	-1	TCGA-AA-3956
DNAJA4	YDJ1	0.2005	-3.1173	NA	NA	-1	TCGA-AA-3966
XRCC6	YKU70	-1.0387	-2.2012	NA	NA	-1	TCGA-AA-3966
FANCM	MPH1	-1.84208	-2.7565	NA	NA	-1	TCGA-AA-3971
PPP2R5E	RTS1	-0.91975	-2.006	NA	NA	-1	TCGA-AA-3971
RBBP8	SAE2	-1.41275	-3.1593	NA	NA	-1	TCGA-AA-3971
TOP3A	TOP3	-1.9145	-3.3949	NA	NA	-1	TCGA-AA-3971
VPS53	VPS53	-1.4645	-2.0956	NA	NA	-1	TCGA-AA-3971
WDHD1	CTF4	-2.62625	-2.4296	NA	NA	-1	TCGA-AA-3971
POLI	RAD30	-1.5925	-2.0728	NA	NA	-1	TCGA-AA-3972
PPP2R5E	RTS1	-1.292	-3.2467	NA	NA	-1	TCGA-AA-3972
RPA1	RFA1	-1.663	-2.0738	NA	NA	-1	TCGA-AA-3972
XRCC6	YKU70	-1.0992	-2.4297	NA	NA	-1	TCGA-AA-3972
DNAJA4	YDJ1	0.57625	-2.2809	NA	NA	-1	TCGA-AA-3973
HDAC1	HOS2	-0.469	-3.3402	NA	NA	-1	TCGA-AA-3973
RAD51	RAD51	-2.089	-3.2206	NA	NA	-1	TCGA-AA-3973
RBBP8	SAE2	-1.542	-3.5057	NA	NA	-1	TCGA-AA-3973
XRCC6	YKU70	-1.3885	-3.5226	NA	NA	-1	TCGA-AA-3973
DNAJA4	YDJ1	0.621125	-2.181	NA	NA	-1	TCGA-AA-3975
FANCM	MPH1	-1.60225	-2.1139	NA	NA	-1	TCGA-AA-3975
POLI	RAD30	-1.685	-2.2508	NA	NA	-1	TCGA-AA-3975
RAD51	RAD51	-1.70517	-2.4652	NA	NA	-1	TCGA-AA-3975
RBBP8	SAE2	-0.99425	-2.0376	NA	NA	-1	TCGA-AA-3975
WDHD1	CTF4	-2.882	-2.9599	NA	NA	-1	TCGA-AA-3975
ZSWIM7	SHU2	-1.3745	-3.1185	NA	NA	-1	TCGA-AA-3975
FANCM	MPH1	-1.56033	-2.0015	NA	NA	-1	TCGA-AA-3976
PPP2R5E	RTS1	-1.0615	-2.4784	NA	NA	-1	TCGA-AA-3976
TOP3A	TOP3	-1.483	-2.2642	NA	NA	-1	TCGA-AA-3976
XRCC6	YKU70	-1.054	-2.259	NA	NA	-1	TCGA-AA-3976
PPP2R5E	RTS1	-1.36375	-3.4858	NA	NA	-1	TCGA-AA-3979
TOP3A	TOP3	-1.6715	-2.7582	NA	NA	-1	TCGA-AA-3979
TP53BP1	RAD9	-1.5945	-3.1415	NA	NA	-1	TCGA-AA-3979
UBR1	UBR1	-0.583	-2.5815	NA	NA	-1	TCGA-AA-3979
VPS53	VPS53	-1.6468	-2.4854	NA	NA	-1	TCGA-AA-3982
POLI	RAD30	-1.9755	-2.81	NA	NA	-1	TCGA-AA-3989
RBBP8	SAE2	-1.1835	-2.5448	NA	NA	-1	TCGA-AA-3989
WDHD1	CTF4	-2.57	-2.3129	NA	NA	-1	TCGA-AA-3989
ZSWIM7	SHU2	-0.82275	-2.0027	NA	NA	-1	TCGA-AA-3989
ZSWIM7	SHU2	-1.2455	-2.8576	NA	NA	-1	TCGA-AA-A00D
ZSWIM7	SHU2	-1.17225	-2.7095	NA	NA	-1	TCGA-AA-A00F
POLI	RAD30	-1.80925	-2.49	NA	NA	-2	TCGA-AA-A00K
PPP2R5E	RTS1	-1.30425	-3.2875	NA	NA	-1	TCGA-AA-A00L
RPA1	RFA1	-1.92025	-2.7373	NA	NA	-1	TCGA-AA-A00L
TOP3A	TOP3	-1.4235	-2.1083	NA	NA	-1	TCGA-AA-A00L
ZSWIM7	SHU2	-1.35675	-3.0826	NA	NA	-1	TCGA-AA-A00L
CCNB1	CLB5	-3.35325	-4.8799	NA	NA	-1	TCGA-AA-A00O
FANCM	MPH1	-1.77817	-2.5852	NA	NA	-1	TCGA-AA-A00O
RBBP8	SAE2	-1.5965	-3.6518	NA	NA	-1	TCGA-AA-A00O
TOP3A	TOP3	-1.614	-2.6075	NA	NA	-1	TCGA-AA-A00O
WDHD1	CTF4	-3.455	-4.148	NA	NA	-1	TCGA-AA-A00O
FANCM	MPH1	-1.69492	-2.3622	NA	NA	-1	TCGA-AA-A00Q
RBBP8	SAE2	-0.99675	-2.0443	NA	NA	-1	TCGA-AA-A00Q
RPA2	RFA2	-1.2495	-2.0535	NA	NA	-1	TCGA-AA-A00Q
WDHD1	CTF4	-2.474	-2.1139	NA	NA	-1	TCGA-AA-A00Q
ZSWIM7	SHU2	-1.3855	-3.1407	NA	NA	-1	TCGA-AA-A00U
FANCM	MPH1	-1.58492	-2.0674	NA	NA	-1	TCGA-AA-A00W
POLI	RAD30	-1.60475	-2.0964	NA	NA	-1	TCGA-AA-A00W
PPP2R5E	RTS1	-0.98025	-2.2076	NA	NA	-1	TCGA-AA-A00W
TOP3A	TOP3	-1.543	-2.4215	NA	NA	-1	TCGA-AA-A00W
ZSWIM7	SHU2	-1.254	-2.8748	NA	NA	-1	TCGA-AA-A00W
POLI	RAD30	-1.567	-2.0237	NA	NA	-1	TCGA-AA-A00Z
RPA1	RFA1	-1.789	-2.3988	NA	NA	-1	TCGA-AA-A00Z
DNAJA4	YDJ1	0.659375	-2.0959	NA	NA	-1	TCGA-AA-A017
FANCM	MPH1	-2.52358	-4.5826	NA	NA	-1	TCGA-AA-A017
PPP2R5E	RTS1	-1.3815	-3.545	NA	NA	-1	TCGA-AA-A017
RAD51	RAD51	-2.0985	-3.2393	NA	NA	-1	TCGA-AA-A017
RBBP8	SAE2	-2.04675	-4.8586	NA	NA	-1	TCGA-AA-A017
RPA2	RFA2	-1.9415	-4.109	NA	NA	-1	TCGA-AA-A017
UBR1	UBR1	-0.807	-3.2896	NA	NA	-1	TCGA-AA-A017
WDHD1	CTF4	-3.5275	-4.2983	NA	NA	-1	TCGA-AA-A017
RBBP8	SAE2	-1.69775	-3.9231	NA	NA	-1	TCGA-AA-A01C
UBR1	UBR1	-0.563417	-2.5196	NA	NA	-1	TCGA-AA-A01C
ZSWIM7	SHU2	-1.159	-2.6827	NA	NA	-1	TCGA-AA-A01C
ZSWIM7	SHU2	-1.325	-3.0184	NA	NA	-1	TCGA-AA-A01D
RBBP8	SAE2	-1.082	-2.2728	NA	NA	-1	TCGA-AA-A01F
RPA2	RFA2	-1.462	-2.6847	NA	NA	-1	TCGA-AA-A01F
ZSWIM7	SHU2	-1.1555	-2.6756	NA	NA	-1	TCGA-AA-A01F
VPS53	VPS53	-1.578	-2.3383	NA	NA	-1	TCGA-AA-A01G
ZSWIM7	SHU2	-0.93225	-2.2241	NA	NA	-1	TCGA-AA-A01G
RBBP8	SAE2	-1.4875	-3.3596	NA	NA	-1	TCGA-AA-A01K
RPA2	RFA2	-1.34275	-2.3305	NA	NA	-1	TCGA-AA-A01K
WDHD1	CTF4	-2.5815	-2.3368	NA	NA	-1	TCGA-AA-A01K
ZSWIM7	SHU2	-0.85075	-2.0593	NA	NA	-1	TCGA-AA-A01K
DNAJA4	YDJ1	NA	NA	30.9013	-3.7919	-1	TCGA-AA-A01Z
RPA1	RFA1	NA	NA	870.816	-2.8645	-1	TCGA-AA-A01Z
XRCC6	YKU70	NA	NA	3886.7	-2.6161	-1	TCGA-AA-A01Z
ZSWIM7	SHU2	NA	NA	64.0343	-2.5963	-1	TCGA-AA-A01Z
RBBP8	SAE2	-1.155	-2.4684	NA	NA	-1	TCGA-AA-A02E
MMS19	MET18	-1.408	-2.5747	NA	NA	-1	TCGA-AA-A02F
RBBP8	SAE2	-1.12975	-2.4008	NA	NA	-1	TCGA-AA-A02F
RPA1	RFA1	-1.8115	-2.4568	NA	NA	-1	TCGA-AA-A02F
CCNB1	CLB5	-2.241	-2.7357	NA	NA	-1	TCGA-AA-A02H
FANCM	MPH1	-1.83258	-2.731	NA	NA	-1	TCGA-AA-A02H
RBBP8	SAE2	-1.273	-2.7847	NA	NA	-1	TCGA-AA-A02H
RPA2	RFA2	-1.425	-2.5748	NA	NA	-1	TCGA-AA-A02H
RBBP8	SAE2	-1.4235	-3.1881	NA	NA	-1	TCGA-AA-A02J
RPA1	RFA1	-1.77325	-2.3582	NA	NA	-1	TCGA-AA-A02J
RPA2	RFA2	-1.62	-3.154	NA	NA	-1	TCGA-AA-A02J
ZSWIM7	SHU2	-1.50775	-3.3879	NA	NA	-1	TCGA-AA-A02J
CCNB1	CLB5	-1.9595	-2.193	NA	NA	-1	TCGA-AA-A02W
RBBP8	SAE2	-1.15225	-2.4611	NA	NA	-1	TCGA-AA-A02W
RPA1	RFA1	NA	NA	985.395	-2.5736	-1	TCGA-AD-6548
RPA1	RFA1	NA	NA	1209.81	-2.0038	-1	TCGA-AD-6890
FANCM	MPH1	NA	NA	38.9901	-2.1443	-1	TCGA-AD-6901
ZSWIM7	SHU2	-2.0245	-4.4329	NA	NA	-2	TCGA-AF-2689
HDAC1	HOS2	NA	NA	2859.66	-2.1359	-1	TCGA-AF-2690
CCNB1	CLB5	-2.02325	-2.3159	NA	NA	-1	TCGA-AF-2691
RAD51	RAD51	-1.6805	-2.4166	NA	NA	-1	TCGA-AF-2691
TOP3A	TOP3	-1.476	-2.2459	NA	NA	-1	TCGA-AF-2691
ZSWIM7	SHU2	-0.8245	-2.0063	NA	NA	-1	TCGA-AF-2691
RPA1	RFA1	NA	NA	1183.17	-2.0714	-1	TCGA-AF-2693
ZSWIM7	SHU2	NA	NA	89.4515	-2.0957	-1	TCGA-AF-2693
RPA1	RFA1	-1.7565	-2.315	NA	NA	-1	TCGA-AF-3400
HDAC1	HOS2	-0.575667	-3.7136	NA	NA	-1	TCGA-AF-3913
RBBP8	SAE2	-1.694	-3.9131	NA	NA	-1	TCGA-AF-3913
RPA2	RFA2	-1.777	-3.6204	NA	NA	-1	TCGA-AF-3913
RBBP8	SAE2	-1.30775	-2.8779	NA	NA	-1	TCGA-AG-3574
POLI	RAD30	-1.55825	-2.0069	NA	NA	-1	TCGA-AG-3575
DNAJA4	YDJ1	0.65425	-2.1073	NA	NA	-1	TCGA-AG-3578
MMS19	MET18	-1.48687	-2.8414	NA	NA	-1	TCGA-AG-3578
RPA1	RFA1	-1.77725	-2.3685	NA	NA	-1	TCGA-AG-3578
UBR1	UBR1	-0.538833	-2.4419	NA	NA	-1	TCGA-AG-3578
WAPAL	RAD61	-0.648	-2.9596	NA	NA	-1	TCGA-AG-3578
XRCC6	YKU70	-1.169	-2.6934	NA	NA	-1	TCGA-AG-3578
FANCM	MPH1	-2.0705	-3.3685	NA	NA	-1	TCGA-AG-3581
RPA1	RFA1	-1.77625	-2.3659	NA	NA	-1	TCGA-AG-3581
WDHD1	CTF4	-2.80175	-2.7935	NA	NA	-1	TCGA-AG-3581
XRCC6	YKU70	-1.0125	-2.1022	NA	NA	-1	TCGA-AG-3581
PPP2R5E	RTS1	-1.45425	-3.7875	NA	NA	-1	TCGA-AG-3582
RBBP8	SAE2	-1.15575	-2.4705	NA	NA	-1	TCGA-AG-3582
TOP3A	TOP3	-1.383	-2.0022	NA	NA	-1	TCGA-AG-3582
UBR1	UBR1	-0.906667	-3.6046	NA	NA	-1	TCGA-AG-3582
ZSWIM7	SHU2	-1.2575	-2.8819	NA	NA	-1	TCGA-AG-3582
RPA2	RFA2	-1.314	-2.2451	NA	NA	-1	TCGA-AG-3583
XRCC6	YKU70	-1.2266	-2.911	NA	NA	-1	TCGA-AG-3583
HDAC1	HOS2	-0.139833	-2.188	NA	NA	-1	TCGA-AG-3584
TP53BP1	RAD9	-1.29525	-2.416	NA	NA	-1	TCGA-AG-3584
XRCC6	YKU70	-1.0899	-2.3946	NA	NA	-1	TCGA-AG-3584
POLI	RAD30	-2.9925	-4.7677	NA	NA	-2	TCGA-AG-3586
POLI	RAD30	-1.60125	-2.0896	NA	NA	-1	TCGA-AG-3587
UBR1	UBR1	-0.848083	-3.4194	NA	NA	-1	TCGA-AG-3587
VPS53	VPS53	-1.43983	-2.0429	NA	NA	-1	TCGA-AG-3587
TOP3A	TOP3	NA	NA	191.843	-2.1365	-1	TCGA-AG-3591
UBR1	UBR1	NA	NA	312.709	-2.1654	-1	TCGA-AG-3591
DNAJA4	YDJ1	0.70175	-2.0016	NA	NA	-1	TCGA-AG-3593
RBBP8	SAE2	-1.1635	-2.4912	NA	NA	-1	TCGA-AG-3593
POLI	RAD30	-1.8615	-2.5906	NA	NA	-1	TCGA-AG-3594
RPA1	RFA1	-1.693	-2.1512	NA	NA	-1	TCGA-AG-3594
TOP3A	TOP3	-1.391	-2.0232	NA	NA	-1	TCGA-AG-3594
PPP2R5E	RTS1	-0.96325	-2.1509	NA	NA	-1	TCGA-AG-3598
WAPAL	RAD61	-1.02067	-4.3449	NA	NA	-1	TCGA-AG-3598
POLI	RAD30	-1.8685	-2.6041	NA	NA	-1	TCGA-AG-3600
PPP2R5E	RTS1	-0.99425	-2.2543	NA	NA	-1	TCGA-AG-3601
RBBP8	SAE2	-1.0785	-2.2634	NA	NA	-1	TCGA-AG-3601
RPA1	RFA1	-1.8365	-2.5213	NA	NA	-1	TCGA-AG-3601
WDHD1	CTF4	-2.57375	-2.3207	NA	NA	-1	TCGA-AG-3601
FANCM	MPH1	-1.61908	-2.159	NA	NA	-1	TCGA-AG-3602
PPP2R5E	RTS1	-1.5675	-4.165	NA	NA	-1	TCGA-AG-3602
RPA1	RFA1	-2.3935	-3.9577	NA	NA	-1	TCGA-AG-3602
TOP3A	TOP3	-1.8065	-3.1119	NA	NA	-1	TCGA-AG-3602
VPS53	VPS53	-1.84067	-2.8999	NA	NA	-1	TCGA-AG-3605
TOP3A	TOP3	-1.4375	-2.145	NA	NA	-1	TCGA-AG-3609
ZSWIM7	SHU2	-1.3625	-3.0942	NA	NA	-1	TCGA-AG-3609
TOP3A	TOP3	-1.4455	-2.166	NA	NA	-1	TCGA-AG-3611
ZSWIM7	SHU2	-0.87875	-2.116	NA	NA	-1	TCGA-AG-3611
DNAJA4	YDJ1	0.695875	-2.0146	NA	NA	-1	TCGA-AG-3612
RBBP8	SAE2	-1.11525	-2.3619	NA	NA	-1	TCGA-AG-3612
TP53BP1	RAD9	-1.44925	-2.7894	NA	NA	-1	TCGA-AG-3612
UBR1	UBR1	-0.523583	-2.3937	NA	NA	-1	TCGA-AG-3612
TOP3A	TOP3	-1.6265	-2.6402	NA	NA	-1	TCGA-AG-3726
PPP2R5E	RTS1	-1.1905	-2.9084	NA	NA	-1	TCGA-AG-3727
RPA2	RFA2	-1.542	-2.9223	NA	NA	-1	TCGA-AG-3727
TOP3A	TOP3	-1.6335	-2.6586	NA	NA	-1	TCGA-AG-3727
ZSWIM7	SHU2	-1.295	-2.9577	NA	NA	-1	TCGA-AG-3727
HDAC1	HOS2	-0.135167	-2.1717	NA	NA	-1	TCGA-AG-3728
RPA1	RFA1	NA	NA	1111.33	-2.2538	-1	TCGA-AG-3742
MMS19	MET18	-1.30325	-2.2206	NA	NA	-1	TCGA-AG-3881
TP53BP1	RAD9	-1.40875	-2.6912	NA	NA	-1	TCGA-AG-3881
CCNB1	CLB5	-1.91025	-2.0981	NA	NA	-1	TCGA-AG-3882
DNAJA4	YDJ1	0.6965	-2.0132	NA	NA	-1	TCGA-AG-3882
RBBP8	SAE2	-1.12875	-2.3981	NA	NA	-1	TCGA-AG-3882
HDAC1	HOS2	-0.156833	-2.2475	NA	NA	-1	TCGA-AG-3883
POLI	RAD30	-1.99325	-2.8442	NA	NA	-2	TCGA-AG-3885
MMS19	MET18	-1.30313	-2.2202	NA	NA	-1	TCGA-AG-3887
RBBP8	SAE2	-1.2465	-2.7137	NA	NA	-1	TCGA-AG-3887
WAPAL	RAD61	-0.942167	-4.0531	NA	NA	-1	TCGA-AG-3887
CCNB1	CLB5	-1.9215	-2.1197	NA	NA	-1	TCGA-AG-3890
RAD51	RAD51	-1.62917	-2.3156	NA	NA	-1	TCGA-AG-3893
RBBP8	SAE2	-1.2	-2.5891	NA	NA	-1	TCGA-AG-3893
POLI	RAD30	-1.582	-2.0526	NA	NA	-1	TCGA-AG-3896
RBBP8	SAE2	-1.259	-2.7472	NA	NA	-1	TCGA-AG-3896
HDAC1	HOS2	-0.0935	-2.0258	NA	NA	-1	TCGA-AG-3898
RBBP8	SAE2	-1.2775	-2.7968	NA	NA	-1	TCGA-AG-3898
RPA1	RFA1	-1.90175	-2.6896	NA	NA	-1	TCGA-AG-3898
DNAJA4	YDJ1	0.695	-2.0166	NA	NA	-1	TCGA-AG-3901
HDAC1	HOS2	-0.419	-3.1652	NA	NA	-1	TCGA-AG-3901
MMS19	MET18	-1.32638	-2.2988	NA	NA	-1	TCGA-AG-3901
RAD51	RAD51	-1.47783	-2.0177	NA	NA	-1	TCGA-AG-3901
RBBP8	SAE2	-1.12525	-2.3887	NA	NA	-1	TCGA-AG-3901
WAPAL	RAD61	-0.582167	-2.7148	NA	NA	-1	TCGA-AG-3901
RPA1	RFA1	-1.727	-2.2389	NA	NA	-1	TCGA-AG-3902
POLI	RAD30	-1.76275	-2.4005	NA	NA	-1	TCGA-AG-3909
RAD51	RAD51	-1.60133	-2.2608	NA	NA	-1	TCGA-AG-3909
TP53BP1	RAD9	-1.16875	-2.1093	NA	NA	-1	TCGA-AG-3909
HDAC1	HOS2	-0.1935	-2.3759	NA	NA	-1	TCGA-AG-3999
POLI	RAD30	-1.878	-2.6224	NA	NA	-1	TCGA-AG-3999
RBBP8	SAE2	-1.0685	-2.2366	NA	NA	-1	TCGA-AG-4001
TOP3A	TOP3	-1.683	-2.7883	NA	NA	-1	TCGA-AG-4001
ZSWIM7	SHU2	-1.464	-3.2995	NA	NA	-1	TCGA-AG-4001
DNAJA4	YDJ1	0.671625	-2.0686	NA	NA	-1	TCGA-AG-4005
POLI	RAD30	-1.92275	-2.7085	NA	NA	-1	TCGA-AG-4005
RBBP8	SAE2	-1.26675	-2.768	NA	NA	-1	TCGA-AG-4007
DNAJA4	YDJ1	0.5835	-2.2648	NA	NA	-1	TCGA-AG-4008
RBBP8	SAE2	-0.98125	-2.0028	NA	NA	-1	TCGA-AG-4008
RBBP8	SAE2	-0.98175	-2.0041	NA	NA	-1	TCGA-AG-4015
POLI	RAD30	-1.62275	-2.131	NA	NA	-1	TCGA-AG-A008
RBBP8	SAE2	-1.0415	-2.1642	NA	NA	-1	TCGA-AG-A008
RPA2	RFA2	-1.6255	-3.1704	NA	NA	-1	TCGA-AG-A008
ZSWIM7	SHU2	-1.47625	-3.3242	NA	NA	-1	TCGA-AG-A008
RBBP8	SAE2	-1.04075	-2.1622	NA	NA	-1	TCGA-AG-A00C
TOP3A	TOP3	-1.4535	-2.187	NA	NA	-1	TCGA-AG-A00C
ZSWIM7	SHU2	-1.51275	-3.3981	NA	NA	-1	TCGA-AG-A00C
FANCM	MPH1	-1.87292	-2.8391	NA	NA	-1	TCGA-AG-A00H
RBBP8	SAE2	-1.02575	-2.122	NA	NA	-1	TCGA-AG-A00H
HDAC1	HOS2	-0.2115	-2.4389	NA	NA	-1	TCGA-AG-A00Y
POLI	RAD30	-1.848	-2.5646	NA	NA	-1	TCGA-AG-A00Y
RBBP8	SAE2	-1.06575	-2.2292	NA	NA	-1	TCGA-AG-A00Y
RPA2	RFA2	-1.3985	-2.4961	NA	NA	-1	TCGA-AG-A00Y
TOP3A	TOP3	-1.442	-2.1568	NA	NA	-1	TCGA-AG-A00Y
ZSWIM7	SHU2	-1.43975	-3.2504	NA	NA	-1	TCGA-AG-A00Y
RBBP8	SAE2	-1.05925	-2.2118	NA	NA	-1	TCGA-AG-A011
UBR1	UBR1	-0.741583	-3.0828	NA	NA	-1	TCGA-AG-A011
WAPAL	RAD61	-0.739667	-3.3003	NA	NA	-1	TCGA-AG-A011
ZSWIM7	SHU2	-1.2045	-2.7747	NA	NA	-1	TCGA-AG-A014
POLI	RAD30	-1.56975	-2.029	NA	NA	-1	TCGA-AG-A01J
RBBP8	SAE2	-1.90425	-4.4766	NA	NA	-1	TCGA-AG-A01J
POLI	RAD30	-2.26975	-3.3764	NA	NA	-1	TCGA-AG-A01L
RPA2	RFA2	-1.4415	-2.6238	NA	NA	-1	TCGA-AG-A01L
ZSWIM7	SHU2	-1.434	-3.2388	NA	NA	-1	TCGA-AG-A01L
RBBP8	SAE2	-1.544	-3.5111	NA	NA	-1	TCGA-AG-A01N
RPA1	RFA1	-2.093	-3.1828	NA	NA	-1	TCGA-AG-A01N
HDAC1	HOS2	-0.285167	-2.6967	NA	NA	-1	TCGA-AG-A023
POLI	RAD30	-1.7205	-2.3192	NA	NA	-1	TCGA-AG-A023
RBBP8	SAE2	-2.05875	-4.8907	NA	NA	-1	TCGA-AG-A023
RPA2	RFA2	-1.96225	-4.1707	NA	NA	-1	TCGA-AG-A023
ZSWIM7	SHU2	-1.4185	-3.2075	NA	NA	-1	TCGA-AG-A023
CCNB1	CLB5	-2.11125	-2.4855	NA	NA	-1	TCGA-AG-A026
FANCM	MPH1	-2.13408	-3.5389	NA	NA	-1	TCGA-AG-A026
RBBP8	SAE2	-1.7205	-3.9841	NA	NA	-1	TCGA-AG-A026
ZSWIM7	SHU2	-1.35725	-3.0836	NA	NA	-1	TCGA-AG-A026
CCNB1	CLB5	-1.8765	-2.033	NA	NA	-1	TCGA-AG-A02G
RAD51	RAD51	-1.847	-2.7443	NA	NA	-1	TCGA-AG-A02G
RPA2	RFA2	-1.28225	-2.1507	NA	NA	-1	TCGA-AG-A02G
UBR1	UBR1	-0.451917	-2.1671	NA	NA	-1	TCGA-AG-A02G
POLI	RAD30	-1.757	-2.3894	NA	NA	-2	TCGA-AG-A032
RBBP8	SAE2	-1.9885	-4.7024	NA	NA	-1	TCGA-AG-A032
TP53BP1	RAD9	-1.39175	-2.6499	NA	NA	-1	TCGA-AG-A032
RPA1	RFA1	NA	NA	1185.53	-2.0654	-1	TCGA-AH-6644
RPA1	RFA1	NA	NA	968.267	-2.6171	-1	TCGA-AM-5820
XRCC6	YKU70	NA	NA	4547.39	-2.1783	-1	TCGA-AM-5820
ZSWIM7	SHU2	NA	NA	79.0814	-2.3	-1	TCGA-AM-5820
FANCM	MPH1	NA	NA	34.9231	-2.2568	-1	TCGA-AU-3779
PPP2R5E	RTS1	NA	NA	333.594	-2.1425	-1	TCGA-AU-3779
DNAJA4	YDJ1	0.503625	-2.4426	NA	NA	-1	TCGA-AY-4070
XRCC6	YKU70	-1.1748	-2.7153	NA	NA	-1	TCGA-AY-4070
ZSWIM7	SHU2	-0.863	-2.0841	NA	NA	-1	TCGA-AY-4070
RAD51	RAD51	-2.07867	-3.2003	NA	NA	-2	TCGA-AY-4071
WDHD1	CTF4	-3.11125	-3.4352	NA	NA	-1	TCGA-AY-4071
TOP3A	TOP3	NA	NA	150.237	-2.4217	-1	TCGA-AY-5543
XRCC6	YKU70	NA	NA	4468.45	-2.2306	-1	TCGA-AY-5543
ZSWIM7	SHU2	NA	NA	91.5457	-2.0545	-1	TCGA-AY-5543
XRCC6	YKU70	NA	NA	4573.94	-2.1607	-1	TCGA-AZ-4614
ZSWIM7	SHU2	NA	NA	81.5441	-2.2515	-1	TCGA-AZ-4614
RPA1	RFA1	NA	NA	1192.83	-2.0469	-1	TCGA-AZ-4616
MMS19	MET18	NA	NA	759.371	-2.0143	-1	TCGA-AZ-5403
WAPAL	RAD61	NA	NA	824.155	-2.1905	-1	TCGA-AZ-5403
HDAC1	HOS2	NA	NA	2317.12	-2.5475	-1	TCGA-AZ-6607
ZSWIM7	SHU2	NA	NA	67.151	-2.5349	-1	TCGA-AZ-6608
RPA1	RFA1	NA	NA	992.139	-2.5565	-1	TCGA-CA-5254
ZSWIM7	SHU2	NA	NA	88.4819	-2.1148	-1	TCGA-CA-5254
VPS53	VPS53	NA	NA	286.884	-2.0954	-1	TCGA-CA-5256
PPP2R5E	RTS1	NA	NA	295.639	-2.3897	-1	TCGA-CA-6715
ZSWIM7	SHU2	NA	NA	79.952	-2.2828	-1	TCGA-CA-6715
DNAJA4	YDJ1	NA	NA	553.672	-2.0068	-1	TCGA-CI-6623
MMS19	MET18	NA	NA	641.936	-2.5191	-1	TCGA-CI-6624
FANCM	MPH1	NA	NA	27.2302	-2.4697	-2	TCGA-CK-6748
PPP2R5E	RTS1	NA	NA	310.69	-2.2917	-1	TCGA-CL-5918
RPA1	RFA1	NA	NA	939.207	-2.6909	-1	TCGA-CL-5918
TOP3A	TOP3	NA	NA	164.677	-2.3227	-1	TCGA-CL-5918
UBR1	UBR1	NA	NA	338.136	-2.0107	-1	TCGA-CL-5918
FANCM	MPH1	NA	NA	35.594	-2.2382	-1	TCGA-CM-4747
XRCC6	YKU70	NA	NA	4707.55	-2.0721	-1	TCGA-CM-4747
RPA1	RFA1	NA	NA	1133.46	-2.1976	-1	TCGA-CM-4751
RPA1	RFA1	NA	NA	1047.47	-2.416	-1	TCGA-CM-5344
VPS53	VPS53	NA	NA	307.843	-2.0417	-1	TCGA-CM-5862
UBR1	UBR1	NA	NA	314.714	-2.1532	-2	TCGA-CM-5864
PPP2R5E	RTS1	NA	NA	338.351	-2.1115	-1	TCGA-CM-5868
RPA1	RFA1	NA	NA	786.826	-3.0778	-1	TCGA-CM-6166
TOP3A	TOP3	NA	NA	164.072	-2.3269	-1	TCGA-CM-6166
ZSWIM7	SHU2	NA	NA	85.9341	-2.165	-1	TCGA-CM-6166
MMS19	MET18	NA	NA	632.609	-2.5592	-1	TCGA-CM-6675
WAPAL	RAD61	NA	NA	793.38	-2.3075	-1	TCGA-CM-6675
RPA1	RFA1	NA	NA	1197.42	-2.0352	-1	TCGA-CM-6676
DNAJA4	YDJ1	NA	NA	552.471	-2.0109	-1	TCGA-CM-6677
RPA1	RFA1	NA	NA	935.28	-2.7008	-1	TCGA-CM-6679
PPP2R5E	RTS1	NA	NA	352.839	-2.0171	-1	TCGA-D5-5537
RPA2	RFA2	NA	NA	307.312	-2.2797	-1	TCGA-D5-5537
RPA1	RFA1	NA	NA	1206.67	-2.0117	-1	TCGA-D5-5538
VPS53	VPS53	NA	NA	225.369	-2.2531	-1	TCGA-D5-5540
RPA1	RFA1	NA	NA	1073.24	-2.3505	-1	TCGA-D5-5541
XRCC6	YKU70	NA	NA	4812.59	-2.0025	-1	TCGA-D5-6533
XRCC6	YKU70	NA	NA	4414.08	-2.2666	-1	TCGA-D5-6535
ZSWIM7	SHU2	NA	NA	84.4379	-2.1945	-1	TCGA-D5-6535
HDAC1	HOS2	NA	NA	2019.18	-2.7736	-1	TCGA-D5-6536
WAPAL	RAD61	NA	NA	734.955	-2.5295	-1	TCGA-D5-6536
XRCC6	YKU70	NA	NA	4216.82	-2.3973	-1	TCGA-D5-6536
RPA1	RFA1	NA	NA	1163.61	-2.1211	-1	TCGA-D5-6926
RBBP8	SAE2	NA	NA	233.741	-2.1504	-1	TCGA-DC-6154
HDAC1	HOS2	NA	NA	2558.87	-2.3641	-1	TCGA-DC-6156
MMS19	MET18	NA	NA	646.677	-2.4988	-1	TCGA-DC-6157
XRCC6	YKU70	NA	NA	4775.25	-2.0273	-1	TCGA-DC-6160
ZSWIM7	SHU2	NA	NA	65.0691	-2.5759	-1	TCGA-DC-6160
MMS19	MET18	NA	NA	561.864	-2.8634	-1	TCGA-DC-6683
RPA1	RFA1	NA	NA	1202.52	-2.0223	-1	TCGA-DC-6683
RPA1	RFA1	NA	NA	861.445	-2.8883	-1	TCGA-DM-A0XD
TOP3A	TOP3	NA	NA	206.373	-2.0369	-1	TCGA-DM-A0XD
PPP2R5E	RTS1	NA	NA	279.876	-2.4924	-1	TCGA-DM-A0XF
TOP3A	TOP3	NA	NA	198.534	-2.0906	-1	TCGA-DM-A1D0
UBR1	UBR1	NA	NA	313.791	-2.1588	-1	TCGA-DM-A1D0
WAPAL	RAD61	NA	NA	613.258	-2.9918	-1	TCGA-DM-A1D0
XRCC6	YKU70	NA	NA	3877.08	-2.6225	-1	TCGA-DM-A1D0
ZSWIM7	SHU2	NA	NA	74.0273	-2.3995	-1	TCGA-DM-A1D0
DNAJA4	YDJ1	NA	NA	513.657	-2.1434	-1	TCGA-DM-A1D4
RPA1	RFA1	NA	NA	683.245	-3.3408	-1	TCGA-DM-A1D4
RPA2	RFA2	NA	NA	357.521	-2.1169	-1	TCGA-DM-A1D4
TOP3A	TOP3	NA	NA	187.525	-2.1661	-1	TCGA-DM-A1D4
UBR1	UBR1	NA	NA	266.205	-2.4481	-1	TCGA-DM-A1D4
RPA1	RFA1	NA	NA	992.478	-2.5556	-1	TCGA-DM-A1D7
UBR1	UBR1	NA	NA	310.208	-2.1806	-1	TCGA-DM-A1D8
XRCC6	YKU70	NA	NA	3910.14	-2.6006	-1	TCGA-DM-A1D8
MMS19	MET18	NA	NA	695.033	-2.2909	-1	TCGA-DM-A1D9
UBR1	UBR1	NA	NA	289.073	-2.3091	-1	TCGA-DM-A1D9
WAPAL	RAD61	NA	NA	759.934	-2.4346	-1	TCGA-DM-A1D9
XRCC6	YKU70	NA	NA	4218.54	-2.3962	-1	TCGA-DM-A1D9
HDAC1	HOS2	NA	NA	2901.22	-2.1043	-1	TCGA-DM-A1DB
RPA1	RFA1	NA	NA	1007.6	-2.5172	-1	TCGA-DM-A1DB
TOP3A	TOP3	NA	NA	189.821	-2.1504	-1	TCGA-DM-A1DB
RPA1	RFA1	NA	NA	759.577	-3.147	-1	TCGA-DT-5265
TOP3A	TOP3	NA	NA	210.181	-2.0108	-1	TCGA-DT-5265
HDAC1	HOS2	NA	NA	2851.35	-2.1422	-1	TCGA-DY-A0XA
RPA1	RFA1	NA	NA	918.601	-2.7432	-1	TCGA-DY-A0XA
RPA1	RFA1	NA	NA	1117	-2.2394	-1	TCGA-DY-A1DF
UBR1	UBR1	NA	NA	331.897	-2.0487	-1	TCGA-DY-A1DF
WAPAL	RAD61	NA	NA	612.069	-2.9964	-1	TCGA-DY-A1DF
XRCC6	YKU70	NA	NA	3355.1	-2.9684	-1	TCGA-DY-A1H8
DNAJA4	YDJ1	NA	NA	477.778	-2.2659	-1	TCGA-EF-5830
MMS19	MET18	NA	NA	746.465	-2.0698	-1	TCGA-EF-5830
RPA1	RFA1	NA	NA	1184.34	-2.0684	-1	TCGA-EF-5830
TOP3A	TOP3	NA	NA	201.01	-2.0736	-1	TCGA-EF-5830
WAPAL	RAD61	NA	NA	693.434	-2.6872	-1	TCGA-EF-5830
RBBP8	SAE2	NA	NA	212.945	-2.2259	-1	TCGA-EI-6883
UBR1	UBR1	NA	NA	249.7	-2.5485	-1	TCGA-EI-6883
RBBP8	SAE2	NA	NA	226.277	-2.1775	-1	TCGA-F4-6460
ZSWIM7	SHU2	NA	NA	91.6412	-2.0526	-1	TCGA-F4-6805
MMS19	MET18	NA	NA	667.259	-2.4103	-1	TCGA-F4-6808
RPA1	RFA1	NA	NA	1019.54	-2.4869	-1	TCGA-F4-6808
UBR1	UBR1	NA	NA	329.189	-2.0651	-1	TCGA-F4-6808
WAPAL	RAD61	NA	NA	793.369	-2.3075	-1	TCGA-F4-6808
PPP2R5E	RTS1	NA	NA	325	-2.1985	-1	TCGA-F4-6809
RPA1	RFA1	NA	NA	1122.88	-2.2245	-1	TCGA-F4-6809
HDAC1	HOS2	NA	NA	3035.84	-2.0022	-1	TCGA-F4-6855
XRCC6	YKU70	NA	NA	4086.9	-2.4834	-1	TCGA-F5-6812
HDAC1	HOS2	NA	NA	2374.4	-2.504	-1	TCGA-F5-6813
XRCC6	YKU70	NA	NA	4000	-2.541	-1	TCGA-F5-6863
HDAC1	HOS2	NA	NA	2828.16	-2.1598	-1	TCGA-F5-6864
PPP2R5E	RTS1	NA	NA	333.081	-2.1458	-1	TCGA-F5-6864
RPA1	RFA1	NA	NA	1161.62	-2.1261	-1	TCGA-F5-6864
DNAJA4	YDJ1	NA	NA	452.436	-2.3525	-1	TCGA-G4-6295
TOP3A	TOP3	NA	NA	208.966	-2.0191	-1	TCGA-G4-6295
ZSWIM7	SHU2	NA	NA	23.3264	-3.398	-2	TCGA-G4-6295
HDAC1	HOS2	NA	NA	2342.43	-2.5283	-1	TCGA-G4-6298
XRCC6	YKU70	NA	NA	4317.93	-2.3303	-1	TCGA-G4-6298
RPA1	RFA1	NA	NA	897.255	-2.7974	-1	TCGA-G4-6306
TOP3A	TOP3	NA	NA	180.155	-2.2166	-1	TCGA-G4-6306
RPA1	RFA1	NA	NA	1032	-2.4552	-1	TCGA-G4-6311
ZSWIM7	SHU2	NA	NA	91.1647	-2.062	-1	TCGA-G4-6311
HDAC1	HOS2	NA	NA	2999.89	-2.0295	-1	TCGA-G4-6314
MMS19	MET18	NA	NA	752.185	-2.0452	-1	TCGA-G4-6315
RPA1	RFA1	NA	NA	1136.76	-2.1892	-1	TCGA-G4-6315
RPA1	RFA1	NA	NA	990.169	-2.5615	-1	TCGA-G4-6317
TOP3A	TOP3	NA	NA	180.775	-2.2124	-1	TCGA-G4-6317
UBR1	UBR1	NA	NA	262.152	-2.4728	-1	TCGA-G4-6317
WAPAL	RAD61	NA	NA	765.702	-2.4126	-1	TCGA-G4-6317
ZSWIM7	SHU2	NA	NA	88.2456	-2.1195	-1	TCGA-G4-6626
RPA1	RFA1	NA	NA	971.89	-2.6079	-1	TCGA-G5-6235
TOP3A	TOP3	NA	NA	186.184	-2.1753	-1	TCGA-G5-6235

## Sheet: 4
List includes:			List includes:			List includes:
Decreased copy number with decreased expression			Decreased copy number with decreased expression			Decreased copy number with decreased expression
(GISTIC -1 and -2)			(GISTIC -1 and -2)			(GISTIC -1 and -2)
Number of alterations in each sample			Number of samples with indicated number of alterations			Number of alterations per gene
Sample name	Total		Number of alterations	Total		Gene name	Total
TCGA-AA-3519	8		1	89		RPA1	69
TCGA-AA-A017	8		2	58		RBBP8	68
TCGA-AA-3521	7		3	39		ZSWIM7	56
TCGA-AA-3693	7		4	33		TOP3A	51
TCGA-AA-3975	7		5	15		PPP2R5E	36
TCGA-A6-2678	6		6	7		XRCC6	36
TCGA-AA-3667	6		7	3		UBR1	33
TCGA-AA-3851	6		8	2		HDAC1	31
TCGA-AA-3971	6		Grand Total	246		POLI	29
TCGA-AG-3578	6					FANCM	27
TCGA-AG-3901	6					DNAJA4	25
TCGA-AG-A00Y	6					MMS19	25
TCGA-A6-5656	5					WAPAL	24
TCGA-AA-3549	5					VPS53	23
TCGA-AA-3553	5					RPA2	21
TCGA-AA-3556	5					WDHD1	18
TCGA-AA-3685	5					RAD51	14
TCGA-AA-3867	5					TP53BP1	11
TCGA-AA-3870	5					CCNB1	10
TCGA-AA-3973	5					MLH1	1
TCGA-AA-A00O	5					Grand Total	608
TCGA-AA-A00W	5
TCGA-AG-3582	5
TCGA-AG-A023	5
TCGA-DM-A1D0	5
TCGA-DM-A1D4	5
TCGA-EF-5830	5
TCGA-A6-2683	4
TCGA-A6-6652	4
TCGA-AA-3517	4
TCGA-AA-3530	4
TCGA-AA-3544	4
TCGA-AA-3562	4
TCGA-AA-3678	4
TCGA-AA-3692	4
TCGA-AA-3860	4
TCGA-AA-3952	4
TCGA-AA-3972	4
TCGA-AA-3976	4
TCGA-AA-3979	4
TCGA-AA-3989	4
TCGA-AA-A00L	4
TCGA-AA-A00Q	4
TCGA-AA-A01K	4
TCGA-AA-A01Z	4
TCGA-AA-A02H	4
TCGA-AA-A02J	4
TCGA-AF-2691	4
TCGA-AG-3581	4
TCGA-AG-3601	4
TCGA-AG-3602	4
TCGA-AG-3612	4
TCGA-AG-3727	4
TCGA-AG-A008	4
TCGA-AG-A026	4
TCGA-AG-A02G	4
TCGA-CL-5918	4
TCGA-DM-A1D9	4
TCGA-F4-6808	4
TCGA-G4-6317	4
TCGA-A6-2677	3
TCGA-A6-3810	3
TCGA-A6-5662	3
TCGA-A6-5666	3
TCGA-A6-6140	3
TCGA-A6-6650	3
TCGA-AA-3520	3
TCGA-AA-3531	3
TCGA-AA-3552	3
TCGA-AA-3666	3
TCGA-AA-3688	3
TCGA-AA-3858	3
TCGA-AA-3869	3
TCGA-AA-3872	3
TCGA-AA-A01C	3
TCGA-AA-A01F	3
TCGA-AA-A02F	3
TCGA-AF-3913	3
TCGA-AG-3584	3
TCGA-AG-3587	3
TCGA-AG-3594	3
TCGA-AG-3882	3
TCGA-AG-3887	3
TCGA-AG-3898	3
TCGA-AG-3909	3
TCGA-AG-4001	3
TCGA-AG-A00C	3
TCGA-AG-A011	3
TCGA-AG-A01L	3
TCGA-AG-A032	3
TCGA-AM-5820	3
TCGA-AY-4070	3
TCGA-AY-5543	3
TCGA-CM-6166	3
TCGA-D5-6536	3
TCGA-DM-A1DB	3
TCGA-DY-A1DF	3
TCGA-F5-6864	3
TCGA-G4-6295	3
TCGA-A6-2674	2
TCGA-A6-2682	2
TCGA-A6-3807	2
TCGA-A6-5667	2
TCGA-A6-6142	2
TCGA-AA-3524	2
TCGA-AA-3673	2
TCGA-AA-3680	2
TCGA-AA-3681	2
TCGA-AA-3814	2
TCGA-AA-3819	2
TCGA-AA-3842	2
TCGA-AA-3856	2
TCGA-AA-3939	2
TCGA-AA-3956	2
TCGA-AA-3966	2
TCGA-AA-A00Z	2
TCGA-AA-A01G	2
TCGA-AA-A02W	2
TCGA-AF-2693	2
TCGA-AG-3583	2
TCGA-AG-3591	2
TCGA-AG-3593	2
TCGA-AG-3598	2
TCGA-AG-3609	2
TCGA-AG-3611	2
TCGA-AG-3881	2
TCGA-AG-3893	2
TCGA-AG-3896	2
TCGA-AG-3999	2
TCGA-AG-4005	2
TCGA-AG-4008	2
TCGA-AG-A00H	2
TCGA-AG-A01J	2
TCGA-AG-A01N	2
TCGA-AU-3779	2
TCGA-AY-4071	2
TCGA-AZ-4614	2
TCGA-AZ-5403	2
TCGA-CA-5254	2
TCGA-CA-6715	2
TCGA-CM-4747	2
TCGA-CM-6675	2
TCGA-D5-5537	2
TCGA-D5-6535	2
TCGA-DC-6160	2
TCGA-DC-6683	2
TCGA-DM-A0XD	2
TCGA-DM-A1D8	2
TCGA-DT-5265	2
TCGA-DY-A0XA	2
TCGA-EI-6883	2
TCGA-F4-6809	2
TCGA-G4-6298	2
TCGA-G4-6306	2
TCGA-G4-6311	2
TCGA-G4-6315	2
TCGA-G5-6235	2
TCGA-A6-2675	1
TCGA-A6-2685	1
TCGA-A6-6138	1
TCGA-A6-6651	1
TCGA-A6-6780	1
TCGA-A6-6782	1
TCGA-AA-3489	1
TCGA-AA-3495	1
TCGA-AA-3496	1
TCGA-AA-3522	1
TCGA-AA-3526	1
TCGA-AA-3532	1
TCGA-AA-3538	1
TCGA-AA-3542	1
TCGA-AA-3560	1
TCGA-AA-3660	1
TCGA-AA-3662	1
TCGA-AA-3664	1
TCGA-AA-3679	1
TCGA-AA-3696	1
TCGA-AA-3697	1
TCGA-AA-3811	1
TCGA-AA-3841	1
TCGA-AA-3846	1
TCGA-AA-3848	1
TCGA-AA-3955	1
TCGA-AA-3982	1
TCGA-AA-A00D	1
TCGA-AA-A00F	1
TCGA-AA-A00K	1
TCGA-AA-A00U	1
TCGA-AA-A01D	1
TCGA-AA-A02E	1
TCGA-AD-6548	1
TCGA-AD-6890	1
TCGA-AD-6901	1
TCGA-AF-2689	1
TCGA-AF-2690	1
TCGA-AF-3400	1
TCGA-AG-3574	1
TCGA-AG-3575	1
TCGA-AG-3586	1
TCGA-AG-3600	1
TCGA-AG-3605	1
TCGA-AG-3726	1
TCGA-AG-3728	1
TCGA-AG-3742	1
TCGA-AG-3883	1
TCGA-AG-3885	1
TCGA-AG-3890	1
TCGA-AG-3902	1
TCGA-AG-4007	1
TCGA-AG-4015	1
TCGA-AG-A014	1
TCGA-AH-6644	1
TCGA-AZ-4616	1
TCGA-AZ-6607	1
TCGA-AZ-6608	1
TCGA-CA-5256	1
TCGA-CI-6623	1
TCGA-CI-6624	1
TCGA-CK-6748	1
TCGA-CM-4751	1
TCGA-CM-5344	1
TCGA-CM-5862	1
TCGA-CM-5864	1
TCGA-CM-5868	1
TCGA-CM-6676	1
TCGA-CM-6677	1
TCGA-CM-6679	1
TCGA-D5-5538	1
TCGA-D5-5540	1
TCGA-D5-5541	1
TCGA-D5-6533	1
TCGA-D5-6926	1
TCGA-DC-6154	1
TCGA-DC-6156	1
TCGA-DC-6157	1
TCGA-DM-A0XF	1
TCGA-DM-A1D7	1
TCGA-DY-A1H8	1
TCGA-F4-6460	1
TCGA-F4-6805	1
TCGA-F4-6855	1
TCGA-F5-6812	1
TCGA-F5-6813	1
TCGA-F5-6863	1
TCGA-G4-6314	1
TCGA-G4-6626	1
Grand Total	608

## Sheet: 5
Human Gene	Yeast Homolog	expr_array	zscore_array	expr_rnaseq	zscore_rnaseq	GISTIC Score	Sample Number
UBR1	UBR1	NA	NA	242.214	-2.594	-2	TCGA-A6-6780
FANCM	MPH1	-2.93733	-5.6913	NA	NA	-2	TCGA-AA-3521
POLI	RAD30	-2.581	-3.9756	NA	NA	-2	TCGA-AA-3549
WAPAL	RAD61	-0.571667	-2.6758	NA	NA	-2	TCGA-AA-3664
RAD51	RAD51	-1.88933	-2.8276	NA	NA	-2	TCGA-AA-3680
WAPAL	RAD61	-0.500167	-2.41	NA	NA	-2	TCGA-AA-3680
MMS19	MET18	-1.37563	-2.4653	NA	NA	-2	TCGA-AA-3696
RPA1	RFA1	-2.09175	-3.1795	NA	NA	-2	TCGA-AA-3814
VPS53	VPS53	-1.49633	-2.1637	NA	NA	-2	TCGA-AA-3814
TP53BP1	RAD9	-1.34625	-2.5396	NA	NA	-2	TCGA-AA-3851
UBR1	UBR1	-0.85675	-3.4468	NA	NA	-2	TCGA-AA-3851
POLI	RAD30	-1.80925	-2.49	NA	NA	-2	TCGA-AA-A00K
ZSWIM7	SHU2	-2.0245	-4.4329	NA	NA	-2	TCGA-AF-2689
POLI	RAD30	-2.9925	-4.7677	NA	NA	-2	TCGA-AG-3586
POLI	RAD30	-1.99325	-2.8442	NA	NA	-2	TCGA-AG-3885
POLI	RAD30	-1.757	-2.3894	NA	NA	-2	TCGA-AG-A032
RAD51	RAD51	-2.07867	-3.2003	NA	NA	-2	TCGA-AY-4071
FANCM	MPH1	NA	NA	27.2302	-2.4697	-2	TCGA-CK-6748
UBR1	UBR1	NA	NA	314.714	-2.1532	-2	TCGA-CM-5864
ZSWIM7	SHU2	NA	NA	23.3264	-3.398	-2	TCGA-G4-6295

## Sheet: 6
List includes:			List includes:			List includes:
Decreased copy number with decreased expression			Decreased copy number with decreased expression			Decreased copy number with decreased expression
(Zscore <-2, GISTIC -2)			(Zscore <-2, GISTIC -2)			(Zscore <-2, GISTIC -2)
Number of alterations in each sample			Number of samples with indicated number of alterations			Number of alterations per gene
Sample name	Total		Number of alterations	Total		Gene name	Total
TCGA-AA-3680	2		1	14		POLI	5
TCGA-AA-3814	2		2	3		UBR1	3
TCGA-AA-3851	2		Grand Total	17		FANCM	2
TCGA-A6-6780	1					RAD51	2
TCGA-AA-3521	1					WAPAL	2
TCGA-AA-3549	1					ZSWIM7	2
TCGA-AA-3664	1					MMS19	1
TCGA-AA-3696	1					RPA1	1
TCGA-AA-A00K	1					TP53BP1	1
TCGA-AF-2689	1					VPS53	1
TCGA-AG-3586	1					Grand Total	20
TCGA-AG-3885	1
TCGA-AG-A032	1
TCGA-AY-4071	1
TCGA-CK-6748	1
TCGA-CM-5864	1
TCGA-G4-6295	1
Grand Total	20

## Sheet: 7
Human Gene	Yeast Homolog	zArray	MetGL1	Sample Number
DCLRE1C	PSO2	-1.4889	0.588557	TCGA-AA-3688
DCLRE1C	PSO2	-3.1308	0.590506	TCGA-AG-A023
DCLRE1C	PSO2	-3.1572	0.620861	TCGA-AA-A00A
DCLRE1C	PSO2	-1.6201	0.5894	TCGA-AG-3898
DCLRE1C	PSO2	-2.1722	0.532999	TCGA-AA-3856
DCLRE1C	PSO2	-1.0998	0.503105	TCGA-AA-3522
DCLRE1C	PSO2	-1.0228	0.58453	TCGA-AG-4005
DCLRE1C	PSO2	-2.8155	0.574002	TCGA-AG-3896
DCLRE1C	PSO2	-1.0647	0.510919	TCGA-AA-3558
DCLRE1C	PSO2	-1.3685	0.511296	TCGA-AG-3887
DCLRE1C	PSO2	-1.1311	0.525154	TCGA-AA-3982
FANCF	-	-5.1882	0.727174	TCGA-AA-A01Q
FANCF	-	-5.7717	0.626775	TCGA-AA-3947
HLTF	RAD5	-2.4857	0.779664	TCGA-AA-3941
HLTF	RAD5	-1.3326	0.631028	TCGA-AA-3516
HLTF	RAD5	-2.0779	0.6842	TCGA-AA-3821
HLTF	RAD5	-1.0666	0.585507	TCGA-AA-A029
HLTF	RAD5	-1.417	0.561373	TCGA-AA-A01D
HLTF	RAD5	-1.839	0.694686	TCGA-AA-A00J
HLTF	RAD5	-1.3269	0.641438	TCGA-AA-3870
HLTF	RAD5	-2.4706	0.707288	TCGA-AA-3977
HLTF	RAD5	-1.6406	0.738139	TCGA-AA-3518
HLTF	RAD5	-1.5856	0.55518	TCGA-AA-3685
HLTF	RAD5	-2.6789	0.825912	TCGA-AA-3979
HLTF	RAD5	-1.3466	0.579303	TCGA-AA-3846
HLTF	RAD5	-2.6983	0.837236	TCGA-AG-A008
HLTF	RAD5	-1.9588	0.699514	TCGA-AA-A00A
HLTF	RAD5	-1.8358	0.71843	TCGA-AA-3947
HLTF	RAD5	-1.507	0.633631	TCGA-AA-3877
HLTF	RAD5	-1.2582	0.544156	TCGA-AA-3554
HLTF	RAD5	-2.2289	0.69579	TCGA-AA-3673
HLTF	RAD5	-1.6033	0.640648	TCGA-AA-3543
HLTF	RAD5	-2.027	0.750188	TCGA-AA-A02R
HLTF	RAD5	-1.2025	0.625339	TCGA-AA-3710
HLTF	RAD5	-1.3569	0.57616	TCGA-AA-3833
HLTF	RAD5	-1.4918	0.579022	TCGA-AA-3556
HLTF	RAD5	-1.7018	0.581049	TCGA-AA-3815
HLTF	RAD5	-2.5982	0.701699	TCGA-AG-A00Y
HLTF	RAD5	-1.201	0.596797	TCGA-AA-A01F
HLTF	RAD5	-2.0142	0.638189	TCGA-AG-3586
MLH1	MLH1	-2.1133	0.604297	TCGA-AA-3516
MLH1	MLH1	-2.1013	0.605714	TCGA-AA-3845
MLH1	MLH1	-1.6968	0.553404	TCGA-AA-3949
MLH1	MLH1	-2.1657	0.636097	TCGA-AA-3525
MLH1	MLH1	-2.9471	0.701012	TCGA-AA-3821
MLH1	MLH1	-3.6555	0.742523	TCGA-AA-A00J
MLH1	MLH1	-2.7396	0.718732	TCGA-AA-3518
MLH1	MLH1	-2.8241	0.691072	TCGA-AA-3947
MLH1	MLH1	-2.8117	0.608542	TCGA-A6-2676
MLH1	MLH1	-2.7177	0.63764	TCGA-AA-3672
MLH1	MLH1	-2.3093	0.513069	TCGA-AA-3877
MLH1	MLH1	-2.7017	0.642853	TCGA-AA-3543
MLH1	MLH1	-3.0669	0.754386	TCGA-AA-A02R
MLH1	MLH1	-2.6589	0.635626	TCGA-AA-3811
MLH1	MLH1	-2.087	0.601784	TCGA-A6-2672
MLH1	MLH1	-2.3003	0.636969	TCGA-AA-3815
MLH1	MLH1	-1.0675	0.563212	TCGA-A6-3809
MLH1	MLH1	-2.1195	0.514433	TCGA-AA-3715

## Sheet: 8
List includes:			List includes:			List includes:
Potential silencing			Potential silencing			Potential silencing
(Zscore <-1, Me >0.5)			(Zscore <-1, Me >0.5)			(Zscore <-1, Me >0.5)
Number of silenced genes per sample			Number of samples with indicated number of silenced genes			number of observed cases of silencing
Sample name	Total		Number of silenced genes	Total		Gene name	Total
TCGA-AA-3947	3		1	37		HLTF	27
TCGA-AA-3516	2		2	9		MLH1	18
TCGA-AA-3518	2		3	1		DCLRE1C	11
TCGA-AA-3543	2		Grand Total	47		FANCF	2
TCGA-AA-3815	2					Grand Total	58
TCGA-AA-3821	2
TCGA-AA-3877	2
TCGA-AA-A00A	2
TCGA-AA-A00J	2
TCGA-AA-A02R	2
TCGA-A6-2672	1
TCGA-A6-2676	1
TCGA-A6-3809	1
TCGA-AA-3522	1
TCGA-AA-3525	1
TCGA-AA-3554	1
TCGA-AA-3556	1
TCGA-AA-3558	1
TCGA-AA-3672	1
TCGA-AA-3673	1
TCGA-AA-3685	1
TCGA-AA-3688	1
TCGA-AA-3710	1
TCGA-AA-3715	1
TCGA-AA-3811	1
TCGA-AA-3833	1
TCGA-AA-3845	1
TCGA-AA-3846	1
TCGA-AA-3856	1
TCGA-AA-3870	1
TCGA-AA-3941	1
TCGA-AA-3949	1
TCGA-AA-3977	1
TCGA-AA-3979	1
TCGA-AA-3982	1
TCGA-AA-A01D	1
TCGA-AA-A01F	1
TCGA-AA-A01Q	1
TCGA-AA-A029	1
TCGA-AG-3586	1
TCGA-AG-3887	1
TCGA-AG-3896	1
TCGA-AG-3898	1
TCGA-AG-4005	1
TCGA-AG-A008	1
TCGA-AG-A00Y	1
TCGA-AG-A023	1
Grand Total	58
